# Supplementary material for: Multivariate Hydrogen-Bonded Organic Frameworks for Optimum Atmospheric Water Harvesting
Source: ACS Cent Sci. 2025 Sep 4;11(10):1984–92. doi: 10.1021/acscentsci.5c01233 (PMC12550616; doi:10.1021/acscentsci.5c01233)
Supplement: Supplementary file 2 [file oc5c01233_si_002.cif]

data_pfc-76-nh2-as
_audit_creation_date               2025-07-06
_audit_creation_method
;
Olex2 1.5
(compiled 2022.04.07 svn.rca3783a0 for OlexSys, GUI svn.r6498)
;
_shelxl_version_number             2014-3
_audit_contact_author_address      ?
_audit_contact_author_email        ?
_audit_contact_author_name         ''
_audit_contact_author_phone        ?
_publ_contact_author_id_orcid      ?
_publ_section_references
;
Dolomanov, O.V., Bourhis, L.J., Gildea, R.J, Howard, J.A.K. & Puschmann, H.
 (2009), J. Appl. Cryst. 42, 339-341.

Sheldrick, G.M. (2008). Acta Cryst. A64, 112-122.
;
_chemical_name_common              ?
_chemical_name_systematic          PFC-76-NH2
_chemical_formula_moiety           'C22 H15 N O8'
_chemical_formula_sum              'C22 H15 N O8'
_chemical_formula_weight           421.35
_chemical_melting_point            ?
loop_
  _atom_type_symbol
  _atom_type_description
  _atom_type_scat_dispersion_real
  _atom_type_scat_dispersion_imag
  _atom_type_scat_source
 'C' 'C' 0.0033 0.0016 'International Tables Vol C Tables 4.2.6.8 and 6.1.1.4'
 'H' 'H' 0.0000 0.0000 'International Tables Vol C Tables 4.2.6.8 and 6.1.1.4'
 'N' 'N' 0.0061 0.0033 'International Tables Vol C Tables 4.2.6.8 and 6.1.1.4'
 'O' 'O' 0.0106 0.0060 'International Tables Vol C Tables 4.2.6.8 and 6.1.1.4'

_shelx_space_group_comment
;
The symmetry employed for this shelxl refinement is uniquely defined
by the following loop, which should always be used as a source of
symmetry information in preference to the above space-group names.
They are only intended as comments.
;
_space_group_crystal_system        'triclinic'
_space_group_IT_number             2
_space_group_name_H-M_alt          'P -1'
_space_group_name_Hall             '-P 1'
loop_
  _space_group_symop_operation_xyz
 'x, y, z'
 '-x, -y, -z'

_cell_length_a                     7.8711(5)
_cell_length_b                     13.6765(10)
_cell_length_c                     14.2066(10)
_cell_angle_alpha                  111.603(3)
_cell_angle_beta                   94.784(3)
_cell_angle_gamma                  97.385(3)
_cell_volume                       1395.86(17)
_cell_formula_units_Z              2
_cell_measurement_reflns_used      40
_cell_measurement_temperature      149.99
_cell_measurement_theta_max        51
_cell_measurement_theta_min        12
_shelx_estimated_absorpt_T_max     0.977
_shelx_estimated_absorpt_T_min     0.926
_exptl_absorpt_coefficient_mu      0.078
_exptl_absorpt_correction_T_max    ?
_exptl_absorpt_correction_T_min    ?
_exptl_absorpt_correction_type     none
_exptl_absorpt_process_details     ?
_exptl_crystal_colour              'clear light colourless'
_exptl_crystal_colour_lustre       clear
_exptl_crystal_colour_modifier     light
_exptl_crystal_colour_primary      colourless
_exptl_crystal_density_diffrn      1.002
_exptl_crystal_density_meas        ?
_exptl_crystal_density_method      ?
_exptl_crystal_description         needle
_exptl_crystal_F_000               436
_exptl_crystal_preparation         'Oil on Loop'
_exptl_crystal_recrystallization_method  'Solventhermal method'
_exptl_crystal_size_max            1
_exptl_crystal_size_mid            0.3
_exptl_crystal_size_min            0.3
_exptl_special_details
;
 ?
;
_exptl_transmission_factor_max     ?
_exptl_transmission_factor_min     ?
_diffrn_reflns_av_R_equivalents    0.1051
_diffrn_reflns_av_unetI/netI       0.0657
_diffrn_reflns_Laue_measured_fraction_full  0.939
_diffrn_reflns_Laue_measured_fraction_max  0.996
_diffrn_reflns_limit_h_max         9
_diffrn_reflns_limit_h_min         -9
_diffrn_reflns_limit_k_max         16
_diffrn_reflns_limit_k_min         -16
_diffrn_reflns_limit_l_max         16
_diffrn_reflns_limit_l_min         -16
_diffrn_reflns_number              31034
_diffrn_reflns_point_group_measured_fraction_full  0.939
_diffrn_reflns_point_group_measured_fraction_max  0.996
_diffrn_reflns_theta_full          25.242
_diffrn_reflns_theta_max           24.708
_diffrn_reflns_theta_min           2.636
_diffrn_ambient_temperature        149.99
_diffrn_detector                   'CCD area detector'
_diffrn_detector_area_resol_mean   5.6
_diffrn_detector_type              'Bruker SMART CCD 6000 area detector'
_diffrn_measured_fraction_theta_full  0.939
_diffrn_measured_fraction_theta_max  0.996
_diffrn_measurement_device         'three-circle diffractometer'
_diffrn_measurement_device_type    'Bruker SMART CCD 6000 area detector'
_diffrn_measurement_method         '\w scans'
_diffrn_radiation_monochromator    graphite
_diffrn_radiation_probe            x-ray
_diffrn_radiation_type             MoK\a
_diffrn_radiation_wavelength       0.71073
_diffrn_source                     'sealed X-ray tube'
_diffrn_source_target              Mo
_reflns_Friedel_coverage           0.000
_reflns_Friedel_fraction_full      .
_reflns_Friedel_fraction_max       .
_reflns_number_gt                  3344
_reflns_number_total               4745
_reflns_special_details
;
 Reflections were merged by SHELXL according to the crystal
 class for the calculation of statistics and refinement.
 
 Structure factors included contributions from the .fab file.
 
 _reflns_Friedel_fraction is defined as the number of unique
 Friedel pairs measured divided by the number that would be
 possible theoretically, ignoring centric projections and
 systematic absences.
;
_reflns_threshold_expression       'I > 2\s(I)'
_computing_cell_refinement         ?
_computing_data_collection         ?
_computing_data_reduction          ?
_computing_molecular_graphics      'Olex2 1.5 (Dolomanov et al., 2009)'
_computing_publication_material    'Olex2 1.5 (Dolomanov et al., 2009)'
_computing_structure_refinement    'XL  (Sheldrick, 2008)'
_computing_structure_solution      'olex2.solve 1.5 (Bourhis et al., 2015)'
_refine_diff_density_max           1.114
_refine_diff_density_min           -0.437
_refine_diff_density_rms           0.098
_refine_ls_extinction_coef         .
_refine_ls_extinction_method       none
_refine_ls_goodness_of_fit_ref     0.994
_refine_ls_hydrogen_treatment      mixed
_refine_ls_matrix_type             full
_refine_ls_number_parameters       254
_refine_ls_number_reflns           4745
_refine_ls_number_restraints       1
_refine_ls_R_factor_all            0.1271
_refine_ls_R_factor_gt             0.1028
_refine_ls_restrained_S_all        0.994
_refine_ls_shift/su_max            0.000
_refine_ls_shift/su_mean           0.000
_refine_ls_structure_factor_coef   Fsqd
_refine_ls_weighting_details      
 'w=1/[\s^2^(Fo^2^)+(0.1000P)^2^+6.0000P] where P=(Fo^2^+2Fc^2^)/3'
_refine_ls_weighting_scheme        calc
_refine_ls_wR_factor_gt            0.2670
_refine_ls_wR_factor_ref           0.2912
_refine_special_details
;
 ?
;
_olex2_refinement_description
;
1. Fixed Uiso
 At 1.2 times of:
  All C(H) groups, All N(H,H) groups
 At 1.5 times of:
  All O(H) groups
2. Restrained distances
 O4-H4
 0.84 with sigma of 0.02
3. Uiso/Uaniso restraints and constraints
Uanis(N1S) = Uanis(N2S)
4. Others
 Fixed Sof: H11(0.5) H10(0.5) N2S(0.5) H2SA(0.5) H2SB(0.5) N1S(0.5) H1SA(0.5)
 H1SB(0.5)
5.a Rotating group:
 N2S(H2SA,H2SB), N1S(H1SA,H1SB)
5.b Aromatic/amide H refined with riding coordinates:
 C16(H16), C18(H18), C20(H20), C3(H3), C5(H5), C7(H7), C11(H11), C13(H13),
 C14(H14), C10(H10)
5.c Fitted hexagon refined as free rotating group:
 C16(C17,C18,C19,C20,C15), C2(C3,C4,C5,C6,C7), C11(C12,C13,C14,C9,C10)
5.d Tetrahedral OH refined with riding coordinates:
 O6(H6), O8(H8)
5.e Idealised tetrahedral OH refined as rotating group:
 O2(H2)
;
_atom_sites_solution_hydrogens     mixed
_atom_sites_solution_primary       ?
_atom_sites_solution_secondary     ?
loop_
  _atom_site_label
  _atom_site_type_symbol
  _atom_site_fract_x
  _atom_site_fract_y
  _atom_site_fract_z
  _atom_site_U_iso_or_equiv
  _atom_site_adp_type
  _atom_site_occupancy
  _atom_site_site_symmetry_order
  _atom_site_calc_flag
  _atom_site_refinement_flags_posn
  _atom_site_refinement_flags_adp
  _atom_site_refinement_flags_occupancy
  _atom_site_disorder_assembly
  _atom_site_disorder_group
 O7 O -0.0847(4) 0.5352(2) 0.1622(2) 0.0373(8) Uani 1 1 d . . . . .
 O1 O 0.6999(4) 0.4838(2) 0.9363(2) 0.0364(8) Uani 1 1 d . . . . .
 O3 O 0.2640(5) 0.9069(3) 0.9296(2) 0.0455(9) Uani 1 1 d . . . . .
 O6 O 0.1640(4) 0.0897(2) 0.0228(2) 0.0409(8) Uani 1 1 d . . . . .
 H6 H 0.1420 0.0230 0.0040 0.061 Uiso 1 1 calc R U . . .
 O8 O -0.0981(4) 0.3901(2) 0.0203(2) 0.0375(8) Uani 1 1 d . . . . .
 H8 H -0.1554 0.4241 -0.0055 0.056 Uiso 1 1 calc R U . . .
 O2 O 0.7208(4) 0.6312(3) 1.0763(2) 0.0417(8) Uani 1 1 d . . . . .
 H2 H 0.7977 0.6046 1.0984 0.063 Uiso 1 1 calc R U . . .
 O5 O 0.2900(5) 0.0892(3) 0.1691(3) 0.0497(9) Uani 1 1 d . . . . .
 O4 O 0.3997(5) 0.9108(3) 1.0755(3) 0.0532(10) Uani 1 1 d D . . . .
 C1 C 0.6641(5) 0.5718(3) 0.9810(3) 0.0297(9) Uani 1 1 d . . . . .
 C16 C 0.2086(3) 0.28741(19) 0.27983(17) 0.0289(9) Uani 1 1 d G . . . .
 H16 H 0.2663 0.2525 0.3164 0.035 Uiso 1 1 calc R U . . .
 C17 C 0.1611(3) 0.23721(16) 0.17458(17) 0.0289(9) Uani 1 1 d G . . . .
 C18 C 0.0768(3) 0.28829(19) 0.12109(13) 0.0272(9) Uani 1 1 d G . . . .
 H18 H 0.0443 0.2540 0.0492 0.033 Uiso 1 1 calc R U . . .
 C19 C 0.0399(3) 0.38957(19) 0.17287(17) 0.0281(9) Uani 1 1 d G . . . .
 C20 C 0.0875(4) 0.43977(16) 0.27812(17) 0.0291(9) Uani 1 1 d G . . . .
 H20 H 0.0623 0.5090 0.3135 0.035 Uiso 1 1 calc R U . . .
 C15 C 0.1718(4) 0.38869(19) 0.33161(13) 0.0303(9) Uani 1 1 d G . . . .
 C22 C -0.0532(5) 0.4451(3) 0.1167(3) 0.0302(9) Uani 1 1 d . . . . .
 C2 C 0.5522(3) 0.61999(19) 0.92724(17) 0.0286(9) Uani 1 1 d G . . . .
 C3 C 0.4981(3) 0.56570(16) 0.82293(17) 0.0287(9) Uani 1 1 d G . . . .
 H3 H 0.5288 0.4979 0.7882 0.034 Uiso 1 1 calc R U . . .
 C4 C 0.3991(3) 0.61065(19) 0.76939(14) 0.0284(9) Uani 1 1 d G . . . .
 C5 C 0.3543(3) 0.70989(19) 0.82016(17) 0.0283(9) Uani 1 1 d G . . . .
 H5 H 0.2866 0.7406 0.7836 0.034 Uiso 1 1 calc R U . . .
 C6 C 0.4084(3) 0.76419(16) 0.92448(17) 0.0300(9) Uani 1 1 d G . . . .
 C7 C 0.5074(3) 0.71923(19) 0.97802(14) 0.0285(9) Uani 1 1 d G . . . .
 H7 H 0.5443 0.7563 1.0493 0.034 Uiso 1 1 calc R U . . .
 C21 C 0.2081(5) 0.1321(3) 0.1193(3) 0.0304(9) Uani 1 1 d . . . . .
 C8 C 0.3533(6) 0.8670(4) 0.9787(3) 0.0348(10) Uani 1 1 d . . . . .
 C11 C 0.2189(4) 0.38908(14) 0.51064(19) 0.0347(10) Uani 1 1 d G . . . .
 H11 H 0.1764 0.3145 0.4831 0.042 Uiso 0.5 1 calc R U P A 1
 C12 C 0.2254(4) 0.44531(18) 0.44667(14) 0.0295(9) Uani 1 1 d G . . C .
 C13 C 0.2876(4) 0.55446(18) 0.48699(17) 0.0306(9) Uani 1 1 d G . . C .
 H13 H 0.2920 0.5929 0.4433 0.037 Uiso 1 1 calc R U . . .
 C14 C 0.3434(4) 0.60739(14) 0.59128(18) 0.0307(9) Uani 1 1 d G . . C .
 H14 H 0.3859 0.6820 0.6188 0.037 Uiso 1 1 calc R U . . .
 C9 C 0.3370(4) 0.55116(19) 0.65525(13) 0.0288(9) Uani 1 1 d G . . C .
 C10 C 0.2748(4) 0.44201(19) 0.61493(17) 0.0325(10) Uani 1 1 d G . . C .
 H10 H 0.2704 0.4036 0.6587 0.039 Uiso 0.5 1 calc R U P B 2
 N2S N 0.1402(13) 0.2796(6) 0.4821(6) 0.0508(16) Uani 0.5 1 d . . P C 2
 H2SA H 0.2164 0.2424 0.4964 0.061 Uiso 0.5 1 d R U P C 2
 H2SB H 0.0508 0.2746 0.5158 0.061 Uiso 0.5 1 d R U P C 2
 N1S N 0.2529(14) 0.3720(7) 0.6661(6) 0.0508(16) Uani 0.5 1 d . . P C 1
 H1SA H 0.1497 0.3270 0.6458 0.061 Uiso 0.5 1 d R U P C 1
 H1SB H 0.3339 0.3296 0.6532 0.061 Uiso 0.5 1 d R U P C 1
 H4 H 0.453(17) 0.958(9) 1.131(6) 0.26(7) Uiso 1 1 d D . . . .

loop_
  _atom_site_aniso_label
  _atom_site_aniso_U_11
  _atom_site_aniso_U_22
  _atom_site_aniso_U_33
  _atom_site_aniso_U_23
  _atom_site_aniso_U_13
  _atom_site_aniso_U_12
 O7 0.0454(19) 0.0384(18) 0.0346(17) 0.0177(14) 0.0025(14) 0.0206(14)
 O1 0.0427(18) 0.0379(18) 0.0338(17) 0.0177(14) -0.0020(14) 0.0174(14)
 O3 0.058(2) 0.0415(19) 0.0417(19) 0.0163(15) 0.0022(16) 0.0280(16)
 O6 0.055(2) 0.0295(16) 0.0355(18) 0.0082(14) 0.0020(15) 0.0150(15)
 O8 0.0416(18) 0.0427(18) 0.0333(17) 0.0188(14) -0.0030(13) 0.0175(14)
 O2 0.0457(19) 0.0463(19) 0.0344(18) 0.0146(15) -0.0046(14) 0.0221(15)
 O5 0.074(3) 0.043(2) 0.0397(19) 0.0184(16) 0.0043(17) 0.0328(18)
 O4 0.076(3) 0.045(2) 0.036(2) 0.0071(17) -0.0027(18) 0.0325(19)
 C1 0.027(2) 0.033(2) 0.031(2) 0.0149(19) 0.0021(17) 0.0083(18)
 C16 0.026(2) 0.034(2) 0.033(2) 0.0175(19) 0.0047(17) 0.0115(17)
 C17 0.028(2) 0.032(2) 0.031(2) 0.0150(18) 0.0038(17) 0.0092(17)
 C18 0.025(2) 0.032(2) 0.027(2) 0.0136(18) 0.0012(16) 0.0082(17)
 C19 0.024(2) 0.031(2) 0.032(2) 0.0146(18) 0.0023(17) 0.0098(17)
 C20 0.027(2) 0.031(2) 0.032(2) 0.0130(18) 0.0012(17) 0.0134(17)
 C15 0.029(2) 0.035(2) 0.029(2) 0.0126(19) 0.0041(17) 0.0130(18)
 C22 0.027(2) 0.038(2) 0.029(2) 0.0152(19) 0.0030(17) 0.0119(18)
 C2 0.025(2) 0.032(2) 0.032(2) 0.0160(18) 0.0039(17) 0.0076(17)
 C3 0.027(2) 0.033(2) 0.032(2) 0.0168(18) 0.0064(17) 0.0107(17)
 C4 0.027(2) 0.036(2) 0.029(2) 0.0178(18) 0.0066(17) 0.0122(17)
 C5 0.027(2) 0.037(2) 0.030(2) 0.0204(19) 0.0054(17) 0.0123(18)
 C6 0.027(2) 0.034(2) 0.033(2) 0.0161(19) 0.0061(17) 0.0096(18)
 C7 0.027(2) 0.035(2) 0.024(2) 0.0112(18) 0.0014(16) 0.0092(17)
 C21 0.034(2) 0.032(2) 0.029(2) 0.0149(19) 0.0038(18) 0.0114(18)
 C8 0.034(2) 0.035(2) 0.036(3) 0.014(2) 0.0016(19) 0.0118(19)
 C11 0.036(2) 0.031(2) 0.038(2) 0.0129(19) 0.0022(19) 0.0107(19)
 C12 0.032(2) 0.036(2) 0.027(2) 0.0155(18) 0.0027(17) 0.0164(18)
 C13 0.033(2) 0.035(2) 0.030(2) 0.0180(19) 0.0032(18) 0.0125(18)
 C14 0.032(2) 0.031(2) 0.033(2) 0.0163(19) 0.0021(18) 0.0113(18)
 C9 0.029(2) 0.037(2) 0.025(2) 0.0129(18) 0.0063(17) 0.0160(18)
 C10 0.035(2) 0.037(2) 0.033(2) 0.0194(19) 0.0075(18) 0.0138(19)
 N2S 0.079(5) 0.042(3) 0.035(3) 0.020(3) 0.009(3) 0.004(3)
 N1S 0.079(5) 0.042(3) 0.035(3) 0.020(3) 0.009(3) 0.004(3)

_geom_special_details
;
 All esds (except the esd in the dihedral angle between two l.s. planes)
 are estimated using the full covariance matrix.  The cell esds are taken
 into account individually in the estimation of esds in distances, angles
 and torsion angles; correlations between esds in cell parameters are only
 used when they are defined by crystal symmetry.  An approximate (isotropic)
 treatment of cell esds is used for estimating esds involving l.s. planes.
;
loop_
  _geom_bond_atom_site_label_1
  _geom_bond_atom_site_label_2
  _geom_bond_distance
  _geom_bond_site_symmetry_2
  _geom_bond_publ_flag
 O7 C22 1.231(5) . ?
 O1 C1 1.219(5) . ?
 O3 C8 1.255(5) . ?
 O6 H6 0.8400 . ?
 O6 C21 1.274(5) . ?
 O8 H8 0.8400 . ?
 O8 C22 1.288(5) . ?
 O2 H2 0.8400 . ?
 O2 C1 1.299(5) . ?
 O5 C21 1.259(5) . ?
 O4 C8 1.280(6) . ?
 O4 H4 0.84(2) . ?
 C1 C2 1.483(4) . ?
 C16 H16 0.9500 . ?
 C16 C17 1.3900 . ?
 C16 C15 1.3900 . ?
 C17 C18 1.3900 . ?
 C17 C21 1.475(4) . ?
 C18 H18 0.9500 . ?
 C18 C19 1.3900 . ?
 C19 C20 1.3900 . ?
 C19 C22 1.498(4) . ?
 C20 H20 0.9500 . ?
 C20 C15 1.3900 . ?
 C15 C12 1.523(2) . ?
 C2 C3 1.3900 . ?
 C2 C7 1.3900 . ?
 C3 H3 0.9500 . ?
 C3 C4 1.3900 . ?
 C4 C5 1.3900 . ?
 C4 C9 1.525(2) . ?
 C5 H5 0.9500 . ?
 C5 C6 1.3900 . ?
 C6 C7 1.3900 . ?
 C6 C8 1.474(5) . ?
 C7 H7 0.9500 . ?
 C11 H11 0.9500 . ?
 C11 C12 1.3900 . ?
 C11 C10 1.3900 . ?
 C11 N2S 1.436(8) . ?
 C12 C13 1.3900 . ?
 C13 H13 0.9500 . ?
 C13 C14 1.3900 . ?
 C14 H14 0.9500 . ?
 C14 C9 1.3900 . ?
 C9 C10 1.3900 . ?
 C10 H10 0.9500 . ?
 C10 N1S 1.403(8) . ?
 N2S H2SA 0.8920 . ?
 N2S H2SB 0.8930 . ?
 N1S H1SA 0.9073 . ?
 N1S H1SB 0.9017 . ?

loop_
  _geom_angle_atom_site_label_1
  _geom_angle_atom_site_label_2
  _geom_angle_atom_site_label_3
  _geom_angle
  _geom_angle_site_symmetry_1
  _geom_angle_site_symmetry_3
  _geom_angle_publ_flag
 C21 O6 H6 109.5 . . ?
 C22 O8 H8 109.5 . . ?
 C1 O2 H2 109.5 . . ?
 C8 O4 H4 156(10) . . ?
 O1 C1 O2 124.2(4) . . ?
 O1 C1 C2 120.9(4) . . ?
 O2 C1 C2 114.9(3) . . ?
 C17 C16 H16 120.0 . . ?
 C17 C16 C15 120.0 . . ?
 C15 C16 H16 120.0 . . ?
 C16 C17 C18 120.0 . . ?
 C16 C17 C21 119.8(2) . . ?
 C18 C17 C21 120.2(2) . . ?
 C17 C18 H18 120.0 . . ?
 C19 C18 C17 120.0 . . ?
 C19 C18 H18 120.0 . . ?
 C18 C19 C22 120.7(2) . . ?
 C20 C19 C18 120.0 . . ?
 C20 C19 C22 119.3(2) . . ?
 C19 C20 H20 120.0 . . ?
 C19 C20 C15 120.0 . . ?
 C15 C20 H20 120.0 . . ?
 C16 C15 C12 120.59(17) . . ?
 C20 C15 C16 120.0 . . ?
 C20 C15 C12 119.41(17) . . ?
 O7 C22 O8 124.7(4) . . ?
 O7 C22 C19 120.8(3) . . ?
 O8 C22 C19 114.5(3) . . ?
 C3 C2 C1 118.5(2) . . ?
 C3 C2 C7 120.0 . . ?
 C7 C2 C1 121.4(2) . . ?
 C2 C3 H3 120.0 . . ?
 C2 C3 C4 120.0 . . ?
 C4 C3 H3 120.0 . . ?
 C3 C4 C9 120.46(17) . . ?
 C5 C4 C3 120.0 . . ?
 C5 C4 C9 119.54(17) . . ?
 C4 C5 H5 120.0 . . ?
 C6 C5 C4 120.0 . . ?
 C6 C5 H5 120.0 . . ?
 C5 C6 C7 120.0 . . ?
 C5 C6 C8 119.6(2) . . ?
 C7 C6 C8 120.3(2) . . ?
 C2 C7 H7 120.0 . . ?
 C6 C7 C2 120.0 . . ?
 C6 C7 H7 120.0 . . ?
 O6 C21 C17 117.6(3) . . ?
 O5 C21 O6 123.4(4) . . ?
 O5 C21 C17 118.9(3) . . ?
 O3 C8 O4 123.2(4) . . ?
 O3 C8 C6 119.8(4) . . ?
 O4 C8 C6 117.0(3) . . ?
 C12 C11 H11 120.0 . . ?
 C12 C11 C10 120.0 . . ?
 C12 C11 N2S 126.0(4) . . ?
 C10 C11 H11 120.0 . . ?
 C10 C11 N2S 113.6(4) . . ?
 C11 C12 C15 121.13(18) . . ?
 C11 C12 C13 120.0 . . ?
 C13 C12 C15 118.83(18) . . ?
 C12 C13 H13 120.0 . . ?
 C12 C13 C14 120.0 . . ?
 C14 C13 H13 120.0 . . ?
 C13 C14 H14 120.0 . . ?
 C9 C14 C13 120.0 . . ?
 C9 C14 H14 120.0 . . ?
 C14 C9 C4 119.19(18) . . ?
 C14 C9 C10 120.0 . . ?
 C10 C9 C4 120.81(18) . . ?
 C11 C10 H10 120.0 . . ?
 C11 C10 N1S 111.1(4) . . ?
 C9 C10 C11 120.0 . . ?
 C9 C10 H10 120.0 . . ?
 C9 C10 N1S 128.9(4) . . ?
 C11 N2S H2SA 110.6 . . ?
 C11 N2S H2SB 110.9 . . ?
 H2SA N2S H2SB 108.1 . . ?
 C10 N1S H1SA 113.8 . . ?
 C10 N1S H1SB 109.8 . . ?
 H1SA N1S H1SB 105.5 . . ?

loop_
  _geom_torsion_atom_site_label_1
  _geom_torsion_atom_site_label_2
  _geom_torsion_atom_site_label_3
  _geom_torsion_atom_site_label_4
  _geom_torsion
  _geom_torsion_site_symmetry_1
  _geom_torsion_site_symmetry_2
  _geom_torsion_site_symmetry_3
  _geom_torsion_site_symmetry_4
  _geom_torsion_publ_flag
 O1 C1 C2 C3 -4.1(5) . . . . ?
 O1 C1 C2 C7 178.6(3) . . . . ?
 O2 C1 C2 C3 174.6(3) . . . . ?
 O2 C1 C2 C7 -2.7(5) . . . . ?
 C1 C2 C3 C4 -177.4(3) . . . . ?
 C1 C2 C7 C6 177.3(3) . . . . ?
 C16 C17 C18 C19 0.0 . . . . ?
 C16 C17 C21 O6 -179.1(3) . . . . ?
 C16 C17 C21 O5 0.5(5) . . . . ?
 C16 C15 C12 C11 -36.8(3) . . . . ?
 C16 C15 C12 C13 140.78(17) . . . . ?
 C17 C16 C15 C20 0.0 . . . . ?
 C17 C16 C15 C12 -179.1(3) . . . . ?
 C17 C18 C19 C20 0.0 . . . . ?
 C17 C18 C19 C22 -179.1(3) . . . . ?
 C18 C17 C21 O6 -2.1(5) . . . . ?
 C18 C17 C21 O5 177.5(3) . . . . ?
 C18 C19 C20 C15 0.0 . . . . ?
 C18 C19 C22 O7 -179.4(3) . . . . ?
 C18 C19 C22 O8 2.0(4) . . . . ?
 C19 C20 C15 C16 0.0 . . . . ?
 C19 C20 C15 C12 179.1(3) . . . . ?
 C20 C19 C22 O7 1.5(5) . . . . ?
 C20 C19 C22 O8 -177.1(3) . . . . ?
 C20 C15 C12 C11 144.07(17) . . . . ?
 C20 C15 C12 C13 -38.4(3) . . . . ?
 C15 C16 C17 C18 0.0 . . . . ?
 C15 C16 C17 C21 177.0(3) . . . . ?
 C15 C12 C13 C14 -177.6(2) . . . . ?
 C22 C19 C20 C15 179.1(3) . . . . ?
 C2 C3 C4 C5 0.0 . . . . ?
 C2 C3 C4 C9 -179.2(3) . . . . ?
 C3 C2 C7 C6 0.0 . . . . ?
 C3 C4 C5 C6 0.0 . . . . ?
 C3 C4 C9 C14 -138.28(18) . . . . ?
 C3 C4 C9 C10 41.6(3) . . . . ?
 C4 C5 C6 C7 0.0 . . . . ?
 C4 C5 C6 C8 -177.1(3) . . . . ?
 C4 C9 C10 C11 -179.9(2) . . . . ?
 C4 C9 C10 N1S 2.3(6) . . . . ?
 C5 C4 C9 C14 42.6(3) . . . . ?
 C5 C4 C9 C10 -137.56(18) . . . . ?
 C5 C6 C7 C2 0.0 . . . . ?
 C5 C6 C8 O3 -3.0(5) . . . . ?
 C5 C6 C8 O4 176.6(3) . . . . ?
 C7 C2 C3 C4 0.0 . . . . ?
 C7 C6 C8 O3 179.9(3) . . . . ?
 C7 C6 C8 O4 -0.5(5) . . . . ?
 C21 C17 C18 C19 -176.9(3) . . . . ?
 C8 C6 C7 C2 177.1(3) . . . . ?
 C11 C12 C13 C14 0.0 . . . . ?
 C12 C11 C10 C9 0.0 . . . . ?
 C12 C11 C10 N1S 178.2(5) . . . . ?
 C12 C13 C14 C9 0.0 . . . . ?
 C13 C14 C9 C4 179.9(2) . . . . ?
 C13 C14 C9 C10 0.0 . . . . ?
 C14 C9 C10 C11 0.0 . . . . ?
 C14 C9 C10 N1S -177.9(6) . . . . ?
 C9 C4 C5 C6 179.2(3) . . . . ?
 C10 C11 C12 C15 177.5(3) . . . . ?
 C10 C11 C12 C13 0.0 . . . . ?
 N2S C11 C12 C15 -10.1(6) . . . . ?
 N2S C11 C12 C13 172.4(6) . . . . ?
 N2S C11 C10 C9 -173.3(5) . . . . ?
 N2S C11 C10 N1S 4.9(7) . . . . ?

_smtbx_masks_special_details       ?
loop_
  _smtbx_masks_void_nr
  _smtbx_masks_void_average_x
  _smtbx_masks_void_average_y
  _smtbx_masks_void_average_z
  _smtbx_masks_void_volume
  _smtbx_masks_void_count_electrons
  _smtbx_masks_void_content
 1 -0.383 0.000 0.500 551.2 61.2 ?

_smtbx_masks_void_probe_radius     1.2
_smtbx_masks_void_truncation_radius  1.2
_shelx_res_file
;
TITL mo_gxy20201226pfc76nh2_0m_a_a.res in P-1
CELL 0.71073 7.8711 13.6765 14.2066 111.603 94.784 97.385
ZERR 2 0.0005 0.001 0.001 0.003 0.003 0.003
LATT 1
SFAC C H N O
UNIT 44 30 2 16
DFIX 0.84 O4 H4
EADP N1S N2S

L.S. 50
PLAN  12 0 0
SIZE 1 0.3 0.3
TEMP -123.16
CONF
BOND $H
list 4
MORE -1
ABIN
fmap 2
acta
OMIT -2 2 1
OMIT -2 1 1
REM <olex2.extras>
REM <HklSrc "%.\\PFC-76-NH2-as.hkl">
REM </olex2.extras>

WGHT    0.100000    6.000000
FVAR       1.04277
O7    4   -0.084671    0.535162    0.162237    11.00000    0.04540    0.03840 =
         0.03458    0.01774    0.00249    0.02064
O1    4    0.699919    0.483843    0.936257    11.00000    0.04269    0.03789 =
         0.03379    0.01767   -0.00195    0.01738
O3    4    0.264045    0.906930    0.929616    11.00000    0.05827    0.04154 =
         0.04165    0.01625    0.00219    0.02804
O6    4    0.163958    0.089679    0.022762    11.00000    0.05529    0.02947 =
         0.03555    0.00815    0.00196    0.01499
AFIX  83
H6    2    0.141991    0.022986    0.003972    11.00000   -1.50000
AFIX   0
O8    4   -0.098096    0.390138    0.020273    11.00000    0.04159    0.04272 =
         0.03331    0.01883   -0.00296    0.01746
AFIX  83
H8    2   -0.155425    0.424096   -0.005548    11.00000   -1.50000
AFIX   0
O2    4    0.720821    0.631235    1.076321    11.00000    0.04572    0.04634 =
         0.03439    0.01459   -0.00464    0.02208
AFIX 147
H2    2    0.797698    0.604616    1.098352    11.00000   -1.50000
AFIX   0
O5    4    0.289990    0.089239    0.169139    11.00000    0.07424    0.04329 =
         0.03968    0.01843    0.00435    0.03276
O4    4    0.399732    0.910848    1.075513    11.00000    0.07645    0.04465 =
         0.03556    0.00708   -0.00269    0.03250
C1    1    0.664071    0.571835    0.981038    11.00000    0.02720    0.03314 =
         0.03134    0.01490    0.00213    0.00826
AFIX  66
C16   1    0.208627    0.287405    0.279834    11.00000    0.02596    0.03411 =
         0.03267    0.01750    0.00475    0.01150
AFIX  43
H16   2    0.266269    0.252492    0.316388    11.00000   -1.20000
AFIX  65
C17   1    0.161095    0.237208    0.174576    11.00000    0.02774    0.03153 =
         0.03116    0.01496    0.00380    0.00921
C18   1    0.076755    0.288291    0.121092    11.00000    0.02548    0.03180 =
         0.02683    0.01358    0.00119    0.00823
AFIX  43
H18   2    0.044269    0.253983    0.049154    11.00000   -1.20000
AFIX  65
C19   1    0.039948    0.389571    0.172865    11.00000    0.02391    0.03139 =
         0.03235    0.01460    0.00228    0.00983
C20   1    0.087480    0.439769    0.278123    11.00000    0.02697    0.03111 =
         0.03179    0.01299    0.00118    0.01335
AFIX  43
H20   2    0.062323    0.508989    0.313507    11.00000   -1.20000
AFIX  65
C15   1    0.171819    0.388687    0.331608    11.00000    0.02865    0.03501 =
         0.02947    0.01261    0.00413    0.01298
AFIX   0
C22   1   -0.053172    0.445098    0.116658    11.00000    0.02687    0.03842 =
         0.02900    0.01520    0.00298    0.01186
AFIX  66
C2    1    0.552235    0.619990    0.927241    11.00000    0.02543    0.03240 =
         0.03195    0.01596    0.00390    0.00760
C3    1    0.498125    0.565701    0.822926    11.00000    0.02739    0.03258 =
         0.03201    0.01676    0.00636    0.01069
AFIX  43
H3    2    0.528792    0.497873    0.788223    11.00000   -1.20000
AFIX  65
C4    1    0.399146    0.610653    0.769386    11.00000    0.02681    0.03622 =
         0.02906    0.01776    0.00658    0.01221
C5    1    0.354275    0.709895    0.820161    11.00000    0.02724    0.03654 =
         0.03003    0.02037    0.00537    0.01234
AFIX  43
H5    2    0.286627    0.740617    0.783569    11.00000   -1.20000
AFIX  65
C6    1    0.408384    0.764185    0.924476    11.00000    0.02713    0.03404 =
         0.03311    0.01605    0.00613    0.00960
C7    1    0.507363    0.719234    0.978017    11.00000    0.02691    0.03521 =
         0.02394    0.01119    0.00136    0.00924
AFIX  43
H7    2    0.544344    0.756340    1.049312    11.00000   -1.20000
AFIX   0
C21   1    0.208135    0.132097    0.119321    11.00000    0.03442    0.03233 =
         0.02872    0.01493    0.00379    0.01143
C8    1    0.353276    0.866992    0.978676    11.00000    0.03434    0.03541 =
         0.03607    0.01425    0.00156    0.01179
AFIX  66
C11   1    0.218942    0.389083    0.510638    11.00000    0.03553    0.03091 =
         0.03824    0.01286    0.00220    0.01072
PART 1
AFIX  43
H11   2    0.176413    0.314482    0.483082    10.50000   -1.20000
AFIX  65
PART 0
C12   1    0.225354    0.445310    0.446669    11.00000    0.03152    0.03594 =
         0.02670    0.01546    0.00269    0.01641
C13   1    0.287580    0.554462    0.486988    11.00000    0.03312    0.03460 =
         0.03048    0.01803    0.00316    0.01245
AFIX  43
H13   2    0.291962    0.592890    0.443267    11.00000   -1.20000
AFIX  65
C14   1    0.343394    0.607387    0.591278    11.00000    0.03247    0.03126 =
         0.03305    0.01632    0.00208    0.01125
AFIX  43
H14   2    0.385923    0.681987    0.618834    11.00000   -1.20000
AFIX  65
C9    1    0.336983    0.551161    0.655249    11.00000    0.02855    0.03732 =
         0.02477    0.01293    0.00626    0.01597
C10   1    0.274758    0.442009    0.614931    11.00000    0.03544    0.03653 =
         0.03333    0.01937    0.00750    0.01376
PART 2
AFIX  43
H10   2    0.270376    0.403581    0.658652    10.50000   -1.20000
AFIX   0
N2S   3    0.140183    0.279617    0.482076    10.50000    0.07900    0.04155 =
         0.03467    0.01979    0.00887    0.00400
AFIX   7
H2SA  2    0.216384    0.242351    0.496423    10.50000   -1.20000
H2SB  2    0.050829    0.274641    0.515841    10.50000   -1.20000
AFIX   0
PART 1
N1S   3    0.252899    0.371991    0.666149    10.50000    0.07900    0.04155 =
         0.03467    0.01979    0.00887    0.00400
AFIX   7
H1SA  2    0.149700    0.327014    0.645833    10.50000   -1.20000
H1SB  2    0.333924    0.329577    0.653246    10.50000   -1.20000
AFIX   0
PART 0
H4    2    0.452674    0.958139    1.130577    11.00000    0.25632
HKLF 4

REM  mo_gxy20201226pfc76nh2_0m_a_a.res in P-1
REM R1 =  0.1028 for    3344 Fo > 4sig(Fo)  and  0.1271 for all    4745 data
REM    254 parameters refined using      1 restraints

END

WGHT      0.1982      2.5427

REM Highest difference peak  1.114,  deepest hole -0.437,  1-sigma level  0.098
Q1    1   0.2281  0.2040  0.4997  11.00000  0.05    1.11
Q2    1   0.3717  0.3030  0.6729  11.00000  0.05    1.01
Q3    1   0.2759  0.2595  0.6287  11.00000  0.05    0.61
Q4    1   0.3666  0.5811  0.7115  11.00000  0.05    0.56
Q5    1   0.3034  0.2402  0.5741  11.00000  0.05    0.55
Q6    1   0.4105  0.7276  0.6163  11.00000  0.05    0.54
Q7    1   0.2204  0.4383  0.4191  11.00000  0.05    0.46
Q8    1   0.4381  0.4839  0.4730  11.00000  0.05    0.37
Q9    1   0.0393  0.5785  0.2056  11.00000  0.05    0.36
Q10   1  -0.0372  0.5815  0.2414  11.00000  0.05    0.34
Q11   1   0.2232  0.5180  0.4878  11.00000  0.05    0.34
Q12   1  -0.0652  0.3950  0.3175  11.00000  0.05    0.33
;
_shelx_res_checksum                9978
_shelx_hkl_file
;
  -1   0   0   49.80    6.20
  -3   0   0   90.79   13.40
  -3   0   0  110.89   14.00
  -3   0   0   97.39   13.40
   3   0   0   87.59   13.40
   3   0   0  110.19   13.60
   3   0   0  114.09   14.00
   3   0   0  107.29   15.20
  -4   0   0   -2.50    3.30
  -4   0   0   -0.60    4.40
  -4   0   0   -1.30    4.00
  -4   0   0   -3.20    4.20
   4   0   0    2.70    2.50
   4   0   0    1.40    5.40
   4   0   0    0.90    4.30
   4   0   0    2.50    3.90
   4   0   0   -1.60    4.60
  -5   0   0  231.78   30.90
  -5   0   0  244.38   30.80
   5   0   0  216.88   31.20
   5   0   0  272.37   32.30
   5   0   0  270.47   33.40
   5   0   0  285.37   31.50
  -6   0   0   17.50    7.00
  -6   0   0   16.80    6.70
  -6   0   0   18.50    7.20
   6   0   0   24.10    7.70
   6   0   0   17.40    5.00
   6   0   0   18.70    7.60
   6   0   0   19.00    8.30
   6   0   0   20.10    9.30
  -7   0   0  116.49   20.70
  -7   0   0  152.18   20.40
  -7   0   0  111.09   20.20
   7   0   0  139.19   25.90
   7   0   0  181.88   20.20
   7   0   0  151.78   23.40
   7   0   0  160.68   22.60
   7   0   0  124.69   23.90
  -8   0   0   38.70    9.50
  -8   0   0   31.20    9.20
  -8   0   0   27.70    9.60
   8   0   0   19.10   10.10
   8   0   0   23.80   12.90
   8   0   0   29.70    7.90
   8   0   0   41.60   13.10
  -9   0   0    6.90    9.50
  -9   0   0    7.80    9.30
  -9   0   0   34.00    9.20
   9   0   0   23.50   13.40
   9   0   0   22.70    9.00
   9   0   0   21.90   14.40
   9   0   0   53.79   16.30
   9  -1   0    4.70   12.80
   9  -1   0    3.30    8.20
   9  -1   0   -8.10    6.20
   9  -1   0    4.40   10.90
  -9   1   0   -0.70    9.00
  -9   1   0    9.80    7.60
   8  -1   0   12.90   11.10
   8  -1   0   20.10   18.70
   8  -1   0   -6.10    5.90
   8  -1   0   27.10    9.80
   8  -1   0   29.90    7.50
  -8   1   0   28.00    8.00
  -8   1   0   25.20    9.20
  -8   1   0   13.70    7.50
   7  -1   0  503.15   56.09
   7  -1   0  388.56   55.79
   7  -1   0  500.55   56.09
   7  -1   0  430.46   58.19
  -7   1   0  470.25   54.49
  -7   1   0  470.85   54.29
   6  -1   0    1.20    6.00
   6  -1   0   13.40    4.60
   6  -1   0    2.20    7.70
   6  -1   0    4.60    6.50
   6  -1   0    0.00    5.60
  -6   1   0    2.50    5.60
  -6   1   0    6.00    5.00
  -6   1   0    5.20    5.50
   5  -1   0 1905.11  203.58
   5  -1   0 1839.02  202.38
   5  -1   0 1822.92  203.88
  -5   1   0 1528.95  201.48
  -5   1   0 1926.61  201.48
   4  -1   0  452.75   48.20
   4  -1   0  359.56   47.40
   4  -1   0  451.35   48.00
   4  -1   0  400.66   49.20
  -4   1   0  453.75   47.40
  -4   1   0  353.06   47.20
   3  -1   0 2619.34  286.27
   3  -1   0 2589.54  286.47
   3  -1   0 2380.26  286.57
   3  -1   0 2503.35  287.07
  -3   1   0 2382.96  286.97
  -3   1   0 2949.41  286.07
   2  -1   0 2873.11  283.47
   2  -1   0 2375.36  283.57
   2  -1   0 2460.35  283.97
   2  -1   0 2838.42  283.47
  -2   1   0 2302.57  283.27
  -2   1   0 2457.25  284.07
   1  -1   0   75.89   10.70
  -1   1   0  101.69   10.50
  -1  -1   0  567.14   54.99
  -1  -1   0  465.75   55.49
   1   1   0  456.75   55.49
   1   1   0  516.95   54.89
   1   1   0  454.75   55.49
  -2  -1   0 5334.07  568.64
  -2  -1   0 4989.90  568.44
   2   1   0 5047.10  568.44
  -3  -1   0   28.60    6.00
  -3  -1   0   24.60    6.30
  -3  -1   0   20.70    5.60
   3   1   0   27.60    6.40
   3   1   0   24.50    7.30
   3   1   0   29.30    6.70
   3   1   0   25.10    5.50
   3   1   0   37.80    5.20
  -4  -1   0   80.49   11.60
  -4  -1   0   62.69   11.20
  -4  -1   0   49.60   10.60
   4   1   0   63.49   12.20
   4   1   0   70.99   12.90
   4   1   0   87.69    9.50
   4   1   0   69.49   10.90
   4   1   0   53.69   10.60
  -5  -1   0  153.58   20.90
  -5  -1   0  168.88   25.50
  -5  -1   0  141.99   20.70
   5   1   0  113.49   21.20
   5   1   0  155.78   23.40
   5   1   0  188.78   22.80
  -6  -1   0   40.90   10.80
  -6  -1   0   60.29   10.70
  -6  -1   0   53.29   11.60
  -6  -1   0   52.29   11.40
   6   1   0   44.50   12.70
   6   1   0   59.29    8.90
   6   1   0   46.10   12.30
   6   1   0   67.69   14.10
  -7  -1   0   -0.70    6.80
  -7  -1   0   -7.30    5.60
  -7  -1   0   -4.90    6.60
   7   1   0    2.00    7.90
   7   1   0   -0.80    7.80
   7   1   0   -1.10    8.60
  -8  -1   0   32.20    9.90
  -8  -1   0   29.50    9.30
   8   1   0   29.00    8.10
   8   1   0   18.30   12.60
   8   1   0   25.00   11.50
   8   1   0   37.00   13.40
   9  -2   0   -7.20    6.50
   9  -2   0   10.50   14.80
   9  -2   0    3.50    7.80
   9  -2   0   -3.50   10.90
  -9   2   0   -0.90    6.20
  -9   2   0  -12.90    8.10
   8  -2   0   12.50    6.10
   8  -2   0   13.80    7.70
   8  -2   0   13.30   11.40
   8  -2   0    4.30   10.00
  -8   2   0   19.90    7.70
  -8   2   0    2.30    6.00
  -8   2   0    9.00    8.80
   7  -2   0    9.10    5.30
   7  -2   0    3.20    7.10
   7  -2   0    2.80    8.00
   7  -2   0    8.50    9.50
   7  -2   0    5.80    7.10
  -7   2   0    9.00    6.60
  -7   2   0    4.40    5.70
  -7   2   0   10.20    7.40
   6  -2   0   71.49   12.70
   6  -2   0   62.69   12.60
   6  -2   0   54.19   11.40
   6  -2   0   62.19   14.40
  -6   2   0   54.09   11.20
  -6   2   0   82.39   11.80
  -6   2   0   52.79   10.80
   5  -2   0 2398.56  250.47
   5  -2   0 2526.15  252.67
   5  -2   0 2081.69  252.77
   5  -2   0 2117.79  253.97
  -5   2   0 1880.81  251.87
  -5   2   0 2538.85  252.57
   4  -2   0  311.97   37.30
   4  -2   0  347.97   38.10
   4  -2   0  343.57   39.10
  -4   2   0  307.67   38.70
  -4   2   0  285.07   36.70
   3  -2   0 1754.82  189.38
   3  -2   0 1658.03  189.58
   3  -2   0 1856.81  188.78
  -3   2   0 1622.44  189.68
  -3   2   0 1573.44  188.58
   2  -2   0  567.44   71.49
  -2   2   0  569.64   71.59
  -2   2   0  748.33   71.49
  -2   2   0  649.14   70.99
   1  -2   0 1207.18  129.29
  -1   2   0 1103.09  129.29
  -1   2   0 1121.89  129.39
  -1   2   0 1213.38  129.19
   0  -2   0 1209.68  128.69
   0  -2   0 1177.78  128.99
   0  -2   0 1107.49  128.89
   0   2   0 1130.99  128.99
   0   2   0 1164.98  128.69
  -1  -2   0 2880.01  323.97
   1   2   0 2865.51  323.97
   1   2   0 3001.60  324.07
  -2  -2   0  194.48   22.20
  -2  -2   0  179.78   22.20
  -2  -2   0  153.48   20.50
   2   2   0  197.28   20.50
   2   2   0  166.48   21.90
   2   2   0  186.38   22.30
  -3  -2   0  238.98   31.90
  -3  -2   0  322.47   31.40
  -3  -2   0  257.87   31.90
   3   2   0  272.57   30.10
   3   2   0  260.07   32.30
   3   2   0  261.07   32.50
   3   2   0  229.68   31.70
  -4  -2   0   16.20    6.10
  -4  -2   0   16.20    6.70
  -4  -2   0   27.60    5.40
  -4  -2   0   19.00    6.30
   4   2   0   23.00    4.20
   4   2   0   14.40    6.70
  -5  -2   0   -7.10    8.80
  -5  -2   0   -1.30    6.10
  -5  -2   0    2.10    4.50
  -5  -2   0    6.10    5.40
   5   2   0    2.00    2.90
   5   2   0    2.10    5.20
   5   2   0    1.50    6.70
   5   2   0   -1.90    5.40
  -6  -2   0    1.80    8.40
  -6  -2   0    4.20    5.70
  -6  -2   0   15.50    8.00
  -6  -2   0    8.00    6.50
   6   2   0    7.20    7.60
   6   2   0   -2.20    7.00
   6   2   0    7.30    8.30
   6   2   0    6.50    4.40
  -7  -2   0   -5.10   13.20
  -7  -2   0    8.50    7.70
  -7  -2   0  -10.30    5.80
  -7  -2   0   -2.60    7.10
   7   2   0    6.30    9.00
   7   2   0   -2.00    5.90
   7   2   0  -12.10    8.10
   7   2   0   -4.80    8.00
  -8  -2   0    3.00    7.70
  -8  -2   0   19.90    9.60
   8   2   0   36.00   12.90
   8   2   0    6.20    6.10
   8   2   0    8.60    9.60
   9  -3   0    9.40   12.00
   9  -3   0  -12.20    9.40
  -9   3   0    2.60    5.40
  -9   3   0  -10.70    9.20
  -9   3   0  -11.00    8.20
   8  -3   0   10.30   10.30
   8  -3   0    4.20   10.50
   8  -3   0    2.50    6.00
  -8   3   0    0.80    5.10
  -8   3   0    3.40   10.70
   7  -3   0   14.00    8.40
   7  -3   0    6.80    8.90
   7  -3   0    9.70    7.80
  -7   3   0    8.80    8.50
  -7   3   0    6.20    5.50
   6  -3   0    3.30    5.50
   6  -3   0    9.60    7.80
   6  -3   0    3.30    6.70
   6  -3   0    3.60    2.20
  -6   3   0    5.60    4.80
  -6   3   0    5.60    5.80
  -6   3   0    4.50    6.40
   5  -3   0  228.48   28.30
   5  -3   0  263.27   35.70
   5  -3   0  270.57   32.40
   5  -3   0  226.08   30.00
  -5   3   0  294.47   31.10
  -5   3   0  242.38   29.60
  -5   3   0  240.68   32.20
   4  -3   0  118.79   17.20
   4  -3   0  128.49   19.60
   4  -3   0  105.69   17.40
  -4   3   0  145.39   17.00
  -4   3   0  113.69   15.20
  -4   3   0  103.89   17.20
   3  -3   0 1465.45  178.88
   3  -3   0 1749.12  177.88
  -3   3   0 1461.35  178.48
  -3   3   0 1454.15  179.08
  -3   3   0 1859.41  178.88
   2  -3   0 1902.41  217.88
  -2   3   0 2124.09  217.98
  -2   3   0 1844.42  218.08
   1  -3   0   58.99    8.00
   1  -3   0   81.99    9.20
   1  -3   0   73.19    9.40
  -1   3   0   74.79    9.30
  -1   3   0   61.09    9.50
  -1   3   0   64.99    9.20
   0  -3   0  310.47   37.30
   0  -3   0  335.37   36.80
   0  -3   0  335.17   37.40
   0   3   0  306.07   37.30
   0   3   0  346.77   37.30
   0   3   0  312.57   36.70
  -1  -3   0  317.37   36.20
  -1  -3   0  344.57   37.50
  -1  -3   0  297.27   37.10
   1   3   0  294.77   37.10
   1   3   0  310.47   37.20
   1   3   0  352.16   36.30
  -2  -3   0    1.90    3.80
  -2  -3   0    2.10    3.60
  -2  -3   0    4.30    1.90
  -2  -3   0   -1.30    2.30
   2   3   0    3.20    2.20
   2   3   0    1.10    3.00
   2   3   0    0.90    3.60
  -3  -3   0  103.79   11.70
  -3  -3   0   82.09   13.10
  -3  -3   0   74.79   10.30
  -3  -3   0   62.59   13.30
   3   3   0   72.69   11.00
   3   3   0   79.69   13.10
   3   3   0   69.09   13.30
   3   3   0   77.29   13.70
  -4  -3   0   95.99   12.10
  -4  -3   0   80.59   14.60
  -4  -3   0   81.49   15.60
  -4  -3   0  103.19   13.90
   4   3   0   99.79   12.10
   4   3   0   77.59   15.70
   4   3   0   90.99   15.60
   4   3   0   80.89   15.00
  -5  -3   0   -1.80    5.90
  -5  -3   0   -0.50    4.30
  -5  -3   0    1.60    5.20
  -5  -3   0   -6.70    6.30
  -5  -3   0   -0.10    3.20
   5   3   0    6.50    7.00
   5   3   0   -5.10    5.20
   5   3   0   -1.80    5.60
   5   3   0    3.00    3.20
  -6  -3   0   11.90    7.30
  -6  -3   0   10.20    9.30
  -6  -3   0    7.80    7.20
  -6  -3   0   10.50    6.10
   6   3   0   14.40    8.40
   6   3   0   10.40    4.70
   6   3   0    3.10    8.20
   6   3   0   19.00    9.70
  -7  -3   0    1.80    7.60
  -7  -3   0    0.60    7.10
  -7  -3   0   -5.00    4.70
  -7  -3   0   -0.90    8.80
   7   3   0    6.20    9.90
   7   3   0   -0.50   10.10
   7   3   0    8.00    9.00
   7   3   0    2.80    8.30
  -8  -3   0   -6.20    7.30
  -8  -3   0   -7.20    7.80
  -8  -3   0    1.90    9.40
   8   3   0   -2.90    5.70
   8   3   0   10.50   21.90
   8   3   0   10.60   10.20
   8   3   0    1.60    9.30
   9  -4   0   44.60   14.20
   9  -4   0    1.40   11.80
   9  -4   0   22.50   12.00
  -9   4   0   11.90    6.60
  -9   4   0    8.40    5.00
  -9   4   0  -10.30   10.30
   8  -4   0   23.40   12.10
   8  -4   0   17.70   10.10
  -8   4   0    4.10    8.60
  -8   4   0   12.00    5.70
  -8   4   0   11.20    9.80
   7  -4   0   49.70    7.60
   7  -4   0   69.09   14.20
   7  -4   0   52.29   14.20
   7  -4   0   66.49   12.80
  -7   4   0   57.39   10.10
  -7   4   0   48.00   12.30
   6  -4   0    6.20    7.80
   6  -4   0   10.60    3.30
   6  -4   0    7.30    7.20
   6  -4   0    0.60    5.30
  -6   4   0    7.60    4.90
  -6   4   0    9.80    7.40
   5  -4   0  254.07   35.30
   5  -4   0  287.57   36.80
   5  -4   0  355.96   35.70
   5  -4   0  314.77   38.40
   5  -4   0  337.97   38.50
  -5   4   0  357.06   38.00
  -5   4   0  294.47   36.00
  -5   4   0  282.77   38.40
   4  -4   0    0.50    5.70
   4  -4   0    3.80    4.50
   4  -4   0    8.60    3.40
  -4   4   0    5.30    5.60
  -4   4   0    4.10    3.40
  -4   4   0    7.20    5.10
  -4   4   0   15.30    4.20
   3  -4   0   99.09   12.40
   3  -4   0   64.59   12.90
   3  -4   0   96.49   14.00
  -3   4   0  101.89   12.30
  -3   4   0   89.09   14.20
   2  -4   0 1320.97  131.99
   2  -4   0 1184.78  131.99
  -2   4   0 1086.89  131.89
  -2   4   0 1244.38  132.49
  -2   4   0 1071.39  132.29
   1  -4   0  156.68   17.40
   1  -4   0  143.19   17.40
  -1   4   0  138.49   17.30
  -1   4   0  130.19   17.30
   0  -4   0 1224.08  137.89
   0  -4   0 1307.47  138.69
   0  -4   0 1161.68  138.49
   0   4   0 1377.76  138.79
   0   4   0 1253.37  137.89
   0   4   0 1102.39  138.39
  -1  -4   0   27.40    6.20
  -1  -4   0   13.90    3.30
  -1  -4   0   13.80    4.30
   1   4   0   25.20    5.90
   1   4   0   32.10    8.10
   1   4   0   20.90    3.90
  -2  -4   0  182.28   23.30
  -2  -4   0  164.88   23.00
  -2  -4   0  187.28   21.00
   2   4   0  182.38   23.20
   2   4   0  172.38   21.90
  -3  -4   0    0.90    5.30
  -3  -4   0    0.00    2.40
  -3  -4   0    4.30    5.10
  -3  -4   0   -2.10    2.60
   3   4   0    0.20    4.80
   3   4   0    1.30    4.50
   3   4   0   -0.60    2.30
  -4  -4   0   42.50    6.10
  -4  -4   0   41.20    9.70
  -4  -4   0   33.20    9.70
  -4  -4   0   32.90    6.50
  -4  -4   0   31.60    7.60
   4   4   0   29.30    8.20
   4   4   0   47.30   10.40
   4   4   0   27.40    9.20
   4   4   0   24.20    5.50
  -5  -4   0   17.30    6.70
  -5  -4   0   15.00    8.70
  -5  -4   0    3.50    5.70
   5   4   0    8.10    7.40
   5   4   0    6.30    7.00
   5   4   0   13.90    8.20
   5   4   0    7.60    3.90
  -6  -4   0   19.60    6.60
  -6  -4   0   15.60    6.00
  -6  -4   0    9.90    7.70
  -6  -4   0    9.30    7.50
  -6  -4   0    2.70    9.70
   6   4   0    7.10    9.50
   6   4   0   13.70    8.80
   6   4   0    9.30    8.90
   6   4   0    2.40    4.70
  -7  -4   0   41.50    9.90
  -7  -4   0   33.40   13.90
  -7  -4   0   26.60   10.10
   7   4   0   37.60   11.70
   7   4   0   37.30   14.70
   7   4   0   33.70   12.60
   7   4   0   32.10   11.30
  -8  -4   0    0.40    7.90
  -8  -4   0   14.20   10.70
  -8  -4   0   -1.60    8.90
   8   4   0    0.20   15.10
   8   4   0    5.70   10.30
   8   4   0   13.00    6.70
   8   4   0    0.90    9.80
   9  -5   0    7.10    6.60
   9  -5   0    0.20   12.70
   9  -5   0   14.50   12.50
  -9   5   0  -10.10   10.10
   8  -5   0  154.68   23.10
   8  -5   0  114.69   16.90
   8  -5   0  126.09   21.60
   8  -5   0   88.99   20.40
  -8   5   0   91.29   15.40
  -8   5   0  141.09   16.10
  -8   5   0   96.79   20.00
   7  -5   0   19.30    7.20
   7  -5   0   11.30    5.90
   7  -5   0   16.40    9.00
   7  -5   0   13.20    9.70
   7  -5   0    4.80    7.50
  -7   5   0   10.80    9.30
  -7   5   0   14.70    6.30
   6  -5   0   10.70    4.90
   6  -5   0   10.30    7.80
   6  -5   0   -2.30    4.80
   6  -5   0   -3.40    6.40
  -6   5   0    6.70    8.10
   5  -5   0    5.00    6.70
   5  -5   0    5.30    4.60
   5  -5   0   16.10    5.50
   5  -5   0    1.10    6.40
  -5   5   0   17.30    9.90
  -5   5   0    7.30    5.80
  -5   5   0    8.60    4.40
   4  -5   0    3.00    3.90
   4  -5   0   10.90    4.90
   4  -5   0    6.50    3.70
  -4   5   0    6.10    3.50
  -4   5   0    2.00    4.20
  -4   5   0    1.20    3.20
  -4   5   0    0.40    5.70
   3  -5   0   60.89   10.40
  -3   5   0   62.99   10.70
  -3   5   0   64.39   11.40
  -3   5   0   65.09    9.60
   2  -5   0 1975.50  240.18
   2  -5   0 2257.97  241.18
  -2   5   0 2145.79  241.38
  -2   5   0 2286.57  241.38
   1  -5   0  206.88   25.70
   1  -5   0  220.58   25.60
  -1   5   0  185.98   25.50
  -1   5   0  208.08   25.40
  -1   5   0  247.78   25.70
   0  -5   0   55.59   10.40
   0  -5   0   49.10    9.10
   0  -5   0   46.30    7.90
   0   5   0   49.99    9.00
   0   5   0   54.79    8.90
   0   5   0   48.50    7.70
  -1  -5   0   -4.10    3.80
  -1  -5   0   -1.50    6.40
  -1  -5   0   -0.90    2.40
   1   5   0    3.80    4.40
   1   5   0   -0.40    6.10
   1   5   0   -3.20    2.50
  -2  -5   0  275.67   37.90
  -2  -5   0  332.87   38.40
  -2  -5   0  308.67   36.00
   2   5   0  348.77   36.30
   2   5   0  285.87   37.80
   2   5   0  325.57   38.20
  -3  -5   0   80.59   15.60
  -3  -5   0  100.19   15.80
  -3  -5   0  100.49   12.20
   3   5   0   95.79   12.70
   3   5   0   82.39   15.20
   3   5   0   83.29   15.70
  -4  -5   0   -0.90    3.00
  -4  -5   0   -0.40    3.40
  -4  -5   0   -3.00    4.00
  -4  -5   0    0.80    5.80
  -4  -5   0   -0.10    5.00
   4   5   0   -2.10    2.90
   4   5   0    2.40    5.80
   4   5   0   -1.40    5.10
   4   5   0    1.80    5.60
  -5  -5   0  179.28   22.80
  -5  -5   0  158.28   24.90
  -5  -5   0  136.79   28.90
   5   5   0  177.98   27.10
   5   5   0  178.38   21.30
   5   5   0  173.88   25.60
   5   5   0  149.09   24.90
  -6  -5   0    0.10    5.80
  -6  -5   0    2.60    5.90
  -6  -5   0   -7.10    4.00
  -6  -5   0   -8.90    6.30
  -6  -5   0  -11.00    8.50
   6   5   0   -1.60    8.90
   6   5   0    3.30    8.90
   6   5   0    0.30    8.20
   6   5   0    3.50    4.90
  -7  -5   0   21.70    9.70
  -7  -5   0   16.10   10.90
  -7  -5   0   33.30    9.30
  -7  -5   0   33.30    7.90
  -7  -5   0   33.80   14.20
   7   5   0   36.30   16.00
   7   5   0   21.50   10.30
   7   5   0   16.60   11.00
   7   5   0   29.20    7.60
  -8  -5   0   23.60   13.60
  -8  -5   0   17.80    9.50
  -8  -5   0   10.70    9.80
   8   5   0   19.90   11.10
   8   5   0   15.60   19.70
   8   5   0    6.30   11.60
   8   5   0   21.60    7.40
   8  -6   0  132.39   22.60
   8  -6   0  142.69   30.20
   8  -6   0   96.29   20.30
   8  -6   0  133.79   19.10
  -8   6   0   89.09   19.90
  -8   6   0   99.89   14.90
  -8   6   0  110.69   14.80
   7  -6   0  225.48   26.80
   7  -6   0  198.78   30.80
   7  -6   0  237.38   32.30
  -7   6   0  222.18   32.40
  -7   6   0  222.68   28.40
  -7   6   0  208.78   27.70
   6  -6   0    2.20    8.50
   6  -6   0    5.50    7.70
   6  -6   0    1.50    5.50
   6  -6   0    5.30    4.20
   6  -6   0   19.60    5.50
  -6   6   0  -10.40    6.20
  -6   6   0    5.40    4.90
  -6   6   0    4.40    8.20
   5  -6   0   12.30    8.20
   5  -6   0   16.70    5.10
   5  -6   0   13.00    5.20
  -5   6   0   11.30    6.10
  -5   6   0   15.50    5.30
  -5   6   0    6.60    8.00
   4  -6   0  115.49   16.70
  -4   6   0  134.29   18.00
  -4   6   0  103.09   16.60
  -4   6   0  123.09   15.50
   3  -6   0  400.36   41.40
  -3   6   0  305.07   41.90
  -3   6   0  402.06   41.10
  -3   6   0  329.57   41.10
  -3   6   0  325.37   41.60
   2  -6   0  688.23   70.79
   2  -6   0  540.05   70.59
  -2   6   0  637.24   70.69
   1  -6   0  256.17   29.50
   1  -6   0  213.78   28.50
   1  -6   0  251.57   28.20
  -1   6   0  236.78   28.10
  -1   6   0  219.58   28.50
   0  -6   0 6708.23  799.02
   0   6   0 7686.03  798.42
  -1  -6   0   31.60    8.10
  -1  -6   0   20.70    6.80
  -1  -6   0   24.70    5.00
   1   6   0   24.60    6.00
   1   6   0   31.70    7.50
  -2  -6   0  951.30  122.29
  -2  -6   0 1191.88  123.19
  -2  -6   0  980.00  121.59
  -2  -6   0 1032.00  120.49
   2   6   0 1107.29  122.69
   2   6   0 1216.58  120.99
  -3  -6   0  210.68   33.20
  -3  -6   0  215.58   27.90
  -3  -6   0  228.38   26.70
  -3  -6   0  252.97   30.30
   3   6   0  240.78   27.10
   3   6   0  201.18   29.40
   3   6   0  221.08   30.00
  -4  -6   0   -0.60    6.20
  -4  -6   0   -4.10    3.80
  -4  -6   0   -2.90    5.80
  -4  -6   0   -3.70    3.10
   4   6   0   -0.70    3.40
   4   6   0   -1.20    5.70
   4   6   0   -9.10    5.80
   4   6   0   -2.80   12.80
  -5  -6   0    4.50    6.70
  -5  -6   0   -4.10    4.70
  -5  -6   0   -2.00    5.60
  -5  -6   0    0.40    8.80
  -5  -6   0    2.90    4.60
   5   6   0    6.70    4.50
   5   6   0   -6.50    9.20
   5   6   0   -6.00    6.40
   5   6   0   -6.50    5.80
  -6  -6   0    5.50   11.30
  -6  -6   0   -0.70    6.60
  -6  -6   0   -4.30    5.60
   6   6   0   -5.70   11.30
   6   6   0   -0.40    5.40
   6   6   0    1.40    8.10
   6   6   0   -4.00    7.60
  -7  -6   0   55.29   17.70
  -7  -6   0   82.59   14.30
  -7  -6   0  104.39   15.40
  -7  -6   0   64.59   13.80
   7   6   0   34.00   14.30
   7   6   0   69.09   22.10
   7   6   0   42.30   19.40
   8  -7   0   39.80   13.50
   8  -7   0   26.70    6.80
   8  -7   0   42.00   18.20
   8  -7   0   38.30    8.50
  -8   7   0   26.90   12.90
   7  -7   0 2528.05  299.67
   7  -7   0 3104.79  298.67
   7  -7   0 2469.95  298.47
   7  -7   0 2883.61  301.87
  -7   7   0 2621.14  298.67
  -7   7   0 2279.67  297.97
  -7   7   0 2907.81  301.67
   6  -7   0  176.18   24.70
   6  -7   0  157.38   22.00
   6  -7   0  144.29   23.40
   6  -7   0  137.29   21.40
   6  -7   0  216.68   28.80
  -6   7   0  181.38   22.20
  -6   7   0  173.28   25.30
   5  -7   0   28.10    7.20
   5  -7   0   31.90    6.60
   5  -7   0   24.70    7.50
   5  -7   0   31.00   12.80
  -5   7   0   23.10    6.00
  -5   7   0   23.80    6.70
  -5   7   0   22.80   10.00
  -5   7   0   19.50    7.70
   4  -7   0   61.49    9.30
   4  -7   0   46.70    8.70
   4  -7   0   61.69   10.10
   4  -7   0   38.20    7.70
  -4   7   0   35.90    7.60
  -4   7   0   27.10    7.80
   3  -7   0  415.36   53.19
   3  -7   0  440.86   49.60
  -3   7   0  450.85   51.19
  -3   7   0  426.06   50.89
  -3   7   0  459.95   51.79
   2  -7   0   27.30    5.80
   2  -7   0   18.90    5.90
  -2   7   0   22.90    6.50
  -2   7   0   20.70    6.40
  -2   7   0   31.50    6.10
   1  -7   0   67.79   11.70
   1  -7   0   58.59   11.90
   1  -7   0   84.49   12.10
  -1   7   0   80.19   11.90
  -1   7   0   70.19   12.00
  -1   7   0   66.19   11.20
   0  -7   0  221.48   26.30
   0  -7   0  157.78   30.20
   0  -7   0  248.08   27.90
   0   7   0  173.78   27.20
   0   7   0  225.38   26.20
   0   7   0  259.47   27.80
  -1  -7   0  180.08   23.00
  -1  -7   0  154.08   20.30
   1   7   0  141.09   21.90
   1   7   0  184.58   22.70
  -2  -7   0  258.07   34.20
  -2  -7   0  270.97   31.50
  -2  -7   0  255.27   33.40
   2   7   0  242.48   33.70
   2   7   0  246.28   37.20
   2   7   0  323.37   32.20
  -3  -7   0  202.08   29.50
  -3  -7   0  214.78   27.60
  -3  -7   0  234.58   30.00
  -3  -7   0  215.28   25.60
   3   7   0  161.08   28.10
   3   7   0  242.58   30.50
   3   7   0  231.48   26.20
  -4  -7   0   26.40    7.60
  -4  -7   0   23.50    7.30
  -4  -7   0   20.80   10.30
  -4  -7   0   14.60    7.60
   4   7   0   24.60    9.20
   4   7   0    9.80    7.20
   4   7   0   16.40    5.40
   4   7   0   35.40   12.40
  -5  -7   0   24.90   12.40
  -5  -7   0   28.90    8.60
  -5  -7   0   31.20    6.40
  -5  -7   0   26.30    8.40
   5   7   0   15.90    9.60
   5   7   0   32.30   12.60
   5   7   0   28.00    6.80
   5   7   0   22.40   11.70
  -6  -7   0   -1.60   10.30
  -6  -7   0   20.50    5.90
  -6  -7   0    3.70   12.10
  -6  -7   0    8.70    7.70
  -6  -7   0    0.50    6.80
   6   7   0    1.50    7.70
   6   7   0    9.00    5.60
   6   7   0   14.00    8.80
   6   7   0   18.80   15.30
  -7  -7   0  -15.60   10.10
  -7  -7   0   -4.10    7.80
  -7  -7   0   17.80   10.40
  -7  -7   0   12.90   12.80
   7   7   0   10.80    6.50
   7   7   0   -2.70    8.60
   7   7   0    0.10   16.30
   7   7   0    3.90   10.10
   8  -8   0   -0.50    8.90
   8  -8   0    1.30    4.90
   8  -8   0   -4.10    5.40
   8  -8   0   14.30    7.40
   8  -8   0   15.30   11.50
  -8   8   0   -5.40   11.20
   7  -8   0  213.38   26.30
   7  -8   0  176.18   27.00
   7  -8   0  200.18   27.60
   7  -8   0  245.08   30.50
  -7   8   0  195.88   31.30
  -7   8   0  213.38   26.60
   6  -8   0   33.70    8.00
   6  -8   0   31.40    8.20
   6  -8   0   31.90    7.20
   6  -8   0   28.00    9.20
   6  -8   0   35.60    9.50
  -6   8   0   32.00    7.90
  -6   8   0   23.60    8.10
   5  -8   0  711.33   76.39
   5  -8   0  674.83   69.89
  -5   8   0  538.95   70.59
  -5   8   0  628.14   72.09
  -5   8   0  532.45   69.39
   4  -8   0  155.18   19.70
  -4   8   0  165.48   18.90
  -4   8   0  132.19   19.30
  -4   8   0  120.69   19.40
  -4   8   0  159.38   21.80
   3  -8   0   92.39   16.90
   3  -8   0  138.49   14.70
   3  -8   0  135.19   17.70
  -3   8   0  143.99   18.60
  -3   8   0   86.39   17.80
   2  -8   0  123.59   15.80
   2  -8   0   87.69   15.60
  -2   8   0   93.89   15.40
  -2   8   0   87.99   15.40
  -2   8   0  116.79   14.80
  -2   8   0  146.39   21.10
   1  -8   0    5.10    3.90
   1  -8   0    5.30    5.00
   1  -8   0    5.30    4.80
  -1   8   0    6.10    5.20
  -1   8   0    5.40    4.80
  -1   8   0    8.00    3.50
  -1   8   0    4.60    4.80
   0  -8   0   75.69   14.00
   0  -8   0   86.89   12.20
   0   8   0   84.99   13.70
   0   8   0   76.79   11.50
   0   8   0   58.09   12.20
  -1  -8   0   10.10    4.50
  -1  -8   0    5.00    6.50
  -1  -8   0   14.30    7.40
   1   8   0   13.60    7.20
   1   8   0    3.20    5.60
  -2  -8   0   -1.20    5.50
  -2  -8   0    1.60    3.30
  -2  -8   0   -4.70    5.80
  -2  -8   0   -1.70    6.50
   2   8   0   -0.20    6.50
   2   8   0    1.00    5.80
  -3  -8   0   -0.60    7.10
  -3  -8   0   -6.10    6.10
  -3  -8   0   -0.10    5.90
  -3  -8   0   -3.30    3.20
   3   8   0   -6.80    5.90
   3   8   0    0.00    7.00
   3   8   0    0.90    4.00
  -4  -8   0   -5.80    2.70
  -4  -8   0    4.60    6.70
  -4  -8   0   -7.40    7.20
  -4  -8   0    0.50    3.50
   4   8   0    1.70    6.80
   4   8   0  -11.10   14.40
   4   8   0   -2.20    6.80
  -5  -8   0   -0.40    4.00
  -5  -8   0   -7.40    5.90
  -5  -8   0    0.10    7.70
  -5  -8   0   -7.20    8.50
   5   8   0   -3.70    4.00
   5   8   0   -2.30    6.90
   5   8   0   -2.40    7.90
   5   8   0   -4.20   11.30
  -6  -8   0   -6.80    6.90
  -6  -8   0   -9.20   10.40
  -6  -8   0   -9.70    8.20
  -6  -8   0   13.90    5.80
   6   8   0   18.40   17.10
   6   8   0    6.10    8.20
   6   8   0   -1.30    7.80
   6   8   0    2.10    4.60
   8  -9   0    0.70    8.70
   8  -9   0    7.90    5.50
   8  -9   0   -2.70    5.00
   8  -9   0   12.90    7.00
   8  -9   0   27.20   14.10
  -8   9   0   -4.60   11.40
   7  -9   0   20.50    6.80
   7  -9   0   19.30    8.00
   7  -9   0   20.40    7.20
   7  -9   0   31.30   11.10
   7  -9   0   30.90    8.50
  -7   9   0   27.30    7.40
  -7   9   0   13.30    6.70
  -7   9   0   10.70   12.60
   6  -9   0   14.30    6.10
   6  -9   0   18.10    6.50
   6  -9   0   16.50    8.10
   6  -9   0   20.60    7.50
   6  -9   0   14.30    6.10
  -6   9   0    4.50    9.90
  -6   9   0   10.20    5.90
  -6   9   0   10.00    8.10
  -6   9   0   13.10    6.60
   5  -9   0   35.80    8.80
   5  -9   0   42.30    7.90
   5  -9   0   48.80    9.50
   5  -9   0   59.59   15.40
   5  -9   0   24.90    9.70
  -5   9   0   15.70   11.30
  -5   9   0   39.20    8.20
  -5   9   0   22.10    7.90
   4  -9   0   14.80    5.80
   4  -9   0    8.50    6.90
   4  -9   0    2.00    5.10
   4  -9   0    3.60    3.70
  -4   9   0    6.00    4.40
  -4   9   0   -4.60    7.50
  -4   9   0    2.20    4.80
  -4   9   0    5.30    4.60
   3  -9   0  107.49   16.00
  -3   9   0   81.69   15.30
  -3   9   0  113.19   17.20
  -3   9   0  103.59   14.40
   2  -9   0   31.90    8.60
   2  -9   0   35.30    8.40
   2  -9   0   59.29   10.60
  -2   9   0   41.40    9.70
  -2   9   0   48.80    9.30
  -2   9   0   35.70    9.10
   1  -9   0   17.50    6.50
   1  -9   0    6.20    5.30
   1  -9   0    5.40    4.90
  -1   9   0   15.70    4.40
  -1   9   0    7.00    6.10
  -1   9   0   13.70    6.30
  -1   9   0    6.10    5.30
   0  -9   0    9.60    4.90
   0  -9   0    4.00    5.40
   0  -9   0    5.80    5.50
   0   9   0    6.40    9.00
   0   9   0    8.80    2.80
   0   9   0   14.90    6.90
   0   9   0   12.70    5.80
  -1  -9   0   -3.30    4.40
  -1  -9   0    2.30    4.30
  -1  -9   0   -1.40    6.30
  -1  -9   0    1.90    5.50
   1   9   0    0.40    4.90
   1   9   0    1.80    5.90
  -2  -9   0   23.60    9.20
  -2  -9   0   36.10    6.90
  -2  -9   0   50.19   11.40
   2   9   0   35.50   10.20
   2   9   0   66.59   14.00
  -3  -9   0   15.90    5.00
  -3  -9   0   15.60    8.40
  -3  -9   0   27.00   11.10
  -3  -9   0    5.40    8.40
   3   9   0   16.80    9.60
   3   9   0   24.00   11.90
  -4  -9   0   24.50   11.90
  -4  -9   0   27.10    6.00
  -4  -9   0   33.40   10.70
   4   9   0   13.60    9.10
   4   9   0   21.60    9.20
   4   9   0   46.40   16.00
   4   9   0   28.10    7.10
  -5  -9   0   59.19   13.00
  -5  -9   0   49.20   16.20
  -5  -9   0   41.90   10.30
  -5  -9   0   50.19    8.40
   5   9   0   32.80   12.60
   5   9   0   59.29   18.80
   5   9   0   36.90   11.50
   5   9   0   38.40    8.80
  -6  -9   0    1.80    5.50
  -6  -9   0   -0.20   11.10
  -6  -9   0   -2.70    7.00
   6   9   0   12.60   10.50
   6   9   0   -3.00    8.10
   6   9   0   -3.00    5.30
   6   9   0   10.90   21.60
   7 -10   0    7.20    6.50
   7 -10   0   15.60    6.70
   7 -10   0   25.00    9.50
   7 -10   0   22.20    7.30
   7 -10   0    9.20    6.00
  -7  10   0   23.60    7.40
  -7  10   0    5.90    4.80
  -7  10   0   -1.00   10.90
   6 -10   0   17.30    6.00
   6 -10   0   15.30    7.40
   6 -10   0   25.90    7.30
   6 -10   0   17.00    7.30
   6 -10   0   15.20    6.70
  -6  10   0   14.80   11.20
  -6  10   0   15.60    5.70
  -6  10   0   21.90    7.60
  -6  10   0   18.00    6.70
   5 -10   0   15.60   10.80
   5 -10   0    7.80    6.90
   5 -10   0    9.80    4.60
   5 -10   0    1.60    5.90
   5 -10   0   -8.50    9.50
  -5  10   0   -2.60    9.10
  -5  10   0    3.50    4.60
  -5  10   0   -3.80    4.90
   4 -10   0   -2.60    5.70
   4 -10   0   -6.80    5.00
   4 -10   0   14.00    6.30
  -4  10   0    4.90    5.80
  -4  10   0    4.80    5.10
  -4  10   0   -6.00    7.70
  -4  10   0   -3.60    3.40
   3 -10   0   22.30    7.60
   3 -10   0   32.60    7.60
  -3  10   0   10.80    7.10
  -3  10   0   23.70    7.40
  -3  10   0   18.40    5.50
  -3  10   0   16.80    9.70
   2 -10   0  145.39   21.10
   2 -10   0  139.59   20.60
  -2  10   0  128.49   20.60
  -2  10   0  143.99   20.80
   1 -10   0    5.30    5.20
   1 -10   0    0.80    5.40
   1 -10   0    5.10    6.90
  -1  10   0    2.90    5.70
  -1  10   0    3.20    6.20
  -1  10   0    8.70    4.50
  -1  10   0    0.40    5.20
   0 -10   0  117.39   22.50
   0 -10   0  177.68   23.70
   0 -10   0  149.69   20.60
   0 -10   0  114.49   21.90
   0  10   0  144.89   19.70
   0  10   0  146.29   22.10
   0  10   0  176.48   22.80
  -1 -10   0   -4.10    6.50
  -1 -10   0    2.40    4.20
  -1 -10   0   -3.10    6.30
  -1 -10   0    0.70    7.70
   1  10   0   -5.60    5.60
   1  10   0   -4.90    6.10
   1  10   0   -2.80    6.10
  -2 -10   0    8.10    9.70
  -2 -10   0    7.90    9.20
  -2 -10   0    7.10    9.00
  -2 -10   0    6.00    4.40
   2  10   0    5.00    7.60
   2  10   0    5.70   14.60
  -3 -10   0    3.40    9.30
  -3 -10   0   -2.20   13.00
  -3 -10   0   -3.00    8.30
  -3 -10   0    1.20    4.20
   3  10   0   -0.20    6.70
   3  10   0   -0.80   10.20
  -4 -10   0   35.10   14.50
  -4 -10   0   29.20   12.50
  -4 -10   0   26.30   12.70
  -4 -10   0   18.30    5.60
   4  10   0   39.00   15.00
   4  10   0   16.60    8.90
   4  10   0   38.80   14.40
  -5 -10   0  104.69   19.30
  -5 -10   0   51.99   12.90
  -5 -10   0   90.39   13.70
  -5 -10   0   68.89   19.70
   5  10   0  118.39   21.10
   5  10   0  129.19   28.20
   5  10   0   56.09   15.00
   7 -11   0   42.70   11.10
   7 -11   0   67.19   13.40
   7 -11   0   77.29   13.60
   7 -11   0   52.99   11.90
  -7  11   0   77.19   14.10
  -7  11   0   60.09   18.00
   6 -11   0    7.50    6.50
   6 -11   0   13.20    9.70
   6 -11   0    9.50    5.10
   6 -11   0   13.20    7.30
   6 -11   0    7.90    7.70
  -6  11   0    4.00    5.20
  -6  11   0   12.50    5.50
  -6  11   0    6.20    6.40
  -6  11   0   -2.30    9.60
   5 -11   0    7.70    7.20
   5 -11   0   -4.00    5.80
   5 -11   0    4.10    9.80
   5 -11   0   -1.40    3.50
   5 -11   0   -6.60    5.00
  -5  11   0    3.00    4.10
  -5  11   0   -5.30    4.80
  -5  11   0    4.90    9.80
   4 -11   0   -1.80    5.40
   4 -11   0   -0.30    7.00
   4 -11   0    1.50    6.80
  -4  11   0   -4.80    4.90
  -4  11   0   -2.60    4.70
  -4  11   0   -2.30    3.30
   3 -11   0   -1.80    5.70
   3 -11   0    1.50    5.80
   3 -11   0   -2.70    7.50
   3 -11   0   -0.10    6.20
  -3  11   0   -3.00    5.80
  -3  11   0   -1.30    3.70
  -3  11   0    0.40    7.50
  -3  11   0   -4.00    5.40
   2 -11   0    2.30    5.90
   2 -11   0    4.80    6.60
   2 -11   0   -2.50    5.70
  -2  11   0    0.30    6.80
  -2  11   0    7.80    4.50
  -2  11   0    7.10    7.10
  -2  11   0    9.00    7.60
   1 -11   0   -1.80    5.10
   1 -11   0    0.10    6.80
   1 -11   0    4.40    7.30
  -1  11   0    4.30    4.50
  -1  11   0    1.60    7.50
  -1  11   0   -1.80    5.60
  -1  11   0   -2.50    6.40
   0 -11   0  296.87   43.70
   0 -11   0  369.06   42.20
   0 -11   0  424.16   45.70
   0 -11   0  354.36   44.90
   0  11   0  289.27   43.40
  -1 -11   0    8.40    9.10
  -1 -11   0   -0.40    4.90
  -1 -11   0    0.00    6.80
  -1 -11   0    1.00    7.60
   1  11   0   -1.30    3.60
   1  11   0    5.90    8.30
  -2 -11   0  108.39   21.10
  -2 -11   0   87.29   19.70
  -2 -11   0  114.89   16.70
  -2 -11   0  148.59   23.80
   2  11   0  110.39   17.10
   2  11   0   76.39   18.20
  -3 -11   0    2.70   10.60
  -3 -11   0   -8.00    3.80
  -3 -11   0   -6.30    9.10
  -3 -11   0   12.00   10.60
   3  11   0  -37.10   18.60
   3  11   0   -1.30    6.50
   3  11   0   -1.70    6.70
  -4 -11   0  133.49   25.40
  -4 -11   0   96.79   21.60
  -4 -11   0  130.39   17.40
   4  11   0   86.49   24.60
   4  11   0  117.99   21.40
   4  11   0  175.48   30.90
   6 -12   0   14.00   11.10
   6 -12   0   19.10    8.40
   6 -12   0    8.00    6.60
   6 -12   0    6.20    6.90
  -6  12   0   11.80    5.10
  -6  12   0    4.60   12.00
  -6  12   0    2.90    5.30
   5 -12   0  -10.50    5.90
   5 -12   0   -4.00    5.60
  -5  12   0   -2.40    5.10
  -5  12   0   -6.10    9.40
  -5  12   0    4.40    4.10
   4 -12   0   22.60    8.30
   4 -12   0    9.20    7.10
   4 -12   0   19.80   13.50
   4 -12   0   16.60    7.70
  -4  12   0    1.70    9.50
  -4  12   0   15.30    4.60
  -4  12   0    6.30    6.20
   3 -12   0   -7.60    5.70
   3 -12   0  -12.60    5.30
   3 -12   0   -5.60    6.00
   3 -12   0    2.80    8.90
  -3  12   0    1.70    3.40
  -3  12   0    1.20    6.40
   2 -12   0   36.00   11.50
   2 -12   0   13.80    7.20
   2 -12   0   21.60    9.80
  -2  12   0   18.20    9.20
  -2  12   0   24.20    9.60
  -2  12   0   30.10    6.60
   1 -12   0    0.10    8.80
   1 -12   0   -7.20    5.40
   1 -12   0   -7.20    6.80
  -1  12   0    0.00    5.20
  -1  12   0    9.60    5.20
  -1  12   0    0.40    6.70
   0 -12   0  244.28   29.80
   0 -12   0  198.88   31.60
   0  12   0  243.88   29.00
   0  12   0  189.98   31.20
  -1 -12   0   45.00   12.80
  -1 -12   0   78.19   15.20
   1  12   0   43.50   12.30
  -2 -12   0    3.00   13.50
  -2 -12   0   18.00   11.10
  -2 -12   0   19.80    6.90
   2  12   0   31.80    9.20
   2  12   0   30.20   17.10
   2  12   0   16.30    8.90
  -3 -12   0  -12.40   15.60
  -3 -12   0    1.70    4.90
  -3 -12   0    7.90   11.10
   3  12   0   21.70    9.80
   3  12   0    9.30    7.70
   3  12   0  -16.00   17.90
   3  12   0   -1.30    8.10
  -4 -12   0   -2.00   16.70
  -4 -12   0   17.70    6.10
  -4 -12   0   12.90   12.90
   4  12   0   32.00   12.30
   4  12   0   11.50    8.80
   5 -13   0   38.40   12.10
   5 -13   0   25.80    9.00
   5 -13   0   22.80    9.20
  -5  13   0   47.50   14.40
  -5  13   0   56.39    9.90
  -5  13   0   40.20   10.40
  -5  13   0   29.90    7.30
   4 -13   0   13.40    8.30
   4 -13   0   13.40    8.30
   4 -13   0   30.10   11.80
  -4  13   0   16.10    5.10
  -4  13   0   14.10    7.80
  -4  13   0   18.20    7.40
  -4  13   0   10.00    9.90
   3 -13   0   13.40    8.50
   3 -13   0   36.30   11.70
   3 -13   0   27.30    9.70
   3 -13   0   11.60    7.20
  -3  13   0    4.90    9.30
  -3  13   0   19.90    9.90
  -3  13   0   18.00    8.90
  -3  13   0   13.50    4.60
   2 -13   0   -3.70    5.80
   2 -13   0   -4.10    7.20
   2 -13   0   -0.40    7.80
  -2  13   0   -1.00    3.80
  -2  13   0   -2.60   12.20
  -2  13   0  -16.40    7.30
  -2  13   0    2.10    6.10
   1 -13   0   63.39   16.70
   1 -13   0   41.90   13.60
   1 -13   0   37.40   10.30
  -1  13   0   53.49   12.00
  -1  13   0   66.59   11.80
   0 -13   0  284.37   34.70
   0 -13   0  291.77   40.10
   0 -13   0  229.18   36.60
   0  13   0  232.88   36.50
   0  13   0  280.27   34.10
  -1 -13   0  100.19   20.00
  -1 -13   0   56.99   11.40
   1  13   0   61.19   14.50
  -2 -13   0  -36.80   20.50
  -2 -13   0   -6.30    4.70
  -2 -13   0  -15.20   11.70
  -2 -13   0   21.20   19.40
   2  13   0    5.40    6.80
   2  13   0   -2.20    8.00
  -3 -13   0    5.80    5.40
  -3 -13   0    7.10    9.50
   3  13   0    7.60   10.30
   3  13   0   30.70   10.50
   3  13   0    3.30    7.80
   4 -14   0   15.30    8.00
   4 -14   0   18.60    9.00
   4 -14   0   15.90    9.70
  -4  14   0   20.70    5.00
  -4  14   0   16.20    8.50
  -4  14   0   26.50   12.90
   3 -14   0   21.80    9.60
   3 -14   0   24.90    9.00
   3 -14   0   20.90   12.30
  -3  14   0   13.60    4.60
  -3  14   0   23.90   10.00
  -3  14   0   15.60    9.80
   2 -14   0    1.30    8.10
   2 -14   0   -3.00   10.90
  -2  14   0    1.40    8.10
  -2  14   0   -5.10    6.60
  -2  14   0    0.30    3.90
   1 -14   0    1.30   12.00
   1 -14   0    1.50    6.70
   1 -14   0    4.40    9.00
  -1  14   0    2.60    7.50
  -1  14   0    1.50    5.10
  -1  14   0    1.90    7.10
   0 -14   0    3.50    9.90
   0 -14   0   -3.40   30.60
   0 -14   0    4.20    6.80
   0  14   0   -3.30    6.20
   0  14   0    2.60    9.00
   0  14   0    5.90    9.50
  -1 -14   0   92.59   32.40
  -1 -14   0   42.00   10.50
  -1 -14   0   86.89   19.10
   1  14   0   78.89   14.40
   1  14   0   53.79   15.20
   0  15  -1   75.19   21.50
   0  15  -1   75.79   13.70
   0  15  -1   36.70   13.40
   0 -15   1   66.99   21.80
   0 -15   1   68.99   17.60
  -1  15  -1    0.80    7.40
  -1  15  -1    4.60    7.50
  -1  15  -1    1.20    6.70
   1 -15   1    5.90    7.10
   1 -15   1    0.00    8.80
  -2  15  -1   70.49   12.60
  -2  15  -1   71.39   15.80
  -2  15  -1   43.50   13.30
   2 -15   1   46.20   13.90
   2 -15   1  100.69   20.40
   2 -15   1   52.19   12.00
  -3  15  -1   18.00   11.60
  -3  15  -1   11.20    8.30
  -3  15  -1   18.60    6.00
   3 -15   1   22.10   10.90
   3 -15   1   28.40    8.50
   3 -15   1   14.50   13.50
   2  14  -1    2.70    6.00
  -2 -14   1    7.70   12.00
  -2 -14   1    5.20    6.20
   1  14  -1    8.20    9.70
   1  14  -1    3.50    9.60
  -1 -14   1    5.70   15.00
  -1 -14   1   13.50    7.00
  -1 -14   1   18.60   12.30
   0  14  -1  117.29   20.60
   0  14  -1  153.98   22.20
   0 -14   1  152.98   28.10
   0 -14   1  130.99   21.90
   0 -14   1  133.39   27.00
  -1  14  -1   18.50    9.90
  -1  14  -1   28.00    8.40
  -1  14  -1   22.10   10.80
   1 -14   1   18.20   12.80
   1 -14   1   24.10   13.30
   1 -14   1   18.40    8.80
  -2  14  -1    6.00    8.50
  -2  14  -1    5.80    8.30
  -2  14  -1    3.30    5.20
   2 -14   1   -1.30    8.50
   2 -14   1    7.50    7.00
  -3  14  -1    6.40    4.90
  -3  14  -1   -0.90    8.60
  -3  14  -1    4.50    8.00
   3 -14   1    2.00   11.10
   3 -14   1    0.70    7.90
  -4  14  -1   10.10   10.60
  -4  14  -1   11.40    5.10
  -4  14  -1   -4.30   10.00
   4 -14   1   11.80    9.90
   4 -14   1   13.00    7.40
   4 -14   1    9.50    7.60
  -5  14  -1  159.68   26.10
  -5  14  -1  112.99   21.20
  -5  14  -1  134.29   21.70
   5 -14   1  171.48   23.80
   5 -14   1  123.29   21.80
   3  13  -1    8.30   10.80
  -3 -13   1   26.70   21.70
  -3 -13   1    2.90    4.90
  -3 -13   1   -0.30   16.20
   2  13  -1   -1.40    8.40
   2  13  -1    1.00    5.80
  -2 -13   1  -14.00   15.60
  -2 -13   1   -3.00    4.80
  -2 -13   1   -4.00   11.70
  -2 -13   1  -16.10   12.70
   1  13  -1   13.20    4.20
   1  13  -1    2.60    8.80
   1  13  -1   10.40   14.90
  -1 -13   1    5.20    9.20
  -1 -13   1    4.40   11.90
  -1 -13   1    2.40    6.10
  -1 -13   1   10.10   13.00
   0  13  -1    2.20    5.90
   0  13  -1    7.80    6.80
   0  13  -1    0.60    6.30
   0 -13   1    5.70    9.30
   0 -13   1    7.70    7.10
   0 -13   1   -3.20   10.50
   0 -13   1   13.20   17.80
  -1  13  -1   17.20    6.70
  -1  13  -1    5.20    7.80
  -1  13  -1   18.90   10.10
   1 -13   1    4.00    8.60
   1 -13   1   10.50    8.40
   1 -13   1    3.90    6.40
  -2  13  -1   -1.60    6.30
  -2  13  -1    0.10    4.70
  -2  13  -1   -9.10    7.10
   2 -13   1   12.40    6.40
   2 -13   1   -4.00    6.80
   2 -13   1   -1.90    6.40
   2 -13   1   -4.70    8.30
  -3  13  -1   15.80    5.80
  -3  13  -1   -0.30    8.60
  -3  13  -1    0.50    6.20
   3 -13   1    7.00    7.50
   3 -13   1   12.40    8.00
   3 -13   1   13.10    7.10
   3 -13   1   19.60   11.40
  -4  13  -1   -1.00    4.10
  -4  13  -1   -7.10    8.80
  -4  13  -1   -2.30    6.60
  -4  13  -1   -4.30    5.70
   4 -13   1   -3.70    8.90
   4 -13   1   -1.50    6.00
   4 -13   1   -2.40    6.30
   4 -13   1   -8.20    7.40
  -5  13  -1   21.60    7.50
  -5  13  -1   16.10   12.10
  -5  13  -1   21.50    8.00
   5 -13   1   16.50    8.10
   5 -13   1   29.40    9.40
   5 -13   1   30.70   11.00
  -6  13  -1    0.80    4.60
  -6  13  -1   14.20   12.40
  -6  13  -1   -0.80    5.80
   6 -13   1    2.10    6.60
   6 -13   1    4.20    7.00
   6 -13   1    2.20    8.30
   4  12  -1   14.20    8.60
   4  12  -1   15.50    9.70
  -4 -12   1   11.70    5.20
  -4 -12   1   44.10   15.60
   3  12  -1   -7.80   14.80
   3  12  -1   13.10    8.80
   3  12  -1   -3.00    7.60
  -3 -12   1   -1.20    8.80
  -3 -12   1  -13.80   11.50
  -3 -12   1   -8.80    4.10
   2  12  -1   71.19   12.60
   2  12  -1   74.29   17.90
   2  12  -1   57.59   15.30
  -2 -12   1   55.49   16.10
  -2 -12   1  112.79   33.00
  -2 -12   1   46.60   10.30
   1  12  -1   -1.00    7.20
   1  12  -1    7.70    5.30
   1  12  -1   -5.20   13.40
  -1 -12   1    0.30    5.50
  -1 -12   1   -2.60    7.60
  -1 -12   1    0.70    3.60
  -1 -12   1    3.70    9.90
   0  12  -1   25.30    8.30
   0  12  -1   17.00    8.30
   0 -12   1   41.40    9.30
   0 -12   1   16.50    9.10
   0 -12   1   29.20   11.40
   0 -12   1   50.29   13.70
  -1  12  -1   -1.90    6.70
  -1  12  -1    3.10    5.10
  -1  12  -1   -2.40    6.00
   1 -12   1   -8.30    5.10
   1 -12   1   -5.30    6.40
   1 -12   1   -7.00    8.00
  -2  12  -1   72.39   11.50
  -2  12  -1   60.29   13.30
  -2  12  -1   52.29   12.80
  -2  12  -1   32.60   10.80
   2 -12   1   41.00   10.30
   2 -12   1   52.29   12.90
  -3  12  -1    2.00    4.90
  -3  12  -1  -13.20    7.20
  -3  12  -1   13.50    7.90
   3 -12   1   -5.60    6.30
   3 -12   1    0.50    8.50
   3 -12   1   -0.20    6.30
   3 -12   1    0.30    6.30
  -4  12  -1   -5.20    2.90
  -4  12  -1    0.50    6.40
  -4  12  -1    5.40    4.80
  -4  12  -1    7.10    9.40
   4 -12   1    2.10    6.50
   4 -12   1   -4.00    6.00
   4 -12   1    1.70    8.90
  -5  12  -1   28.10    9.10
  -5  12  -1   47.30   14.00
  -5  12  -1   42.50   11.00
   5 -12   1   64.39   13.90
   5 -12   1   55.09   11.30
   5 -12   1   35.90   10.10
  -6  12  -1   -3.80    4.80
  -6  12  -1    3.50    5.20
  -6  12  -1  -10.80    9.50
   6 -12   1    2.20    4.60
   6 -12   1   -0.40    6.00
   6 -12   1   -2.00    6.00
   6 -12   1   11.60    8.10
   6 -12   1    1.80    7.70
   5  11  -1   10.00    8.60
   5  11  -1    3.60    9.10
   5  11  -1    8.90   17.80
  -5 -11   1    7.40    4.90
  -5 -11   1  -23.00   13.60
  -5 -11   1   21.30   11.10
   4  11  -1    1.10    8.10
   4  11  -1   26.10   11.40
   4  11  -1    3.20    7.30
   4  11  -1  -13.60   14.60
  -4 -11   1   -0.80    8.60
  -4 -11   1   -0.40    4.00
  -4 -11   1    5.80   15.10
   3  11  -1   -3.10   13.20
   3  11  -1    5.90    7.50
   3  11  -1   12.10    9.40
  -3 -11   1    6.40    9.70
  -3 -11   1   -0.80   11.90
  -3 -11   1    0.50    4.20
  -3 -11   1   -4.50   10.20
   2  11  -1   -5.10    5.90
   2  11  -1   -3.70    5.80
   2  11  -1  -13.40    9.40
  -2 -11   1    3.40    4.50
  -2 -11   1   -6.40    8.70
  -2 -11   1   -0.40    8.60
  -2 -11   1   -9.00    9.10
   1  11  -1   15.00    8.00
   1  11  -1   18.20   10.80
   1  11  -1    7.40    6.70
  -1 -11   1    5.20    7.00
  -1 -11   1    1.40    8.50
  -1 -11   1    5.20    5.00
  -1 -11   1    7.60    9.10
   0  11  -1   34.70    9.30
   0  11  -1   31.90   10.90
   0 -11   1   47.80   12.90
   0 -11   1   41.60   11.50
   0 -11   1   42.20    9.10
   0 -11   1   61.69   14.40
  -1  11  -1   92.79   17.50
   1 -11   1   88.09   17.90
   1 -11   1   85.19   14.80
   1 -11   1   98.29   18.50
  -2  11  -1   28.60    9.50
  -2  11  -1   19.10    9.90
  -2  11  -1   51.29   10.90
  -2  11  -1   44.10    8.30
   2 -11   1   12.70    7.80
   2 -11   1   38.30   10.00
   2 -11   1   26.90   10.70
   2 -11   1   28.10    8.70
  -3  11  -1   13.90    7.30
  -3  11  -1   19.20    6.60
  -3  11  -1   20.60    7.90
  -3  11  -1   19.10   10.10
   3 -11   1    0.70    9.00
   3 -11   1   15.50    7.10
   3 -11   1   20.60    8.10
  -4  11  -1   14.30    6.00
  -4  11  -1   12.00    5.70
  -4  11  -1   10.30   10.00
  -4  11  -1    8.30    6.80
   4 -11   1    8.30    6.70
   4 -11   1    3.20    7.90
   4 -11   1   15.00    7.90
  -5  11  -1  244.98   33.50
  -5  11  -1  278.87   36.20
  -5  11  -1  225.28   37.60
   5 -11   1  278.87   34.00
   5 -11   1  288.57   35.70
  -6  11  -1    0.30    5.30
  -6  11  -1   -0.80    5.30
  -6  11  -1   -1.10    9.50
  -6  11  -1   -5.10    6.00
   6 -11   1   -4.70    6.60
   6 -11   1   -4.20    4.80
   6 -11   1    3.60    6.70
   6 -11   1    5.40    6.30
   6 -11   1    4.60    4.50
  -7  11  -1    8.70    6.50
  -7  11  -1   21.40    8.40
  -7  11  -1   21.30   14.20
  -7  11  -1   10.80    6.90
   7 -11   1    0.70    7.20
   7 -11   1   16.40    7.30
   7 -11   1   40.20    9.20
   7 -11   1   24.30   10.10
   5  10  -1   -6.90   18.60
   5  10  -1   -0.70   11.90
   5  10  -1    2.50    7.00
  -5 -10   1  -12.20   10.10
  -5 -10   1   -0.90    9.20
  -5 -10   1   -2.10    4.10
   4  10  -1   11.30   13.50
   4  10  -1   28.70   12.20
   4  10  -1   28.60   15.60
  -4 -10   1   25.70    5.80
  -4 -10   1   16.20   18.00
  -4 -10   1    3.30    8.50
  -4 -10   1   23.80   11.20
   3  10  -1   22.80   10.00
   3  10  -1   15.60   10.80
  -3 -10   1   37.30   11.00
  -3 -10   1   18.60    5.40
  -3 -10   1   31.30   12.90
  -3 -10   1   11.40    8.60
   2  10  -1  -10.70    5.30
   2  10  -1   -2.40    6.40
   2  10  -1   -5.50    8.50
  -2 -10   1   -1.60    7.50
  -2 -10   1    2.10    4.00
  -2 -10   1   -3.40    8.30
  -2 -10   1   -4.90    6.00
   1  10  -1   18.00    7.20
   1  10  -1   42.80   11.00
   1  10  -1   34.50    7.00
  -1 -10   1   18.80    5.80
  -1 -10   1   28.00    9.80
  -1 -10   1   31.50    9.20
  -1 -10   1   13.20    7.70
   0  10  -1  161.88   21.60
   0  10  -1  133.49   23.50
   0  10  -1  195.38   24.30
   0 -10   1  153.58   24.20
   0 -10   1  211.18   25.10
   0 -10   1  150.58   24.60
   0 -10   1  160.68   22.10
  -1  10  -1   24.00    7.90
  -1  10  -1   40.50    7.10
  -1  10  -1   31.60   11.10
  -1  10  -1   24.70    7.40
   1 -10   1   16.70    7.80
   1 -10   1   38.70    9.80
   1 -10   1   17.60    6.30
   1 -10   1   28.80   10.00
  -2  10  -1   55.49   10.80
  -2  10  -1   38.50   10.50
  -2  10  -1   52.99    9.40
   2 -10   1   41.60   10.60
   2 -10   1   54.99   10.30
   2 -10   1   39.90   11.60
  -3  10  -1   55.29    9.70
  -3  10  -1   37.80    8.50
  -3  10  -1   28.30    8.60
  -3  10  -1   28.70   10.60
   3 -10   1   32.50   11.20
   3 -10   1   51.89   10.70
  -4  10  -1    9.00    5.70
  -4  10  -1   -3.70    8.40
  -4  10  -1    6.50    6.50
  -4  10  -1    6.20    5.50
   4 -10   1  -11.50    7.60
   4 -10   1    5.00    7.00
   4 -10   1   28.50    7.50
   4 -10   1    9.70    3.60
   4 -10   1    2.50    5.80
  -5  10  -1  604.04   74.79
  -5  10  -1  631.74   84.19
   5 -10   1  651.53   76.09
   5 -10   1  695.53   75.09
   5 -10   1  640.34   73.19
  -6  10  -1   25.20    7.60
  -6  10  -1   27.50   13.30
  -6  10  -1   37.30    9.50
  -6  10  -1   30.90    9.30
   6 -10   1   28.70    7.90
   6 -10   1   33.60    7.90
   6 -10   1   41.80   10.60
   6 -10   1   31.50    9.40
  -7  10  -1    5.40    6.30
  -7  10  -1   -2.50   10.60
  -7  10  -1   -0.70    5.90
   7 -10   1    1.00    8.30
   7 -10   1    8.40    6.40
   7 -10   1    6.60    5.70
   7 -10   1   12.00    6.50
   7 -10   1    5.80    5.80
   6   9  -1   21.50   10.30
   6   9  -1   43.50   19.90
   6   9  -1   16.50   10.10
   6   9  -1   19.20    6.50
  -6  -9   1   14.90    8.50
  -6  -9   1   36.70    6.80
  -6  -9   1    4.80   10.80
  -6  -9   1    9.90   11.00
   5   9  -1    6.30   15.20
   5   9  -1    6.90    7.90
   5   9  -1    7.60    9.00
  -5  -9   1   11.20    9.40
  -5  -9   1    2.80    6.90
  -5  -9   1   11.30    4.70
  -5  -9   1    2.50    9.40
   4   9  -1   33.40   11.80
   4   9  -1   22.40   10.00
  -4  -9   1   17.20   10.20
  -4  -9   1   51.49   11.20
  -4  -9   1   36.70    6.50
   3   9  -1   40.90   11.30
   3   9  -1   34.00   10.50
  -3  -9   1   41.30    7.40
  -3  -9   1   62.49   14.80
  -3  -9   1   67.19   12.30
  -3  -9   1   30.90   11.50
   2   9  -1   91.99   15.10
   2   9  -1  104.79   18.80
   2   9  -1   90.79   17.30
  -2  -9   1   91.89   16.10
  -2  -9   1   79.59   13.30
  -2  -9   1  111.89   18.40
  -2  -9   1   80.79   17.50
   1   9  -1   -3.40    4.40
   1   9  -1   -2.10    5.30
   1   9  -1    1.00    8.90
   1   9  -1   -1.40    3.50
  -1  -9   1   -9.20    5.30
  -1  -9   1    1.90    5.00
  -1  -9   1    2.60    3.80
  -1  -9   1    1.50    5.90
   0   9  -1  300.87   40.40
   0   9  -1  393.46   42.50
   0   9  -1  385.36   39.20
   0  -9   1  404.96   43.00
   0  -9   1  319.17   40.80
   0  -9   1  287.17   42.10
   0  -9   1  314.97   42.60
  -1   9  -1    2.80    3.60
  -1   9  -1    1.30    4.40
  -1   9  -1   -1.60    4.40
  -1   9  -1   -0.60    4.10
   1  -9   1   -3.40    4.70
   1  -9   1    4.60    4.80
   1  -9   1   -3.80    5.20
   1  -9   1    1.50    4.80
  -2   9  -1  248.88   25.60
  -2   9  -1  205.78   26.00
  -2   9  -1  172.28   25.80
   2  -9   1  183.68   26.90
   2  -9   1  186.78   26.00
  -3   9  -1  157.28   23.90
  -3   9  -1  200.18   26.40
  -3   9  -1  211.48   24.40
   3  -9   1  168.68   25.20
   3  -9   1  183.18   24.10
  -4   9  -1  203.08   27.20
  -4   9  -1  235.58   24.50
  -4   9  -1  184.88   25.40
  -4   9  -1  188.08   24.90
   4  -9   1  199.58   25.00
   4  -9   1  169.88   26.10
   4  -9   1  167.68   22.50
  -5   9  -1 1819.42  239.48
  -5   9  -1 2420.56  239.78
  -5   9  -1 2077.99  237.58
   5  -9   1 2325.57  237.58
   5  -9   1 1968.60  237.98
  -6   9  -1   86.29   18.20
  -6   9  -1  107.29   17.50
  -6   9  -1  100.89   20.40
  -6   9  -1  104.39   16.50
   6  -9   1  154.48   20.20
   6  -9   1  131.79   17.20
   6  -9   1   98.99   16.10
   6  -9   1  121.39   17.70
   6  -9   1   99.89   17.80
  -7   9  -1    7.90    7.00
  -7   9  -1    9.10    6.70
  -7   9  -1   12.20   13.10
   7  -9   1    4.60    8.60
   7  -9   1   11.20    7.00
   7  -9   1    9.00    6.40
   7  -9   1    5.00    5.80
   7  -9   1    1.90   11.10
   7  -9   1   16.30    7.70
  -8   9  -1   14.60    7.00
  -8   9  -1   -7.60   10.60
  -8   9  -1    4.00    5.10
   8  -9   1    5.50   10.00
   8  -9   1   28.50    9.10
   8  -9   1   -4.40    6.70
   8  -9   1   -0.60    6.10
   8  -9   1   23.50    7.10
   7   8  -1   33.00    7.90
   7   8  -1   35.70   12.80
   7   8  -1   25.40   12.10
   7   8  -1   70.59   23.60
  -7  -8   1   37.70   16.30
  -7  -8   1   42.10   10.10
  -7  -8   1   37.10   24.10
  -7  -8   1   31.40   11.20
   6   8  -1   37.10   16.50
   6   8  -1   14.30   14.30
   6   8  -1   22.80   10.00
   6   8  -1   22.40    7.90
  -6  -8   1   30.00   10.80
  -6  -8   1   44.10    7.40
  -6  -8   1   30.60   18.90
  -6  -8   1   23.40    9.40
  -6  -8   1   24.80   13.70
   5   8  -1   57.19   16.50
   5   8  -1   46.00   12.80
   5   8  -1   46.10   13.40
   5   8  -1   48.50    8.80
  -5  -8   1   63.19   11.70
  -5  -8   1   44.30   10.60
  -5  -8   1   72.09   12.30
  -5  -8   1   51.39   15.10
   4   8  -1    6.70    8.10
   4   8  -1   16.20   11.20
   4   8  -1   10.90    4.60
  -4  -8   1   -1.90    7.20
  -4  -8   1   14.30    7.10
  -4  -8   1   12.00    4.10
   3   8  -1   -0.20    5.60
   3   8  -1    5.50    8.10
  -3  -8   1   -5.50    6.70
  -3  -8   1    8.10    6.20
  -3  -8   1   -5.60    7.00
  -3  -8   1    0.10    3.00
   2   8  -1  272.37   32.80
   2   8  -1  202.78   31.30
  -2  -8   1  226.08   29.00
  -2  -8   1  281.07   33.40
  -2  -8   1  204.58   31.80
  -2  -8   1  306.57   33.20
   1   8  -1    1.30    4.00
   1   8  -1    5.40    3.30
   1   8  -1    5.10    5.00
   1   8  -1   -2.80    3.20
  -1  -8   1   -0.60    5.40
  -1  -8   1    4.30    5.40
  -1  -8   1   -0.60    3.30
   0   8  -1 1575.44  199.68
   0   8  -1 1801.02  198.68
   0   8  -1 1756.22  202.28
   0  -8   1 2117.89  200.38
   0  -8   1 1871.31  198.88
   0  -8   1 1672.73  201.28
   0  -8   1 1655.03  199.88
  -1   8  -1   33.50    6.10
  -1   8  -1   32.80    7.30
  -1   8  -1   26.60    7.60
  -1   8  -1   33.10    7.20
   1  -8   1   24.60    8.40
   1  -8   1   42.60    8.30
   1  -8   1   18.50    6.50
  -2   8  -1 1122.69  133.99
  -2   8  -1 1006.50  133.99
  -2   8  -1 1373.76  134.29
  -2   8  -1 1371.66  135.29
   2  -8   1 1082.19  134.09
  -3   8  -1   -3.50    6.60
  -3   8  -1    6.40    5.00
  -3   8  -1   11.00    5.30
  -3   8  -1   12.80    6.90
   3  -8   1   16.40    5.50
   3  -8   1    8.90    2.90
   3  -8   1   12.80    5.90
   3  -8   1    4.30    5.40
   3  -8   1   17.40    5.80
  -4   8  -1    1.90    4.10
  -4   8  -1   -8.10    5.90
  -4   8  -1    3.60    4.80
   4  -8   1    7.30    5.40
   4  -8   1    7.80    4.90
   4  -8   1    2.20    4.80
   4  -8   1    6.10    4.50
   4  -8   1    1.60    4.70
  -5   8  -1  166.38   25.20
  -5   8  -1  136.29   23.70
  -5   8  -1  173.58   22.80
  -5   8  -1  162.48   22.20
   5  -8   1  172.88   22.10
   5  -8   1  172.98   22.80
   5  -8   1  184.98   24.10
  -6   8  -1  126.39   20.30
  -6   8  -1  104.79   22.00
  -6   8  -1  116.59   27.70
  -6   8  -1  137.99   19.80
   6  -8   1  143.79   20.90
   6  -8   1  168.78   20.10
   6  -8   1  145.89   20.40
   6  -8   1  159.68   23.00
  -7   8  -1  209.28   29.50
  -7   8  -1  210.08   32.70
  -7   8  -1  200.68   31.90
   7  -8   1  245.08   30.40
   7  -8   1  246.98   40.60
   7  -8   1  263.67   29.40
   7  -8   1  242.78   33.30
   7  -8   1  211.38   28.80
  -8   8  -1    2.20    6.50
  -8   8  -1   -4.60   11.50
  -8   8  -1   17.10    6.90
   8  -8   1  -12.00    8.60
   8  -8   1   -1.00    5.50
   8  -8   1   23.20    8.80
   8  -8   1   10.70    6.90
   8  -8   1   25.50    8.00
   7   7  -1  154.58   29.50
   7   7  -1  204.48   27.80
   7   7  -1  132.99   29.00
   7   7  -1  249.08   36.80
  -7  -7   1  220.08   24.30
  -7  -7   1  160.18   27.00
  -7  -7   1  180.28   32.70
   6   7  -1   25.20    6.40
   6   7  -1   36.90   12.50
   6   7  -1   61.29   17.90
   6   7  -1   19.70   10.60
  -6  -7   1   42.90   10.40
  -6  -7   1   43.80    8.30
  -6  -7   1   24.20   12.60
  -6  -7   1   21.90    9.50
  -6  -7   1   52.79   16.30
   5   7  -1    6.10    8.70
   5   7  -1   16.90    4.70
   5   7  -1   20.50   10.00
   5   7  -1   15.40   10.90
  -5  -7   1    4.50    9.40
  -5  -7   1   15.50    7.40
  -5  -7   1   14.20    6.70
  -5  -7   1   20.80    5.40
   4   7  -1    1.30    3.40
   4   7  -1    5.40    7.50
   4   7  -1   -2.10    6.30
  -4  -7   1   -7.10    6.50
  -4  -7   1   -1.00    5.80
  -4  -7   1   -0.40    3.00
  -4  -7   1   -1.80    4.40
   3   7  -1   69.59   13.60
   3   7  -1   57.09    9.20
   3   7  -1   49.99   11.70
  -3  -7   1   51.59   11.00
  -3  -7   1   36.30    7.20
  -3  -7   1   42.60   11.20
  -3  -7   1   75.19   13.80
   2   7  -1 1031.60  109.69
  -2  -7   1 1000.70  108.69
  -2  -7   1  847.02  107.09
   1   7  -1   50.49    7.40
   1   7  -1   64.49   11.10
   1   7  -1   39.70    8.70
   1   7  -1   43.30    7.60
  -1  -7   1   60.29   11.00
  -1  -7   1   33.40    8.40
  -1  -7   1   43.80    9.00
  -1  -7   1   32.70    6.50
   0   7  -1 3002.90  294.87
   0   7  -1 2686.53  292.67
   0  -7   1 2413.66  294.77
   0  -7   1 2416.16  294.77
   0  -7   1 2679.83  293.87
  -1   7  -1    2.40    3.80
  -1   7  -1   -1.40    3.70
  -1   7  -1    0.50    4.30
   1  -7   1    6.00    4.40
   1  -7   1   -0.30    3.50
   1  -7   1   -6.80    3.90
  -2   7  -1  213.48   31.50
  -2   7  -1  304.47   32.00
  -2   7  -1  225.18   31.50
   2  -7   1  270.27   31.90
   2  -7   1  320.67   33.50
  -3   7  -1  279.07   32.40
  -3   7  -1  233.28   31.90
  -3   7  -1  275.97   31.60
  -3   7  -1  299.67   31.30
   3  -7   1  253.27   34.40
   3  -7   1  214.48   31.80
  -4   7  -1   -2.10    6.50
  -4   7  -1    0.80    4.20
  -4   7  -1    1.50    4.10
   4  -7   1    2.10    4.90
   4  -7   1    1.00    4.30
   4  -7   1    3.10    4.40
   4  -7   1    0.80    3.90
  -5   7  -1   37.30    8.30
  -5   7  -1   32.10    9.80
  -5   7  -1   40.20    8.10
  -5   7  -1   32.00   10.90
   5  -7   1   25.80    7.10
   5  -7   1   39.00    9.60
   5  -7   1   36.90    8.10
   5  -7   1   39.10    7.60
  -6   7  -1   98.79   16.50
  -6   7  -1  116.29   20.30
  -6   7  -1  120.89   16.40
  -6   7  -1   75.89   17.50
   6  -7   1   98.09   15.80
   6  -7   1  104.99   19.30
   6  -7   1   97.19   16.70
   6  -7   1  135.19   16.70
   6  -7   1  128.59   21.00
  -7   7  -1  967.60  115.19
  -7   7  -1  843.92  117.29
  -7   7  -1 1064.39  117.39
   7  -7   1 1051.49  117.89
   7  -7   1 1118.69  114.49
   7  -7   1  912.61  115.19
   7  -7   1 1093.49  114.09
  -8   7  -1   35.60   15.40
  -8   7  -1   88.09   14.40
   8  -7   1  124.39   18.50
   8  -7   1   47.70   15.40
   8  -7   1   75.99   14.50
   8  -7   1   77.89   12.80
   8  -7   1   56.49   22.30
   7   6  -1    8.40    5.40
   7   6  -1   10.50    9.60
   7   6  -1    8.50   11.10
   7   6  -1   34.80   16.40
  -7  -6   1   24.10   13.20
  -7  -6   1   11.00    7.10
  -7  -6   1    7.40   10.70
  -7  -6   1    8.20    8.50
  -7  -6   1    8.90    9.20
   6   6  -1    4.50    7.80
   6   6  -1   -4.30    9.60
   6   6  -1   -5.20    4.00
   6   6  -1   -4.50    7.50
  -6  -6   1   -2.30    5.10
  -6  -6   1  -11.80    6.40
  -6  -6   1   -4.60    9.20
  -6  -6   1   -5.40    6.10
   5   6  -1    1.50    3.70
   5   6  -1    5.70    6.60
   5   6  -1   -1.20   13.00
   5   6  -1    3.90    7.40
  -5  -6   1    0.80    8.40
  -5  -6   1    5.00    5.90
  -5  -6   1    0.00    6.10
  -5  -6   1    1.20    3.70
  -5  -6   1   -2.20    4.80
   4   6  -1   10.10    7.30
   4   6  -1   12.10    3.90
   4   6  -1    7.40    6.30
  -4  -6   1   10.10    6.10
  -4  -6   1    7.70    3.50
  -4  -6   1    1.40    6.20
  -4  -6   1    4.90    4.30
   3   6  -1  201.88   25.80
   3   6  -1  192.28   22.60
   3   6  -1  150.58   24.60
  -3  -6   1  206.18   25.80
  -3  -6   1  180.08   22.20
  -3  -6   1  227.58   30.00
  -3  -6   1  181.88   23.60
   2   6  -1    5.50    3.00
   2   6  -1   19.40    8.90
   2   6  -1    9.90    4.80
  -2  -6   1    5.60    4.70
  -2  -6   1    8.80    4.70
  -2  -6   1   11.80    5.90
  -2  -6   1    9.30    3.00
   1   6  -1   60.89   11.50
   1   6  -1   37.30    6.40
   1   6  -1   41.90    8.50
  -1  -6   1   36.80    7.70
  -1  -6   1   37.20    6.20
  -1  -6   1   37.00    7.80
  -1  -6   1   27.20    7.20
   0   6  -1 1657.03  164.98
   0   6  -1 1291.47  164.78
   0   6  -1 1413.86  163.88
   0   6  -1 1600.74  163.18
   0  -6   1 1509.45  164.08
   0  -6   1 1621.14  165.08
   0  -6   1 1278.37  164.78
   0  -6   1 1383.16  164.88
  -1   6  -1  237.78   29.10
   1  -6   1  249.08   32.50
   1  -6   1  259.27   29.30
   1  -6   1  217.38   29.30
  -2   6  -1   -0.10    4.60
  -2   6  -1    1.40    3.60
  -2   6  -1    3.70    4.00
   2  -6   1    5.40    4.20
   2  -6   1    3.90    3.60
   2  -6   1    0.60    3.20
   2  -6   1   -2.80    3.90
  -3   6  -1   22.90    6.80
  -3   6  -1   27.80    6.40
  -3   6  -1   29.40    6.20
  -3   6  -1   24.30    7.70
   3  -6   1   26.90    6.30
   3  -6   1   34.90    6.60
   3  -6   1   33.30    6.70
  -4   6  -1   -3.80    5.20
  -4   6  -1    1.80    4.80
  -4   6  -1    4.50    4.20
  -4   6  -1    0.50    3.50
   4  -6   1    0.50    4.00
   4  -6   1   -1.40    4.20
   4  -6   1   -3.10    3.80
   4  -6   1    1.20    4.80
  -5   6  -1    3.00    4.70
  -5   6  -1    1.10    4.10
  -5   6  -1    2.70    5.70
  -5   6  -1  -13.80    5.60
   5  -6   1   -1.20    5.20
   5  -6   1    6.90    4.60
   5  -6   1   -3.30    4.50
   5  -6   1   -2.70    3.30
  -6   6  -1   27.30    7.30
  -6   6  -1   13.40    8.50
  -6   6  -1    7.90    9.40
  -6   6  -1   20.80    6.80
   6  -6   1   25.60    6.50
   6  -6   1   10.20    8.60
   6  -6   1   19.70    9.30
   6  -6   1    9.60    4.60
   6  -6   1   13.00    7.00
  -7   6  -1  286.47   36.00
  -7   6  -1  271.07   38.70
  -7   6  -1  279.17   40.40
   7  -6   1  231.28   36.40
   7  -6   1  303.67   39.20
   7  -6   1  333.67   35.20
  -8   6  -1   21.80    7.30
  -8   6  -1   -7.90    5.60
  -8   6  -1   -6.40   10.60
   8  -6   1    6.10    5.10
   8  -6   1    3.90    6.50
   8  -6   1   15.80   10.20
   8  -6   1    2.30    9.40
   8  -6   1   27.00   10.10
   8   5  -1   44.70   19.80
   8   5  -1   25.70   13.10
   8   5  -1   18.30   11.80
  -8  -5   1   23.90   10.80
  -8  -5   1   32.40   13.40
  -8  -5   1   13.80   10.70
   7   5  -1   -7.70    7.30
   7   5  -1    9.10    9.50
   7   5  -1   11.20    5.30
   7   5  -1   -2.40   13.20
  -7  -5   1    4.40    8.00
  -7  -5   1    4.90    6.50
  -7  -5   1    8.00    6.00
   6   5  -1   -5.30    8.70
   6   5  -1   -4.00    6.70
   6   5  -1   -6.20    7.00
   6   5  -1   -2.20    3.70
  -6  -5   1   -5.30    6.90
  -6  -5   1    0.50    8.90
  -6  -5   1    1.40    7.00
  -6  -5   1    2.00    4.90
   5   5  -1    7.30    4.10
   5   5  -1   13.60    8.00
   5   5  -1   11.40    9.20
   5   5  -1   15.60    9.10
  -5  -5   1   16.90    5.50
  -5  -5   1   17.20    7.30
  -5  -5   1   12.40    6.90
  -5  -5   1   12.10    8.50
   4   5  -1  122.79   15.70
   4   5  -1   98.19   18.40
   4   5  -1  115.59   19.80
  -4  -5   1  114.59   18.70
  -4  -5   1  136.99   17.50
  -4  -5   1  116.89   19.60
  -4  -5   1  139.99   16.60
   3   5  -1   15.40    3.90
   3   5  -1   23.70    7.00
   3   5  -1   23.00    6.80
  -3  -5   1   16.50    6.80
  -3  -5   1   15.00    6.10
  -3  -5   1   20.60    3.80
  -3  -5   1   12.80    4.60
   2   5  -1 1395.46  146.39
   2   5  -1 1394.96  147.79
   2   5  -1 1157.28  147.29
  -2  -5   1 1190.18  147.49
  -2  -5   1 1285.97  146.69
  -2  -5   1 1283.77  145.89
  -2  -5   1 1471.55  148.09
   1   5  -1   29.30    5.10
   1   5  -1   40.10    7.40
   1   5  -1   47.80    9.60
  -1  -5   1   25.50    4.70
  -1  -5   1   25.80    5.90
  -1  -5   1   27.00    6.20
  -1  -5   1   29.60    7.00
   0   5  -1 1283.07  129.59
   0   5  -1 1045.30  129.49
   0   5  -1 1295.97  128.29
   0   5  -1 1073.79  128.69
   0  -5   1 1002.70  129.39
   0  -5   1 1084.69  129.59
   0  -5   1 1297.67  130.59
  -1   5  -1  201.88   28.40
  -1   5  -1  288.57   28.80
  -1   5  -1  209.08   28.10
   1  -5   1  268.47   28.70
   1  -5   1  242.98   28.70
  -2   5  -1 1542.95  185.68
  -2   5  -1 1589.94  185.28
  -2   5  -1 1416.56  185.18
  -2   5  -1 1825.62  185.28
   2  -5   1 1765.62  185.28
   2  -5   1 1812.62  185.38
  -3   5  -1   -1.00    4.80
  -3   5  -1   11.80    4.30
  -3   5  -1    2.50    4.50
   3  -5   1   15.60    4.60
   3  -5   1    5.70    4.50
   3  -5   1    1.70    3.60
   3  -5   1    4.10    4.40
  -4   5  -1   36.10    6.60
  -4   5  -1   30.60    8.00
  -4   5  -1   28.50    6.40
  -4   5  -1   18.60    7.10
   4  -5   1   29.00    6.50
   4  -5   1   22.80    7.00
   4  -5   1   16.20    5.10
   4  -5   1   27.30    5.80
  -5   5  -1  407.56   53.29
  -5   5  -1  399.36   50.79
  -5   5  -1  454.55   58.39
   5  -5   1  451.95   52.89
   5  -5   1  402.26   50.99
   5  -5   1  505.95   50.49
   5  -5   1  434.76   50.19
   5  -5   1  446.26   52.69
  -6   5  -1   15.10    8.90
  -6   5  -1   11.90    8.80
  -6   5  -1   19.30    6.70
  -6   5  -1   33.00    7.40
   6  -5   1   23.10    6.20
   6  -5   1   13.80    7.10
   6  -5   1   12.70    8.00
   6  -5   1   15.70    8.80
  -7   5  -1   -5.80    5.70
  -7   5  -1   -4.60    6.40
  -7   5  -1   -4.80    7.70
   7  -5   1    3.40    7.50
   7  -5   1  -14.20    6.50
   7  -5   1    0.10    8.00
   7  -5   1   -2.60    3.30
   7  -5   1   -9.90    5.20
  -8   5  -1    1.80   10.00
  -8   5  -1   24.10    8.00
   8  -5   1   13.50   10.90
   8  -5   1   20.10    7.70
   8  -5   1   21.10   11.50
  -9   5  -1    2.20    5.90
  -9   5  -1   -6.00   10.70
   9  -5   1   32.80   13.50
   9  -5   1    5.30   11.50
   9  -5   1   -1.50    6.60
   8   4  -1   10.60   10.40
   8   4  -1    1.50   11.40
   8   4  -1  -39.40   19.80
   8   4  -1   14.90   15.00
  -8  -4   1    5.30    9.30
  -8  -4   1   16.80   10.00
  -8  -4   1   15.70   10.60
  -8  -4   1    6.50    7.40
   7   4  -1    6.40   11.20
   7   4  -1    5.60    4.80
   7   4  -1    6.10    8.50
   7   4  -1    3.60    8.60
  -7  -4   1    0.90    8.40
  -7  -4   1   -0.20    9.30
  -7  -4   1    2.00    5.90
   6   4  -1   10.30    8.90
   6   4  -1    4.20    8.70
   6   4  -1   11.80    4.40
   6   4  -1   15.10    8.90
  -6  -4   1    8.90    5.50
  -6  -4   1   -8.50    8.10
  -6  -4   1    5.40    7.70
  -6  -4   1    7.20    5.30
  -6  -4   1   10.90    7.70
   5   4  -1  165.48   25.00
   5   4  -1  139.79   24.70
   5   4  -1  169.98   24.10
   5   4  -1  162.98   20.20
  -5  -4   1  181.88   23.80
  -5  -4   1  153.28   24.60
  -5  -4   1  175.98   22.80
   4   4  -1  116.09   18.80
   4   4  -1  113.49   18.20
   4   4  -1  119.59   15.30
  -4  -4   1  131.89   19.50
  -4  -4   1  131.39   21.30
  -4  -4   1  116.19   18.90
  -4  -4   1  125.69   17.20
   3   4  -1   19.50    4.00
   3   4  -1   27.90    7.40
   3   4  -1   20.70    5.90
  -3  -4   1   21.80    7.20
  -3  -4   1   21.40    3.90
  -3  -4   1   28.00    5.70
  -3  -4   1   15.90    5.30
   2   4  -1 1373.06  140.49
   2   4  -1 1098.39  141.49
   2   4  -1 1301.67  141.89
  -2  -4   1 1394.76  142.19
  -2  -4   1 1265.87  140.29
  -2  -4   1 1132.39  141.59
   1   4  -1  117.99   20.30
   1   4  -1  160.98   16.80
   1   4  -1  123.79   17.90
  -1  -4   1  137.69   16.90
  -1  -4   1  167.98   18.50
   0   4  -1  858.01  102.09
   0   4  -1 1044.20  102.19
   0   4  -1  878.81  101.49
   0   4  -1  921.11  101.59
   0  -4   1  902.01  102.19
   0  -4   1  796.92  102.09
   0  -4   1  971.20  102.19
  -1   4  -1    8.30    3.70
  -1   4  -1    5.10    2.80
  -1   4  -1    4.50    3.20
  -1   4  -1    3.80    2.90
   1  -4   1    9.50    3.00
   1  -4   1    0.80    3.00
   1  -4   1    5.10    3.30
   1  -4   1    9.90    3.40
  -2   4  -1  228.98   30.70
  -2   4  -1  280.87   30.50
  -2   4  -1  271.37   30.00
   2  -4   1  249.38   30.40
  -3   4  -1  409.86   45.60
  -3   4  -1  383.16   45.90
  -3   4  -1  341.07   46.50
   3  -4   1  347.87   46.00
   3  -4   1  452.85   45.80
   3  -4   1  418.26   45.10
  -4   4  -1   26.80    5.90
  -4   4  -1   12.40    5.80
  -4   4  -1    9.90    6.20
  -4   4  -1    6.10    4.20
   4  -4   1   13.40    4.20
   4  -4   1    5.90    3.20
   4  -4   1   12.30    5.80
   4  -4   1    8.60    4.60
  -5   4  -1   70.99   12.80
  -5   4  -1   92.59   14.70
  -5   4  -1   73.79   16.20
   5  -4   1   98.09   11.40
   5  -4   1   73.09   13.90
   5  -4   1   78.69   14.50
   5  -4   1   85.39   15.20
  -6   4  -1   25.00    8.90
  -6   4  -1   24.60    7.50
  -6   4  -1   26.00    9.80
   6  -4   1   22.10    9.30
   6  -4   1   23.70    8.10
   6  -4   1   25.80    8.90
  -7   4  -1    4.30    6.30
  -7   4  -1   -8.10    8.00
  -7   4  -1   13.20    7.70
   7  -4   1    3.20    8.00
   7  -4   1   12.10    9.10
   7  -4   1   -2.20    7.80
  -8   4  -1    7.60    6.60
  -8   4  -1  -13.60    8.70
  -8   4  -1   -3.20    7.70
   8  -4   1   17.00   11.00
   8  -4   1    6.10   10.00
   8  -4   1   -4.30    6.30
  -9   4  -1   -2.30    6.40
  -9   4  -1   -7.20    9.80
   9  -4   1   16.30   13.80
   9  -4   1   -8.30    7.70
   9  -4   1    5.30   11.00
   8   3  -1    4.80    9.70
   8   3  -1    9.90   10.20
   8   3  -1   14.00   14.30
  -8  -3   1    1.70    7.20
  -8  -3   1   -1.30    8.40
  -8  -3   1    5.10    8.60
   7   3  -1   41.40   12.70
   7   3  -1   32.20   12.30
   7   3  -1   29.30   12.60
   7   3  -1   30.40    6.90
  -7  -3   1   26.50   11.40
  -7  -3   1   29.20   10.50
  -7  -3   1   28.70    8.10
  -7  -3   1   26.60    9.80
   6   3  -1   19.60    9.60
   6   3  -1   20.20    5.30
   6   3  -1   24.30    9.50
   6   3  -1   20.40   10.20
  -6  -3   1   19.60    8.90
  -6  -3   1   26.70    8.60
  -6  -3   1   21.10   10.20
  -6  -3   1   20.20    5.10
  -6  -3   1   28.30    6.90
   5   3  -1   60.59   13.20
   5   3  -1   80.39   10.90
   5   3  -1   67.59   14.10
   5   3  -1   65.59   12.90
  -5  -3   1   94.89   15.60
  -5  -3   1   97.29   14.20
  -5  -3   1   85.09   14.20
   4   3  -1  104.09   17.00
   4   3  -1  123.19   17.50
   4   3  -1   93.09   13.30
   4   3  -1   96.79   16.40
  -4  -3   1  106.89   16.20
  -4  -3   1   95.49   16.50
  -4  -3   1  104.79   15.30
  -4  -3   1  117.49   13.90
   3   3  -1  143.09   19.80
   3   3  -1  144.09   19.80
   3   3  -1  147.49   17.40
  -3  -3   1  162.48   19.00
  -3  -3   1  158.18   19.80
  -3  -3   1  133.69   19.80
   2   3  -1 2543.25  287.27
   2   3  -1 2245.18  287.07
   2   3  -1 2726.73  286.17
  -2  -3   1 2827.72  286.57
  -2  -3   1 2661.53  287.47
  -2  -3   1 2789.82  286.07
  -2  -3   1 2248.77  287.07
   1   3  -1  856.31  105.59
   1   3  -1 1013.30  104.89
  -1  -3   1  935.51  105.29
  -1  -3   1  875.91  105.59
  -1  -3   1 1043.60  105.89
  -1  -3   1  930.31  104.79
   0   3  -1 2378.06  278.57
   0  -3   1 2648.64  279.27
  -1   3  -1  594.54   68.59
  -1   3  -1  557.64   68.59
  -1   3  -1  588.84   68.49
   1  -3   1  647.54   68.59
   1  -3   1  664.33   68.59
   1  -3   1  603.34   68.49
  -2   3  -1 1209.88  149.39
  -2   3  -1 1424.16  148.99
   2  -3   1 1257.17  149.09
   2  -3   1 1436.86  148.59
  -3   3  -1  149.29   18.60
  -3   3  -1  144.09   20.00
   3  -3   1  140.19   17.90
   3  -3   1  168.88   19.20
   3  -3   1  150.98   19.70
  -4   3  -1  257.07   35.70
  -4   3  -1  253.27   33.80
   4  -3   1  276.47   34.20
   4  -3   1  341.97   32.90
   4  -3   1  287.27   35.60
   4  -3   1  277.17   34.90
  -5   3  -1 1266.07  124.49
   5  -3   1 1044.40  124.79
   5  -3   1 1286.67  125.99
   5  -3   1  987.80  125.19
   5  -3   1  920.61  123.79
  -6   3  -1   90.69   13.30
  -6   3  -1   73.19   12.70
  -6   3  -1   57.99   14.10
  -6   3  -1   57.49   12.20
   6  -3   1   51.19   13.50
   6  -3   1   76.89   13.20
   6  -3   1   64.49   13.30
   6  -3   1   56.99   12.30
  -7   3  -1   23.80    8.50
  -7   3  -1    3.20    6.40
  -7   3  -1    3.20    7.60
   7  -3   1   15.90    7.60
   7  -3   1   17.10   10.40
   7  -3   1   13.40    7.80
   7  -3   1   15.10    6.40
   7  -3   1   16.10    9.40
  -8   3  -1   30.20    9.30
  -8   3  -1   10.30    9.70
  -8   3  -1   14.00    7.70
   8  -3   1   20.60    8.20
   8  -3   1   17.80   11.30
   8  -3   1   18.80   18.60
   8  -3   1   12.40    7.00
  -9   3  -1  -21.00   14.00
  -9   3  -1   -6.60    7.70
   9  -3   1   -6.40   10.50
   9  -3   1   22.40   14.10
   9  -3   1  -10.50    8.30
   8   2  -1   -9.20    5.30
   8   2  -1   -2.80    7.70
   8   2  -1   -1.40   10.10
   8   2  -1    5.00   11.00
  -8  -2   1    1.40    7.10
  -8  -2   1   11.20    7.90
   7   2  -1  117.59   21.80
   7   2  -1  130.99   17.40
   7   2  -1  128.99   22.30
  -7  -2   1  134.99   17.60
  -7  -2   1  128.69   20.90
  -7  -2   1  106.99   20.40
  -7  -2   1   98.99   19.20
   6   2  -1  107.49   14.10
   6   2  -1  107.49   18.10
   6   2  -1   93.79   18.50
   6   2  -1  109.39   18.80
  -6  -2   1  100.09   14.60
  -6  -2   1   97.89   16.70
  -6  -2   1  109.69   17.40
  -6  -2   1   76.59   15.70
   5   2  -1  143.69   19.70
   5   2  -1  105.09   18.20
   5   2  -1  124.39   19.80
  -5  -2   1  113.69   14.50
  -5  -2   1  141.69   18.60
  -5  -2   1  116.59   18.60
   4   2  -1  652.63   83.59
   4   2  -1  638.74   80.89
   4   2  -1  721.23   81.59
   4   2  -1  787.42   79.39
  -4  -2   1  704.83   81.09
  -4  -2   1  725.73   80.89
  -4  -2   1  711.53   81.09
   3   2  -1  160.38   16.70
   3   2  -1  138.79   18.80
   3   2  -1  130.99   18.50
  -3  -2   1  142.39   18.20
  -3  -2   1  122.69   18.60
  -3  -2   1  154.48   18.70
   1   2  -1  453.25   50.19
   1   2  -1  404.66   50.09
   1   2  -1  478.65   49.99
  -1  -2   1  429.06   49.40
  -1  -2   1  485.55   50.19
  -1  -2   1  408.76   50.09
   0   2  -1  424.56   48.90
   0   2  -1  383.96   48.50
   0  -2   1  466.65   48.50
   0  -2   1  444.36   49.30
   0  -2   1  457.35   48.90
  -2   2  -1 3945.91  435.56
   2  -2   1 3890.91  435.36
  -3   2  -1   46.90   10.10
  -3   2  -1   39.10    8.30
  -3   2  -1   56.19    9.60
   3  -2   1   42.80    9.00
   3  -2   1   45.60    8.70
   3  -2   1   55.79    9.20
   3  -2   1   64.69    7.10
   3  -2   1   57.59    9.30
  -4   2  -1  121.89   14.40
  -4   2  -1   76.89   15.60
  -4   2  -1   79.59   13.40
   4  -2   1   79.49   14.10
   4  -2   1   99.99   15.80
   4  -2   1  102.19   14.20
   4  -2   1  109.39   14.50
  -5   2  -1  193.38   27.80
  -5   2  -1  176.28   25.60
  -5   2  -1  244.78   26.10
   5  -2   1  178.98   26.30
   5  -2   1  188.08   26.40
   5  -2   1  212.48   28.20
   5  -2   1  224.68   27.10
  -6   2  -1   19.40    7.10
  -6   2  -1   23.90    7.40
   6  -2   1   17.50    7.70
   6  -2   1   33.70    8.60
   6  -2   1   28.30    8.90
   6  -2   1   22.40    9.60
   6  -2   1   29.60    6.60
  -7   2  -1  180.08   24.30
  -7   2  -1  183.08   25.00
   7  -2   1  136.19   28.00
   7  -2   1  175.48   25.80
   7  -2   1  159.28   25.30
   7  -2   1  212.38   23.80
  -8   2  -1    5.00    7.00
  -8   2  -1    6.90    7.20
  -8   2  -1    1.00   13.10
   8  -2   1   13.90   11.50
   8  -2   1   11.20    6.60
   8  -2   1   13.80   11.00
   8  -2   1    0.00    6.90
   8  -2   1   10.60    8.40
  -9   2  -1  -15.10    9.70
  -9   2  -1   20.50    8.50
   9  -2   1   38.50   16.30
   9  -2   1  -17.90    9.30
   9  -2   1    0.10    7.90
   9  -2   1    2.40   11.60
   9  -2   1   -7.40    7.10
   9   1  -1   -2.50   11.30
   9   1  -1   -1.90    6.50
   9   1  -1   22.00   14.00
   9   1  -1    2.00   12.10
  -9  -1   1   15.70    6.90
  -9  -1   1   -4.80    8.30
   8   1  -1    4.00   10.60
   8   1  -1    4.60    9.90
   8   1  -1   -6.40    5.00
   8   1  -1    1.30    8.40
  -8  -1   1   -5.70    6.10
  -8  -1   1    0.00    6.80
  -8  -1   1    7.60    6.50
   7   1  -1  396.46   47.90
   7   1  -1  381.36   50.99
   7   1  -1  380.96   49.60
  -7  -1   1  407.76   47.60
  -7  -1   1  396.56   45.00
  -7  -1   1  342.77   45.50
  -7  -1   1  345.97   45.30
   6   1  -1  236.48   29.10
   6   1  -1  201.58   28.10
   6   1  -1  224.48   30.80
  -6  -1   1  224.28   26.10
  -6  -1   1  180.78   26.80
  -6  -1   1  200.08   26.90
  -6  -1   1  204.98   28.30
   5   1  -1  443.16   56.49
   5   1  -1  585.34   56.49
   5   1  -1  393.66   55.69
   5   1  -1  476.75   57.99
  -5  -1   1  511.95   56.49
  -5  -1   1  572.64   54.99
  -5  -1   1  463.95   55.59
  -5  -1   1  400.56   55.29
   4   1  -1    8.20    5.10
   4   1  -1    0.80    4.50
   4   1  -1    0.60    5.40
   4   1  -1    7.20    2.50
   4   1  -1    3.00    4.10
  -4  -1   1    3.60    3.70
  -4  -1   1   -1.40    4.10
  -4  -1   1    1.30    3.70
  -4  -1   1    0.00    4.80
   3   1  -1   22.50    6.40
   3   1  -1   17.20    5.00
   3   1  -1   25.70    5.70
   3   1  -1   25.80    5.60
   3   1  -1   33.80    4.40
  -3  -1   1   16.80    4.70
  -3  -1   1   21.40    4.30
  -3  -1   1   22.20    5.80
  -3  -1   1   16.30    5.20
  -3  -1   1   34.90    5.70
   1   1  -1   62.69    8.20
   1   1  -1   67.79    8.30
   1   1  -1   72.99    7.60
  -1  -1   1   62.39    8.30
  -1   1  -1 1277.27  125.19
   1  -1   1 1137.49  125.49
   1  -1   1  967.90  125.19
   1  -1   1 1109.39  125.09
  -2   1  -1  267.67   26.80
  -2   1  -1  207.88   27.00
  -2   1  -1  202.48   26.20
   2  -1   1  248.48   26.70
   2  -1   1  199.08   26.20
   2  -1   1  231.58   26.60
   2  -1   1  210.48   27.10
  -3   1  -1  359.96   47.40
  -3   1  -1  442.26   47.70
  -3   1  -1  414.16   48.70
   3  -1   1  388.36   48.50
   3  -1   1  398.26   47.80
   3  -1   1  430.66   47.60
   3  -1   1  463.35   48.10
  -4   1  -1   93.79   14.50
  -4   1  -1  105.29   14.90
  -4   1  -1  106.59   16.80
  -4   1  -1  137.89   15.40
   4  -1   1  106.69   15.60
   4  -1   1   93.59   14.80
   4  -1   1   99.89   17.00
   4  -1   1   91.89   15.20
  -5   1  -1  899.31  118.49
  -5   1  -1 1048.10  118.39
   5  -1   1 1136.09  119.59
   5  -1   1 1072.49  120.59
   5  -1   1 1094.59  118.79
  -6   1  -1    1.70    5.30
  -6   1  -1  -10.40    5.70
  -6   1  -1   -3.40    5.40
   6  -1   1    3.90    8.10
   6  -1   1   -1.20    3.80
   6  -1   1   -6.00    5.50
   6  -1   1    1.20    6.20
  -7   1  -1   59.79   12.00
  -7   1  -1   61.59   13.30
  -7   1  -1   57.59   12.60
   7  -1   1   99.89   13.80
   7  -1   1   49.00   14.10
   7  -1   1   81.09   16.00
   7  -1   1   48.80   15.80
   7  -1   1   98.09   15.20
  -8   1  -1    1.00    6.00
  -8   1  -1   -3.30    6.20
  -8   1  -1    1.50    7.70
   8  -1   1   -4.00    7.60
   8  -1   1   -9.80    9.30
   8  -1   1   -0.70    7.50
   8  -1   1   -0.20    5.90
   8  -1   1   13.50   11.90
  -9   1  -1  -11.00    7.90
  -9   1  -1   -2.90    9.50
  -9   1  -1   13.30    7.50
   9  -1   1    8.30   15.10
   9  -1   1  -14.80    9.70
   9  -1   1  -15.50    6.90
   9   0  -1   97.99   22.00
   9   0  -1   74.69   19.70
   9   0  -1   79.79   13.00
   9   0  -1   68.39   16.00
  -9   0   1   70.29   15.20
   8   0  -1   11.20    6.30
   8   0  -1   15.80    9.10
   8   0  -1   17.50   11.30
   8   0  -1   13.50    9.90
  -8   0   1   11.70    7.80
  -8   0   1   -0.40    5.90
  -8   0   1    9.20    6.50
   7   0  -1   84.39   15.20
   7   0  -1   70.99   14.10
   7   0  -1   57.29   15.50
   7   0  -1   67.89   14.70
  -7   0   1   50.09   11.60
  -7   0   1   91.29   14.70
  -7   0   1   71.79   12.40
   6   0  -1   14.40    7.30
   6   0  -1   19.60    4.70
   6   0  -1   14.20    6.80
   6   0  -1   14.00    9.00
   6   0  -1   14.40    6.90
  -6   0   1    7.80    5.60
  -6   0   1    5.10    5.30
  -6   0   1   12.60    8.00
  -6   0   1    5.70    8.00
   5   0  -1  110.89   16.70
   5   0  -1  100.29   18.60
   5   0  -1  103.19   16.30
   5   0  -1   89.99   15.50
  -5   0   1  105.69   16.60
  -5   0   1   97.49   14.80
  -5   0   1  136.89   15.30
  -5   0   1   99.49   14.80
   4   0  -1  660.83   76.79
   4   0  -1  739.13   75.49
   4   0  -1  716.43   75.59
   4   0  -1  572.94   74.69
  -4   0   1  634.94   74.69
  -4   0   1  703.33   75.69
  -4   0   1  616.54   74.49
   3   0  -1    3.80    3.40
   3   0  -1    4.00    2.90
   3   0  -1    6.30    5.10
   3   0  -1    3.40    3.90
  -3   0   1    4.80    4.30
  -3   0   1    5.80    3.20
  -3   0   1    6.40    2.90
  -3   0   1    4.90    3.30
   1   0  -1   12.10    2.00
   1   0  -1   14.50    2.60
   1   0  -1   13.10    1.90
  -1   0   1   12.20    2.70
  -1   0   1   15.00    2.40
  -1   0   1   16.10    2.80
  -1   0  -1  319.47   36.80
   1   0   1  310.27   36.80
   1   0   1  349.07   36.20
   1   0   1  299.17   36.70
   1   0   1  336.67   36.90
  -2   0  -1    7.90    3.20
  -2   0  -1    5.40    1.60
  -2   0  -1   11.30    4.10
  -2   0  -1    7.60    4.20
  -2   0  -1   11.10    3.80
   2   0   1    8.40    3.80
   2   0   1   13.80    2.70
   2   0   1    5.20    4.20
   2   0   1    8.60    3.80
   2   0   1    6.70    3.10
  -3   0  -1  150.28   22.70
  -3   0  -1  178.28   23.00
  -3   0  -1  198.08   24.10
  -3   0  -1  208.08   22.60
   3   0   1  196.38   23.50
   3   0   1  206.48   25.90
   3   0   1  172.98   23.00
   3   0   1  191.88   24.00
  -4   0  -1   38.40    7.80
  -4   0  -1   55.69    8.90
  -4   0  -1   40.70    8.60
  -4   0  -1   29.80    7.90
   4   0   1   45.30    9.20
   4   0   1   48.70    7.40
   4   0   1   47.70    8.20
   4   0   1   34.80    8.10
   4   0   1   31.90    8.90
  -5   0  -1  374.46   49.10
  -5   0  -1  339.57   50.29
   5   0   1  415.66   51.19
   5   0   1  463.25   49.30
   5   0   1  409.76   50.29
   5   0   1  490.85   48.00
  -6   0  -1    5.60    6.30
  -6   0  -1    0.60    5.80
  -6   0  -1    1.70    6.50
   6   0   1   10.60    8.70
   6   0   1   12.00    7.90
   6   0   1   10.20    4.60
   6   0   1   14.50    8.60
   6   0   1    8.20    6.60
  -7   0  -1  118.99   17.20
  -7   0  -1   86.69   16.80
  -7   0  -1   82.99   17.30
   7   0   1  112.49   18.30
   7   0   1   94.09   19.80
   7   0   1  109.59   16.10
   7   0   1  102.09   19.30
   7   0   1   71.69   18.60
  -8   0  -1   11.50    7.30
  -8   0  -1    7.20    8.90
   8   0   1    9.80    6.80
   8   0   1   -0.30   10.10
   8   0   1    3.40   11.90
   8   0   1   14.20   10.70
   9  -1  -1   -0.90   11.10
   9  -1  -1   -4.30    6.80
   9  -1  -1    7.70   10.50
   9  -1  -1    8.50    6.70
  -9   1   1   -9.00    8.70
  -9   1   1   -5.40    5.30
   8  -1  -1   52.69    9.70
   8  -1  -1   54.39   13.70
   8  -1  -1   56.99   12.30
   8  -1  -1   47.00   15.20
  -8   1   1   39.20    9.10
  -8   1   1   34.90   10.50
   7  -1  -1  220.58   34.00
   7  -1  -1  232.38   29.90
   7  -1  -1  219.68   30.80
   7  -1  -1  198.58   30.50
  -7   1   1  266.07   29.30
  -7   1   1  197.48   27.90
  -7   1   1  244.18   29.50
   6  -1  -1   76.79   16.30
   6  -1  -1   91.89   18.20
   6  -1  -1   92.29   16.50
   6  -1  -1  108.69   15.90
  -6   1   1  110.89   14.80
  -6   1   1  118.29   15.90
  -6   1   1   97.89   14.50
   5  -1  -1  119.29   16.80
   5  -1  -1  139.69   20.20
   5  -1  -1  112.59   17.40
   5  -1  -1   96.09   16.30
  -5   1   1  142.19   16.80
  -5   1   1  133.39   17.00
  -5   1   1  107.49   15.60
   4  -1  -1  906.21   95.49
   4  -1  -1  862.41   96.19
   4  -1  -1  980.60   94.79
   4  -1  -1  722.03   95.09
   4  -1  -1  828.82   97.09
  -4   1   1  772.62   94.99
  -4   1   1  850.01   96.29
   3  -1  -1    1.00    3.70
   3  -1  -1   -2.90    3.80
   3  -1  -1    0.40    2.20
   3  -1  -1   -1.10    2.20
  -3   1   1   -0.60    3.30
  -3   1   1    1.20    2.00
  -3   1   1    2.20    4.10
  -2   1   1    0.20    0.30
   1  -1  -1   65.09    8.00
   1  -1  -1   71.99    8.80
   1  -1  -1   69.19    8.60
   1  -1  -1   74.09    8.00
   1  -1  -1   72.39    8.60
  -1   1   1   69.29    8.50
  -1   1   1   63.89    8.50
  -1  -1  -1  783.52   89.69
  -1  -1  -1  894.11   89.09
   1   1   1  720.03   89.69
   1   1   1  799.82   89.09
   1   1   1  775.02   89.89
   1   1   1  823.22   89.79
  -2  -1  -1  964.70  114.79
  -2  -1  -1  963.10  114.49
  -2  -1  -1 1078.29  113.79
   2   1   1 1030.30  114.79
   2   1   1 1119.39  113.59
   2   1   1  909.21  114.39
   2   1   1 1066.59  114.99
  -3  -1  -1    4.80    5.30
  -3  -1  -1   16.30    3.40
  -3  -1  -1   10.80    4.10
  -3  -1  -1    3.90    4.00
   3   1   1    4.10    4.90
   3   1   1    9.30    2.80
   3   1   1    1.40    4.00
   3   1   1    5.80    5.70
   3   1   1   13.70    4.00
  -4  -1  -1   12.70    5.50
  -4  -1  -1    7.80    6.20
  -4  -1  -1   23.50    5.60
   4   1   1   19.50    7.30
   4   1   1   13.50    8.10
   4   1   1    9.70    8.60
   4   1   1   14.30    3.70
   4   1   1   25.50    5.60
  -5  -1  -1  117.19   19.40
  -5  -1  -1  152.38   19.50
  -5  -1  -1  138.19   20.50
   5   1   1  134.79   22.00
   5   1   1  160.58   17.90
   5   1   1  147.09   21.20
   5   1   1  118.39   20.70
  -6  -1  -1   -5.10    7.20
  -6  -1  -1    1.50    5.90
  -6  -1  -1   -0.70    6.00
   6   1   1    1.50    7.90
   6   1   1    4.60    8.10
   6   1   1   -0.90    7.30
   6   1   1    7.60    4.70
  -7  -1  -1   -0.20    7.00
  -7  -1  -1   -7.90    5.90
  -7  -1  -1   -2.00    7.30
   7   1   1  -12.70    8.20
   7   1   1   -6.40    9.00
   7   1   1   -9.60    4.70
   7   1   1   -4.30    8.30
  -8  -1  -1   40.10   11.50
  -8  -1  -1   62.59   14.10
   8   1   1   38.10   12.90
   8   1   1   60.29   16.60
   8   1   1   49.90   24.90
   8   1   1   40.30    9.70
   9  -2  -1   12.70    9.80
   9  -2  -1    5.50    6.80
   9  -2  -1    9.10   12.70
   9  -2  -1   11.40    7.90
  -9   2   1   -0.40    4.60
  -9   2   1    3.20    9.30
  -9   2   1   -1.00    6.70
   8  -2  -1   23.00    8.20
   8  -2  -1    9.80   10.40
   8  -2  -1   15.40    6.20
   8  -2  -1   10.70    6.20
   8  -2  -1   13.80   11.00
  -8   2   1    2.60    8.30
  -8   2   1   10.20    8.40
  -8   2   1    9.90    5.30
   7  -2  -1   91.99   19.70
   7  -2  -1   98.09   18.50
   7  -2  -1   90.99   18.70
   7  -2  -1  135.09   17.60
  -7   2   1  115.19   17.00
  -7   2   1  113.59   18.20
   6  -2  -1   94.09   13.00
   6  -2  -1   63.69   13.20
   6  -2  -1   61.19   14.90
  -6   2   1   80.79   14.00
  -6   2   1   67.89   11.10
   5  -2  -1    0.50    3.80
   5  -2  -1   -3.50    5.20
   5  -2  -1    2.50   10.80
   5  -2  -1    0.80    3.70
  -5   2   1   -4.70    5.60
  -5   2   1    2.30    3.20
  -5   2   1   -0.50    1.10
   4  -2  -1 2195.08  250.67
   4  -2  -1 2311.47  252.47
   4  -2  -1 2414.36  252.07
  -4   2   1 2108.09  250.37
   3  -2  -1   71.69   10.40
   3  -2  -1   54.99   10.30
   3  -2  -1   64.59    8.40
  -3   2   1   53.09    7.70
  -3   2   1   67.69   10.00
  -2   2   1    1.40    0.50
   1  -2  -1  136.39   16.50
   1  -2  -1  137.69   16.20
   1  -2  -1  133.59   16.50
  -1   2   1  132.99   16.80
  -1   2   1  164.58   16.50
  -1   2   1  138.19   16.40
  -1   2   1  143.99   17.00
   0  -2  -1 1831.62  200.28
   0  -2  -1 1668.23  200.08
   0   2   1 1726.13  200.08
   0   2   1 2050.69  199.98
   0   2   1 1715.33  200.18
  -1  -2  -1 1063.19  120.69
  -1  -2  -1 1136.09  119.79
  -1  -2  -1 1000.40  120.59
   1   2   1 1134.99  120.39
   1   2   1  998.00  120.49
   1   2   1 1136.69  119.79
   1   2   1 1051.59  120.69
  -2  -2  -1   16.30    5.00
  -2  -2  -1   28.30    4.20
  -2  -2  -1   30.20    4.50
  -2  -2  -1   15.40    5.10
   2   2   1   25.30    6.10
   2   2   1   19.10    3.70
   2   2   1   32.50    7.20
   2   2   1   22.80    5.70
  -3  -2  -1  173.38   25.40
  -3  -2  -1  231.78   23.90
  -3  -2  -1  180.48   25.00
   3   2   1  192.98   25.80
   3   2   1  201.78   23.10
   3   2   1  190.88   25.30
   3   2   1  203.28   26.00
  -4  -2  -1    8.60    5.80
  -4  -2  -1    7.30    6.20
  -4  -2  -1    5.10    2.30
  -4  -2  -1   14.00    5.20
   4   2   1    5.80    6.00
   4   2   1    7.80    3.00
   4   2   1    8.30    5.90
   4   2   1   15.30    6.90
  -5  -2  -1  102.19   15.30
  -5  -2  -1   95.99   17.10
  -5  -2  -1   88.49   16.10
   5   2   1   94.89   13.30
   5   2   1  105.19   17.80
   5   2   1   87.19   17.60
   5   2   1   95.59   17.60
  -6  -2  -1    1.90    6.30
  -6  -2  -1  -10.40    7.40
  -6  -2  -1    5.60    6.90
  -6  -2  -1    9.20    6.60
   6   2   1    9.60    4.80
   6   2   1    2.50    8.60
   6   2   1   -9.40    7.30
   6   2   1   -3.20    7.00
  -7  -2  -1   -0.60    8.30
  -7  -2  -1    4.90    7.40
  -7  -2  -1   -2.10    5.90
   7   2   1    0.30    9.10
   7   2   1    1.60    8.90
   7   2   1    1.40    5.00
   7   2   1    6.40   10.30
  -8  -2  -1   10.40    8.90
  -8  -2  -1   23.30   10.60
  -8  -2  -1   17.50   10.70
   8   2   1   17.90    7.40
   8   2   1   11.50   10.10
   8   2   1   27.30   11.90
   9  -3  -1    7.90   12.00
   8  -3  -1   14.00   11.20
  -8   3   1    7.50    4.50
  -8   3   1   18.40    6.10
   7  -3  -1  402.06   51.59
   7  -3  -1  456.15   52.39
   7  -3  -1  432.46   54.09
  -7   3   1  463.75   51.49
  -7   3   1  390.06   48.50
   6  -3  -1  190.48   23.80
   6  -3  -1  242.38   27.80
   6  -3  -1  186.48   28.20
   6  -3  -1  182.38   25.10
  -6   3   1  222.78   28.10
  -6   3   1  188.18   23.50
   5  -3  -1  124.69   16.80
   5  -3  -1  135.79   19.00
  -5   3   1  129.59   15.90
  -5   3   1  124.59   18.60
   4  -3  -1   50.19    6.70
   4  -3  -1   40.80    9.00
   4  -3  -1   35.60    8.40
   4  -3  -1   44.80    7.00
  -4   3   1   33.70    6.40
  -4   3   1   33.30    8.50
   3  -3  -1   18.70    4.10
   3  -3  -1    9.10    5.50
   3  -3  -1   10.80    4.40
   3  -3  -1    3.70    4.80
  -3   3   1   13.00    3.20
  -3   3   1   10.70    5.20
   2  -3  -1    9.60    3.10
   2  -3  -1   10.60    3.30
   2  -3  -1   16.80    3.20
  -2   3   1   10.20    4.20
  -2   3   1   10.50    3.20
   1  -3  -1   15.50    3.60
   1  -3  -1   20.80    3.90
   1  -3  -1   21.70    3.90
  -1   3   1   15.30    3.00
  -1   3   1   12.40    3.50
  -1   3   1   23.00    4.80
  -1   3   1   11.80    2.50
  -1   3   1   20.60    3.80
   0  -3  -1 1569.54  177.98
   0  -3  -1 1444.96  178.38
   0  -3  -1 1601.74  178.68
   0   3   1 1499.65  178.58
   0   3   1 1773.42  178.18
   0   3   1 1572.64  178.48
   0   3   1 1738.73  178.08
  -1  -3  -1  101.69   15.20
  -1  -3  -1  107.39   16.30
  -1  -3  -1  127.69   14.00
   1   3   1  105.09   15.20
   1   3   1  119.49   14.00
  -2  -3  -1   13.00    3.00
  -2  -3  -1    6.60    5.00
  -2  -3  -1   13.80    5.40
   2   3   1   11.80    5.20
   2   3   1   12.80    4.90
   2   3   1   11.00    3.50
   2   3   1    8.70    5.00
  -3  -3  -1  291.47   28.40
  -3  -3  -1  228.38   29.90
  -3  -3  -1  213.78   30.10
   3   3   1  252.57   30.40
   3   3   1  218.88   29.80
   3   3   1  221.88   27.70
  -4  -3  -1    2.60    4.00
  -4  -3  -1    3.80    5.10
  -4  -3  -1    5.00    3.50
  -4  -3  -1   -3.80    5.90
   4   3   1    8.40    6.10
   4   3   1    2.40    2.90
   4   3   1   -2.80    5.10
   4   3   1    5.20    6.20
  -5  -3  -1   43.60    8.90
  -5  -3  -1   31.20    8.70
  -5  -3  -1   50.49   12.10
   5   3   1   30.30    9.60
   5   3   1   31.10    9.70
   5   3   1   48.30   11.80
   5   3   1   43.90    7.00
  -6  -3  -1   22.80   11.10
  -6  -3  -1   52.59   10.20
  -6  -3  -1   23.10    8.40
  -6  -3  -1   33.10   10.20
   6   3   1   30.50    7.10
   6   3   1   38.20   12.20
   6   3   1   34.60   12.20
   6   3   1   27.50   11.40
  -7  -3  -1   16.70    8.00
  -7  -3  -1   17.90    8.00
  -7  -3  -1   12.30   11.30
   7   3   1   27.10   18.00
   7   3   1   20.60   10.20
   7   3   1    5.80    9.90
   7   3   1   13.30    6.30
  -8  -3  -1   -7.80    8.20
  -8  -3  -1   -6.10    9.30
   8   3   1   16.00   15.50
   8   3   1   -8.10    6.10
   8   3   1   -7.60    9.10
   8   3   1   -7.40    9.30
   9  -4  -1   46.00   12.70
   9  -4  -1   32.90    8.20
  -9   4   1   -0.50   12.20
   8  -4  -1   -3.60    8.90
   8  -4  -1  -10.30    5.20
   8  -4  -1  -11.40    6.80
   8  -4  -1   17.20    8.50
   8  -4  -1   -2.00    9.70
  -8   4   1   -4.20    9.00
   7  -4  -1  252.97   26.70
   7  -4  -1  230.88   32.30
   7  -4  -1  209.08   26.30
   7  -4  -1  233.18   31.00
   7  -4  -1  188.68   28.80
   7  -4  -1  222.98   25.60
   7  -4  -1  218.98   28.90
  -7   4   1  240.18   30.30
  -7   4   1  191.78   25.40
   6  -4  -1   82.59   15.00
   6  -4  -1  103.99   17.00
   6  -4  -1   76.09   15.50
   6  -4  -1   93.39   14.50
  -6   4   1   94.49   16.70
  -6   4   1   86.09   11.80
   5  -4  -1  192.88   26.40
   5  -4  -1  260.27   25.90
   5  -4  -1  226.28   29.10
   5  -4  -1  221.58   29.00
  -5   4   1  222.38   28.30
  -5   4   1  197.28   25.70
   4  -4  -1  202.58   21.10
   4  -4  -1  159.68   22.60
   4  -4  -1  138.99   21.60
   4  -4  -1  186.38   23.90
  -4   4   1  168.98   22.60
  -4   4   1  166.68   20.60
  -4   4   1  205.48   23.00
   3  -4  -1  597.04   70.79
   3  -4  -1  625.14   71.09
  -3   4   1  598.74   71.19
  -3   4   1  684.13   71.59
  -2   4   1 4255.27  472.15
   1  -4  -1    4.10    2.80
   1  -4  -1    2.80    2.80
   1  -4  -1   -0.50    2.60
  -1   4   1    3.40    2.60
  -1   4   1    1.70    2.60
  -1   4   1    2.70    3.20
  -1   4   1    1.90    1.70
  -1   4   1    4.60    1.90
   0  -4  -1  726.23   79.99
   0  -4  -1  742.93   80.89
   0  -4  -1  635.24   80.49
   0   4   1  645.54   80.69
   0   4   1  685.33   80.49
   0   4   1  793.42   80.09
   0   4   1  756.72   80.09
  -1  -4  -1  378.56   47.10
  -1  -4  -1  441.76   47.60
  -1  -4  -1  395.76   45.80
   1   4   1  442.86   46.10
   1   4   1  401.46   47.10
   1   4   1  359.26   47.00
  -2  -4  -1   62.09    8.90
  -2  -4  -1   55.69   11.20
  -2  -4  -1   64.99   13.70
   2   4   1   58.99    9.20
   2   4   1   45.00    9.90
   2   4   1   65.39   11.60
   2   4   1   60.49   10.80
  -3  -4  -1    1.30    2.70
  -3  -4  -1    6.20    5.50
  -3  -4  -1   -5.40    8.50
   3   4   1   -3.60    4.60
   3   4   1   -1.10    4.70
   3   4   1   -2.50    5.60
   3   4   1    3.50    3.00
  -4  -4  -1    1.50    3.20
  -4  -4  -1    1.10    4.60
  -4  -4  -1   -0.50    4.20
  -4  -4  -1    6.40    3.90
  -4  -4  -1    4.40    7.10
   4   4   1    1.30    5.20
   4   4   1    1.40    3.10
   4   4   1   -1.50    5.70
   4   4   1    5.00    5.80
  -5  -4  -1    8.40    6.70
  -5  -4  -1   -1.40    8.40
  -5  -4  -1   14.30    5.10
  -5  -4  -1   15.80    7.90
  -5  -4  -1   12.00    5.30
   5   4   1   13.30    8.30
   5   4   1    7.20    7.80
   5   4   1   10.50    4.70
   5   4   1    9.10    7.70
  -6  -4  -1   55.19   13.50
  -6  -4  -1   74.79   13.40
  -6  -4  -1   83.89   18.00
   6   4   1   71.49   16.10
   6   4   1   87.69   15.20
   6   4   1   80.09   17.50
   6   4   1   64.99   14.80
  -7  -4  -1   -3.30    9.70
  -7  -4  -1    4.90    7.40
  -7  -4  -1   -1.80    9.20
  -7  -4  -1   -2.50    7.40
   7   4   1   -0.50   12.50
   7   4   1   -4.70    7.80
   7   4   1    8.30    5.90
   7   4   1   -7.20    8.40
  -8  -4  -1    9.10    9.60
  -8  -4  -1    7.20   11.20
   8   4   1    1.80    6.90
   8   4   1    4.00    9.90
   8   4   1   24.00   16.40
   8   4   1   -5.50    9.40
   9  -5  -1  206.28   24.10
   9  -5  -1  178.88   27.80
   9  -5  -1  113.19   34.40
   8  -5  -1   59.19   13.70
   8  -5  -1   42.30   14.00
   8  -5  -1   70.89   11.60
   8  -5  -1   62.09   10.30
   8  -5  -1   44.30    8.50
   8  -5  -1   59.79   12.60
   8  -5  -1   39.80   14.00
  -8   5   1   50.59   14.50
   7  -5  -1  214.58   32.30
   7  -5  -1  288.77   36.00
   7  -5  -1  238.08   29.80
   7  -5  -1  267.87   32.30
  -7   5   1  284.47   34.50
   6  -5  -1   87.09   14.30
   6  -5  -1   69.39   15.00
   6  -5  -1  105.69   18.30
   6  -5  -1   79.49   15.90
  -6   5   1  113.99   17.90
  -6   5   1   88.99   12.20
  -6   5   1  101.49   11.70
   5  -5  -1  305.57   37.50
   5  -5  -1  295.87   35.60
   5  -5  -1  319.07   38.70
  -5   5   1  301.87   35.20
   4  -5  -1    5.80    3.70
   4  -5  -1   13.10    3.60
   4  -5  -1    2.50    4.00
   4  -5  -1    4.90    4.40
  -4   5   1    5.60    3.00
  -4   5   1   10.30    6.00
  -4   5   1    5.10    4.20
   3  -5  -1  148.99   16.90
   3  -5  -1  116.09   16.10
   3  -5  -1  155.08   16.60
  -3   5   1  112.69   16.70
  -3   5   1  133.29   17.90
  -3   5   1  121.29   16.20
  -2   5   1 3807.82  403.36
  -2   5   1 3451.85  403.66
  -2   5   1 3637.64  403.96
   1  -5  -1  207.38   24.00
   1  -5  -1  199.18   23.70
   1  -5  -1  180.48   23.80
  -1   5   1  220.58   23.80
  -1   5   1  164.78   23.80
  -1   5   1  202.28   23.80
   0  -5  -1 2897.81  307.37
   0  -5  -1 2728.03  306.17
   0  -5  -1 2492.75  306.87
   0   5   1 2977.20  306.37
   0   5   1 2889.71  306.97
   0   5   1 2537.45  306.97
  -1  -5  -1 1338.37  152.38
  -1  -5  -1 1454.15  154.28
  -1  -5  -1 1262.17  153.68
   1   5   1 1212.58  153.68
   1   5   1 1516.85  152.78
   1   5   1 1409.66  153.88
  -2  -5  -1   81.19   15.50
  -2  -5  -1   91.89   15.80
  -2  -5  -1   97.99   12.90
   2   5   1  101.89   13.40
   2   5   1  129.69   20.00
   2   5   1   88.79   15.70
  -3  -5  -1  226.68   24.40
  -3  -5  -1  189.08   27.60
  -3  -5  -1  211.78   27.80
   3   5   1  186.98   27.40
   3   5   1  180.48   27.20
   3   5   1  198.68   26.90
   3   5   1  213.78   24.70
  -4  -5  -1  163.08   28.20
  -4  -5  -1  183.48   26.10
  -4  -5  -1  220.88   22.80
  -4  -5  -1  170.58   22.90
  -4  -5  -1  216.28   23.50
   4   5   1  165.98   26.00
   4   5   1  182.78   27.10
   4   5   1  170.48   22.70
   4   5   1  156.38   25.60
  -5  -5  -1  281.07   39.00
  -5  -5  -1  279.77   40.60
  -5  -5  -1  345.37   35.90
  -5  -5  -1  323.37   37.10
   5   5   1  268.17   39.30
   5   5   1  285.37   35.70
   5   5   1  264.67   39.40
   5   5   1  308.37   40.90
  -6  -5  -1   27.20    9.20
  -6  -5  -1   31.40    7.40
  -6  -5  -1   31.00   14.00
   6   5   1   29.20    7.00
   6   5   1   16.80    9.50
   6   5   1   24.00   11.10
   6   5   1   34.30   14.10
  -7  -5  -1   14.80    7.90
  -7  -5  -1   -0.90    6.70
  -7  -5  -1   -9.40   10.60
  -7  -5  -1   13.20    9.20
  -7  -5  -1    7.20   16.20
   7   5   1   -6.40    8.50
   7   5   1   -3.80   10.80
   7   5   1   13.40   15.30
   7   5   1    7.60    6.00
   8  -6  -1   28.70   15.00
   8  -6  -1   32.20    8.80
   8  -6  -1   23.70    7.00
   8  -6  -1   17.60    5.40
   8  -6  -1   21.30   11.60
  -8   6   1   38.90   12.50
   7  -6  -1  150.08   20.30
   7  -6  -1  158.58   24.10
   7  -6  -1  113.19   17.90
   7  -6  -1  128.59   20.40
  -7   6   1  149.59   24.30
   6  -6  -1   -2.70    6.30
   6  -6  -1   -0.40    4.60
   6  -6  -1   -1.90    7.50
   6  -6  -1   -1.80    5.60
   6  -6  -1    3.50    4.20
  -6   6   1   -4.50    8.00
  -6   6   1    1.50    3.40
  -6   6   1    0.80    2.70
   5  -6  -1   -0.30    3.80
   5  -6  -1   -1.10    4.60
   5  -6  -1   -3.20    7.00
   5  -6  -1   -0.50    4.10
   5  -6  -1   -1.30    4.70
  -5   6   1    2.30    3.50
  -5   6   1    0.20    1.80
  -5   6   1    1.00    4.40
  -5   6   1   -4.90    6.90
   4  -6  -1  469.25   58.39
   4  -6  -1  574.54   58.59
   4  -6  -1  531.95   59.19
  -4   6   1  442.86   58.99
  -4   6   1  548.35   60.09
   3  -6  -1   11.30    4.10
   3  -6  -1    7.90    3.80
   3  -6  -1    2.40    3.10
   3  -6  -1    4.20    3.20
  -3   6   1    3.20    3.20
  -3   6   1    4.50    3.40
  -3   6   1    0.00    4.90
  -3   6   1    4.70    3.40
  -2   6   1 4919.51  512.35
  -2   6   1 4177.48  512.85
  -2   6   1 4750.62  513.15
   1  -6  -1    7.20    4.60
   1  -6  -1    6.40    3.50
   1  -6  -1   10.90    5.60
  -1   6   1   12.70    3.20
  -1   6   1    5.40    4.40
  -1   6   1    8.40    2.10
  -1   6   1    2.90    3.80
  -1   6   1    6.80    3.80
   0  -6  -1   76.99   13.80
   0  -6  -1   88.99   12.70
   0  -6  -1   94.39   14.40
   0   6   1   77.39   13.80
   0   6   1   98.29   12.50
   0   6   1   93.19   14.00
  -1  -6  -1   54.39    9.20
  -1  -6  -1   70.29   12.70
   1   6   1   69.89   12.30
   1   6   1   63.19   10.40
  -2  -6  -1    5.20    5.10
  -2  -6  -1    5.90    3.30
  -2  -6  -1   11.00    8.00
   2   6   1    8.70    4.90
   2   6   1   10.70    3.90
   2   6   1    9.70    6.40
  -3  -6  -1  212.58   23.40
  -3  -6  -1  162.48   26.70
  -3  -6  -1  205.78   27.10
   3   6   1  190.28   23.90
   3   6   1  172.38   26.30
   3   6   1  193.28   33.00
   3   6   1  191.38   25.90
  -4  -6  -1   34.80    8.10
  -4  -6  -1   32.20   11.20
  -4  -6  -1   26.80    7.20
  -4  -6  -1   36.40   11.00
  -4  -6  -1   34.50    6.60
   4   6   1   38.00   11.80
   4   6   1   40.30   10.70
   4   6   1   28.00    6.90
   4   6   1   32.20   10.90
  -5  -6  -1   23.40   11.60
  -5  -6  -1   53.19    7.70
  -5  -6  -1   44.30    9.20
  -5  -6  -1   25.30    7.50
   5   6   1   32.70   11.90
   5   6   1   23.60   10.30
   5   6   1    9.10    8.40
   5   6   1   35.30    8.00
  -6  -6  -1   -7.30    5.80
  -6  -6  -1   -4.20   11.40
  -6  -6  -1    2.00    5.30
  -6  -6  -1    4.10    6.90
   6   6   1    7.70    8.60
   6   6   1   -3.90    8.50
   6   6   1    3.50    5.30
   6   6   1    7.50   13.90
  -7  -6  -1   75.79   19.60
  -7  -6  -1   68.59   13.30
   7   6   1   37.20   16.90
   7   6   1   90.99   22.70
   7   6   1   59.49   17.30
   7   6   1   67.39   11.80
   8  -7  -1   50.09   10.30
   8  -7  -1   65.39   11.70
   8  -7  -1   77.29   13.80
   8  -7  -1   66.49   15.60
   8  -7  -1   75.29   14.60
  -8   7   1   47.50   15.70
   7  -7  -1  968.80  112.99
   7  -7  -1 1079.99  115.89
   7  -7  -1  895.61  113.69
  -7   7   1 1070.59  115.99
   6  -7  -1  218.98   25.30
   6  -7  -1  211.88   28.70
   6  -7  -1  199.88   25.80
   6  -7  -1  159.58   31.10
  -6   7   1  209.58   25.10
  -6   7   1  215.48   30.00
   5  -7  -1  104.79   15.70
   5  -7  -1  118.89   17.00
   5  -7  -1  111.89   15.10
  -5   7   1   76.19   16.10
  -5   7   1  102.59   18.50
  -5   7   1  130.09   15.30
   4  -7  -1  133.39   16.40
   4  -7  -1  141.49   17.10
  -4   7   1  113.59   17.00
  -4   7   1  130.59   19.10
  -4   7   1  115.89   16.60
   3  -7  -1   26.30    6.80
   3  -7  -1   41.60    7.30
   3  -7  -1   31.80    6.00
  -3   7   1   43.40    7.00
  -3   7   1   22.60    5.60
  -3   7   1   18.20    7.40
  -3   7   1   22.20    6.10
   2  -7  -1 1119.09  139.69
   2  -7  -1 1432.36  138.29
   2  -7  -1 1250.77  137.89
  -2   7   1 1058.79  137.99
  -2   7   1 1300.17  137.09
  -2   7   1 1185.28  138.09
   1  -7  -1   43.70    9.40
   1  -7  -1   31.30    7.60
   1  -7  -1   63.09   10.40
  -1   7   1   39.50    8.00
  -1   7   1   48.10    9.60
  -1   7   1   55.69    9.40
   0  -7  -1   52.09   10.90
   0  -7  -1   68.19   12.50
   0  -7  -1   57.49   11.00
   0   7   1   56.39    9.70
   0   7   1   52.49   10.60
   0   7   1   78.89   12.10
  -1  -7  -1    3.80    3.90
  -1  -7  -1   10.20    9.90
  -1  -7  -1   -2.10    4.20
   1   7   1    2.40    4.40
   1   7   1    4.70    5.00
   1   7   1    6.80    5.50
  -2  -7  -1    9.80    6.70
  -2  -7  -1    1.70    5.80
  -2  -7  -1    4.50    5.80
   2   7   1    1.10    4.50
   2   7   1    7.50    6.60
   2   7   1    5.10    4.10
  -3  -7  -1    8.20    6.70
  -3  -7  -1    6.00    3.70
  -3  -7  -1   -5.20    6.50
  -3  -7  -1    5.30    6.30
   3   7   1    4.00    4.00
   3   7   1    7.80    8.00
   3   7   1   -1.10    5.60
   3   7   1    1.80    6.70
  -4  -7  -1    1.40    3.70
  -4  -7  -1   -4.10    6.10
  -4  -7  -1   -2.50    3.80
  -4  -7  -1    0.60    7.40
   4   7   1    5.80    7.40
   4   7   1   -9.60    6.50
   4   7   1    1.20    6.40
   4   7   1    5.00    4.90
  -5  -7  -1    4.00    6.20
  -5  -7  -1    0.80    9.20
  -5  -7  -1   -0.40    7.70
  -5  -7  -1    6.70    4.60
   5   7   1   13.20    5.90
   5   7   1    3.50   11.10
   5   7   1    3.10    7.60
   5   7   1   12.20    9.60
  -6  -7  -1    9.70    5.90
  -6  -7  -1    2.70    7.20
  -6  -7  -1    8.00   12.80
  -6  -7  -1   -4.10    7.30
   6   7   1   -0.20    8.00
   6   7   1    1.60    8.60
   6   7   1    2.60    6.20
   6   7   1    3.20   13.70
  -7  -7  -1   -9.40    9.90
  -7  -7  -1   -2.70   11.80
  -7  -7  -1    4.00    7.70
   7   7   1   20.40   21.90
   7   7   1   -1.90    7.50
   7   7   1    5.70    7.00
   7   7   1   14.40    9.70
   8  -8  -1   37.00    9.80
   8  -8  -1   21.00    6.80
   8  -8  -1   33.00   11.60
   8  -8  -1   20.90    6.50
   8  -8  -1   30.30    9.10
  -8   8   1   18.30   12.30
   7  -8  -1  580.84   65.39
   7  -8  -1  550.94   65.99
   7  -8  -1  509.55   65.39
   7  -8  -1  576.74   64.69
  -7   8   1  618.24   69.49
   6  -8  -1    0.70    6.00
   6  -8  -1   -1.30    4.40
   6  -8  -1    7.20    6.10
  -6   8   1   -0.80    3.30
  -6   8   1  -11.50    8.90
   5  -8  -1    1.90    4.70
   5  -8  -1   -0.50    5.10
   5  -8  -1    9.90    5.70
   5  -8  -1   -3.80    4.60
  -5   8   1    2.10    4.40
  -5   8   1   -3.80    7.80
   4  -8  -1  265.47   30.00
  -4   8   1  230.78   29.60
  -4   8   1  269.97   32.00
  -4   8   1  216.68   29.30
   3  -8  -1   21.20    5.70
   3  -8  -1   12.30    5.50
  -3   8   1   12.30    5.50
  -3   8   1   19.80    5.70
  -3   8   1   12.90    8.00
  -3   8   1   13.30    4.10
   2  -8  -1 1589.44  150.88
   2  -8  -1 1216.88  150.58
   2  -8  -1 1354.56  150.28
  -2   8   1 1418.96  149.29
  -2   8   1 1292.67  150.48
  -2   8   1 1139.39  150.48
   1  -8  -1   14.70    5.20
   1  -8  -1   12.80    6.40
   1  -8  -1   23.30    7.70
  -1   8   1   32.50    5.20
  -1   8   1   17.10    6.60
  -1   8   1   23.60    7.20
  -1   8   1   22.80    7.30
   0  -8  -1   11.40    4.60
   0  -8  -1    6.60    5.90
   0  -8  -1   14.20    7.50
   0   8   1   13.40    5.10
   0   8   1   11.40    6.30
   0   8   1    3.90    6.00
  -1  -8  -1   99.29   14.20
  -1  -8  -1   94.59   17.10
   1   8   1   82.19   16.40
   1   8   1  110.69   17.20
  -2  -8  -1    0.80    3.60
  -2  -8  -1   -2.20    6.70
  -2  -8  -1   -6.30    5.20
   2   8   1   -0.40    4.40
   2   8   1   -2.60    6.30
   2   8   1   -1.60    6.70
  -3  -8  -1   11.00    4.50
  -3  -8  -1    3.00    8.30
  -3  -8  -1    3.80    6.80
  -3  -8  -1   -1.90   12.90
   3   8   1    5.00    5.10
   3   8   1    7.40    9.90
   3   8   1    2.60    6.60
   3   8   1    4.40    7.50
  -4  -8  -1   -0.80    6.00
  -4  -8  -1    7.60    7.70
  -4  -8  -1    6.00    9.50
  -4  -8  -1    2.40    3.90
   4   8   1    5.10    5.20
   4   8   1   19.70   12.00
   4   8   1    1.60    6.40
   4   8   1    8.00    8.10
  -5  -8  -1   89.09   17.20
  -5  -8  -1   61.59   11.70
  -5  -8  -1   57.79    9.90
  -5  -8  -1   60.29   17.90
   5   8   1   52.59   10.40
   5   8   1   44.40   13.40
   5   8   1   59.99   14.40
   5   8   1  121.29   23.70
  -6  -8  -1   36.80    7.60
  -6  -8  -1   21.00   13.40
  -6  -8  -1   18.10    8.70
  -6  -8  -1   18.70   10.40
   6   8   1   13.20   10.70
   6   8   1   26.20    7.40
   6   8   1   20.80   10.20
   6   8   1   58.29   25.50
   8  -9  -1    0.80    8.10
   8  -9  -1   19.00    7.80
   8  -9  -1    5.50    5.90
   8  -9  -1    0.10    4.50
   8  -9  -1   12.80    6.80
  -8   9   1   -3.90   10.80
   7  -9  -1  297.37   36.30
   7  -9  -1  265.57   35.70
   7  -9  -1  285.47   34.40
   7  -9  -1  272.77   35.30
  -7   9   1  312.47   39.80
   6  -9  -1   -1.60    5.20
   6  -9  -1   -1.50    4.60
   6  -9  -1    1.30    4.90
   6  -9  -1    3.80    6.10
  -6   9   1   -2.20    5.10
  -6   9   1   -7.10    9.00
  -6   9   1   -1.00    3.10
   5  -9  -1   11.10    5.80
   5  -9  -1   15.90    5.50
   5  -9  -1   15.30    6.60
   5  -9  -1   16.20    6.20
  -5   9   1    3.10    4.60
  -5   9   1  -10.90    9.30
  -5   9   1   11.30    5.20
   4  -9  -1   92.79   17.60
   4  -9  -1  140.39   15.60
   4  -9  -1  146.79   18.40
  -4   9   1  127.69   16.70
  -4   9   1   79.89   18.50
   3  -9  -1    5.40    5.50
   3  -9  -1   -3.50    4.60
   3  -9  -1   -7.90    5.10
  -3   9   1   -2.80    4.40
  -3   9   1   -7.10    6.50
  -3   9   1   -0.50    4.80
  -3   9   1    3.10    2.80
   2  -9  -1  104.99   18.00
   2  -9  -1  121.79   18.00
   2  -9  -1  148.29   18.60
  -2   9   1  118.69   15.10
  -2   9   1   91.29   17.40
  -2   9   1  109.29   18.80
  -2   9   1  141.59   17.90
   1  -9  -1   26.10    6.60
   1  -9  -1   30.80    8.90
   1  -9  -1   18.20    7.40
  -1   9   1   25.20    7.80
  -1   9   1   23.70    7.80
  -1   9   1   40.90    6.90
  -1   9   1   26.90    8.10
   0  -9  -1   88.89   16.60
   0  -9  -1   62.39   13.70
   0  -9  -1   88.89   13.50
   0   9   1   87.29   15.90
   0   9   1   75.09   12.60
   0   9   1   87.09   15.90
  -1  -9  -1   21.30    6.10
  -1  -9  -1   30.90   10.90
  -1  -9  -1   22.70    9.30
   1   9   1   16.70    8.30
   1   9   1   20.60    7.70
  -2  -9  -1   27.10    7.00
  -2  -9  -1   33.50   12.40
  -2  -9  -1   33.20   10.60
   2   9   1   31.80   10.70
   2   9   1   34.20   11.30
  -3  -9  -1   15.20    4.90
  -3  -9  -1   11.80    9.10
  -3  -9  -1    6.60    8.50
  -3  -9  -1   12.50    9.00
   3   9   1    4.60    8.70
   3   9   1   13.00    7.60
   3   9   1    7.60    8.20
   3   9   1   15.90    6.80
  -4  -9  -1    7.00    9.90
  -4  -9  -1   11.20    4.70
  -4  -9  -1    7.20   10.60
  -4  -9  -1   18.20   10.70
   4   9   1   30.90   14.20
   4   9   1   24.60    9.70
   4   9   1    7.00    5.60
   4   9   1    6.00    7.50
  -5  -9  -1    8.50    5.20
  -5  -9  -1    3.30    9.50
  -5  -9  -1   -9.70    5.30
  -5  -9  -1   -4.30    9.60
   5   9   1   -9.20    5.10
   5   9   1   -5.50    7.20
   5   9   1    4.00    8.20
  -6  -9  -1   22.50   13.70
  -6  -9  -1    4.30    8.10
  -6  -9  -1    7.10    6.40
  -6  -9  -1  -20.70   11.80
   6   9   1   24.90   21.10
   6   9   1   -9.00    5.60
   6   9   1   11.20    9.70
   7 -10  -1  146.59   20.60
   7 -10  -1  157.48   20.80
   7 -10  -1  154.48   22.70
   7 -10  -1  206.68   25.10
  -7  10   1  167.88   26.80
  -7  10   1  115.79   19.30
   6 -10  -1   15.60    7.70
   6 -10  -1    9.30    6.00
   6 -10  -1   14.10    6.10
   6 -10  -1    7.00    9.50
   6 -10  -1    2.20    5.50
   6 -10  -1   16.90    6.80
  -6  10   1   11.30    6.40
  -6  10   1    1.40    9.70
   5 -10  -1    9.20    6.20
   5 -10  -1    6.00    5.00
   5 -10  -1   -0.50    5.70
   5 -10  -1   18.20    6.60
  -5  10   1   -3.90    8.70
  -5  10   1    3.70    4.80
  -5  10   1    5.20    4.40
   4 -10  -1   74.69   12.60
   4 -10  -1   44.70   10.60
   4 -10  -1   58.69   11.40
  -4  10   1   56.89   10.60
  -4  10   1   48.50   13.40
  -4  10   1   31.60    9.00
  -4  10   1   40.70    8.00
   3 -10  -1   -9.40    5.50
   3 -10  -1    5.80    6.00
   3 -10  -1   -5.50    5.60
  -3  10   1   -1.40    3.20
  -3  10   1   -7.50    6.40
  -3  10   1   -5.20    4.60
  -3  10   1   -1.30    5.00
   2 -10  -1   27.10    8.80
   2 -10  -1   10.60    6.40
   2 -10  -1   22.90    8.90
  -2  10   1   18.80    8.00
  -2  10   1   24.90    8.40
  -2  10   1   13.60    8.00
  -2  10   1   19.60    4.60
   1 -10  -1    8.30    7.10
   1 -10  -1    1.60    5.10
   1 -10  -1    3.10    5.80
  -1  10   1    5.00    6.30
  -1  10   1   10.80    6.60
  -1  10   1   19.30    6.00
  -1  10   1    6.60    6.50
   0 -10  -1   77.59   16.70
   0 -10  -1   89.09   15.10
   0 -10  -1   98.69   17.30
   0  10   1   99.39   18.00
   0  10   1   64.89   14.60
   0  10   1  109.99   20.60
  -1 -10  -1   12.90    7.90
  -1 -10  -1   20.50    6.00
  -1 -10  -1   28.60   10.40
   1  10   1   15.20    7.70
   1  10   1   35.20   10.70
  -2 -10  -1   84.69   17.30
  -2 -10  -1  107.89   23.70
  -2 -10  -1   59.79   11.00
  -2 -10  -1   88.49   16.60
   2  10   1   84.59   18.20
   2  10   1   61.09   12.30
   2  10   1   38.60   11.90
  -3 -10  -1   87.59   18.30
  -3 -10  -1   50.89    9.00
  -3 -10  -1   32.10   11.80
   3  10   1   34.20   11.20
   3  10   1   47.80   11.30
   3  10   1   94.49   20.30
  -4 -10  -1    7.70    5.10
  -4 -10  -1   -1.30   10.90
  -4 -10  -1    9.30    9.80
  -4 -10  -1    4.90   10.40
   4  10   1   13.40    6.80
   4  10   1    1.70    6.60
   4  10   1   -1.40    6.70
   4  10   1    8.80   13.60
  -5 -10  -1   12.00   10.00
  -5 -10  -1  -10.60   12.70
  -5 -10  -1    4.80    6.80
  -5 -10  -1    3.80    4.80
   5  10   1    2.70    6.70
   5  10   1   27.00   18.90
   5  10   1    0.00    7.70
   5  10   1    6.30   14.10
   7 -11  -1    9.20    7.50
   7 -11  -1    6.10   11.20
   7 -11  -1   14.50    6.00
   7 -11  -1   11.30    7.60
   7 -11  -1    7.80    5.90
  -7  11   1    4.60    4.00
  -7  11   1   13.30   13.20
  -7  11   1    5.50    5.90
   6 -11  -1   -4.20    5.70
   6 -11  -1    1.90    5.10
   6 -11  -1    1.20    6.00
   6 -11  -1   12.80    7.20
   6 -11  -1   -0.90    5.00
  -6  11   1   -8.90    9.60
  -6  11   1   -8.40    5.10
   5 -11  -1   -1.20    6.60
   5 -11  -1    8.60    6.40
   5 -11  -1    4.40    6.40
  -5  11   1   -4.50    9.70
  -5  11   1    5.00    5.00
   4 -11  -1  -10.10    5.50
   4 -11  -1   -3.80    6.30
   4 -11  -1   -4.10    5.40
  -4  11   1    1.50    3.30
  -4  11   1   -6.80    4.80
  -4  11   1   -3.60    4.90
  -4  11   1  -15.70    7.30
   3 -11  -1   12.30    7.60
   3 -11  -1   15.30    7.20
   3 -11  -1   16.50    7.80
  -3  11   1    5.80    6.10
  -3  11   1   11.10    9.20
  -3  11   1   23.30    8.10
  -3  11   1    9.50    4.00
   2 -11  -1    0.90    6.40
   2 -11  -1   -2.10    5.20
   2 -11  -1    0.70    6.60
  -2  11   1   -3.10    6.40
  -2  11   1    7.10    7.40
  -2  11   1    4.10    7.30
  -2  11   1    4.00    3.10
   1 -11  -1   46.40   11.90
   1 -11  -1   69.69   12.20
  -1  11   1   57.39   13.50
  -1  11   1   88.59   14.20
  -1  11   1   82.99   13.60
   0 -11  -1    7.50    8.00
   0 -11  -1    8.90    6.60
   0 -11  -1   16.60    9.40
   0  11   1   22.10    9.50
   0  11   1   16.10    7.00
  -1 -11  -1   95.89   18.40
  -1 -11  -1   85.59   14.50
  -1 -11  -1  105.59   20.40
  -1 -11  -1  108.99   20.70
   1  11   1   71.59   16.30
  -2 -11  -1   48.70   15.20
  -2 -11  -1   49.90   12.50
  -2 -11  -1   85.89   19.40
  -2 -11  -1   51.79   10.50
   2  11   1   97.09   26.80
   2  11   1   70.79   13.20
   2  11   1   73.79   16.80
  -3 -11  -1  195.18   30.30
  -3 -11  -1  160.08   20.40
   3  11   1  139.69   23.00
   3  11   1  127.89   25.90
   3  11   1  115.59   24.70
  -4 -11  -1   38.10   15.50
  -4 -11  -1   23.80    6.40
   4  11   1   32.90   10.90
   4  11   1   22.70   11.20
   6 -12  -1   28.80    9.60
   6 -12  -1   10.80   12.00
   6 -12  -1   13.70    8.60
   6 -12  -1   18.80    7.90
  -6  12   1   12.40    6.10
  -6  12   1    6.20   11.60
   5 -12  -1   34.00   10.50
   5 -12  -1   13.60    7.60
   5 -12  -1    6.80    7.30
  -5  12   1    3.50   10.20
  -5  12   1    6.30    3.10
  -5  12   1    4.40    5.30
   4 -12  -1   41.60   11.20
   4 -12  -1   31.20    8.80
  -4  12   1   29.00   12.00
  -4  12   1   35.10    7.90
  -4  12   1   30.20    9.50
   3 -12  -1    3.00    5.80
   3 -12  -1   -1.00    7.00
   3 -12  -1   -0.20    6.40
  -3  12   1    5.40    6.40
  -3  12   1    4.40    2.90
  -3  12   1   -1.80    7.40
   2 -12  -1  519.35   56.29
   2 -12  -1  410.26   56.89
  -2  12   1  498.05   57.39
  -2  12   1  458.35   52.99
  -2  12   1  446.96   57.19
   1 -12  -1   32.10    9.10
   1 -12  -1   39.70   11.50
   1 -12  -1   24.20    9.80
  -1  12   1   45.60   12.30
  -1  12   1   54.49    9.50
  -1  12   1   43.50   11.10
   0 -12  -1   15.30    8.60
   0 -12  -1   18.70   10.30
   0 -12  -1   27.70    8.30
   0  12   1   35.00    7.60
   0  12   1    7.60    7.50
   0  12   1   17.80    7.70
  -1 -12  -1   34.30    9.00
  -1 -12  -1   40.30   11.30
   1  12   1   77.29   16.40
  -2 -12  -1   15.90   14.20
  -2 -12  -1   -6.70   12.30
  -2 -12  -1    0.50    5.30
  -2 -12  -1   -7.60    7.90
   2  12   1   -4.90    6.40
   2  12   1  -22.60   12.20
   2  12   1    1.70   13.20
  -3 -12  -1    2.60   13.20
  -3 -12  -1   11.80   14.50
  -3 -12  -1    6.50    5.70
   3  12   1    5.20   10.90
   3  12   1    1.00    7.00
   5 -13  -1   24.20   10.10
   5 -13  -1   17.10    8.40
   5 -13  -1   11.30    8.50
  -5  13   1   26.30    6.50
  -5  13   1   15.70   11.80
  -5  13   1   12.90    7.00
   4 -13  -1  141.09   22.20
   4 -13  -1  133.29   22.40
  -4  13   1  146.79   23.60
  -4  13   1  157.38   20.70
  -4  13   1  109.99   20.80
   3 -13  -1   54.29   13.90
   3 -13  -1   59.79   13.80
   3 -13  -1   46.50   12.40
   3 -13  -1   20.10    8.90
  -3  13   1   25.60   11.40
  -3  13   1   28.90    9.20
  -3  13   1   33.30   16.60
  -3  13   1   23.70    5.00
   2 -13  -1  243.58   37.90
   2 -13  -1  302.87   37.10
   2 -13  -1  295.37   40.80
  -2  13   1  275.97   33.30
  -2  13   1  312.37   37.60
  -2  13   1  274.17   38.20
   1 -13  -1    0.50    5.80
   1 -13  -1   -8.80    9.10
   1 -13  -1   -0.20    7.50
  -1  13   1    5.20    5.00
  -1  13   1    5.60    7.50
  -1  13   1    8.60    8.80
  -1  13   1   -3.80    9.40
   0 -13  -1   40.40   10.40
   0 -13  -1   54.69   21.70
   0 -13  -1   52.09   15.60
   0 -13  -1   45.60   18.50
   0  13   1   52.29   13.30
   0  13   1   56.39   10.20
  -1 -13  -1   33.30   13.30
  -1 -13  -1   44.10    9.70
  -1 -13  -1   30.70   17.10
   1  13   1   33.70    9.00
   1  13   1   27.40   11.00
  -2 -13  -1    7.00   10.30
  -2 -13  -1    3.00    6.40
   2  13   1   -5.90    5.90
   2  13   1   23.30    8.30
   2  13   1   10.10    8.90
   4 -14  -1   78.99   16.70
   4 -14  -1   56.59   13.40
   4 -14  -1   72.59   15.70
  -4  14   1   38.60   15.30
   3 -14  -1  -10.30    8.20
   3 -14  -1    8.50    8.40
   3 -14  -1   13.70    8.20
  -3  14   1   -5.40    8.00
  -3  14   1    7.20    7.80
   2 -14  -1    7.70    7.20
   2 -14  -1  -19.00    8.80
   2 -14  -1   -1.50    7.50
  -2  14   1    0.50    2.60
  -2  14   1   -0.70    7.30
  -2  14   1    1.90    8.60
   1 -14  -1   -3.90   11.10
   1 -14  -1    2.90    6.20
   1 -14  -1   -2.70    8.30
  -1  14   1   11.30    7.90
  -1  14   1    6.60    8.60
  -1  14   1   11.40    5.00
   0 -14  -1   14.30   15.90
   0 -14  -1   31.60   13.30
   0 -14  -1    9.70   10.10
   0  14   1   18.30    7.00
   0  14   1   18.40   11.00
   0  14   1   16.20    6.30
   1  15  -2    5.80   10.20
   1  15  -2  -21.20    9.30
  -1 -15   2    1.20    5.80
  -1 -15   2    3.00   10.10
   0  15  -2   -3.70    6.70
   0  15  -2  -11.20   12.70
   0  15  -2   -5.90    7.00
   0 -15   2  -15.10    7.00
   0 -15   2    7.60    6.30
  -1  15  -2    2.70    8.20
  -1  15  -2   -7.80    5.40
  -1  15  -2   -1.70    8.10
   1 -15   2   -6.50    7.80
   1 -15   2  -11.10   12.80
   1 -15   2   -1.60    6.50
  -2  15  -2    3.60    9.10
  -2  15  -2   18.80   10.80
  -2  15  -2   15.40    7.50
   2 -15   2   20.00   11.90
   2 -15   2   11.10    9.50
   2 -15   2   26.60    9.20
  -3  15  -2   60.19   15.00
  -3  15  -2   46.70   10.60
  -3  15  -2   45.00   14.30
   3 -15   2   25.10   10.60
   3 -15   2   58.49   11.30
   3 -15   2   48.60   13.20
   2  14  -2   61.09   18.40
  -2 -14   2   30.00   12.60
  -2 -14   2   49.70    9.60
   1  14  -2   -2.70    8.00
  -1 -14   2   -2.00    5.20
  -1 -14   2  -23.60   10.30
  -1 -14   2    8.60   20.40
   0  14  -2   86.59   14.90
   0  14  -2   54.79   14.50
   0 -14   2   71.59   19.10
   0 -14   2  113.99   21.10
   0 -14   2   54.29   12.10
  -1  14  -2    4.80    8.20
  -1  14  -2    7.80    8.40
  -1  14  -2   11.40    7.10
   1 -14   2   -5.40   10.70
   1 -14   2    1.30    7.80
   1 -14   2   11.50    7.40
  -2  14  -2   10.90    8.00
  -2  14  -2   47.10   14.50
   2 -14   2   41.70   15.20
   2 -14   2   30.60   11.80
   2 -14   2   19.70    7.70
   2 -14   2   14.60    9.20
  -3  14  -2   -1.60    9.00
  -3  14  -2    3.50    7.30
  -3  14  -2   -2.60    8.80
   3 -14   2    1.60    9.10
   3 -14   2    9.70   11.30
   3 -14   2    9.90    7.40
   3 -14   2   10.30   11.90
  -4  14  -2   -0.70    5.00
  -4  14  -2   -3.50   10.00
  -4  14  -2    0.40    6.60
   4 -14   2  -12.40    7.70
   4 -14   2    3.00    7.10
  -5  14  -2  124.69   21.00
  -5  14  -2  134.59   23.40
  -5  14  -2  164.08   27.00
   5 -14   2  198.18   25.00
   5 -14   2  148.89   23.30
   3  13  -2   13.70   18.20
   3  13  -2   32.10    9.70
  -3 -13   2    5.10   12.30
  -3 -13   2    9.50   14.60
  -3 -13   2   12.80    5.70
   2  13  -2   58.69   17.40
   2  13  -2   44.90   14.60
  -2 -13   2   60.19   17.10
  -2 -13   2   41.10    9.10
  -2 -13   2   32.10   12.40
  -2 -13   2   73.29   18.30
   1  13  -2   44.90   13.90
   1  13  -2   35.80   13.20
  -1 -13   2   20.80   11.10
  -1 -13   2   23.20    7.60
  -1 -13   2   22.50   12.60
   0  13  -2   70.59   12.00
   0  13  -2   35.90   13.10
   0  13  -2   40.30   10.60
   0 -13   2   37.90   10.00
   0 -13   2   29.90   11.70
   0 -13   2   50.79   14.90
  -1  13  -2   19.80    8.90
  -1  13  -2   20.90    7.30
  -1  13  -2   13.50    7.80
   1 -13   2   20.90    9.40
   1 -13   2   10.20    8.20
   1 -13   2   14.00    6.70
  -2  13  -2    6.60    5.70
  -2  13  -2    1.90    7.70
  -2  13  -2    1.30    7.70
   2 -13   2   -3.30    7.00
   2 -13   2   -4.60    6.00
   2 -13   2    6.50    8.60
   2 -13   2    2.20    9.40
  -3  13  -2   -3.70   14.40
  -3  13  -2    4.50    5.90
  -3  13  -2    0.00    6.50
   3 -13   2    6.90    7.70
   3 -13   2    1.70   10.80
   3 -13   2   -3.60    7.70
   3 -13   2   -2.50    6.20
  -4  13  -2   -4.30    8.90
  -4  13  -2   -6.30    5.80
  -4  13  -2   -1.50    5.20
   4 -13   2   -4.50    8.30
   4 -13   2  -11.70    7.90
   4 -13   2   -5.20    5.70
  -5  13  -2    5.20    7.00
  -5  13  -2    1.50    5.30
  -5  13  -2    5.50   10.40
   5 -13   2    0.70    6.40
   5 -13   2    0.80    7.70
   5 -13   2   -3.60    8.60
  -6  13  -2   -1.70   11.30
  -6  13  -2   -1.10    7.60
  -6  13  -2   12.60    6.60
  -6  13  -2    3.80    6.80
   6 -13   2    5.20    7.70
   6 -13   2   18.60   10.30
   6 -13   2   -5.40    9.50
   6 -13   2    6.60    7.60
   6 -13   2    8.60    4.80
   4  12  -2   30.70   11.80
   4  12  -2    5.00   14.10
   4  12  -2  -10.50   15.70
  -4 -12   2   -2.40    9.30
  -4 -12   2   -0.70    3.80
   3  12  -2   -7.60   11.30
   3  12  -2   -0.60    7.50
   3  12  -2    3.00    8.10
  -3 -12   2   -9.80    3.80
  -3 -12   2   -1.60    9.20
  -3 -12   2   -4.80   11.40
   2  12  -2   15.60    6.80
   2  12  -2    4.30    9.30
   2  12  -2    4.70   16.90
  -2 -12   2    3.90    9.80
  -2 -12   2    2.70    9.60
  -2 -12   2    8.80    4.90
   1  12  -2  -10.40    7.90
   1  12  -2   -5.10    4.70
   1  12  -2   -0.70    7.40
   1  12  -2    0.00    4.70
  -1 -12   2   -7.80    4.80
  -1 -12   2   -4.10    9.60
  -1 -12   2   -5.80    6.60
  -1 -12   2   -4.10    8.00
   0  12  -2   16.40    9.40
   0  12  -2   27.50    8.60
   0  12  -2    3.30    6.70
   0 -12   2   21.00    7.50
   0 -12   2   11.20    8.10
   0 -12   2   22.90   10.00
  -1  12  -2    0.40    7.40
  -1  12  -2    6.80    5.60
  -1  12  -2    1.80    7.20
   1 -12   2    3.70    7.90
   1 -12   2    5.40    6.30
   1 -12   2   13.50   10.00
  -2  12  -2   -2.50    6.10
  -2  12  -2   -7.20    6.90
  -2  12  -2    7.40    5.40
  -2  12  -2   -0.40    7.30
   2 -12   2   16.10    9.50
   2 -12   2  -12.30    8.70
   2 -12   2    0.80    6.50
   2 -12   2   -0.40    6.60
  -3  12  -2   35.60    8.80
  -3  12  -2   38.70   13.20
  -3  12  -2   21.80   10.10
  -3  12  -2   22.30    8.70
   3 -12   2   34.10   10.10
   3 -12   2   36.30   14.00
   3 -12   2   29.90   11.00
  -4  12  -2   -5.10    2.90
  -4  12  -2   -1.80    5.80
  -4  12  -2    4.40    8.60
   4 -12   2   -0.20    8.20
   4 -12   2   -3.30    5.40
   4 -12   2    0.40    6.10
  -5  12  -2   33.20   13.40
  -5  12  -2   32.90    9.10
  -5  12  -2   36.90   10.70
   5 -12   2   67.19   12.70
   5 -12   2   43.40   12.20
   5 -12   2   45.10    6.90
   5 -12   2   26.10    8.90
  -6  12  -2   -1.90    5.90
  -6  12  -2    9.40   11.60
  -6  12  -2   -3.00    5.40
   6 -12   2   -1.50    7.50
   6 -12   2    5.00    6.40
   6 -12   2    3.60    4.30
   6 -12   2    1.10    6.40
   6 -12   2   -3.90    7.20
   5  11  -2   -5.00    6.90
   5  11  -2  -18.20   17.00
   5  11  -2    3.50    8.10
  -5 -11   2   -0.20    9.90
  -5 -11   2   -3.80    3.80
   4  11  -2   43.00   13.50
   4  11  -2   55.19   18.10
  -4 -11   2   35.10    7.30
  -4 -11   2   40.60   15.20
  -4 -11   2   46.60   15.70
  -4 -11   2   49.80   14.70
   3  11  -2   26.90   14.60
   3  11  -2   20.20   12.90
   3  11  -2   44.50   12.50
  -3 -11   2   23.10   15.80
  -3 -11   2   36.60   13.70
  -3 -11   2   38.80   11.70
   2  11  -2   -3.30    6.80
   2  11  -2   -3.40    5.60
   2  11  -2  -10.00    8.90
  -2 -11   2    4.30    9.00
  -2 -11   2   -5.60    8.30
  -2 -11   2   -1.90    4.00
  -2 -11   2   -2.10    9.20
   1  11  -2    0.00    6.60
   1  11  -2   -4.90    3.90
   1  11  -2    0.60    8.40
  -1 -11   2   -3.70    7.50
  -1 -11   2   -3.40    7.40
  -1 -11   2   -3.50    7.30
  -1 -11   2    0.60    4.40
   0  11  -2   -1.60    5.30
   0  11  -2    1.00    6.00
   0  11  -2   -6.90   10.80
   0  11  -2    1.80    5.30
   0 -11   2   -0.30    4.50
   0 -11   2   -8.40    6.90
   0 -11   2   -2.90    6.60
   0 -11   2    4.40    8.20
  -1  11  -2   16.80    8.20
  -1  11  -2    9.00    7.20
  -1  11  -2    9.50    6.10
  -1  11  -2   18.20    6.00
   1 -11   2   14.80    9.10
   1 -11   2   14.40    6.20
   1 -11   2    6.30    6.70
   1 -11   2   22.20    8.90
  -2  11  -2  191.38   24.70
  -2  11  -2  159.48   25.30
  -2  11  -2  213.88   26.20
   2 -11   2  149.39   27.60
   2 -11   2  210.78   26.60
  -3  11  -2  254.57   28.90
  -3  11  -2  243.78   28.70
  -3  11  -2  176.68   28.60
  -3  11  -2  182.88   29.00
   3 -11   2  224.58   31.40
   3 -11   2  191.78   28.60
  -4  11  -2   -4.40    5.30
  -4  11  -2    5.70    5.90
  -4  11  -2    0.80    5.80
  -4  11  -2    7.50    8.50
   4 -11   2    3.60    7.90
   4 -11   2    8.10    6.50
   4 -11   2    8.10    6.30
  -5  11  -2  180.88   25.50
  -5  11  -2  203.38   28.90
  -5  11  -2  158.58   25.50
   5 -11   2  177.98   25.00
   5 -11   2  202.98   27.40
  -6  11  -2   11.50    7.00
  -6  11  -2   -0.40   10.10
  -6  11  -2    5.70    6.70
  -6  11  -2    7.90    7.00
   6 -11   2    9.60    6.60
   6 -11   2   11.10    5.20
   6 -11   2   21.80    8.90
   6 -11   2    3.20    6.40
   6 -11   2   -1.50    7.10
  -7  11  -2   -0.90    5.70
  -7  11  -2   -0.30   12.10
  -7  11  -2   12.90    8.90
   7 -11   2    7.20    5.60
   7 -11   2   11.70    6.90
   7 -11   2   -7.90    6.10
   7 -11   2    4.20    8.40
   7 -11   2    1.00    6.00
   6  10  -2   12.60    9.70
   6  10  -2    0.90    9.40
   6  10  -2    5.60   27.40
  -6 -10   2   13.80    8.70
  -6 -10   2   16.70    8.70
  -6 -10   2   25.20   13.50
  -6 -10   2   13.40    5.50
   5  10  -2    0.00    6.80
   5  10  -2   -5.30    9.30
   5  10  -2   13.70   11.10
   5  10  -2  -12.00   13.80
  -5 -10   2    1.80    4.00
  -5 -10   2   -2.80   11.30
   4  10  -2   -4.50   11.10
   4  10  -2   -0.20   11.90
   4  10  -2   -6.40    9.50
  -4 -10   2   -4.40    8.80
  -4 -10   2    0.00    3.50
  -4 -10   2  -13.70    7.70
   3  10  -2   -1.20    9.20
   3  10  -2   14.90    9.20
   3  10  -2    7.80   10.30
  -3 -10   2   16.80   11.00
  -3 -10   2    9.60    4.00
  -3 -10   2    5.50    8.00
  -3 -10   2   -1.40    7.50
   2  10  -2   51.49   13.60
   2  10  -2   27.70    9.90
   2  10  -2   27.50    8.20
  -2 -10   2   32.00   10.20
  -2 -10   2   43.60   12.60
  -2 -10   2   32.80    6.50
  -2 -10   2   17.40    8.70
   1  10  -2    9.10    4.60
   1  10  -2   10.90    7.10
   1  10  -2   28.20   10.00
  -1 -10   2   20.20    9.50
  -1 -10   2   16.20    5.30
  -1 -10   2    6.20    7.70
  -1 -10   2   12.60    7.00
   0  10  -2  301.97   41.50
   0  10  -2  325.97   39.70
   0 -10   2  319.97   42.10
   0 -10   2  361.36   42.70
   0 -10   2  367.76   40.40
  -1  10  -2   26.10    7.80
  -1  10  -2    8.50    6.50
  -1  10  -2   24.00    6.40
   1 -10   2   18.10    8.50
   1 -10   2   14.30    7.40
   1 -10   2   19.10    6.30
   1 -10   2   26.10    7.40
  -2  10  -2   17.40    6.90
  -2  10  -2    4.80    5.60
  -2  10  -2   22.50    6.50
  -2  10  -2   10.70    7.30
   2 -10   2    6.90    7.20
   2 -10   2   12.90    6.60
   2 -10   2   13.50    6.30
  -3  10  -2  748.03   89.59
  -3  10  -2  705.13   89.49
  -3  10  -2  889.91   90.09
   3 -10   2  783.72   89.49
   3 -10   2  755.82   90.49
  -4  10  -2   75.39   17.20
  -4  10  -2  101.99   18.50
  -4  10  -2  130.99   19.90
  -4  10  -2  133.19   17.30
   4 -10   2  106.69   17.70
   4 -10   2  117.79   20.30
  -5  10  -2  176.88   24.30
  -5  10  -2  187.18   36.50
  -5  10  -2  164.78   25.10
   5 -10   2  171.88   23.90
   5 -10   2  219.68   25.20
   5 -10   2  143.59   21.40
   5 -10   2  188.18   25.50
  -6  10  -2   -2.30    6.00
  -6  10  -2  -10.30    9.40
  -6  10  -2   -2.70    6.10
  -6  10  -2    5.00    6.80
   6 -10   2    0.30    5.90
   6 -10   2    1.00    7.50
   6 -10   2    1.30    5.90
   6 -10   2    6.70    5.30
   6 -10   2   -6.10    5.80
  -7  10  -2   -2.50    5.90
  -7  10  -2    1.30    6.50
  -7  10  -2    0.50    6.70
  -7  10  -2  -16.80    9.80
   7 -10   2    8.90    6.00
   7 -10   2   -1.80    6.00
   7 -10   2   -4.10    8.30
   7 -10   2    8.10    6.70
   7 -10   2   -4.30    5.90
   6   9  -2    5.90    8.90
   6   9  -2   67.49   26.30
   6   9  -2   -9.10   15.90
   6   9  -2    2.30    7.50
  -6  -9   2   -3.00    9.70
  -6  -9   2   11.90    8.40
   5   9  -2    4.80   12.60
   5   9  -2    6.80    8.00
   5   9  -2   21.00   12.30
  -5  -9   2   11.20    4.40
  -5  -9   2   -7.30    9.70
  -5  -9   2    6.90    8.40
   4   9  -2   70.09   17.40
   4   9  -2   37.80   12.60
   4   9  -2   59.89   14.90
  -4  -9   2   56.89    9.20
  -4  -9   2   45.80   10.50
  -4  -9   2   35.60   12.10
   3   9  -2    3.90    6.70
   3   9  -2    5.70    7.70
   3   9  -2    4.00    8.20
  -3  -9   2   16.10    9.50
  -3  -9   2    7.60    3.80
  -3  -9   2   13.30    7.20
  -3  -9   2   10.20    8.40
   2   9  -2  111.89   17.50
   2   9  -2   71.29   12.40
  -2  -9   2   67.69   11.00
  -2  -9   2   55.39   13.60
  -2  -9   2   62.49   13.10
  -2  -9   2   72.89   14.80
   1   9  -2    3.00    5.70
   1   9  -2    4.00    8.50
   1   9  -2    2.80    3.50
   1   9  -2   16.90   10.30
  -1  -9   2    4.10    6.20
  -1  -9   2    3.70    6.00
  -1  -9   2    3.40    4.00
  -1  -9   2    3.50    5.90
   0   9  -2   95.49   18.80
   0   9  -2  117.19   15.50
   0  -9   2  105.59   18.40
   0  -9   2  130.19   16.40
  -1   9  -2  329.37   37.80
  -1   9  -2  305.17   38.70
   1  -9   2  295.47   38.70
   1  -9   2  327.67   39.30
  -2   9  -2   38.80    9.30
  -2   9  -2   57.79    9.70
  -2   9  -2   22.90    7.10
   2  -9   2   31.80    7.80
   2  -9   2   43.00    9.80
  -3   9  -2   68.89   12.40
  -3   9  -2   56.79   11.70
  -3   9  -2   66.79   18.30
  -3   9  -2   62.59   12.10
   3  -9   2   57.39   12.30
   3  -9   2   68.99   13.00
   3  -9   2   70.49   12.20
  -4   9  -2   11.10    7.00
  -4   9  -2    0.50    7.50
  -4   9  -2   13.70    6.50
   4  -9   2   19.80    7.70
   4  -9   2   10.80    6.00
   4  -9   2    5.90    6.60
  -5   9  -2 5115.69  575.74
  -5   9  -2 5711.03  576.44
  -5   9  -2 4471.95  576.64
   5  -9   2 4710.43  575.54
   5  -9   2 5319.57  575.24
   5  -9   2 5708.33  575.94
  -6   9  -2   -0.60    7.00
  -6   9  -2    8.10    6.70
  -6   9  -2    9.00    6.40
  -6   9  -2  -10.40    9.40
   6  -9   2   -1.80    5.80
   6  -9   2   -2.80    7.50
   6  -9   2   10.30    6.20
   6  -9   2    6.00    5.90
  -7   9  -2    2.80    6.40
  -7   9  -2   12.60    6.50
  -7   9  -2   -0.40   10.60
  -7   9  -2    0.40    7.50
   7  -9   2   -4.80    5.30
   7  -9   2  -17.40    9.40
   7  -9   2   -0.70    6.40
   7  -9   2   -7.30    7.50
   7  -9   2    0.40    9.20
  -8   9  -2  -15.20   10.00
  -8   9  -2    3.80    7.10
  -8   9  -2    0.00    8.10
  -8   9  -2   -1.20    7.80
   8  -9   2   33.20   15.50
   8  -9   2   -4.40    9.00
   8  -9   2   -4.90    6.30
   8  -9   2   11.80    7.40
   7   8  -2   -0.70    9.10
   7   8  -2    1.90    9.80
   7   8  -2   41.50   20.00
  -7  -8   2    2.90    8.60
  -7  -8   2    1.70    6.00
  -7  -8   2  -18.70   19.80
  -7  -8   2   19.40   13.50
   6   8  -2    0.30    7.90
   6   8  -2   -6.20    6.80
   6   8  -2  -16.20   13.50
  -6  -8   2    7.80    7.40
  -6  -8   2   -9.70    9.10
  -6  -8   2  -15.20    8.40
   5   8  -2   66.19   16.00
   5   8  -2   46.30   13.40
   5   8  -2   47.80   15.10
  -5  -8   2   42.40   14.00
  -5  -8   2   42.20   10.50
  -5  -8   2   49.80   11.00
  -5  -8   2   52.09    8.10
   4   8  -2  142.09   23.20
   4   8  -2   96.39   20.30
   4   8  -2   78.99   18.00
  -4  -8   2  128.49   17.60
  -4  -8   2  104.69   14.30
   3   8  -2   32.90    9.60
   3   8  -2   36.30    9.90
   3   8  -2   56.49   12.60
  -3  -8   2   48.90   10.10
  -3  -8   2   27.70    5.90
  -3  -8   2   32.90    8.60
  -3  -8   2   48.00   12.10
   2   8  -2 1316.47  162.78
   2   8  -2 1573.44  161.68
  -2  -8   2 1429.56  160.68
  -2  -8   2 1429.16  163.28
   1   8  -2   39.60    7.30
   1   8  -2   55.79   10.60
   1   8  -2   43.20    7.70
   1   8  -2   36.00    8.50
  -1  -8   2   46.60    7.50
  -1  -8   2   39.60    8.70
  -1  -8   2   41.00   10.20
  -1  -8   2   49.60    9.80
   0   8  -2  378.16   48.50
   0   8  -2  492.15   50.19
   0   8  -2  464.45   47.30
   0  -8   2  401.56   48.80
   0  -8   2  363.56   49.99
   0  -8   2  483.45   50.29
   0  -8   2  363.66   49.90
  -1   8  -2   20.80    5.10
  -1   8  -2   15.60    5.50
  -1   8  -2    5.40    4.60
  -1   8  -2   12.30    5.90
   1  -8   2   10.70    5.90
   1  -8   2   18.90    6.30
   1  -8   2    4.60    5.30
  -2   8  -2   39.40    7.60
  -2   8  -2   17.80    7.40
  -2   8  -2   48.00    9.10
   2  -8   2   39.50    8.00
   2  -8   2   24.40    8.10
  -3   8  -2   47.40   10.10
  -3   8  -2   40.30   10.10
  -3   8  -2   51.69    9.70
  -3   8  -2   42.60    8.40
   3  -8   2   37.60    9.60
   3  -8   2   63.29   11.20
   3  -8   2   53.29   10.10
  -4   8  -2    2.60    5.20
  -4   8  -2   -2.50    6.40
  -4   8  -2    0.70    5.90
   4  -8   2   -0.80    4.60
   4  -8   2   -0.40    4.50
   4  -8   2    3.60    5.30
   4  -8   2   -0.80    5.40
  -5   8  -2  303.27   38.70
  -5   8  -2  277.47   39.80
  -5   8  -2  242.48   39.70
  -5   8  -2  350.26   38.80
   5  -8   2  361.76   38.30
   5  -8   2  341.87   43.00
   5  -8   2  360.46   40.00
   5  -8   2  281.37   38.10
  -6   8  -2  533.55   65.49
  -6   8  -2  408.56   56.49
  -6   8  -2  411.66   58.59
  -6   8  -2  548.25   56.99
   6  -8   2  463.95   55.89
   6  -8   2  417.46   60.09
   6  -8   2  509.15   58.59
   6  -8   2  543.75   56.39
  -7   8  -2  774.02   91.99
  -7   8  -2  623.54   91.89
  -7   8  -2  915.71   89.89
  -7   8  -2  725.93   89.99
   7  -8   2  806.62   92.29
   7  -8   2  871.51   88.89
   7  -8   2  796.42   89.09
   7  -8   2  658.33   91.09
  -8   8  -2  105.49   17.40
  -8   8  -2   75.49   19.00
  -8   8  -2   46.70   17.00
  -8   8  -2   89.19   16.10
   8  -8   2  100.19   20.00
   8  -8   2  102.89   16.00
   8  -8   2   64.59   14.50
   8  -8   2   74.19   17.80
   7   7  -2   32.60   18.60
   7   7  -2   66.89   22.80
   7   7  -2    8.00    4.20
   7   7  -2   16.00   10.50
   7   7  -2    2.20    9.90
  -7  -7   2   26.40   14.00
  -7  -7   2   18.40    6.60
  -7  -7   2    6.60    8.80
  -7  -7   2   -2.20   11.00
   6   7  -2   28.00    5.90
   6   7  -2   55.59   17.30
   6   7  -2   19.30   10.50
   6   7  -2   21.40   10.90
  -6  -7   2   40.30   10.80
  -6  -7   2   41.70   14.00
  -6  -7   2   44.80   11.20
  -6  -7   2   27.40    9.70
   5   7  -2   -0.10   10.30
   5   7  -2    2.80    7.30
   5   7  -2    0.00    3.30
   5   7  -2    7.50   10.40
  -5  -7   2   -1.10    6.00
  -5  -7   2   -0.40    7.20
  -5  -7   2   -6.70    5.50
  -5  -7   2   -2.20    8.00
  -5  -7   2   -2.30    3.70
   4   7  -2   -2.00    7.80
   4   7  -2    6.80    6.10
   4   7  -2    1.80    3.10
   4   7  -2    3.40    8.10
  -4  -7   2   -1.60    6.70
  -4  -7   2    4.60    3.00
  -4  -7   2    1.70    6.60
  -4  -7   2    2.20    4.80
   3   7  -2    3.60    6.40
   3   7  -2    7.00    5.60
   3   7  -2   10.60    7.20
  -3  -7   2    8.10    4.80
  -3  -7   2    3.90    5.20
  -3  -7   2    3.90    2.60
  -3  -7   2    3.40    6.20
   2   7  -2   36.70    8.40
   2   7  -2   29.50    7.60
   2   7  -2   48.20    9.50
  -2  -7   2   29.80    7.50
  -2  -7   2   60.99   11.10
  -2  -7   2   31.80    5.60
   1   7  -2   59.39    9.80
   1   7  -2   78.69   12.70
   1   7  -2   64.39   12.20
   1   7  -2   70.09    9.40
  -1  -7   2   63.99   10.10
  -1  -7   2   91.49   12.90
  -1  -7   2   70.79   11.90
  -1  -7   2   64.79   12.70
   0   7  -2 1693.53  159.68
   0   7  -2 1266.57  158.28
   0   7  -2 1210.18  159.28
   0  -7   2 1350.86  159.48
   0  -7   2 1312.07  159.58
   0  -7   2 1694.73  159.88
  -1   7  -2   22.90    6.20
  -1   7  -2    8.60    5.10
  -1   7  -2   15.10    4.30
  -1   7  -2    5.70    4.00
   1  -7   2    2.00    5.20
   1  -7   2    9.70    4.40
   1  -7   2   19.50    5.80
  -2   7  -2   15.20    5.10
  -2   7  -2   12.40    4.90
  -2   7  -2   15.00    5.90
  -2   7  -2    4.10    5.20
   2  -7   2   12.90    5.00
   2  -7   2   20.80    5.80
   2  -7   2   27.10    5.70
  -3   7  -2  202.88   25.50
  -3   7  -2  225.18   27.30
  -3   7  -2  221.68   26.30
  -3   7  -2  179.28   27.20
   3  -7   2  179.58   25.90
   3  -7   2  234.88   26.20
  -4   7  -2   21.70    6.60
  -4   7  -2   14.00    7.50
  -4   7  -2   17.80    7.50
   4  -7   2   13.60    5.40
   4  -7   2   15.60    5.90
   4  -7   2   12.80    6.20
   4  -7   2   15.30    6.30
  -5   7  -2   58.89   13.30
  -5   7  -2   66.19   14.50
  -5   7  -2   78.09   13.70
  -5   7  -2   67.49   12.70
   5  -7   2   59.89   12.00
   5  -7   2   65.19   12.70
   5  -7   2   62.99   11.80
   5  -7   2   97.19   13.00
  -6   7  -2  346.57   41.40
  -6   7  -2  273.07   39.20
  -6   7  -2  308.57   42.00
   6  -7   2  356.46   38.70
   6  -7   2  255.67   39.70
   6  -7   2  345.97   38.10
   6  -7   2  335.67   41.50
   6  -7   2  323.67   41.50
  -7   7  -2   15.10    7.60
  -7   7  -2    0.50    7.70
  -7   7  -2  -10.80    8.90
  -7   7  -2   15.20    7.50
   7  -7   2    8.20    8.10
   7  -7   2    3.90    5.20
   7  -7   2   13.00    6.90
   7  -7   2   15.50    9.50
  -8   7  -2   14.60    8.50
  -8   7  -2    8.30    7.50
  -8   7  -2   14.80   11.10
  -8   7  -2  -14.20    9.50
   8  -7   2   13.70   10.50
   8  -7   2    6.30   10.10
   8  -7   2   12.60    7.40
   8  -7   2   35.50   14.50
   7   6  -2   19.40   15.40
   7   6  -2    2.00    8.60
   7   6  -2   13.30    5.00
   7   6  -2    6.10    8.90
   7   6  -2   51.79   15.20
  -7  -6   2    8.10    9.10
  -7  -6   2   22.30   12.10
  -7  -6   2    7.50   10.20
  -7  -6   2   17.30    9.20
  -7  -6   2   17.40    6.40
   6   6  -2    1.40    3.80
   6   6  -2   -8.60    7.30
   6   6  -2   -2.00    6.50
   6   6  -2   -1.40   10.60
   6   6  -2    1.10   16.40
  -6  -6   2   -3.80    4.60
  -6  -6   2   -4.60    7.20
  -6  -6   2   -4.60    4.20
  -6  -6   2   -9.10    7.00
  -6  -6   2   -3.30    8.20
   5   6  -2   -6.40    7.20
   5   6  -2    0.20    2.80
   5   6  -2   -2.40    6.10
  -5  -6   2   -1.40    6.00
  -5  -6   2   -1.70    3.60
  -5  -6   2    0.10    7.10
  -5  -6   2   -2.10    5.20
  -5  -6   2    1.50    6.50
   4   6  -2   43.40    9.70
   4   6  -2   36.10    6.60
   4   6  -2   48.00   10.50
  -4  -6   2   48.70   11.20
  -4  -6   2   39.70   10.50
  -4  -6   2   59.09    7.90
   3   6  -2   17.10    6.70
   3   6  -2   16.90    7.80
   3   6  -2   29.00    8.60
  -3  -6   2   19.50    5.60
  -3  -6   2   18.90    3.80
  -3  -6   2   31.20    8.60
  -3  -6   2   27.40    8.30
   2   6  -2  915.31   93.09
   2   6  -2  768.92   91.89
   2   6  -2  686.63   92.39
  -2  -6   2  740.73   90.79
  -2  -6   2  918.61   92.09
  -2  -6   2  745.03   92.69
  -2  -6   2  925.81   93.29
   1   6  -2  120.89   18.90
   1   6  -2  133.99   17.10
   1   6  -2  132.99   17.60
   1   6  -2  178.48   19.60
  -1  -6   2  155.78   19.10
  -1  -6   2  173.88   19.70
  -1  -6   2  140.09   17.60
  -1  -6   2  136.29   19.40
   0   6  -2  587.24   74.39
   0   6  -2  597.14   73.39
   0   6  -2  755.22   74.59
   0  -6   2  636.14   74.69
   0  -6   2  575.94   74.29
   0  -6   2  780.42   74.79
  -1   6  -2 1080.79  108.99
  -1   6  -2 1092.49  109.29
  -1   6  -2  788.12  108.49
  -1   6  -2  807.12  109.09
   1  -6   2  915.31  109.29
   1  -6   2 1073.59  109.29
   1  -6   2 1022.10  107.59
  -2   6  -2  242.18   30.40
  -2   6  -2  204.08   29.70
  -2   6  -2  273.07   30.10
  -2   6  -2  264.67   30.50
   2  -6   2  263.37   30.20
  -3   6  -2   -0.20    5.00
  -3   6  -2    2.20    4.80
  -3   6  -2    7.40    4.60
   3  -6   2    1.80    4.30
   3  -6   2    0.40    3.70
   3  -6   2    2.20    4.40
   3  -6   2    6.70    4.50
  -4   6  -2   19.80    7.40
  -4   6  -2   22.30    6.70
  -4   6  -2   14.50    6.80
  -4   6  -2   32.40    7.10
   4  -6   2   15.10    6.30
   4  -6   2   14.80    5.20
   4  -6   2   31.10    6.50
   4  -6   2   21.00    6.20
  -5   6  -2   23.70    9.70
  -5   6  -2   26.30    7.50
  -5   6  -2   32.30    9.60
  -5   6  -2   50.89    9.40
   5  -6   2   32.90    9.30
   5  -6   2   38.20    7.80
   5  -6   2   32.10    6.70
   5  -6   2   39.80    9.00
  -6   6  -2   66.39   11.50
  -6   6  -2   38.50   10.20
  -6   6  -2   41.10   11.90
  -6   6  -2   35.30   11.40
   6  -6   2   37.10   11.50
   6  -6   2   37.80   12.00
   6  -6   2   44.90    9.30
   6  -6   2   52.99    9.60
   6  -6   2   45.10   11.50
  -7   6  -2    9.80    8.60
  -7   6  -2   -3.20   10.50
  -7   6  -2   11.40    7.20
  -7   6  -2   10.70    8.20
   7  -6   2   22.70    9.50
   7  -6   2    8.00    7.70
   7  -6   2   11.20    8.60
   7  -6   2    6.60    6.30
  -8   6  -2   10.60    7.00
  -8   6  -2   -2.40   10.30
  -8   6  -2    2.00    7.90
   8  -6   2    1.90    9.30
   8  -6   2    2.60    8.50
   8  -6   2    8.40    6.90
   8   5  -2    3.80    9.80
   8   5  -2    6.40    8.40
   8   5  -2    0.30    4.90
   8   5  -2    9.20   15.30
  -8  -5   2   -3.90    8.10
  -8  -5   2    4.00   10.40
  -8  -5   2    0.10    7.10
   7   5  -2   -0.70   11.50
   7   5  -2   18.50   13.50
   7   5  -2   -4.30    7.80
   7   5  -2   -0.10    7.70
   7   5  -2   -1.60    3.90
  -7  -5   2   -4.50    7.40
  -7  -5   2   13.00   11.10
  -7  -5   2    9.10    5.70
   6   5  -2   21.70   10.70
   6   5  -2   15.10    9.30
   6   5  -2   19.80   10.10
   6   5  -2   26.00    5.30
  -6  -5   2   29.00    9.10
  -6  -5   2   27.70    9.50
  -6  -5   2   21.20    8.70
  -6  -5   2   30.20    6.70
  -6  -5   2   13.20   10.00
   5   5  -2   -4.40    5.80
   5   5  -2    1.30    6.20
   5   5  -2    6.90    3.60
  -5  -5   2   13.00    6.70
  -5  -5   2    9.50    7.20
  -5  -5   2   14.30    5.90
  -5  -5   2   11.30    4.20
  -5  -5   2   14.20    7.40
   4   5  -2   63.19   12.50
   4   5  -2   76.79   14.40
   4   5  -2   56.79    9.20
  -4  -5   2   75.89   11.80
  -4  -5   2   54.29   12.10
  -4  -5   2   73.49   13.60
   3   5  -2   20.10    4.50
   3   5  -2   32.60    8.00
   3   5  -2   24.80    8.40
  -3  -5   2   39.50    5.40
  -3  -5   2   36.60    6.40
  -3  -5   2   21.90    7.10
  -3  -5   2   32.60    7.50
   2   5  -2   92.19   15.20
   2   5  -2  101.99   15.30
  -2  -5   2  130.69   14.90
  -2  -5   2   93.69   15.70
  -2  -5   2  105.39   13.20
  -2  -5   2  129.19   16.00
   1   5  -2   29.40    4.70
   1   5  -2   29.40    5.40
   1   5  -2   38.00    6.60
   1   5  -2   46.50    7.70
  -1  -5   2   27.10    5.80
  -1  -5   2   28.20    6.30
  -1  -5   2   26.40    4.60
  -1  -5   2   27.10    5.70
   0   5  -2  212.78   27.20
   0   5  -2  286.87   28.50
   0   5  -2  210.48   28.10
   0  -5   2  274.17   28.40
   0  -5   2  208.78   28.10
   0  -5   2  240.78   28.60
  -1   5  -2    7.20    4.00
  -1   5  -2    4.90    3.00
  -1   5  -2    2.20    3.40
  -1   5  -2    4.10    3.30
   1  -5   2    0.10    3.30
   1  -5   2    2.90    3.60
   1  -5   2    7.30    3.30
  -2   5  -2  625.34   73.39
  -2   5  -2  610.64   73.59
  -2   5  -2  596.94   74.09
   2  -5   2  687.23   73.59
   2  -5   2  721.73   73.99
  -3   5  -2  107.69   17.20
  -3   5  -2  102.29   15.80
   3  -5   2   95.09   14.90
   3  -5   2  121.09   15.20
   3  -5   2  144.89   16.40
   3  -5   2  110.39   16.30
  -4   5  -2   36.90    7.70
  -4   5  -2   34.40    7.30
  -4   5  -2   23.70    8.50
  -4   5  -2   32.40    8.40
   4  -5   2   34.60    7.20
   4  -5   2   26.40    8.10
   4  -5   2   37.10    7.00
   4  -5   2   23.10    6.70
  -5   5  -2  461.95   58.79
  -5   5  -2  460.35   57.59
   5  -5   2  455.05   56.49
   5  -5   2  495.35   57.99
   5  -5   2  531.95   55.79
  -6   5  -2   -7.00    6.50
  -6   5  -2   -5.20    4.70
  -6   5  -2    1.80    7.00
  -6   5  -2    4.10    7.70
   6  -5   2   -4.30    7.60
   6  -5   2   -4.40    6.10
   6  -5   2    0.20    3.20
   6  -5   2   -7.50    5.60
  -7   5  -2   11.50    9.70
  -7   5  -2    1.90    9.10
  -7   5  -2    8.30    8.40
  -7   5  -2    3.40    6.70
   7  -5   2   10.20    8.30
   7  -5   2    2.40    8.30
   7  -5   2   -0.50   13.00
  -8   5  -2   -0.40    6.50
  -8   5  -2  -15.20    8.40
  -8   5  -2    1.00    8.10
   8  -5   2   17.00   10.90
   8  -5   2   13.80   10.90
  -9   5  -2   -9.60    8.10
  -9   5  -2   -6.10   10.50
   9  -5   2    9.20   12.60
   9  -5   2   39.50   14.60
   8   4  -2   -3.40    8.90
   8   4  -2    1.70   12.90
   8   4  -2   -2.20    4.70
   8   4  -2    4.00    9.90
  -8  -4   2   -5.20    7.90
  -8  -4   2    0.60    8.60
  -8  -4   2    9.60    9.30
  -8  -4   2    7.60    7.50
   7   4  -2    0.90    7.70
   7   4  -2   -6.00    9.40
   7   4  -2   -1.70    8.40
   7   4  -2    2.40    4.10
  -7  -4   2   -5.40    7.90
  -7  -4   2   -0.80    5.70
  -7  -4   2    9.50    9.40
  -7  -4   2   -1.50    6.20
   6   4  -2    5.70    8.30
   6   4  -2   -3.80    3.20
   6   4  -2   -3.10    7.00
   6   4  -2   -1.50    8.10
  -6  -4   2   -1.80    6.00
  -6  -4   2   -1.50    6.00
  -6  -4   2   -4.10    8.50
  -6  -4   2   10.40    8.10
  -6  -4   2   -9.30    4.50
   5   4  -2   63.69   13.70
   5   4  -2   40.90   11.20
   5   4  -2   54.39   12.80
  -5  -4   2   61.59   13.20
  -5  -4   2   47.60   11.30
  -5  -4   2   85.59   15.60
  -5  -4   2   66.99    9.50
  -5  -4   2   75.29   13.70
   4   4  -2   22.70    7.00
   4   4  -2   14.70    3.60
   4   4  -2   18.00    6.20
  -4  -4   2   12.70    6.40
  -4  -4   2   12.50    5.20
  -4  -4   2   32.40    7.70
  -4  -4   2   25.70    7.00
   3   4  -2  684.63   69.49
   3   4  -2  499.85   67.49
   3   4  -2  614.54   65.99
  -3  -4   2  667.03   68.29
  -3  -4   2  500.95   67.59
   2   4  -2  248.88   26.40
   2   4  -2  184.68   25.80
   2   4  -2  208.08   26.00
   2   4  -2  214.38   25.90
  -2  -4   2  242.08   26.30
  -2  -4   2  202.08   26.10
  -2  -4   2  205.58   24.30
   1   4  -2   14.60    4.30
   1   4  -2   15.80    4.50
   1   4  -2   15.40    2.50
   1   4  -2   11.50    3.60
   1   4  -2   13.90    4.50
  -1  -4   2    8.90    3.70
  -1  -4   2   18.20    4.60
  -1  -4   2    9.50    2.50
   0   4  -2  399.86   52.29
   0   4  -2  458.75   53.29
   0   4  -2  529.85   53.29
   0   4  -2  485.95   52.19
   0  -4   2  461.95   52.39
   0  -4   2  416.56   53.09
   0  -4   2  459.35   53.29
   0  -4   2  532.25   53.29
  -1   4  -2   57.09    9.20
  -1   4  -2   45.60    8.70
  -1   4  -2   70.99   10.10
   1  -4   2   72.79    9.70
   1  -4   2   73.59    9.70
   1  -4   2   69.19    9.80
  -2   4  -2  808.82   94.29
  -2   4  -2  854.21   93.39
   2  -4   2  735.93   93.09
   2  -4   2  866.71   93.89
   2  -4   2  886.91   93.19
  -3   4  -2 3112.79  364.16
  -3   4  -2 3637.74  364.36
  -3   4  -2 3008.20  365.16
   3  -4   2 3119.19  364.66
   3  -4   2 3482.65  364.36
   3  -4   2 3361.76  363.56
   3  -4   2 3181.88  363.56
  -4   4  -2   18.10    7.80
  -4   4  -2   42.30    8.90
  -4   4  -2   27.40    6.80
   4  -4   2   30.90    8.20
   4  -4   2   24.30    6.50
  -5   4  -2   53.49   12.00
  -5   4  -2   42.40    9.20
  -5   4  -2   57.89   11.00
   5  -4   2   51.99   10.50
   5  -4   2   41.90   10.50
  -6   4  -2   33.40    9.00
  -6   4  -2   47.50   10.00
  -6   4  -2   19.40    8.90
  -6   4  -2   20.70    9.80
   6  -4   2   16.70    8.50
   6  -4   2   41.80   10.20
   6  -4   2   20.90   10.30
   6  -4   2   34.10    5.80
  -7   4  -2    1.70    8.00
  -7   4  -2   -4.50    8.50
  -7   4  -2    2.30    6.70
  -7   4  -2   -4.40    7.20
   7  -4   2    9.50    9.80
   7  -4   2    2.10    7.90
   7  -4   2    5.00    7.70
  -8   4  -2   15.80    9.00
  -8   4  -2    0.60   10.60
  -8   4  -2    1.80    7.40
   8  -4   2    0.70   10.10
   8  -4   2   27.80   12.50
   8  -4   2   -0.30    7.30
  -9   4  -2   -4.90   10.50
  -9   4  -2   -0.60    8.90
   9  -4   2    0.20   10.90
   9  -4   2   44.50   15.40
   9  -4   2   -3.40    7.60
   8   3  -2   -2.00   11.70
   8   3  -2   -0.80    8.20
   8   3  -2   -0.50    4.90
   8   3  -2   -0.70   14.30
  -8  -3   2    1.90    9.20
  -8  -3   2    4.10    9.20
  -8  -3   2    6.70    8.00
   7   3  -2   -1.90    3.80
   7   3  -2    6.90   10.50
   7   3  -2   -1.60    7.80
   7   3  -2   24.40   11.30
  -7  -3   2    7.60    6.20
  -7  -3   2    8.60    6.80
  -7  -3   2    4.60    8.40
  -7  -3   2    4.50    8.50
   6   3  -2   84.39   17.80
   6   3  -2   79.69   15.30
   6   3  -2   91.89   17.10
   6   3  -2   94.29   12.00
  -6  -3   2   90.39   15.70
  -6  -3   2   69.29   11.70
  -6  -3   2   81.69   15.70
  -6  -3   2   97.59   12.80
  -6  -3   2   78.19   15.40
   5   3  -2    2.00    6.70
   5   3  -2    2.40    3.10
   5   3  -2    3.30    6.20
  -5  -3   2    4.30    4.60
  -5  -3   2    0.40    3.60
  -5  -3   2   -1.60    6.00
  -5  -3   2    4.80    6.20
  -5  -3   2   -0.40    4.40
   4   3  -2 3705.23  424.16
   4   3  -2 3797.02  422.36
   4   3  -2 3562.44  424.46
  -4  -3   2 4136.09  424.36
  -4  -3   2 4090.19  424.16
  -4  -3   2 3569.74  424.06
   3   3  -2  272.67   34.80
   3   3  -2  318.67   34.20
   3   3  -2  255.67   34.70
   3   3  -2  290.87   33.10
  -3  -3   2  333.87   35.20
  -3  -3   2  244.38   34.80
  -3  -3   2  346.37   35.00
   2   3  -2 1140.89  138.39
   2   3  -2 1068.99  138.09
   2   3  -2 1163.38  137.09
   2   3  -2 1175.58  138.29
   2   3  -2 1440.96  138.29
  -2  -3   2 1344.77  137.09
  -2  -3   2 1311.27  138.39
   1   3  -2  322.27   35.00
   1   3  -2  311.47   34.80
   1   3  -2  277.57   34.40
   1   3  -2  279.67   34.70
  -1  -3   2  352.96   35.00
  -1  -3   2  268.97   34.80
   0   3  -2 2435.46  264.87
   0   3  -2 2075.09  264.07
   0   3  -2 2258.77  264.07
   0   3  -2 2517.95  264.77
   0  -3   2 2689.03  264.87
   0  -3   2 2439.36  264.77
   0  -3   2 2268.97  264.17
  -1   3  -2  808.32   87.69
  -1   3  -2  749.03   87.69
  -1   3  -2  754.22   87.99
   1  -3   2  758.42   87.69
   1  -3   2  844.12   87.79
  -2   3  -2  139.49   17.10
  -2   3  -2  150.48   16.90
   2  -3   2  142.99   17.10
   2  -3   2  143.39   16.10
   2  -3   2  106.59   16.10
   2  -3   2  121.89   17.30
  -3   3  -2 5053.09  612.34
  -3   3  -2 5546.35  613.54
   3  -3   2 5630.54  613.04
   3  -3   2 5834.62  612.64
  -4   3  -2   59.99   11.00
  -4   3  -2   56.49   10.70
  -4   3  -2   39.00    8.80
   4  -3   2   34.50    9.00
   4  -3   2   57.19   10.20
   4  -3   2   32.40    9.40
   4  -3   2   55.99    7.40
  -5   3  -2 1363.06  151.08
  -5   3  -2 1165.88  148.59
   5  -3   2 1211.68  148.79
   5  -3   2 1521.95  147.79
   5  -3   2 1338.47  150.28
   5  -3   2 1301.07  148.89
  -6   3  -2    8.90    6.50
  -6   3  -2    8.60    7.00
  -6   3  -2    7.70    7.70
  -6   3  -2    8.90    8.10
   6  -3   2   10.40    6.90
   6  -3   2   16.70   14.40
   6  -3   2    9.80    4.90
   6  -3   2   -0.80    5.80
   6  -3   2    6.20    8.50
  -7   3  -2  134.49   18.60
  -7   3  -2   97.79   18.60
  -7   3  -2  106.59   19.20
   7  -3   2   96.69   20.80
   7  -3   2   97.29   19.60
   7  -3   2  149.09   17.60
   7  -3   2  113.09   19.50
   7  -3   2   72.89   16.80
  -8   3  -2   23.00   11.00
  -8   3  -2   53.29   11.40
  -8   3  -2   28.30   10.10
   8  -3   2   25.60   12.60
   8  -3   2   49.60   12.50
   8  -3   2   64.99   16.70
   8  -3   2   33.80    8.60
   8  -3   2   13.40    9.50
  -9   3  -2  -11.80   10.00
  -9   3  -2    8.00    8.70
  -9   3  -2   -1.20    8.40
   9  -3   2  -14.70    7.70
   9  -3   2   42.70   15.40
   9  -3   2  -17.00    9.30
   9  -3   2   -4.40   11.30
   8   2  -2   18.00   12.40
   8   2  -2   21.00   12.60
   8   2  -2   18.50   10.40
   8   2  -2   16.70    6.00
  -8  -2   2   16.80    8.10
  -8  -2   2   14.90   10.80
  -8  -2   2   17.70    7.70
  -8  -2   2   12.30    7.50
   7   2  -2   -5.80    7.00
   7   2  -2    0.30    4.10
   7   2  -2   -5.90    8.60
   7   2  -2    1.70    9.80
  -7  -2   2    0.10    6.20
  -7  -2   2    1.60    6.10
  -7  -2   2   -8.50    8.00
  -7  -2   2   -3.20    6.70
   6   2  -2   76.29   10.40
   6   2  -2   46.10   13.90
   6   2  -2   51.59   12.40
   6   2  -2   72.89   14.30
  -6  -2   2   57.99   11.30
  -6  -2   2   63.79   13.50
  -6  -2   2   59.29   12.60
  -6  -2   2   81.79   11.60
   5   2  -2   -2.90    4.70
   5   2  -2    0.10    6.10
  -5  -2   2   -2.10    5.90
  -5  -2   2   -2.30    3.90
  -5  -2   2   -5.20    5.30
  -5  -2   2    0.70    4.20
   4   2  -2    2.70    2.00
   4   2  -2    1.80    2.80
   4   2  -2    6.70    4.60
   4   2  -2    0.80    4.00
  -4  -2   2   -2.10    2.90
  -4  -2   2    4.50    4.50
  -4  -2   2    1.60    5.30
  -4  -2   2    4.80    3.90
  -4  -2   2   -1.40    3.60
   3   2  -2  126.39   18.40
   3   2  -2  141.19   18.50
   3   2  -2  160.78   16.70
  -3  -2   2  126.49   18.50
  -3  -2   2  161.48   19.00
  -3  -2   2  157.18   18.50
   1   2  -2 1977.70  206.48
   1   2  -2 1858.81  206.38
   1   2  -2 2084.99  206.48
  -1  -2   2 1749.62  206.38
  -1  -2   2 1614.04  206.38
   0   2  -2 1374.96  151.28
   0   2  -2 1165.58  151.08
   0   2  -2 1321.67  151.08
   0  -2   2 1375.16  151.18
   0  -2   2 1556.04  151.28
  -1   2  -2 1385.86  144.69
  -1   2  -2 1164.98  144.99
   1  -2   2 1319.17  145.09
   1  -2   2 1320.07  144.99
  -2   2  -2   45.80    7.60
  -2   2  -2   31.80    7.10
  -2   2  -2   25.40    8.00
  -2   2  -2   52.59    7.70
  -2   2  -2   42.20    5.90
   2  -2   2   31.30    6.90
   2  -2   2   23.00    6.60
   2  -2   2   41.90    7.80
   2  -2   2   41.00    5.90
  -3   2  -2 2042.10  251.57
   3  -2   2 2059.79  250.77
   3  -2   2 2078.49  251.27
   3  -2   2 2459.65  251.17
   3  -2   2 2578.24  249.68
  -4   2  -2  106.49   17.80
  -4   2  -2  143.39   17.20
  -4   2  -2   92.99   16.00
  -4   2  -2  138.69   17.10
   4  -2   2  100.19   16.90
   4  -2   2  140.49   17.40
   4  -2   2  113.29   18.00
   4  -2   2  110.39   16.10
  -5   2  -2  116.29   15.50
  -5   2  -2   80.29   15.60
  -5   2  -2   92.19   14.60
  -5   2  -2   85.39   16.50
   5  -2   2   86.49   16.10
   5  -2   2   74.19   13.50
   5  -2   2   71.69   16.40
   5  -2   2   96.89   15.90
  -6   2  -2  127.69   18.20
  -6   2  -2   82.29   19.20
  -6   2  -2  111.79   17.60
  -6   2  -2   93.39   17.30
   6  -2   2  125.29   19.10
   6  -2   2  104.89   16.90
   6  -2   2  147.89   16.30
   6  -2   2   93.99   18.10
   6  -2   2   91.89   18.90
  -7   2  -2   30.00   10.70
  -7   2  -2   30.10    9.00
  -7   2  -2   26.30    9.40
   7  -2   2   25.10   10.90
   7  -2   2   35.40   12.40
   7  -2   2   34.00   10.20
   7  -2   2   34.80   10.60
   7  -2   2   49.80    8.70
  -8   2  -2   36.00    9.70
  -8   2  -2   15.50   10.50
  -8   2  -2    9.80    5.70
   8  -2   2   25.40   10.20
   8  -2   2   23.00   12.00
   8  -2   2   14.50    7.40
   8  -2   2    6.90    9.20
   8  -2   2   49.10   14.00
  -9   2  -2   -6.20   10.20
  -9   2  -2   -6.40    8.50
  -9   2  -2    5.90    7.80
   9  -2   2  -24.80   10.10
   9  -2   2  -15.60    9.10
   9  -2   2   24.80   15.20
   9  -2   2   -5.10    8.00
   9  -2   2  -24.60    9.30
   9   1  -2  268.17   36.70
   9   1  -2  283.77   33.00
   9   1  -2  240.08   40.70
  -9  -1   2  237.78   34.10
  -9  -1   2  271.37   37.90
   8   1  -2   10.10   10.80
   8   1  -2   17.50   10.70
   8   1  -2   29.50    7.00
   8   1  -2   20.90    9.80
  -8  -1   2   18.00    8.40
  -8  -1   2   19.20    7.60
  -8  -1   2    8.10    6.20
   7   1  -2  126.09   22.70
   7   1  -2  128.29   24.90
   7   1  -2  160.58   22.70
  -7  -1   2  133.59   23.20
  -7  -1   2  164.68   20.30
  -7  -1   2  135.19   19.50
  -7  -1   2  126.09   19.60
   6   1  -2   10.20    7.20
   6   1  -2   18.20    4.60
   6   1  -2   18.20    7.30
   6   1  -2   23.50   10.10
  -6  -1   2   17.20    6.70
  -6  -1   2   22.40    7.00
  -6  -1   2   20.40    9.20
  -6  -1   2   12.80    6.30
   5   1  -2  176.18   25.70
   5   1  -2  198.28   21.00
   5   1  -2  170.98   23.20
   5   1  -2  166.18   25.10
  -5  -1   2  180.68   22.60
  -5  -1   2  141.29   22.40
  -5  -1   2  207.08   22.50
  -5  -1   2  174.58   24.40
   4   1  -2  170.98   19.80
   4   1  -2  140.19   18.80
   4   1  -2  148.39   19.40
   4   1  -2  147.29   21.40
  -4  -1   2  159.98   18.60
  -4  -1   2  123.99   18.60
  -4  -1   2  150.88   19.90
   3   1  -2   51.49    8.50
   3   1  -2   49.70    8.20
   3   1  -2   51.29   10.10
  -3  -1   2   40.40    7.90
  -3  -1   2   42.00    7.40
  -3  -1   2   65.69    9.30
  -3  -1   2   57.49    8.90
   1   1  -2   10.30    2.40
   1   1  -2    8.40    3.00
   1   1  -2    3.40    3.10
   1   1  -2   10.10    2.30
  -1  -1   2    7.80    2.80
  -1  -1   2    7.30    1.90
  -1  -1   2    3.60    3.50
  -1  -1   2    7.10    2.10
  -1   1  -2  332.17   36.40
  -1   1  -2  279.57   36.00
  -1   1  -2  329.57   35.50
  -1   1  -2  302.47   36.20
   1  -1   2  292.47   36.30
   1  -1   2  282.97   35.50
   1  -1   2  317.47   36.20
   1  -1   2  339.17   35.40
   1  -1   2  345.37   36.40
  -2   1  -2   18.20    5.40
  -2   1  -2   34.50    6.60
  -2   1  -2   16.30    6.40
   2  -1   2   20.40    6.00
   2  -1   2   22.00    5.50
   2  -1   2   36.30    5.20
   2  -1   2   19.30    3.80
   2  -1   2   21.70    5.80
  -3   1  -2  737.23   96.29
  -3   1  -2  882.61   97.49
  -3   1  -2  941.81   96.79
   3  -1   2  772.62   97.99
   3  -1   2  842.32   96.79
   3  -1   2  838.42   97.19
   3  -1   2  943.41   97.09
  -4   1  -2  115.79   17.50
  -4   1  -2  140.19   16.80
  -4   1  -2  100.69   16.20
  -4   1  -2   81.69   15.40
   4  -1   2  114.99   15.40
   4  -1   2  121.69   17.00
   4  -1   2  124.29   17.60
   4  -1   2   82.99   16.30
   4  -1   2  139.39   14.80
  -5   1  -2   44.70    9.60
  -5   1  -2   36.60    9.30
  -5   1  -2   49.30   10.30
  -5   1  -2   43.10   11.10
   5  -1   2   44.40    9.40
   5  -1   2   54.19   11.80
   5  -1   2   45.40   10.80
   5  -1   2   52.39   11.60
   5  -1   2   58.39    8.40
  -6   1  -2  108.49   18.70
  -6   1  -2   84.39   18.20
  -6   1  -2  164.38   20.30
   6  -1   2  132.89   18.60
   6  -1   2  129.59   20.70
   6  -1   2  136.49   22.40
   6  -1   2   86.99   18.30
   6  -1   2  149.39   17.30
  -7   1  -2    3.70    7.20
  -7   1  -2    1.70    6.80
  -7   1  -2    0.30    8.50
   7  -1   2   -5.90    8.70
   7  -1   2   -8.30    7.10
   7  -1   2   -0.30    4.90
   7  -1   2  -10.20    7.70
   7  -1   2   -3.10    6.30
  -8   1  -2    3.50    7.20
  -8   1  -2   -2.20    9.70
   8  -1   2  -16.60    6.90
   8  -1   2    2.70    9.90
   8  -1   2   18.20   13.20
   8  -1   2   -1.20    5.80
   8  -1   2  -10.10    7.50
   9   0  -2   14.30    7.40
   9   0  -2   21.00    9.60
   9   0  -2   35.30   12.90
   9   0  -2   13.60   11.80
  -9   0   2   33.60    9.70
  -9   0   2   23.10   19.20
   8   0  -2   -2.60    8.20
   8   0  -2   -6.80    4.90
   8   0  -2   16.30    9.40
   8   0  -2   -0.60    6.70
   8   0  -2    7.80   10.70
  -8   0   2   -0.70    7.10
  -8   0   2   -3.60    4.40
   7   0  -2  248.08   34.80
   7   0  -2  245.18   31.50
   7   0  -2  235.98   30.10
   7   0  -2  206.38   30.10
   7   0  -2  224.68   31.00
  -7   0   2  214.38   27.60
   6   0  -2   28.60    5.00
   6   0  -2   12.20    8.80
   6   0  -2   14.60    7.50
   6   0  -2    5.20    7.30
   6   0  -2    6.70    6.30
   6   0  -2   12.20    6.00
  -6   0   2   11.10    6.50
  -6   0   2   18.70    8.50
  -6   0   2   17.00    5.20
   5   0  -2  253.07   34.50
   5   0  -2  256.27   31.80
  -5   0   2  255.77   30.60
  -5   0   2  308.87   31.70
  -5   0   2  220.58   32.40
   4   0  -2   26.50    6.10
   4   0  -2   13.10    7.10
   4   0  -2   16.00    7.10
   4   0  -2   33.00    5.20
   4   0  -2   22.70    6.90
   4   0  -2   17.20    5.10
  -4   0   2   24.00    4.70
  -4   0   2   29.30    6.80
  -4   0   2   17.00    7.10
   3   0  -2   13.10    3.30
   3   0  -2   15.60    3.90
   3   0  -2   11.10    5.60
   3   0  -2    8.80    4.60
   3   0  -2   15.80    3.80
  -3   0   2   10.70    5.20
  -3   0   2   13.20    2.70
  -3   0   2   15.10    4.40
   2   0  -2 2513.45  283.87
   2   0  -2 2280.07  282.97
   2   0  -2 2499.85  282.97
   2   0  -2 2758.62  283.97
  -2   0   2 2664.03  283.37
  -2   0   2 2616.34  283.97
   1   0  -2   79.59    9.30
   1   0  -2   85.49   10.00
   1   0  -2   64.39   10.80
  -1   0   2   78.69    9.30
  -1   0   2   77.69   10.00
  -1   0   2   72.09    9.20
  -1   0   2   91.09   10.30
  -1   0   2   75.69    9.60
   0   0   2  114.09   13.50
  -1   0  -2 4046.30  454.55
   1   0   2 4143.89  454.55
  -2   0  -2    0.00    1.90
  -2   0  -2    0.90    3.00
  -2   0  -2    0.50    3.20
   2   0   2    0.50    3.10
   2   0   2    0.00    3.80
   2   0   2    1.70    2.20
   2   0   2    7.00    2.20
   2   0   2    2.40    3.00
  -3   0  -2   99.59   15.70
  -3   0  -2  111.39   12.50
  -3   0  -2   90.69   14.90
  -3   0  -2  116.69   16.20
   3   0   2  124.39   14.10
   3   0   2  106.79   16.20
   3   0   2   85.39   15.50
   3   0   2   98.19   15.70
  -4   0  -2   33.50    9.00
  -4   0  -2   33.50    8.00
  -4   0  -2   35.80    9.10
   4   0   2   26.30   14.20
   4   0   2   42.10    6.30
   4   0   2   31.20    8.70
   4   0   2   30.80    8.60
   4   0   2   45.40    7.50
  -5   0  -2   -1.50    5.20
  -5   0  -2    4.70    4.80
  -5   0  -2   -6.20    6.10
   5   0   2   -4.00    5.90
   5   0   2   -3.70    4.10
   5   0   2   -1.40    5.00
   5   0   2   -5.80    4.80
   5   0   2   -4.00    3.10
  -6   0  -2   -6.40    6.90
  -6   0  -2    3.40    6.50
   6   0   2   13.00    8.80
   6   0   2    1.50    4.20
   6   0   2   14.00    9.50
   6   0   2   11.50    7.50
   6   0   2    2.00    7.60
  -7   0  -2   25.70    9.80
  -7   0  -2   34.10   10.50
  -7   0  -2   33.80   10.30
   7   0   2   24.40   10.40
   7   0   2   24.40    9.20
   7   0   2   37.50    8.50
   7   0   2   17.10   11.20
   7   0   2   37.60   13.00
  -8   0  -2    4.60    7.50
   8   0   2    1.10    8.40
   8   0   2    5.70   13.90
   8   0   2   -9.50   10.80
   8   0   2  -12.60    5.70
   9  -1  -2   12.70   10.00
   9  -1  -2   -1.30    6.10
   9  -1  -2    5.50   11.10
   9  -1  -2    7.70    7.10
  -9   1   2   -1.70    4.30
  -9   1   2   -0.10    7.70
  -9   1   2   -0.40    9.30
   8  -1  -2   -0.30   11.00
   8  -1  -2   22.50    8.80
   8  -1  -2   -0.80    5.00
   8  -1  -2   -1.40    7.00
   8  -1  -2   12.40    6.20
  -8   1   2    3.60    7.80
  -8   1   2   -4.40    3.50
  -8   1   2   -6.10    5.30
   7  -1  -2   24.30    7.40
   7  -1  -2    8.40    8.40
   7  -1  -2   13.60   10.20
   7  -1  -2   19.90    9.10
  -7   1   2   17.20    5.90
  -7   1   2   23.40    7.80
  -7   1   2   13.00    8.40
   6  -1  -2   79.09   14.70
   6  -1  -2   85.59   17.10
   6  -1  -2   96.19   15.80
   6  -1  -2   84.79   16.60
   6  -1  -2   95.29   14.00
  -6   1   2   89.29   12.00
  -6   1   2   88.99   15.00
   5  -1  -2  354.56   42.00
   5  -1  -2  349.47   38.90
   5  -1  -2  294.27   38.60
   5  -1  -2  341.37   42.00
  -5   1   2  376.66   39.90
  -5   1   2  315.37   37.90
  -5   1   2  317.07   40.50
   4  -1  -2 1749.62  193.58
   4  -1  -2 1754.32  195.78
   4  -1  -2 1520.85  194.68
   4  -1  -2 1856.91  194.08
   4  -1  -2 1690.83  194.88
  -4   1   2 1823.22  193.08
  -4   1   2 1764.62  194.98
   3  -1  -2   16.50    3.00
   3  -1  -2   11.30    4.90
   3  -1  -2    6.80    4.20
   3  -1  -2   11.80    5.00
   3  -1  -2   13.70    2.80
   3  -1  -2    7.90    4.70
  -3   1   2   21.50    4.80
  -3   1   2   13.70    5.30
   2  -1  -2 4139.19  444.66
  -2   1   2 3871.41  444.16
   1  -1  -2  645.84   75.39
   1  -1  -2  676.63   75.49
   1  -1  -2  614.24   75.39
   1  -1  -2  722.93   75.89
  -1   1   2  757.82   75.99
  -1   1   2  616.84   75.29
  -1   1   2  695.13   75.69
  -1   1   2  695.13   75.49
  -1  -1  -2  758.82   73.89
  -1  -1  -2  643.04   74.99
  -1  -1  -2  721.13   74.49
  -1  -1  -2  607.64   75.29
   1   1   2  575.64   75.09
   1   1   2  712.43   75.19
   1   1   2  657.43   74.39
   1   1   2  633.34   75.39
  -2  -1  -2   11.70    4.90
  -2  -1  -2   18.90    5.30
  -2  -1  -2   21.70    3.60
  -2  -1  -2   19.40    3.50
  -2  -1  -2   16.10    5.10
   2   1   2   20.50    5.50
   2   1   2   20.00    5.30
   2   1   2   21.00    5.60
  -3  -1  -2  460.75   57.09
  -3  -1  -2  486.15   55.59
  -3  -1  -2  517.15   57.59
  -3  -1  -2  435.56   56.79
   3   1   2  526.15   55.49
   3   1   2  561.14   57.99
   3   1   2  500.75   57.59
   3   1   2  437.06   56.89
  -4  -1  -2   -0.80    3.40
  -4  -1  -2    1.20    4.60
  -4  -1  -2   -6.30    5.30
  -4  -1  -2   -0.80    2.10
   4   1   2   -0.30    5.20
   4   1   2    0.50    5.20
   4   1   2   -6.30    5.00
   4   1   2    3.60    2.90
  -5  -1  -2  132.19   21.10
  -5  -1  -2  142.59   22.10
   5   1   2  168.58   19.10
   5   1   2  145.99   22.80
   5   1   2  134.69   22.70
   5   1   2  156.98   23.20
  -6  -1  -2    1.70    6.60
  -6  -1  -2  -13.60   12.80
  -6  -1  -2  -15.20    7.00
   6   1   2   -4.30    6.70
   6   1   2    0.50    4.40
   6   1   2   -8.30    7.40
   6   1   2   -6.70    7.50
  -7  -1  -2   -3.20    7.50
  -7  -1  -2   -1.00    7.50
  -7  -1  -2    3.10    5.70
   7   1   2  -10.00    8.60
   7   1   2  -10.90    4.80
   7   1   2   -3.10    8.60
   7   1   2   -4.30    8.20
  -8  -1  -2    5.00    9.80
  -8  -1  -2   30.10   11.30
  -8  -1  -2    7.70   14.90
   8   1   2   28.00   13.70
   8   1   2   11.50    7.80
   8   1   2   38.90   18.70
   8   1   2    3.10   10.60
   9  -2  -2   -2.90    6.60
   9  -2  -2    7.20   12.70
   9  -2  -2    5.40    7.80
  -9   2   2   -0.90    9.80
   8  -2  -2    8.40    5.70
   8  -2  -2   25.90    9.50
   8  -2  -2    2.80    6.90
   8  -2  -2   17.10   10.50
  -8   2   2    1.80    8.20
   7  -2  -2   48.30   12.20
   7  -2  -2   42.80   10.50
   7  -2  -2   55.09   10.40
   7  -2  -2   40.40   12.00
   7  -2  -2   57.29   14.90
  -7   2   2   43.60   11.30
   6  -2  -2   96.69   17.30
   6  -2  -2  103.59   13.60
   6  -2  -2   69.39   14.10
   6  -2  -2   84.49   17.10
   6  -2  -2  113.69   14.20
   6  -2  -2  100.29   16.70
  -6   2   2   90.99   15.90
   5  -2  -2   34.10    5.60
   5  -2  -2   30.10   14.90
   5  -2  -2   26.10    7.90
   5  -2  -2   28.40    8.70
   5  -2  -2   20.00    5.20
   5  -2  -2   22.80    6.10
  -5   2   2   14.40    7.80
   4  -2  -2  107.89   13.90
   4  -2  -2   88.89   14.00
   4  -2  -2   66.09   10.30
   4  -2  -2   70.79   13.10
  -4   2   2   91.49   13.10
   3  -2  -2   14.30    2.80
   3  -2  -2    1.20    3.80
   3  -2  -2   10.00    5.20
   3  -2  -2    8.60    4.60
   2  -2  -2  333.27   38.50
   2  -2  -2  370.86   40.60
   2  -2  -2  336.27   39.30
   2  -2  -2  394.26   39.40
   2  -2  -2  347.77   38.40
  -2   2   2  284.87   39.10
  -2   2   2  349.67   39.40
   1  -2  -2    8.30    2.80
   1  -2  -2    8.80    3.30
   1  -2  -2   11.00    3.40
  -1   2   2   16.40    4.10
  -1   2   2   10.00    2.80
  -1   2   2   13.50    3.30
  -1   2   2   11.40    3.20
   0  -2  -2   98.99   12.50
   0  -2  -2   83.69   13.10
   0  -2  -2   86.69   13.20
   0   2   2  110.99   11.80
   0   2   2   90.29   13.00
   0   2   2   96.59   12.50
   0   2   2   88.19   13.20
   0   2   2  115.79   12.70
  -1  -2  -2  128.69   17.60
  -1  -2  -2  123.19   17.50
  -1  -2  -2  155.38   16.50
  -1  -2  -2  139.99   16.90
   1   2   2  135.59   16.40
   1   2   2  121.49   17.50
   1   2   2  130.79   17.70
   1   2   2  145.99   17.00
  -2  -2  -2    6.10    3.80
  -2  -2  -2    7.80    2.40
  -2  -2  -2   -1.40    3.80
  -2  -2  -2    4.20    2.50
   2   2   2    7.60    4.90
   2   2   2    4.60    4.10
   2   2   2   11.00    3.00
   2   2   2    8.10    4.40
  -3  -2  -2   31.10    7.80
  -3  -2  -2   36.30    9.30
  -3  -2  -2   39.20    6.90
  -3  -2  -2   61.49    8.10
   3   2   2   50.99    7.60
   3   2   2   57.19   13.80
   3   2   2   48.10    9.70
   3   2   2   45.70    9.80
  -4  -2  -2    1.40    6.70
  -4  -2  -2    7.40    4.10
  -4  -2  -2    7.60   10.70
  -4  -2  -2   15.00    4.40
   4   2   2    4.30    5.70
   4   2   2    2.70    5.20
   4   2   2    6.00    3.30
   4   2   2   10.50    6.70
  -5  -2  -2  298.37   29.80
  -5  -2  -2  251.37   34.50
  -5  -2  -2  223.88   33.40
  -5  -2  -2  273.57   32.00
   5   2   2  206.08   34.40
   5   2   2  261.87   31.10
   5   2   2  259.47   34.70
   5   2   2  252.87   34.90
  -6  -2  -2   14.40   10.10
  -6  -2  -2   28.80    9.70
   6   2   2   31.90    6.70
   6   2   2   33.40   11.90
   6   2   2   13.00   11.10
   6   2   2   20.50   10.60
  -7  -2  -2   -5.30   15.30
  -7  -2  -2   -0.40    7.90
   7   2   2   -3.70   12.70
   7   2   2   -9.10    7.50
   7   2   2   -3.90    5.30
   7   2   2    0.40    8.80
  -8  -2  -2   40.80   12.30
  -8  -2  -2   33.20   13.00
   8   2   2   16.90    8.40
   8   2   2   83.89   21.00
   8   2   2   24.40   14.00
   8   2   2   26.90   13.40
   9  -3  -2   11.90    7.70
   9  -3  -2    4.30    7.60
  -9   3   2    1.10   11.10
   8  -3  -2    2.10   10.20
   8  -3  -2   17.40   13.60
   8  -3  -2   -0.80    7.20
   8  -3  -2    8.90   13.90
   7  -3  -2   21.20    5.50
   7  -3  -2   11.70    8.70
   7  -3  -2   13.60   10.10
   7  -3  -2   23.50    7.40
   7  -3  -2   24.80   10.00
  -7   3   2   19.60    9.90
   6  -3  -2  165.88   24.40
   6  -3  -2  140.59   21.60
   6  -3  -2  209.28   26.30
   6  -3  -2  171.38   21.30
   6  -3  -2  148.69   23.40
  -6   3   2  207.88   25.40
   5  -3  -2   -0.30    5.00
   5  -3  -2   -1.30    3.20
   5  -3  -2   -2.20    5.40
   5  -3  -2    2.70    2.60
   5  -3  -2   -2.10    5.10
  -5   3   2   -8.50    5.80
   4  -3  -2 3924.41  418.26
   4  -3  -2 3514.65  419.86
   4  -3  -2 3459.25  419.36
   4  -3  -2 3773.02  420.26
  -4   3   2 4183.68  419.86
   3  -3  -2   21.50    5.60
   3  -3  -2   18.60    5.30
   3  -3  -2   32.80    7.10
  -3   3   2   21.50    6.20
   2  -3  -2 1435.16  156.38
   2  -3  -2 1360.46  156.48
   2  -3  -2 1366.36  156.48
  -2   3   2 1591.34  157.78
  -2   3   2 1292.67  156.58
   1  -3  -2  653.73   73.09
   1  -3  -2  622.34   72.99
   1  -3  -2  638.84   72.79
  -1   3   2  704.63   73.09
  -1   3   2  637.64   73.09
  -1   3   2  628.54   72.79
   0  -3  -2   56.39   10.50
   0  -3  -2   77.59   11.00
   0  -3  -2   63.09    9.70
   0   3   2   74.39    8.90
   0   3   2   61.59   10.30
   0   3   2   62.69   10.80
   0   3   2   78.89    9.80
   0   3   2   83.99    9.90
  -1  -3  -2 1172.98  141.99
  -1  -3  -2 1244.48  142.19
  -1  -3  -2 1297.47  140.99
   1   3   2 1314.67  141.09
   1   3   2 1178.38  142.09
   1   3   2 1221.28  141.99
   1   3   2 1406.86  141.59
  -2  -3  -2  315.57   38.80
  -2  -3  -2  344.87   36.80
  -2  -3  -2  306.97   38.60
   2   3   2  348.77   38.40
   2   3   2  305.17   38.80
   2   3   2  286.97   38.30
   2   3   2  320.47   36.80
  -3  -3  -2  409.86   51.59
  -3  -3  -2  432.06   51.99
  -3  -3  -2  490.35   49.60
   3   3   2  406.56   49.40
   3   3   2  426.96   52.79
   3   3   2  386.56   51.49
   3   3   2  481.35   51.99
  -4  -3  -2   32.00    5.70
  -4  -3  -2   25.90    5.90
  -4  -3  -2   15.80    6.70
  -4  -3  -2   16.20    7.90
   4   3   2   21.50    8.10
   4   3   2   13.80    7.20
   4   3   2   22.80    8.10
   4   3   2   20.80    5.10
  -5  -3  -2  112.99   14.80
  -5  -3  -2  129.79   21.90
  -5  -3  -2   95.69   18.80
  -5  -3  -2  122.49   17.00
   5   3   2  100.99   16.10
   5   3   2  149.19   23.10
   5   3   2  123.19   20.90
   5   3   2  126.19   20.90
  -6  -3  -2   88.49   17.00
  -6  -3  -2   76.49   11.00
  -6  -3  -2   74.99   16.60
  -6  -3  -2  104.89   15.20
   6   3   2   72.09   16.70
   6   3   2   59.09   14.60
   6   3   2  119.89   22.00
   6   3   2   65.49   11.70
  -7  -3  -2   20.20    9.80
  -7  -3  -2   15.90   11.20
  -7  -3  -2    7.50   12.50
   7   3   2    9.10    6.50
   7   3   2   16.60   12.70
   7   3   2    2.80    9.80
   7   3   2    2.30    9.90
  -8  -3  -2    5.90   11.50
  -8  -3  -2   12.00   11.50
   8   3   2   27.10   15.40
   8   3   2   -5.80   10.00
   8   3   2   -3.70    9.70
   8   3   2    5.00    7.40
   9  -4  -2  219.98   31.80
   9  -4  -2  254.27   42.10
   9  -4  -2  283.47   30.70
  -9   4   2  228.28   37.10
   8  -4  -2  123.39   15.30
   8  -4  -2  106.89   21.30
   8  -4  -2   96.19   17.40
   8  -4  -2  107.69   21.60
   8  -4  -2  126.69   15.60
   8  -4  -2   75.89   19.30
   8  -4  -2  102.69   14.00
  -8   4   2  116.69   20.80
   7  -4  -2  124.39   22.00
   7  -4  -2  163.78   20.50
   7  -4  -2  165.68   25.60
   7  -4  -2  145.59   20.10
   7  -4  -2  125.09   23.30
  -7   4   2  155.48   23.70
   6  -4  -2  408.36   48.90
   6  -4  -2  375.66   50.49
   6  -4  -2  461.95   52.59
   6  -4  -2  448.16   52.49
  -6   4   2  454.95   51.49
   5  -4  -2    0.60    5.00
   5  -4  -2    0.00    5.90
   5  -4  -2   -0.60    5.20
   5  -4  -2   -3.90    3.10
   5  -4  -2    8.10    3.00
  -5   4   2   -6.00    6.40
   4  -4  -2 1348.86  132.19
   4  -4  -2 1091.29  133.59
   4  -4  -2 1096.29  133.19
   4  -4  -2 1180.08  134.59
  -4   4   2 1200.98  133.79
   3  -4  -2   -0.40    5.00
   3  -4  -2    2.40    3.00
   3  -4  -2    4.40    2.60
   3  -4  -2    1.10    4.00
  -3   4   2    1.30    4.80
   2  -4  -2 4669.23  467.25
  -2   4   2 3755.02  467.65
   1  -4  -2  705.33   79.79
   1  -4  -2  732.33   80.29
   1  -4  -2  674.83   80.19
  -1   4   2  731.13   79.99
  -1   4   2  699.03   80.29
   0  -4  -2 1906.91  215.78
   0  -4  -2 1745.83  216.48
   0  -4  -2 1950.10  216.78
   0   4   2 1786.72  216.58
   0   4   2 2133.89  216.08
   0   4   2 1883.71  216.48
   0   4   2 2014.40  215.38
   0   4   2 2075.69  215.98
  -1  -4  -2  183.58   25.80
  -1  -4  -2  192.88   24.20
  -1  -4  -2  198.88   25.90
   1   4   2  186.88   25.60
   1   4   2  197.98   26.00
   1   4   2  228.98   24.90
   1   4   2  225.58   24.60
  -2  -4  -2   37.50    9.10
  -2  -4  -2   37.50    9.70
  -2  -4  -2   33.50    6.30
   2   4   2   41.00    9.40
   2   4   2   37.10    6.30
   2   4   2   38.00    9.00
   2   4   2   36.90    8.30
  -3  -4  -2   -1.40    2.70
  -3  -4  -2   -1.30    2.90
  -3  -4  -2   -3.50    5.00
  -3  -4  -2   -4.10    5.40
   3   4   2   -1.60    5.00
   3   4   2    3.50    2.90
   3   4   2   -1.80    4.80
   3   4   2   -5.30    5.10
  -4  -4  -2   -0.20    4.50
  -4  -4  -2    4.50    4.00
  -4  -4  -2    3.10    4.50
   4   4   2   13.30    7.90
   4   4   2   -2.90    6.00
   4   4   2    6.20    3.50
   4   4   2   -5.40    6.20
  -5  -4  -2  160.68   21.00
  -5  -4  -2  172.88   22.30
  -5  -4  -2  157.98   27.90
  -5  -4  -2  154.58   25.00
   5   4   2  157.78   26.00
   5   4   2  176.98   26.20
   5   4   2  153.98   27.10
   5   4   2  209.78   27.30
  -6  -4  -2  145.59   28.70
  -6  -4  -2  177.08   23.20
   6   4   2  178.88   22.60
   6   4   2  165.48   27.00
   6   4   2  154.58   27.70
   6   4   2  161.88   28.40
  -7  -4  -2   54.29   16.40
  -7  -4  -2   66.09   16.90
  -7  -4  -2   64.59   12.70
   7   4   2   49.30   15.00
   7   4   2  106.19   23.70
   7   4   2   56.99   16.10
   7   4   2   64.59   11.50
   9  -5  -2 1529.25  176.98
   9  -5  -2 1612.24  175.68
  -9   5   2 1576.14  179.68
   8  -5  -2  253.67   33.60
   8  -5  -2  267.27   34.90
   8  -5  -2  321.37   41.30
   8  -5  -2  306.87   35.50
   8  -5  -2  285.97   37.30
   8  -5  -2  298.17   40.40
  -8   5   2  345.47   39.50
   7  -5  -2   36.60   11.80
   7  -5  -2   32.60   10.30
  -7   5   2   45.40   12.80
   6  -5  -2    2.00    4.60
   6  -5  -2   -3.40    7.20
   6  -5  -2   -1.30    6.30
   6  -5  -2   -0.10    4.10
   6  -5  -2   -4.80    6.10
  -6   5   2    6.00    8.70
   5  -5  -2  125.79   13.90
   5  -5  -2   99.49   14.10
   5  -5  -2   92.09   16.30
   5  -5  -2  103.99   18.20
   5  -5  -2  101.89   15.80
  -5   5   2  113.79   17.60
   4  -5  -2   11.70    3.60
   4  -5  -2   10.20    4.90
   4  -5  -2    1.70    6.10
   4  -5  -2   12.70    4.10
   4  -5  -2    7.30    4.30
  -4   5   2    5.50    4.20
  -4   5   2    9.90    3.10
  -4   5   2    5.10    5.50
   3  -5  -2  110.79   14.80
   3  -5  -2   88.69   14.10
   3  -5  -2  121.59   14.30
   3  -5  -2  101.29   14.00
  -3   5   2   96.09   15.60
  -3   5   2  131.09   13.90
   2  -5  -2  114.49   15.50
   2  -5  -2  122.19   15.10
   2  -5  -2  132.79   15.70
  -2   5   2  111.59   15.60
  -2   5   2  112.09   15.80
  -2   5   2  143.59   15.10
  -2   5   2   92.09   14.10
   1  -5  -2   58.09   10.70
   1  -5  -2   67.29   10.90
   1  -5  -2   61.59   10.00
  -1   5   2   68.99   10.20
  -1   5   2   53.89    9.90
  -1   5   2   61.19   10.90
   0  -5  -2  183.68   27.40
   0  -5  -2  243.48   28.20
   0  -5  -2  220.68   26.50
   0   5   2  196.58   27.70
   0   5   2  209.28   27.40
   0   5   2  236.98   26.60
   0   5   2  258.17   26.90
  -1  -5  -2   96.19   14.30
  -1  -5  -2  136.49   21.00
  -1  -5  -2  119.49   17.10
   1   5   2  107.29   14.70
   1   5   2  114.59   14.70
   1   5   2  108.99   16.60
   1   5   2   85.59   16.40
  -2  -5  -2    3.60    5.10
  -2  -5  -2   -4.70    4.10
  -2  -5  -2    1.80    3.00
   2   5   2   -0.60    4.40
   2   5   2   -0.90    4.90
   2   5   2    2.20    3.40
   2   5   2   -0.30    7.30
  -3  -5  -2   60.09   16.10
  -3  -5  -2   60.99   12.70
  -3  -5  -2   69.69   10.20
   3   5   2   58.29    9.40
   3   5   2   66.69   16.30
   3   5   2   58.49   13.20
   3   5   2   43.20   11.50
  -4  -5  -2   20.30    5.40
  -4  -5  -2   18.30   10.20
  -4  -5  -2   14.40    7.00
  -4  -5  -2   14.50    5.50
   4   5   2   17.90    9.30
   4   5   2   21.80    9.80
   4   5   2   31.60    9.80
   4   5   2   14.90    5.20
  -5  -5  -2  143.99   17.40
  -5  -5  -2  115.09   17.40
  -5  -5  -2  109.49   22.60
  -5  -5  -2  107.89   17.30
   5   5   2  110.69   21.60
   5   5   2  118.49   17.20
  -6  -5  -2  187.88   32.70
  -6  -5  -2  178.18   24.40
   6   5   2  156.68   29.10
   6   5   2  188.38   29.00
   6   5   2  176.48   30.90
   6   5   2  197.18   24.80
  -7  -5  -2  238.28   28.10
  -7  -5  -2  166.08   25.80
  -7  -5  -2  176.18   32.90
   7   5   2  181.28   26.00
   7   5   2  225.88   38.30
   7   5   2  118.29   31.60
   8  -6  -2   18.30    9.30
   8  -6  -2    5.80    4.40
   8  -6  -2   10.40    4.70
   8  -6  -2   20.20    6.80
   8  -6  -2    8.40   10.30
   8  -6  -2   10.80    6.70
  -8   6   2    5.50   10.40
   7  -6  -2  109.09   14.10
   7  -6  -2   96.29   18.10
   7  -6  -2  112.19   20.00
   7  -6  -2  118.09   16.50
  -7   6   2   78.19   18.30
   6  -6  -2   86.19   13.40
   6  -6  -2   80.59   15.10
   6  -6  -2   75.89   14.60
   6  -6  -2   94.19   12.20
  -6   6   2   93.29   17.40
   5  -6  -2   19.00    6.70
   5  -6  -2   30.00    6.00
   5  -6  -2   28.70    7.50
   5  -6  -2   30.10    6.20
   5  -6  -2   21.40    9.30
  -5   6   2   17.10    4.10
  -5   6   2   21.80    9.50
  -5   6   2   28.30    5.10
   4  -6  -2  128.09   16.90
   4  -6  -2  132.69   17.10
   4  -6  -2  119.69   16.60
  -4   6   2  150.88   20.80
   3  -6  -2   28.30    5.70
   3  -6  -2   23.00    5.80
   3  -6  -2   28.90    5.50
   3  -6  -2   20.70    4.40
  -3   6   2   29.10    5.30
  -3   6   2   19.40    6.90
  -3   6   2   13.40    4.90
   2  -6  -2  228.48   26.20
   2  -6  -2  191.18   26.30
  -2   6   2  254.97   26.00
  -2   6   2  193.18   26.30
  -2   6   2  211.38   24.50
  -2   6   2  196.28   26.30
   1  -6  -2   21.30    5.90
   1  -6  -2   16.50    9.00
   1  -6  -2   17.80    5.30
  -1   6   2   25.60    6.70
  -1   6   2   16.30    5.90
  -1   6   2   24.00    5.60
  -1   6   2   24.70    4.20
   0  -6  -2   90.09   17.60
   0  -6  -2  105.89   16.40
   0  -6  -2   97.49   14.40
   0   6   2  117.29   14.50
   0   6   2  118.29   15.10
   0   6   2   94.89   16.00
   0   6   2  105.09   15.70
  -1  -6  -2  146.39   17.80
  -1  -6  -2  152.68   20.70
  -1  -6  -2  117.39   19.70
   1   6   2  131.59   20.00
   1   6   2  129.69   19.70
   1   6   2  131.39   17.90
   1   6   2  148.29   18.30
  -2  -6  -2   -4.10    6.10
  -2  -6  -2   -2.00    5.20
   2   6   2   -1.10    5.60
   2   6   2   -2.30    5.60
   2   6   2    0.60    3.50
   2   6   2    1.90    4.60
  -3  -6  -2  224.78   30.50
  -3  -6  -2  304.17   37.20
  -3  -6  -2  216.18   26.40
   3   6   2  214.08   27.20
   3   6   2  215.08   29.00
   3   6   2  190.18   29.80
   3   6   2  204.28   30.50
  -4  -6  -2   55.59   13.90
  -4  -6  -2   80.29   12.60
  -4  -6  -2   85.49   12.40
  -4  -6  -2   87.59   17.20
   4   6   2   88.09   13.90
   4   6   2   76.89   15.00
   4   6   2   56.99   15.00
   4   6   2   75.39   16.60
  -5  -6  -2  183.08   32.10
  -5  -6  -2  231.38   27.20
   5   6   2  206.28   26.20
   5   6   2  193.98   29.50
   5   6   2  151.68   29.80
   5   6   2  201.78   32.80
  -6  -6  -2    8.10    6.40
  -6  -6  -2   11.20    6.40
  -6  -6  -2   -2.00   11.60
  -6  -6  -2    9.10    7.00
   6   6   2    2.30    5.90
   6   6   2    0.70   14.70
   6   6   2    9.50    9.30
   6   6   2    7.10    9.00
  -7  -6  -2   17.70   13.50
  -7  -6  -2    7.90    7.10
   7   6   2   -4.90    7.70
   7   6   2    5.90    9.70
   7   6   2   13.80   17.60
   7   6   2   -3.40    6.40
   8  -7  -2    5.10    4.00
   8  -7  -2   22.00    9.10
   8  -7  -2   13.40    6.50
   8  -7  -2    5.30    8.80
  -8   7   2    4.20   11.00
   7  -7  -2   25.70    7.20
   7  -7  -2   29.90   10.10
   7  -7  -2   14.70    8.90
   7  -7  -2   12.50    5.00
  -7   7   2    8.70   11.70
   6  -7  -2    4.50    6.20
   6  -7  -2    3.60    4.00
   6  -7  -2   -2.30    4.00
   6  -7  -2   -8.60    6.30
  -6   7   2   -0.30    8.70
   5  -7  -2   63.09   11.70
   5  -7  -2   55.29    9.50
   5  -7  -2   39.30   12.40
   5  -7  -2   53.39   10.10
   5  -7  -2   70.89   10.60
  -5   7   2   51.19    8.90
  -5   7   2   48.70   12.30
  -5   7   2   60.09    9.50
   4  -7  -2  137.29   16.50
   4  -7  -2  108.89   16.80
   4  -7  -2  139.19   16.80
  -4   7   2  112.49   18.80
  -4   7   2  121.09   15.70
   3  -7  -2   17.20    4.10
   3  -7  -2    7.60    4.90
   3  -7  -2   15.50    4.80
   3  -7  -2   20.20    4.40
   3  -7  -2    7.20    4.70
  -3   7   2   20.80    4.90
  -3   7   2    8.10    4.60
  -3   7   2    4.20    5.80
   2  -7  -2    4.40    4.20
   2  -7  -2    0.50    3.40
   2  -7  -2   -1.50    4.20
  -2   7   2    0.50    3.50
  -2   7   2   -1.00    4.50
  -2   7   2    1.00    4.10
  -2   7   2    0.10    2.00
   1  -7  -2   10.20    5.90
   1  -7  -2    2.30    3.80
   1  -7  -2    3.40    5.10
  -1   7   2    9.00    5.60
  -1   7   2   14.80    2.90
  -1   7   2    9.70    5.10
  -1   7   2    4.80    4.80
  -1   7   2   12.40    2.80
   0  -7  -2  163.08   22.50
   0  -7  -2  137.19   21.90
   0  -7  -2  166.48   20.50
   0   7   2  163.38   22.00
   0   7   2  164.98   20.30
   0   7   2  154.48   22.10
  -1  -7  -2   29.50    8.50
  -1  -7  -2   51.69   10.80
  -1  -7  -2   56.99    8.70
   1   7   2   45.70    9.80
   1   7   2   51.19    9.30
  -2  -7  -2   11.70    7.60
  -2  -7  -2   23.60    8.40
  -2  -7  -2   12.80    4.90
   2   7   2   13.90    6.20
   2   7   2   18.50    5.80
   2   7   2   28.50    9.60
   2   7   2   18.90    7.90
  -3  -7  -2    5.00    3.80
  -3  -7  -2    0.00    7.90
  -3  -7  -2    5.80    8.90
   3   7   2   -3.70    6.10
   3   7   2   -0.50    8.00
   3   7   2   -2.50    5.80
   3   7   2   -1.60    4.40
  -4  -7  -2    4.40    4.30
  -4  -7  -2    8.60    7.30
  -4  -7  -2    2.90    8.20
  -4  -7  -2  -10.70   14.20
  -4  -7  -2    4.20    5.00
   4   7   2   -2.70    4.80
   4   7   2    3.40    7.30
   4   7   2   -4.60    6.90
   4   7   2    5.20    9.60
  -5  -7  -2   -4.50    5.50
  -5  -7  -2    8.80    5.10
  -5  -7  -2    1.00    7.10
  -5  -7  -2  -10.50   10.10
   5   7   2    3.60    7.80
   5   7   2    3.50    5.70
   5   7   2   -1.60    7.70
   5   7   2  -11.20   11.50
  -6  -7  -2  -13.40   10.50
  -6  -7  -2    7.90    6.50
  -6  -7  -2   -2.50    5.30
   6   7   2   -4.40   10.40
   6   7   2   -7.20    7.10
   6   7   2  -16.50   24.60
   6   7   2   -5.00    6.40
   8  -8  -2   17.80    8.00
   8  -8  -2   -0.50    3.60
   8  -8  -2    9.40    6.70
   8  -8  -2   -4.20    7.30
   8  -8  -2    8.00    5.30
  -8   8   2   -0.30   11.60
   7  -8  -2   17.80    5.90
   7  -8  -2   21.10    8.80
   7  -8  -2   20.70    8.30
   7  -8  -2   24.00    6.90
  -7   8   2    6.80   11.60
   6  -8  -2    8.00    6.70
   6  -8  -2   12.30    5.00
   6  -8  -2    2.50    4.40
   6  -8  -2   10.60    6.50
   6  -8  -2   14.80    5.30
  -6   8   2   -2.70    9.70
   5  -8  -2   58.19   11.20
   5  -8  -2   72.69   12.00
   5  -8  -2   69.79   12.20
   5  -8  -2   60.19   10.70
   5  -8  -2   61.19   14.20
  -5   8   2   51.69   14.30
   4  -8  -2   34.90    9.70
   4  -8  -2   62.29   10.10
   4  -8  -2   60.19   11.00
   4  -8  -2   68.69    9.80
   4  -8  -2   35.80    9.60
  -4   8   2   54.99    9.10
   3  -8  -2   -0.30    4.70
   3  -8  -2   -0.30    5.00
   3  -8  -2    4.50    4.60
  -3   8   2    4.30    6.10
  -3   8   2    7.50    4.60
  -3   8   2    0.10    4.40
   2  -8  -2  184.58   23.70
   2  -8  -2  170.28   22.60
  -2   8   2  159.58   20.50
  -2   8   2  186.48   23.80
  -2   8   2  170.98   23.40
   1  -8  -2   -2.80    3.70
   1  -8  -2   -3.40    4.90
   1  -8  -2    4.10    5.40
  -1   8   2    2.40    4.80
  -1   8   2    0.60    4.50
  -1   8   2    5.10    2.30
  -1   8   2    6.20    2.60
  -1   8   2    1.70    5.30
   0  -8  -2    8.90    6.70
   0  -8  -2   12.00    4.80
   0  -8  -2   10.40    7.20
   0   8   2    7.40    6.50
   0   8   2    8.40    6.30
   0   8   2   10.60    5.50
  -1  -8  -2   46.00    9.00
  -1  -8  -2   80.69   15.00
   1   8   2   52.89    9.60
   1   8   2   57.39   12.80
   1   8   2   62.89   10.50
   1   8   2   37.00   10.50
  -2  -8  -2   -2.30    4.10
  -2  -8  -2   -0.40    8.10
  -2  -8  -2   11.80    9.10
   2   8   2   -2.00    5.80
   2   8   2    0.80    7.00
   2   8   2   -5.70    4.10
   2   8   2    3.90    5.30
  -3  -8  -2   53.69   19.20
  -3  -8  -2   53.49   13.20
  -3  -8  -2   43.80    8.50
   3   8   2   54.49   12.20
   3   8   2   51.29   12.50
   3   8   2   55.79    9.60
  -4  -8  -2  -13.90    8.20
  -4  -8  -2   -5.20    3.90
  -4  -8  -2    2.90    8.50
  -4  -8  -2   -2.80    7.70
   4   8   2   -1.40    6.60
   4   8   2    3.50    7.60
   4   8   2    4.70    5.40
   4   8   2   -5.50   11.40
  -5  -8  -2   34.90    7.10
  -5  -8  -2   47.80   12.10
  -5  -8  -2   30.70   14.40
  -5  -8  -2   15.30   11.30
  -5  -8  -2   23.30    8.00
   5   8   2   57.39   20.20
   5   8   2   37.50   11.90
   5   8   2   19.90   10.10
   5   8   2   28.80    8.00
  -6  -8  -2   -8.00    6.00
  -6  -8  -2   -9.80   10.30
  -6  -8  -2   -0.10    5.40
  -6  -8  -2   -5.50   10.60
   6   8   2   -5.00    5.50
   6   8   2    6.40    8.20
   6   8   2    4.30    8.30
   6   8   2   11.20   17.80
   7  -9  -2    1.70    5.00
   7  -9  -2   10.50    7.50
   7  -9  -2    3.40    6.60
   7  -9  -2   -3.60    4.30
  -7   9   2   -8.80    9.40
   6  -9  -2   43.70   11.50
   6  -9  -2   38.70    8.70
   6  -9  -2   35.90    8.10
   6  -9  -2   41.40   12.60
  -6   9   2   29.70    6.10
  -6   9   2   36.60   10.90
  -6   9   2   32.40   12.80
   5  -9  -2   45.00    8.30
   5  -9  -2   38.90    7.90
   5  -9  -2   32.70    8.00
   5  -9  -2   30.60    8.20
  -5   9   2   14.40   11.50
   4  -9  -2   -3.30    6.20
   4  -9  -2    0.40    5.20
   4  -9  -2   -2.40    5.20
  -4   9   2   -4.80    4.00
  -4   9   2  -10.10    7.40
  -4   9   2   -6.50    4.30
   3  -9  -2    7.90    6.10
   3  -9  -2   13.70    6.00
   3  -9  -2   11.70    6.50
  -3   9   2   14.30    5.70
  -3   9   2    5.40    5.50
  -3   9   2    1.70    6.90
   2  -9  -2  348.37   46.10
   2  -9  -2  406.96   45.50
  -2   9   2  359.36   46.00
  -2   9   2  397.76   45.70
   1  -9  -2    2.70    6.60
   1  -9  -2    6.60    5.30
   1  -9  -2    7.30    5.90
  -1   9   2   11.30    7.00
  -1   9   2    3.40    6.20
  -1   9   2    4.80    2.50
  -1   9   2    5.40    5.90
  -1   9   2    8.40    3.10
   0  -9  -2   50.39   12.60
   0  -9  -2   51.19    9.50
   0  -9  -2   69.49   22.40
   0   9   2   37.30   10.20
   0   9   2   45.10   10.40
   0   9   2   81.39   12.00
  -1  -9  -2    5.30    5.20
  -1  -9  -2   -0.20    6.30
  -1  -9  -2    7.70    7.70
   1   9   2    2.90    5.00
   1   9   2    7.00    8.10
   1   9   2    2.60    7.60
  -2  -9  -2   45.60   12.60
  -2  -9  -2   37.70    8.20
  -2  -9  -2   45.60   13.60
   2   9   2   60.99   13.90
   2   9   2   51.49    9.80
   2   9   2   46.20   12.20
  -3  -9  -2  420.96   48.30
  -3  -9  -2  376.76   52.69
  -3  -9  -2  447.66   53.69
   3   9   2  327.47   51.39
   3   9   2  385.26   50.49
   3   9   2  490.75   54.49
   3   9   2  441.96   49.40
  -4  -9  -2   41.70   14.10
  -4  -9  -2   48.10   16.10
  -4  -9  -2   81.09   16.10
  -4  -9  -2   51.39    9.20
   4   9   2   56.89   13.60
   4   9   2   29.50    9.10
   4   9   2   31.20   11.60
   4   9   2   66.69   24.10
  -5  -9  -2    2.10   10.70
  -5  -9  -2    5.90    6.30
  -5  -9  -2    7.50    5.30
  -5  -9  -2   20.30   12.30
   5   9   2   51.29   27.90
   5   9   2   -0.30    6.60
   5   9   2    8.70    8.60
   5   9   2   15.10    9.40
   7 -10  -2   -5.70    6.10
   7 -10  -2   -0.60    4.80
   7 -10  -2    3.00    7.10
   7 -10  -2    1.10    4.70
  -7  10   2   -0.60   10.70
   6 -10  -2   -0.80    7.00
   6 -10  -2   -2.30    5.10
   6 -10  -2    2.20    5.40
   6 -10  -2   -6.30    8.60
   6 -10  -2   -4.30    4.80
   6 -10  -2   -4.50    6.00
  -6  10   2   -8.60    8.70
  -6  10   2    2.60    3.70
  -6  10   2   -6.20    4.30
   5 -10  -2   10.60    5.60
   5 -10  -2    2.50    6.30
   5 -10  -2    0.90    5.50
   5 -10  -2   -0.30    5.60
   5 -10  -2    4.40    4.90
  -5  10   2   -6.70    8.50
  -5  10   2    2.30    4.40
   4 -10  -2  118.69   19.00
   4 -10  -2  107.69   17.70
  -4  10   2  116.89   28.30
  -4  10   2   97.39   16.60
   3 -10  -2   -3.00    5.50
   3 -10  -2   -4.30    5.90
   3 -10  -2   -1.80    5.40
  -3  10   2   -4.30    5.40
  -3  10   2   -2.50    5.10
  -3  10   2   -8.80    6.60
   2 -10  -2    3.00    6.30
   2 -10  -2    7.70    6.50
   2 -10  -2   12.70    8.10
  -2  10   2   10.60    7.40
  -2  10   2   -6.00    7.00
  -2  10   2   14.00    7.90
   1 -10  -2  104.19   20.70
   1 -10  -2  125.99   19.60
   1 -10  -2  137.69   22.00
  -1  10   2  132.59   18.90
  -1  10   2  144.59   21.10
  -1  10   2   99.79   21.70
   0 -10  -2   -6.40    7.40
   0 -10  -2    8.90    5.50
   0 -10  -2   -1.60    6.80
   0  10   2   17.60    9.80
   0  10   2   11.10    7.00
   0  10   2    1.90    5.00
  -1 -10  -2   10.70   11.70
  -1 -10  -2   14.20    6.30
  -1 -10  -2   14.60    9.60
   1  10   2   29.20    7.60
   1  10   2   17.00    9.00
  -2 -10  -2   32.50    8.10
  -2 -10  -2   31.30   12.80
  -2 -10  -2   58.29   16.00
   2  10   2   36.50    9.80
   2  10   2   49.70   13.80
   2  10   2   73.79   17.60
  -3 -10  -2   62.49   18.00
  -3 -10  -2   85.49   12.70
  -3 -10  -2   39.60   13.50
   3  10   2  107.19   22.00
   3  10   2   28.10   11.40
   3  10   2   50.29   12.50
   3  10   2   66.69   12.00
  -4 -10  -2  134.99   19.30
   4  10   2  140.99   29.50
   4  10   2  131.89   23.20
   4  10   2  134.89   21.70
  -5 -10  -2   90.39   22.50
  -5 -10  -2  106.79   16.00
   5  10   2   81.49   18.20
   5  10   2   79.79   15.40
   5  10   2   93.69   19.60
   6 -11  -2   -2.20    5.40
   6 -11  -2    8.30    6.80
   6 -11  -2   -6.70    4.70
   6 -11  -2    0.40    5.80
   6 -11  -2   -5.80    6.50
  -6  11   2   -6.50   10.70
   5 -11  -2   -3.40    5.70
   5 -11  -2   -0.60    9.30
   5 -11  -2    1.00    7.40
  -5  11   2   -0.90    9.00
  -5  11   2    8.50    4.90
  -5  11   2    9.00    5.40
   4 -11  -2   14.80    7.70
   4 -11  -2    9.60    7.30
   4 -11  -2   -2.10    5.60
  -4  11   2    6.00    5.50
  -4  11   2    5.80    6.10
  -4  11   2   13.40    9.10
   3 -11  -2    7.40    5.80
   3 -11  -2   21.50    8.90
   3 -11  -2    3.60    7.20
  -3  11   2    1.60    6.40
  -3  11   2    5.00    6.10
  -3  11   2    3.90   10.00
   2 -11  -2  214.08   31.00
   2 -11  -2  233.38   32.70
  -2  11   2  277.07   31.80
  -2  11   2  230.28   31.20
  -2  11   2  215.88   32.00
   1 -11  -2   23.80    8.00
   1 -11  -2   62.39   15.10
   1 -11  -2   33.20   11.80
  -1  11   2   17.40    7.60
  -1  11   2   29.60   10.40
  -1  11   2   42.90    6.70
  -1  11   2   37.10   10.00
   0 -11  -2   31.80    9.00
   0 -11  -2   34.80   12.40
   0 -11  -2   37.00   13.60
   0  11   2   25.40    6.40
   0  11   2   24.60    8.80
   0  11   2   15.80    8.20
  -1 -11  -2    4.10   10.60
  -1 -11  -2    6.20    5.70
  -1 -11  -2    8.90   10.00
   1  11   2    0.50    7.80
   1  11   2   11.90    6.20
  -2 -11  -2   10.40    9.70
  -2 -11  -2   10.30    6.10
  -2 -11  -2   37.30   21.80
   2  11   2    2.40   11.20
   2  11   2   12.20    7.30
   2  11   2   12.10    9.10
  -3 -11  -2  145.09   20.50
  -3 -11  -2  196.88   31.90
  -3 -11  -2  137.49   27.00
   3  11   2  159.68   32.00
   3  11   2  113.99   24.10
   3  11   2  135.29   23.30
  -4 -11  -2   98.79   15.10
   4  11   2   49.40   21.60
   4  11   2   86.79   17.20
   6 -12  -2   21.10    9.00
   6 -12  -2   12.10    6.80
   6 -12  -2   16.60    7.50
  -6  12   2    4.30   12.30
   5 -12  -2   14.60    8.20
   5 -12  -2   22.50    8.40
   5 -12  -2   32.60    9.40
  -5  12   2   16.40    6.40
  -5  12   2   14.20   10.40
   4 -12  -2   27.30    9.10
   4 -12  -2   25.80    9.40
  -4  12   2   36.50   12.40
  -4  12   2   27.30    8.50
   3 -12  -2   10.50    6.70
   3 -12  -2   17.50    9.20
   3 -12  -2   13.00    8.40
  -3  12   2    7.50    6.70
  -3  12   2    8.80    8.40
   2 -12  -2   29.90   11.40
   2 -12  -2   30.00    8.90
   2 -12  -2   23.90   10.70
  -2  12   2   33.30   10.80
  -2  12   2   37.80   10.70
   1 -12  -2   49.00   12.10
   1 -12  -2   81.39   17.80
  -1  12   2   84.39   17.70
  -1  12   2   85.49   10.20
  -1  12   2   72.39   10.10
   0 -12  -2   -1.70    5.50
   0 -12  -2   -5.30    7.00
   0 -12  -2   -0.50   12.10
   0  12   2    6.60    5.00
   0  12   2    6.10    8.70
   0  12   2    4.60    4.10
  -1 -12  -2   12.00    7.20
  -1 -12  -2    9.30   13.10
  -1 -12  -2   10.70    9.10
   1  12   2   10.40    8.80
   1  12   2   15.20    6.40
   1  12   2   24.90   14.10
  -2 -12  -2  -26.80   12.10
  -2 -12  -2   -3.70    8.30
  -2 -12  -2   -8.00    5.50
   2  12   2   -8.40    6.20
   2  12   2    1.20    6.50
  -3 -12  -2   35.00   23.30
  -3 -12  -2   -1.50    5.60
  -3 -12  -2    6.80    9.30
   3  12   2    3.20   11.40
   3  12   2    3.20    7.40
   5 -13  -2    1.90    6.60
   5 -13  -2    5.70    8.20
   5 -13  -2    7.30    9.60
  -5  13   2    4.20    5.70
  -5  13   2    4.10    5.30
  -5  13   2    3.10   10.30
   4 -13  -2    7.50    9.00
   4 -13  -2   15.40    7.70
  -4  13   2   -1.10    8.70
  -4  13   2   10.60    6.70
  -4  13   2    0.90    6.60
   3 -13  -2   -6.70    7.70
   3 -13  -2   -0.10    6.00
  -3  13   2   -3.30    6.20
  -3  13   2    2.20    8.80
   2 -13  -2    7.10    9.90
  -2  13   2   12.70    8.60
  -2  13   2   34.30   15.80
  -2  13   2   23.10    9.70
   1 -13  -2   36.50   16.00
   1 -13  -2   17.30    7.90
   1 -13  -2   19.80   11.70
  -1  13   2   18.30    9.50
  -1  13   2   19.00    9.10
  -1  13   2   16.30    4.00
   0 -13  -2    8.10   13.40
   0 -13  -2   13.00    9.40
   0 -13  -2   15.60    7.10
   0  13   2   19.70    9.70
   0  13   2   26.40    6.60
   0  13   2   14.10    5.20
  -1 -13  -2    6.50   10.20
  -1 -13  -2   -9.10   15.10
  -1 -13  -2   -0.30    6.50
   1  13   2    1.50    7.70
   1  13   2   10.10    7.50
   1  13   2   13.70    9.60
   2 -14  -2   14.70   10.20
   2 -14  -2   20.20    8.20
   2 -14  -2   -5.50   11.20
  -2  14   2   10.70    9.90
  -2  14   2    8.50    8.90
   1 -14  -2  -21.20   12.20
   1 -14  -2   -0.20    7.30
   1 -14  -2   -2.20    5.80
  -1  14   2   -9.10    6.80
  -1  14   2    4.90    7.40
   1  15  -3  -20.60    9.10
   1  15  -3    7.60    9.50
  -1 -15   3   -3.50    8.90
  -1 -15   3    6.50    6.20
   0  15  -3   13.80    8.70
   0  15  -3    8.50    7.20
   0  15  -3    6.40    8.10
   0 -15   3   13.20   15.50
   0 -15   3    9.80   10.90
   0 -15   3   21.40    8.70
  -1  15  -3   12.50    8.10
  -1  15  -3    8.90    9.70
  -1  15  -3   10.90    8.80
   1 -15   3    6.40   18.90
   1 -15   3   19.00    7.60
   1 -15   3   14.00   11.30
  -2  15  -3   12.40   11.10
  -2  15  -3    3.60    6.80
  -2  15  -3    4.90    7.20
   2 -15   3   -0.10   11.20
   2 -15   3   12.50    9.40
   2 -15   3   11.60   11.20
  -3  15  -3    5.10    7.20
  -3  15  -3   -0.20    6.30
  -3  15  -3    5.80   10.20
   3 -15   3  -16.10    9.70
   3 -15   3    1.80    7.00
   3 -15   3    0.80    7.50
  -4  15  -3   -0.10   11.10
  -4  15  -3    9.90    7.00
  -4  15  -3    4.80    7.80
   4 -15   3   -1.30    9.60
   4 -15   3    7.50    8.20
   3  14  -3    4.00   10.60
   3  14  -3   11.00    8.70
  -3 -14   3    4.50   11.90
  -3 -14   3    2.30    4.80
   2  14  -3   -7.30    6.10
   2  14  -3  -10.00    8.50
  -2 -14   3   -0.10   12.90
  -2 -14   3   -8.90    4.20
   1  14  -3  -18.40    8.40
   1  14  -3   -0.80    8.50
  -1 -14   3  -13.30    8.20
  -1 -14   3  -14.40   10.90
  -1 -14   3   -2.00    5.10
   0  14  -3   19.40    8.10
   0  14  -3   -9.00   11.20
   0  14  -3   10.30    7.80
   0  14  -3    5.70    9.50
   0 -14   3   -0.40    8.60
   0 -14   3  -12.90   11.90
   0 -14   3    0.30    9.20
   0 -14   3    1.00    6.00
  -1  14  -3    0.40    6.60
  -1  14  -3   13.70    7.20
  -1  14  -3    7.00    8.50
   1 -14   3   -0.20    8.00
   1 -14   3    7.20    7.60
   1 -14   3   10.80    7.00
  -2  14  -3   -7.70    6.90
  -2  14  -3   -4.20    8.20
  -2  14  -3   -6.00    5.10
  -2  14  -3   -9.90    7.50
   2 -14   3  -17.20    9.00
   2 -14   3   -6.40    6.30
   2 -14   3   -1.10    6.10
  -3  14  -3  -10.60    8.20
  -3  14  -3    3.50    8.10
  -3  14  -3   -0.30    7.30
  -3  14  -3    5.50    6.70
   3 -14   3    2.60    7.70
   3 -14   3  -16.40    9.10
   3 -14   3   -6.40    9.50
  -4  14  -3    1.70    7.00
  -4  14  -3   -2.90    5.90
  -4  14  -3   -7.80    9.80
   4 -14   3   -2.10    6.60
   4 -14   3    0.50   10.80
   4 -14   3   -3.20    7.20
  -5  14  -3   -2.00   10.10
  -5  14  -3    2.50    9.60
  -5  14  -3   13.80    7.10
   5 -14   3   -5.80   11.40
   5 -14   3    6.10    7.40
   5 -14   3    4.00    8.60
   4  13  -3   -7.10    7.40
   4  13  -3    7.40    9.30
  -4 -13   3   -0.10    3.70
  -4 -13   3   -8.50   10.80
   3  13  -3   10.00   14.50
   3  13  -3   23.90    8.80
   3  13  -3   -4.10   17.10
  -3 -13   3    6.20   14.30
  -3 -13   3    1.10    5.00
  -3 -13   3  -12.90   16.70
   2  13  -3   27.90   12.00
   2  13  -3   33.70   16.30
  -2 -13   3   28.60   13.20
  -2 -13   3   22.80    6.90
  -2 -13   3   39.70   14.60
  -2 -13   3   59.79   24.10
   1  13  -3  -16.40   11.20
   1  13  -3   -4.00    7.30
   1  13  -3   -3.10    5.00
  -1 -13   3  -10.10    8.50
  -1 -13   3   -6.20    4.90
  -1 -13   3  -17.00    9.40
   0  13  -3   25.40    8.80
   0  13  -3   11.90    8.50
   0  13  -3    8.60    8.80
   0 -13   3   25.30   13.50
   0 -13   3   10.20    7.40
   0 -13   3   16.00   15.10
  -1  13  -3    6.00    8.10
  -1  13  -3    1.50    5.90
  -1  13  -3   -1.00    7.70
   1 -13   3   -4.00    7.40
   1 -13   3   -7.70    8.20
   1 -13   3    1.60    6.00
  -2  13  -3   -0.80    6.70
  -2  13  -3    3.90    5.90
  -2  13  -3   -4.40    8.20
   2 -13   3    0.70    7.00
   2 -13   3   -0.90    6.40
   2 -13   3   -0.80    8.90
  -3  13  -3   56.49   12.20
  -3  13  -3   57.89   14.80
  -3  13  -3   48.90   13.20
   3 -13   3   49.60   13.40
  -4  13  -3    9.50    7.60
  -4  13  -3    6.40   10.00
  -4  13  -3    3.50    6.50
  -4  13  -3    2.90    9.50
   4 -13   3    1.30    7.00
   4 -13   3   10.00    8.80
   4 -13   3   -1.50   15.00
  -5  13  -3  150.78   24.50
  -5  13  -3  169.78   27.60
  -5  13  -3  168.78   25.00
   5 -13   3  165.58   30.00
   5 -13   3  160.28   24.30
  -6  13  -3   57.89   15.40
  -6  13  -3   46.60   17.00
  -6  13  -3   54.59   12.80
  -6  13  -3   30.80   10.70
   6 -13   3   48.40   10.10
   6 -13   3   44.80   10.50
   6 -13   3   44.20   11.30
   6 -13   3   37.20   13.10
   4  12  -3    1.10    7.60
   4  12  -3   -3.80   16.80
   4  12  -3    9.70    9.80
  -4 -12   3   -1.60    3.50
  -4 -12   3   -1.40    9.70
   3  12  -3    1.80    8.10
   3  12  -3    8.00    7.70
   3  12  -3  -29.10   17.20
  -3 -12   3   -4.00   10.30
  -3 -12   3    8.90   11.30
  -3 -12   3   -3.70    3.80
   2  12  -3   10.30    9.20
   2  12  -3   14.20   10.80
   2  12  -3   26.80    7.60
  -2 -12   3   18.00   10.50
  -2 -12   3   -1.40    8.00
  -2 -12   3   11.40    5.20
  -2 -12   3   15.30   11.40
   1  12  -3   -2.70    5.70
   1  12  -3    3.10    5.10
   1  12  -3  -14.40    8.70
  -1 -12   3    0.20    4.90
  -1 -12   3   -4.60    8.80
  -1 -12   3  -12.10    8.00
  -1 -12   3  -10.50    8.10
   0  12  -3   17.30    8.80
   0  12  -3   26.80    8.60
   0  12  -3   42.80    9.70
   0 -12   3   30.30   11.00
   0 -12   3   17.60    7.00
   0 -12   3   18.40    9.50
  -1  12  -3  245.68   36.30
  -1  12  -3  273.37   36.10
   1 -12   3  330.97   35.40
   1 -12   3  249.58   36.60
  -2  12  -3   25.30   10.70
  -2  12  -3    4.80    7.20
  -2  12  -3   23.30    8.10
   2 -12   3   22.90   11.20
   2 -12   3   22.00   10.00
   2 -12   3   36.70   11.30
  -3  12  -3   39.70   12.10
  -3  12  -3   42.80   13.00
  -3  12  -3   52.19   11.70
  -3  12  -3   70.59   13.20
   3 -12   3   28.90    9.90
   3 -12   3   53.29   11.00
   3 -12   3   73.09   14.90
  -4  12  -3    1.70    6.30
  -4  12  -3   14.60    7.50
   4 -12   3   11.40    8.80
   4 -12   3   13.60    7.50
   4 -12   3   11.00    6.70
  -5  12  -3  143.99   23.10
  -5  12  -3  150.38   22.70
  -5  12  -3  138.09   25.40
   5 -12   3  119.29   19.30
   5 -12   3  188.88   23.00
   5 -12   3  155.58   24.30
   5 -12   3  137.19   21.80
  -6  12  -3    8.40    7.70
  -6  12  -3    5.30    7.30
  -6  12  -3    9.00    9.30
  -6  12  -3    1.50   11.80
   6 -12   3   16.60    7.10
   6 -12   3    3.40    7.80
   6 -12   3   15.30    9.70
   6 -12   3    5.70    7.00
  -7  12  -3   -0.60    7.50
  -7  12  -3   33.10    9.20
  -7  12  -3   -5.90   12.70
   7 -12   3   28.90    8.80
   7 -12   3   13.70   10.00
   7 -12   3    7.60    7.40
   7 -12   3   19.20    6.50
   7 -12   3  -11.60    7.80
   5  11  -3   21.40   12.00
   5  11  -3   -4.50   22.30
   5  11  -3   -6.30    7.30
  -5 -11   3   -0.10    4.60
  -5 -11   3   -3.00    9.20
   4  11  -3  100.39   17.10
   4  11  -3   79.39   21.90
   4  11  -3   57.99   15.40
  -4 -11   3   45.70   14.40
  -4 -11   3   49.00   14.00
  -4 -11   3   66.19   10.20
  -4 -11   3   24.80   16.20
   3  11  -3  -10.00   10.60
   3  11  -3   10.40    8.90
   3  11  -3   -4.00    5.30
  -3 -11   3   10.00   10.60
  -3 -11   3    1.50    3.50
  -3 -11   3    0.40    8.50
  -3 -11   3    3.40    9.40
   2  11  -3   35.80    8.40
   2  11  -3   35.40   10.80
   2  11  -3   29.30   11.10
  -2 -11   3   20.30    5.90
  -2 -11   3   16.50   11.40
  -2 -11   3   25.60   11.50
  -2 -11   3   20.30   10.10
   1  11  -3    3.00    8.10
   1  11  -3    4.60    7.00
   1  11  -3   16.20    7.40
   1  11  -3    8.10    4.50
  -1 -11   3    2.80    7.70
  -1 -11   3   12.10    5.40
  -1 -11   3   -1.40    7.90
  -1 -11   3    0.80    8.30
   0  11  -3    4.80   12.40
   0  11  -3    2.30    5.40
   0  11  -3   12.80    7.20
   0  11  -3    1.90    7.00
   0 -11   3    8.70    8.40
   0 -11   3    1.70    6.20
   0 -11   3   10.20    5.90
   0 -11   3    0.80    7.20
  -1  11  -3    4.10    7.60
  -1  11  -3   -3.30    5.80
  -1  11  -3   -1.60    5.00
  -1  11  -3    5.20    5.30
   1 -11   3   -1.20    7.40
   1 -11   3    7.60    7.70
   1 -11   3    1.60    6.70
  -2  11  -3   -0.10    5.40
  -2  11  -3   10.70    7.80
  -2  11  -3    1.20    8.00
  -2  11  -3   -1.80    5.60
   2 -11   3   -0.70    7.00
   2 -11   3    3.50    7.90
   2 -11   3   -0.90    6.70
  -3  11  -3 1370.06  163.88
  -3  11  -3 1655.83  163.78
  -3  11  -3 1479.95  164.28
  -3  11  -3 1266.57  163.98
   3 -11   3 1552.74  165.08
   3 -11   3 1344.97  163.68
  -4  11  -3   21.10   11.50
  -4  11  -3   21.60    9.30
  -4  11  -3   26.30    8.00
  -4  11  -3   10.40    8.90
   4 -11   3   25.70    9.60
   4 -11   3   55.89   11.10
   4 -11   3   22.90    4.80
   4 -11   3   27.70    8.70
   4 -11   3   32.80    9.30
  -5  11  -3    2.70    6.70
  -5  11  -3    3.50    7.00
  -5  11  -3   -7.10   10.80
   5 -11   3   13.10    8.10
   5 -11   3   13.20    8.20
   5 -11   3    3.20    7.70
   5 -11   3    6.20    6.80
  -6  11  -3    1.90    7.00
  -6  11  -3  -10.10    9.70
  -6  11  -3    4.00    7.70
   6 -11   3   -6.60    7.70
   6 -11   3   -3.00    7.00
   6 -11   3   -4.30    5.60
   6 -11   3    2.50    6.10
  -7  11  -3   -3.00    4.50
  -7  11  -3   -0.60   11.60
  -7  11  -3   -2.20    6.80
  -7  11  -3    3.90    8.10
   7 -11   3   15.60    7.40
   7 -11   3   -7.90    6.40
   7 -11   3    5.00    6.70
   7 -11   3    0.10    8.70
   6  10  -3   -5.90    7.40
   6  10  -3  -13.10   18.60
   6  10  -3   34.00   14.10
   6  10  -3   -0.80    8.50
  -6 -10   3   -7.80    7.30
  -6 -10   3   -2.80   10.40
   5  10  -3   -7.20    6.40
   5  10  -3   18.50   11.40
   5  10  -3  -16.50   14.30
  -5 -10   3   -1.60    3.70
  -5 -10   3  -12.50    8.40
   4  10  -3  124.99   23.60
   4  10  -3  103.39   19.90
  -4 -10   3   76.29   12.90
  -4 -10   3   87.89   20.00
  -4 -10   3  105.99   18.90
   3  10  -3    1.50    9.60
   3  10  -3   -3.30    9.30
   3  10  -3    0.20    5.90
  -3 -10   3   -8.20    6.20
  -3 -10   3   -2.20    4.90
  -3 -10   3   -1.30    3.10
  -3 -10   3    4.50    7.40
   2  10  -3  273.17   31.90
   2  10  -3  209.38   27.00
  -2 -10   3  253.17   31.50
  -2 -10   3  170.18   30.50
  -2 -10   3  231.48   29.60
  -2 -10   3  161.48   29.30
   1  10  -3   17.30    8.30
   1  10  -3   14.10    8.10
   1  10  -3   26.90    6.40
   1  10  -3   13.50    5.00
  -1 -10   3    5.50    6.90
  -1 -10   3    8.30    4.60
  -1 -10   3   21.50    8.40
  -1 -10   3   14.30    8.90
   0  10  -3  193.98   23.30
   0  10  -3  126.89   19.70
   0  10  -3  128.29   22.00
   0 -10   3  148.19   20.60
   0 -10   3  167.88   23.60
   0 -10   3  188.78   23.10
   0 -10   3  137.09   22.70
  -1  10  -3    1.50    5.90
  -1  10  -3    1.00    5.20
  -1  10  -3    8.40    5.00
  -1  10  -3    6.50    6.50
   1 -10   3    2.50    6.20
   1 -10   3    9.00    7.30
   1 -10   3    0.30    4.90
  -2  10  -3   12.60    6.80
  -2  10  -3   18.90    6.50
  -2  10  -3   14.70    7.70
  -2  10  -3   20.10    6.80
   2 -10   3   16.70    6.90
   2 -10   3   21.90    8.40
   2 -10   3   29.20    8.60
  -3  10  -3  487.45   58.49
  -3  10  -3  518.45   58.89
  -3  10  -3  537.15   58.19
  -3  10  -3  427.76   58.49
   3 -10   3  532.35   59.59
   3 -10   3  447.96   58.09
  -4  10  -3  433.86   52.69
  -4  10  -3  412.16   52.09
   4 -10   3  456.55   52.59
   4 -10   3  410.96   51.19
  -5  10  -3  239.98   39.80
  -5  10  -3  288.37   35.10
  -5  10  -3  208.98   35.30
  -5  10  -3  263.07   34.70
   5 -10   3  289.57   33.90
   5 -10   3  247.48   34.20
   5 -10   3  301.67   34.70
  -6  10  -3   -0.40   10.10
  -6  10  -3   17.20    8.00
  -6  10  -3   19.90    8.30
  -6  10  -3   19.70   10.30
   6 -10   3   22.30    9.90
   6 -10   3   16.20    8.00
   6 -10   3    5.90    6.80
   6 -10   3   24.30    8.00
  -7  10  -3   -3.20   10.90
  -7  10  -3   -2.70    6.80
  -7  10  -3    3.10    5.80
   7 -10   3   -8.10    6.10
   7 -10   3   -0.20    7.90
   7 -10   3   13.20    7.30
   7 -10   3    2.70    6.90
   6   9  -3   13.20   10.40
   6   9  -3   18.90   12.30
   6   9  -3   18.50   19.10
  -6  -9   3   13.40    8.50
  -6  -9   3   21.90    4.20
  -6  -9   3   15.80   13.10
  -6  -9   3    0.00   12.20
   5   9  -3   -6.10   12.40
   5   9  -3   10.90   12.20
   5   9  -3   -3.10    7.50
  -5  -9   3   -7.70    9.50
  -5  -9   3   -5.30    2.90
  -5  -9   3   -3.30    3.70
   4   9  -3  250.77   32.30
   4   9  -3  283.07   35.20
  -4  -9   3  222.48   27.10
  -4  -9   3  177.98   32.80
   3   9  -3   16.30    8.40
   3   9  -3    9.70    8.10
   3   9  -3    6.40    6.80
  -3  -9   3    8.90    3.30
  -3  -9   3   11.70    7.20
  -3  -9   3   14.80    9.30
  -3  -9   3   11.00    6.40
   2   9  -3  343.27   38.80
   2   9  -3  318.77   35.90
   2   9  -3  240.78   37.30
  -2  -9   3  248.18   38.00
  -2  -9   3  361.96   39.00
  -2  -9   3  249.08   34.60
  -2  -9   3  337.47   37.30
   1   9  -3    3.60    5.90
   1   9  -3    2.30    4.10
   1   9  -3   -1.00    4.40
   1   9  -3    1.60    3.30
  -1  -9   3   -1.80    5.20
  -1  -9   3    1.30    5.70
  -1  -9   3    0.80    3.30
  -1  -9   3    2.90    9.10
   0   9  -3  206.38   23.20
   0   9  -3  133.99   22.30
   0   9  -3  166.08   20.80
   0  -9   3  164.08   23.20
   0  -9   3  149.39   23.00
  -1   9  -3  165.88   25.20
  -1   9  -3  167.88   24.00
   1  -9   3  240.68   25.60
   1  -9   3  185.88   25.50
   1  -9   3  190.68   25.50
  -2   9  -3   13.00    5.60
  -2   9  -3    5.70    6.30
  -2   9  -3   16.00    5.70
  -2   9  -3   23.60    7.60
   2  -9   3   29.50    7.70
   2  -9   3   18.80    7.30
   2  -9   3   18.10    6.80
   2  -9   3   20.00    3.20
  -3   9  -3  132.79   19.70
  -3   9  -3  127.59   19.40
  -3   9  -3  132.79   18.60
  -3   9  -3  130.99   19.50
   3  -9   3  124.09   19.80
   3  -9   3  130.99   18.80
  -4   9  -3   45.00   11.60
  -4   9  -3   28.30    8.70
   4  -9   3   57.69   10.60
   4  -9   3   42.10    9.50
   4  -9   3   39.50    9.50
  -5   9  -3 2096.19  245.98
  -5   9  -3 2225.98  245.68
  -5   9  -3 2504.45  245.78
  -5   9  -3 1976.30  246.68
   5  -9   3 2145.89  244.38
   5  -9   3 2145.49  244.68
   5  -9   3 2180.28  245.08
  -6   9  -3  318.27   35.90
  -6   9  -3  244.38   34.80
  -6   9  -3  247.78   37.30
  -6   9  -3  243.48   37.50
   6  -9   3  244.78   35.10
   6  -9   3  322.67   37.60
   6  -9   3  269.87   34.40
   6  -9   3  300.97   34.60
  -7   9  -3  235.38   31.10
  -7   9  -3  260.17   31.60
  -7   9  -3  203.38   34.30
   7  -9   3  217.38   31.80
   7  -9   3  250.97   34.50
   7  -9   3  196.48   33.90
   7  -9   3  238.28   30.40
  -8   9  -3  129.49   24.60
  -8   9  -3  135.79   20.80
  -8   9  -3   72.29   21.10
   8  -9   3  130.79   20.40
   8  -9   3  120.99   20.00
   8  -9   3  143.39   24.90
   7   8  -3   -2.90    8.20
   7   8  -3   -9.20   16.80
   7   8  -3   -4.30    8.30
  -7  -8   3   10.30    5.40
  -7  -8   3   -3.90    8.20
  -7  -8   3    6.80   11.70
   6   8  -3  -11.00   13.50
   6   8  -3    2.80    8.00
   6   8  -3   -0.20    8.20
  -6  -8   3    2.00    3.60
  -6  -8   3  -10.80    9.30
  -6  -8   3   -4.50    7.20
  -6  -8   3   -6.80    8.80
   5   8  -3   33.30   11.00
   5   8  -3   38.60   13.90
   5   8  -3   56.89   15.00
  -5  -8   3   24.00    9.10
  -5  -8   3   34.20    6.20
  -5  -8   3   36.20   10.20
  -5  -8   3   47.50    6.60
  -5  -8   3   16.00   10.40
   4   8  -3  -15.40    7.40
   4   8  -3   -6.80   10.20
   4   8  -3   -3.80    8.20
  -4  -8   3   -4.40    6.70
  -4  -8   3    4.60    5.60
  -4  -8   3   -0.40    7.10
  -4  -8   3   -2.90    2.70
   3   8  -3   79.89   14.70
   3   8  -3   90.09   15.90
  -3  -8   3   77.79   10.80
  -3  -8   3   66.09   13.90
  -3  -8   3  105.89   21.40
   2   8  -3  670.43   72.19
   2   8  -3  604.04   73.49
  -2  -8   3  612.44   71.09
   1   8  -3  310.17   38.50
   1   8  -3  304.17   40.80
  -1  -8   3  354.46   42.70
  -1  -8   3  374.16   40.80
  -1  -8   3  349.37   39.20
   0   8  -3  247.18   28.30
   0   8  -3  227.48   29.90
   0  -8   3  214.88   29.70
   0  -8   3  261.37   31.10
  -1   8  -3   49.60    9.50
  -1   8  -3   49.40    9.80
  -1   8  -3   44.90   10.20
   1  -8   3   46.70   10.10
   1  -8   3   72.89   13.70
  -2   8  -3  290.67   38.90
  -2   8  -3  340.87   40.50
  -2   8  -3  327.27   39.30
  -2   8  -3  329.17   39.90
   2  -8   3  395.26   39.90
   2  -8   3  284.27   39.70
   2  -8   3  337.77   39.60
  -3   8  -3   -2.00    4.30
  -3   8  -3    1.30    4.90
  -3   8  -3    1.30    5.00
  -3   8  -3    3.90    5.80
   3  -8   3   -2.30    4.50
   3  -8   3   -3.00    4.10
   3  -8   3    3.80    4.70
   3  -8   3    0.50    5.00
  -4   8  -3    7.40    6.50
  -4   8  -3    1.20    6.80
  -4   8  -3    7.00    6.60
   4  -8   3    7.10    5.10
   4  -8   3    1.30    5.20
   4  -8   3    5.40    6.00
   4  -8   3    5.60    5.10
  -5   8  -3  955.80  114.69
  -5   8  -3  935.01  113.99
  -5   8  -3  889.71  115.69
   5  -8   3  974.30  113.89
   5  -8   3 1075.59  114.99
   5  -8   3 1101.09  113.39
   5  -8   3 1032.60  113.29
  -6   8  -3    0.90    6.20
  -6   8  -3   11.20    8.80
  -6   8  -3    1.40    7.30
   6  -8   3    3.60    7.80
   6  -8   3    1.00    5.00
   6  -8   3    1.70    6.30
   6  -8   3  -10.50    7.00
  -7   8  -3   -5.90    9.90
  -7   8  -3    9.10    7.50
  -7   8  -3   15.40    8.70
  -7   8  -3   11.60    6.80
   7  -8   3   13.30    7.30
   7  -8   3   11.30    9.80
   7  -8   3   12.90    8.00
  -8   8  -3    3.70    9.40
  -8   8  -3    2.10    8.30
  -8   8  -3   -6.60   10.90
   8  -8   3   -8.20    6.80
   8  -8   3    4.00   10.20
   8  -8   3    1.80    6.90
   7   7  -3    8.50   11.50
   7   7  -3   54.49   19.10
   7   7  -3   21.70   16.50
  -7  -7   3   15.50   11.60
  -7  -7   3    6.90    8.80
  -7  -7   3   -1.20   11.20
  -7  -7   3   19.30   12.80
  -7  -7   3   34.20   11.30
   6   7  -3   -2.20    7.30
   6   7  -3   -2.10    6.90
   6   7  -3   -9.30   11.00
  -6  -7   3   -4.50    8.70
  -6  -7   3   -3.80    7.30
  -6  -7   3    3.40    4.20
   5   7  -3   12.90   10.40
   5   7  -3    5.50    7.20
   5   7  -3    0.10   10.00
  -5  -7   3   -6.20    6.30
  -5  -7   3    6.80    7.20
  -5  -7   3   10.00    3.60
  -5  -7   3    4.10    6.60
  -5  -7   3    3.10   11.50
   4   7  -3   56.89   12.80
   4   7  -3   67.29   14.90
   4   7  -3   78.19   15.70
  -4  -7   3   74.19    9.70
  -4  -7   3   90.69   13.30
  -4  -7   3   84.79   15.50
  -4  -7   3   56.99    8.50
  -4  -7   3   63.29   13.80
   3   7  -3   -4.50    5.10
   3   7  -3    0.90    4.20
   3   7  -3   -2.30    5.80
  -3  -7   3    0.80    4.00
  -3  -7   3    1.20    1.90
  -3  -7   3    0.00    5.10
  -3  -7   3    1.60    5.10
   2   7  -3   -3.50    4.30
   2   7  -3    0.60    7.20
   2   7  -3    0.30    4.90
  -2  -7   3    3.10    4.20
  -2  -7   3   -1.50    2.00
  -2  -7   3    1.70    3.90
  -2  -7   3    1.00    4.70
   1   7  -3  195.48   28.60
   1   7  -3  196.98   26.50
   1   7  -3  265.47   29.20
   1   7  -3  260.17   27.90
  -1  -7   3  240.48   28.30
  -1  -7   3  204.18   29.00
  -1  -7   3  279.07   29.30
  -1  -7   3  216.18   27.10
   0   7  -3  233.68   29.30
   0   7  -3  255.17   31.00
   0  -7   3  260.17   31.30
   0  -7   3  254.87   30.80
  -1   7  -3   31.00    6.00
  -1   7  -3   15.40    5.40
  -1   7  -3   17.90    5.90
  -1   7  -3   23.10    6.30
   1  -7   3   27.80    6.80
   1  -7   3   10.90    5.90
   1  -7   3   22.10    4.40
   1  -7   3   15.60    5.80
  -2   7  -3    3.90    4.20
  -2   7  -3   -0.30    4.10
  -2   7  -3    3.00    4.90
  -2   7  -3    7.10    4.90
   2  -7   3    0.40    4.80
   2  -7   3   13.70    5.60
   2  -7   3    7.00    4.60
   2  -7   3    1.40    4.60
  -3   7  -3  406.76   44.80
  -3   7  -3  314.47   44.70
   3  -7   3  412.46   44.60
   3  -7   3  432.86   44.80
   3  -7   3  330.87   43.80
   3  -7   3  348.77   43.70
  -4   7  -3   -0.10    5.90
  -4   7  -3    1.20    5.80
  -4   7  -3    3.50    5.00
  -4   7  -3   -2.50    5.80
   4  -7   3    3.10    5.30
   4  -7   3   -0.80    4.60
   4  -7   3    0.40    4.10
   4  -7   3    7.90    4.80
  -5   7  -3  193.28   31.30
  -5   7  -3  225.98   30.00
  -5   7  -3  198.38   28.90
   5  -7   3  260.37   28.30
   5  -7   3  202.08   29.30
   5  -7   3  230.78   30.50
   5  -7   3  247.38   28.70
  -6   7  -3   18.90   10.50
  -6   7  -3   45.60   13.00
  -6   7  -3    8.50    8.00
  -6   7  -3   29.80   10.00
   6  -7   3    5.90    8.50
   6  -7   3   16.60    7.40
   6  -7   3   31.40    9.80
  -7   7  -3    2.00    8.50
  -7   7  -3    6.90    6.50
  -7   7  -3   -5.60    9.20
  -7   7  -3   22.00    9.50
   7  -7   3   -2.70    3.40
   7  -7   3    1.10    8.30
   7  -7   3    2.40    5.50
   7  -7   3   13.40    8.30
   7  -7   3    6.60    6.60
  -8   7  -3    9.80    4.90
  -8   7  -3   11.70   11.70
  -8   7  -3   17.10   11.10
  -8   7  -3   15.40    9.70
   8  -7   3   10.50   11.00
   8  -7   3   23.50   10.30
   8  -7   3   17.40    8.10
   8  -7   3   33.20   11.50
   8  -7   3   16.30    6.90
   8   6  -3   12.40    9.40
   8   6  -3   -9.00   15.90
   8   6  -3    1.50    8.80
  -8  -6   3    3.20    9.80
  -8  -6   3   18.70   11.80
  -8  -6   3    7.70    7.50
   7   6  -3   57.09   16.20
   7   6  -3   34.90   11.70
   7   6  -3   12.70   10.40
   7   6  -3   54.39   22.30
  -7  -6   3   44.00   14.20
  -7  -6   3   23.00   13.50
  -7  -6   3   39.80   11.20
  -7  -6   3   26.90   11.20
  -7  -6   3   46.10    9.20
   6   6  -3   14.90    9.50
   6   6  -3   52.79   14.20
   6   6  -3   23.80    9.20
   6   6  -3   25.10   13.30
   6   6  -3   20.30    6.20
  -6  -6   3   23.50    9.50
  -6  -6   3   20.80    9.70
  -6  -6   3   29.40   11.50
  -6  -6   3   30.00   10.40
  -6  -6   3   24.30    6.00
   5   6  -3   12.40    3.60
   5   6  -3   13.30   11.30
   5   6  -3   17.00    8.20
   5   6  -3   15.30    9.20
  -5  -6   3    9.50    7.70
  -5  -6   3   20.00    8.20
  -5  -6   3   24.60    9.00
  -5  -6   3   15.60    7.10
  -5  -6   3   22.90    4.50
   4   6  -3  303.97   41.10
   4   6  -3  333.37   41.60
  -4  -6   3  322.37   37.20
  -4  -6   3  370.36   41.30
   3   6  -3   19.10    7.20
   3   6  -3   15.30    7.10
   3   6  -3   16.90    6.00
  -3  -6   3   13.90    2.90
  -3  -6   3   12.20    6.20
  -3  -6   3   20.90    9.60
  -3  -6   3   16.00    5.20
   2   6  -3    2.40    3.80
   2   6  -3   -7.90    3.90
   2   6  -3    2.20    4.40
   2   6  -3   -5.70    4.10
  -2  -6   3    0.50    1.80
  -2  -6   3    1.30    3.50
  -2  -6   3   -0.10    4.60
  -2  -6   3    2.70    3.60
   1   6  -3   54.39    8.40
   1   6  -3   37.10    9.20
   1   6  -3   61.19   12.40
   1   6  -3   64.09   10.80
   1   6  -3   48.50    7.30
  -1  -6   3   61.39    9.90
  -1  -6   3   69.99   10.70
  -1  -6   3   49.99    9.90
   0   6  -3   29.00    7.10
   0   6  -3   60.99    7.80
   0   6  -3   27.10    8.00
   0   6  -3   54.59    6.40
   0   6  -3   52.79    9.50
   0  -6   3   40.50    8.40
   0  -6   3   36.30    7.60
  -1   6  -3  852.41   97.09
  -1   6  -3  912.31   96.79
  -1   6  -3  837.72   96.49
   1  -6   3  850.41   96.89
   1  -6   3  824.92   95.29
  -2   6  -3   72.99   12.40
  -2   6  -3   55.99   10.90
  -2   6  -3   53.69   10.50
  -2   6  -3   62.59   10.50
   2  -6   3   71.09   11.90
   2  -6   3   46.10   10.20
   2  -6   3   69.69   11.20
   2  -6   3   84.69   11.90
  -3   6  -3  343.47   45.30
  -3   6  -3  320.57   43.90
   3  -6   3  412.16   44.00
   3  -6   3  398.46   44.80
   3  -6   3  417.76   45.00
   3  -6   3  358.06   43.70
  -4   6  -3  171.98   23.30
  -4   6  -3  170.28   23.20
  -4   6  -3  166.48   24.90
   4  -6   3  170.48   21.90
   4  -6   3  192.48   22.40
   4  -6   3  164.38   23.40
   4  -6   3  178.88   24.20
  -5   6  -3  293.07   34.50
  -5   6  -3  262.47   36.60
  -5   6  -3  221.58   33.30
   5  -6   3  277.77   35.30
   5  -6   3  225.78   33.70
   5  -6   3  324.37   32.60
   5  -6   3  276.07   32.90
  -6   6  -3   72.39   13.20
  -6   6  -3   59.79   15.00
  -6   6  -3   44.10   11.40
  -6   6  -3   58.69   13.80
   6  -6   3   54.49   12.60
   6  -6   3   61.39   13.40
   6  -6   3   37.90   12.10
   6  -6   3   52.39   10.80
  -7   6  -3   28.70    9.20
  -7   6  -3   47.40   11.40
  -7   6  -3   18.60   11.70
  -7   6  -3   34.40   12.90
   7  -6   3   13.80    7.40
   7  -6   3   36.50   11.70
   7  -6   3   33.60    7.40
   7  -6   3   39.50   10.90
   7  -6   3   23.40   10.20
  -8   6  -3   10.80    4.50
  -8   6  -3   33.30   11.00
  -8   6  -3    3.40   11.70
  -8   6  -3   19.80   11.90
   8  -6   3    8.00    9.70
   8  -6   3   43.80   13.40
   8  -6   3    7.10    9.20
   8  -6   3   22.30    8.00
   8   5  -3    4.60    5.00
   8   5  -3   -0.90   13.40
   8   5  -3   -0.70    8.90
  -8  -5   3    2.70    7.40
  -8  -5   3  -14.60    7.90
  -8  -5   3   -6.00    8.50
  -8  -5   3   10.10   10.20
   7   5  -3    9.30    8.80
   7   5  -3   13.40   13.20
   7   5  -3   20.40   16.10
   7   5  -3   12.40    9.70
  -7  -5   3   14.50    9.50
  -7  -5   3   28.10   11.40
  -7  -5   3   21.50   10.90
  -7  -5   3   13.30    6.60
   6   5  -3   46.20   12.50
   6   5  -3   61.39   14.90
   6   5  -3   56.39    9.70
   6   5  -3   48.80   13.50
   6   5  -3   64.59   16.40
  -6  -5   3   46.90   11.80
  -6  -5   3   58.59   13.90
  -6  -5   3   59.79   11.60
  -6  -5   3   49.10   12.60
  -6  -5   3   87.29   16.00
   5   5  -3    8.20    7.60
   5   5  -3   -0.60    8.30
   5   5  -3    6.80    6.40
   5   5  -3    8.80    2.90
  -5  -5   3   12.10    6.40
  -5  -5   3    6.50    7.00
  -5  -5   3   13.10    6.50
  -5  -5   3   11.40    4.10
  -5  -5   3    6.90    7.00
   4   5  -3  754.12   86.59
   4   5  -3  758.02   89.79
   4   5  -3  648.64   83.59
  -4  -5   3  812.82   86.49
  -4  -5   3  717.83   85.69
  -4  -5   3  816.22   83.69
   3   5  -3  100.99   18.80
   3   5  -3  138.79   19.20
  -3  -5   3  165.78   19.30
  -3  -5   3  149.99   16.00
  -3  -5   3  157.68   18.40
  -3  -5   3  138.09   15.60
  -3  -5   3   99.49   18.60
   2   5  -3   -0.30    4.30
   2   5  -3    0.00    3.30
   2   5  -3    1.80    3.80
   2   5  -3   -3.60    3.90
  -2  -5   3   -0.60    3.90
  -2  -5   3    0.90    1.50
  -2  -5   3    4.10    3.60
  -2  -5   3    3.90    4.20
   1   5  -3   25.30    5.60
   1   5  -3   30.80    6.50
   1   5  -3   24.30    3.90
   1   5  -3   21.60    6.40
   1   5  -3   30.20    5.20
  -1  -5   3   32.40    5.90
  -1  -5   3   15.50    4.80
  -1  -5   3   20.50    5.40
  -1  -5   3   21.30    4.60
   0   5  -3  156.98   18.70
   0   5  -3  145.79   19.00
   0   5  -3  172.58   20.70
   0   5  -3  196.68   20.60
   0  -5   3  149.29   19.10
   0  -5   3  179.88   20.80
   0  -5   3  151.78   20.00
  -1   5  -3 2905.61  319.07
  -1   5  -3 2633.54  318.97
  -1   5  -3 3243.48  319.67
  -1   5  -3 2423.56  318.47
   1  -5   3 2851.71  319.07
   1  -5   3 3169.88  320.57
  -2   5  -3  115.39   19.00
  -2   5  -3  114.09   18.30
  -2   5  -3  153.98   18.90
   2  -5   3  172.88   19.80
   2  -5   3  145.09   18.50
   2  -5   3  139.99   19.20
   2  -5   3  174.38   18.90
  -3   5  -3  665.23   85.09
  -3   5  -3  796.52   84.29
  -3   5  -3  740.73   84.49
   3  -5   3  720.13   83.49
   3  -5   3  739.33   84.69
   3  -5   3  747.53   83.39
   3  -5   3  751.32   84.39
  -4   5  -3   52.89   10.10
  -4   5  -3   22.10    7.00
  -4   5  -3   31.70    8.60
  -4   5  -3   29.10    9.50
   4  -5   3   32.70    7.30
   4  -5   3   39.70    7.40
   4  -5   3   17.40   11.80
   4  -5   3   29.70   12.60
  -5   5  -3  159.18   22.70
  -5   5  -3  175.58   25.80
   5  -5   3  161.48   23.60
   5  -5   3  190.88   24.90
  -6   5  -3   51.39   11.80
  -6   5  -3   86.59   14.70
  -6   5  -3   71.79   15.30
  -6   5  -3   59.69   15.40
   6  -5   3   57.29   10.30
   6  -5   3   53.59   13.60
   6  -5   3   55.49   13.50
   6  -5   3   57.19   12.60
  -7   5  -3   17.30   13.60
  -7   5  -3   20.60    9.00
  -7   5  -3   32.90   10.90
  -7   5  -3   26.30   10.70
   7  -5   3   28.50    9.30
   7  -5   3   22.50    9.90
   7  -5   3   42.00   12.70
  -8   5  -3   10.70    4.60
  -8   5  -3    9.40    9.60
  -8   5  -3   15.50   11.60
  -8   5  -3   -2.10    9.90
   8  -5   3   26.50   12.40
   8  -5   3  -22.90    9.30
   8  -5   3   14.90   10.50
   8   4  -3   29.80   12.50
   8   4  -3   23.50    5.70
   8   4  -3   27.50   13.90
   8   4  -3   13.60   11.10
  -8  -4   3   33.10   10.50
  -8  -4   3   25.00    9.00
  -8  -4   3   32.60   12.00
   7   4  -3    5.90    4.20
   7   4  -3    4.10    8.50
   7   4  -3   12.60   12.30
   7   4  -3   -0.20    9.00
  -7  -4   3    2.70    6.70
  -7  -4   3   10.20    6.20
  -7  -4   3    6.30    9.00
  -7  -4   3    4.00    8.80
   6   4  -3  354.76   49.90
   6   4  -3  359.26   48.90
   6   4  -3  390.16   50.19
   6   4  -3  424.36   49.99
   6   4  -3  350.46   45.20
  -6  -4   3  434.86   46.30
  -6  -4   3  357.36   49.00
  -6  -4   3  422.66   47.60
  -6  -4   3  443.16   48.40
  -6  -4   3  422.26   49.00
   5   4  -3   -0.30    7.90
   5   4  -3    9.60    7.10
   5   4  -3    7.40    2.60
   5   4  -3    2.40    5.60
  -5  -4   3    8.10    6.70
  -5  -4   3    6.20    6.50
  -5  -4   3    5.30    5.30
  -5  -4   3    9.40    4.40
  -5  -4   3    9.40    5.50
   4   4  -3 4626.34  522.65
   4   4  -3 4648.53  527.45
   4   4  -3 4342.17  521.45
   4   4  -3 4950.60  524.65
  -4  -4   3 5074.29  523.75
  -4  -4   3 5320.57  523.85
  -4  -4   3 4007.80  523.25
   3   4  -3  307.37   42.10
   3   4  -3  385.86   41.70
   3   4  -3  350.96   41.90
  -3  -4   3  280.97   41.50
  -3  -4   3  409.46   42.10
  -3  -4   3  381.86   39.70
   2   4  -3   20.70    5.20
   2   4  -3   28.40    6.30
   2   4  -3   23.60    5.20
   2   4  -3   35.20    6.30
  -2  -4   3   18.60    3.30
  -2  -4   3   14.90    4.70
  -2  -4   3   26.90    5.60
   1   4  -3   20.10    5.00
   1   4  -3   30.00    5.00
   1   4  -3   21.20    4.50
   1   4  -3   23.60    5.70
   1   4  -3   14.40    3.10
  -1  -4   3   38.10    6.50
  -1  -4   3   26.40    5.20
  -1  -4   3   21.30    4.80
  -1  -4   3   21.00    5.40
   0   4  -3 1041.50  106.19
   0   4  -3  853.71  105.89
   0   4  -3  881.51  104.89
   0   4  -3 1008.80  105.79
   0  -4   3  982.00  105.89
   0  -4   3  895.41  105.09
  -1   4  -3  456.35   51.79
  -1   4  -3  473.55   51.49
   1  -4   3  485.55   51.79
   1  -4   3  394.56   52.59
  -2   4  -3   66.09   11.00
  -2   4  -3   60.89   12.20
   2  -4   3   93.49   11.10
   2  -4   3   79.49   11.10
   2  -4   3   81.29   12.20
   2  -4   3   66.29   11.90
  -3   4  -3 2771.22  345.97
  -3   4  -3 2929.21  347.07
   3  -4   3 3603.84  345.37
   3  -4   3 3097.59  346.17
   3  -4   3 3112.09  346.67
  -4   4  -3  166.28   24.20
  -4   4  -3  159.68   22.10
   4  -4   3  181.48   24.60
  -5   4  -3  500.95   57.99
  -5   4  -3  414.06   54.79
   5  -4   3  529.95   57.09
   5  -4   3  456.85   56.49
   5  -4   3  451.95   55.39
  -6   4  -3  178.88   28.90
  -6   4  -3  283.17   31.10
  -6   4  -3  238.68   33.10
   6  -4   3  177.58   30.50
   6  -4   3  238.88   31.90
   6  -4   3  246.78   29.40
  -7   4  -3   29.30   10.00
  -7   4  -3   20.40   11.30
  -7   4  -3   19.80    8.60
  -7   4  -3    6.30    7.00
   7  -4   3   15.90   10.40
   7  -4   3   22.70    8.80
   7  -4   3   10.00    6.00
   7  -4   3   16.20    9.80
  -8   4  -3   23.30    9.90
  -8   4  -3    5.90   11.60
   8  -4   3    5.40    5.60
   8  -4   3   19.00   11.90
   8  -4   3   44.60   14.80
   8  -4   3   13.60    8.00
   8   3  -3  146.99   18.90
   8   3  -3  155.78   26.70
   8   3  -3  146.29   24.70
  -8  -3   3  109.29   20.60
  -8  -3   3  162.88   21.20
  -8  -3   3  157.28   22.80
   7   3  -3  112.19   21.10
   7   3  -3  117.39   20.90
   7   3  -3  123.49   15.10
   7   3  -3   87.29   19.80
  -7  -3   3   91.59   18.90
  -7  -3   3  121.99   17.10
  -7  -3   3  119.79   17.90
  -7  -3   3  107.39   18.90
   6   3  -3  212.18   28.30
   6   3  -3  213.98   25.20
   6   3  -3  205.78   30.10
   6   3  -3  184.88   28.60
   6   3  -3  195.78   27.90
  -6  -3   3  183.88   27.40
  -6  -3   3  204.68   28.10
  -6  -3   3  238.08   24.90
  -6  -3   3  160.48   24.10
  -6  -3   3  204.88   25.90
   5   3  -3   83.49   16.70
   5   3  -3   78.79   10.80
   5   3  -3   87.29   15.60
   5   3  -3   93.29   15.00
   5   3  -3   77.59   12.20
  -5  -3   3   97.19   15.80
  -5  -3   3   85.19   15.20
  -5  -3   3  107.29   12.60
  -5  -3   3   80.49   15.70
  -5  -3   3   82.39   17.80
   4   3  -3  818.32   91.79
   4   3  -3  724.23   89.59
   4   3  -3  786.42   92.69
  -4  -3   3  904.81   91.59
  -4  -3   3  693.13   91.39
  -4  -3   3  793.52   95.59
  -4  -3   3  916.81   90.39
   3   3  -3   48.00   10.00
   3   3  -3   58.59   11.30
   3   3  -3   65.89   10.70
  -3  -3   3   75.59   10.50
  -3  -3   3   91.09   11.50
  -3  -3   3   64.59    8.20
  -3  -3   3   55.49   10.50
   2   3  -3  431.46   53.29
   2   3  -3  536.35   53.49
   2   3  -3  495.05   53.69
  -2  -3   3  413.26   53.29
   1   3  -3  385.76   47.80
   1   3  -3  428.56   48.30
   1   3  -3  438.06   48.10
  -1  -3   3  475.15   48.50
  -1  -3   3  384.76   48.10
   0   3  -3  553.54   61.59
   0   3  -3  552.54   61.19
   0  -3   3  510.15   61.29
   0  -3   3  547.05   61.19
  -1   3  -3 1126.69  115.69
  -1   3  -3  920.21  115.49
   1  -3   3 1186.18  115.99
   1  -3   3  895.51  115.09
   1  -3   3 1032.30  115.39
  -2   3  -3   70.79   11.70
  -2   3  -3   47.80    9.90
  -2   3  -3   87.69   10.50
  -2   3  -3   69.59    9.50
   2  -3   3   62.99   10.90
   2  -3   3   65.49    9.20
   2  -3   3   46.10    9.50
  -3   3  -3 3883.31  442.26
   3  -3   3 3980.70  441.36
   3  -3   3 4031.50  441.86
  -4   3  -3   39.70   10.50
  -4   3  -3   30.40    8.10
  -4   3  -3   65.69   10.60
  -4   3  -3   58.49   10.40
   4  -3   3   45.50    7.60
   4  -3   3   56.49   11.80
   4  -3   3   33.30   12.50
  -5   3  -3  143.99   22.60
  -5   3  -3  127.79   20.00
   5  -3   3  134.19   21.30
   5  -3   3  163.28   22.70
   5  -3   3  160.58   20.10
  -6   3  -3    6.70    6.80
  -6   3  -3   13.70    9.00
  -6   3  -3   26.30    8.80
  -6   3  -3   38.50   11.00
   6  -3   3   24.50    6.20
   6  -3   3   12.30    8.90
   6  -3   3   10.50    6.90
   6  -3   3   14.20    9.50
   6  -3   3   28.40    9.30
  -7   3  -3    7.40    7.40
  -7   3  -3    7.90    8.20
  -7   3  -3    2.50   10.20
   7  -3   3   12.30    9.90
   7  -3   3    7.20    5.80
   7  -3   3   -4.00    6.10
   7  -3   3   -0.80    9.10
   7  -3   3    9.70    8.20
  -8   3  -3   80.29   18.70
  -8   3  -3  125.89   18.80
   8  -3   3  104.39   21.80
   8  -3   3   93.19   15.40
   8  -3   3   74.39   16.90
   8  -3   3   88.19   20.90
   8  -3   3  119.19   20.70
   8   2  -3   42.90    7.70
   8   2  -3   47.20   12.80
   8   2  -3   43.70   13.70
   8   2  -3   34.10   13.60
  -8  -2   3   51.39   13.10
  -8  -2   3   46.70   10.00
  -8  -2   3   35.50   13.10
  -8  -2   3   31.30    8.80
   7   2  -3  123.69   14.70
   7   2  -3  121.99   20.00
   7   2  -3   72.99   18.80
   7   2  -3  100.19   19.30
  -7  -2   3   82.29   16.90
  -7  -2   3  102.09   15.80
  -7  -2   3  120.69   16.50
  -7  -2   3   87.09   18.20
   6   2  -3    2.60    6.10
   6   2  -3    2.00    8.70
   6   2  -3    0.60    8.10
   6   2  -3   -1.80    5.90
   6   2  -3    3.10    3.00
  -6  -2   3   -4.60    5.30
  -6  -2   3   -3.20    3.90
  -6  -2   3    2.80    5.40
  -6  -2   3    5.50    7.80
   5   2  -3   17.30    7.00
   5   2  -3   19.40    3.60
   5   2  -3   19.70    9.00
   5   2  -3   17.10    6.10
  -5  -2   3   16.90    5.50
  -5  -2   3    9.50    7.30
  -5  -2   3   11.50    4.70
  -5  -2   3   19.90    6.40
  -5  -2   3   29.90   11.20
   4   2  -3  617.44   78.89
   4   2  -3  688.43   78.89
   4   2  -3  704.93   80.29
  -4  -2   3  606.44   78.69
  -4  -2   3  611.14   78.39
  -4  -2   3  818.52   78.89
  -4  -2   3  689.63   79.49
  -4  -2   3  826.72   78.39
   3   2  -3  762.82   87.59
   3   2  -3  809.72   86.69
  -3  -2   3  767.12   87.09
  -3  -2   3  831.62   86.09
  -3  -2   3  652.73   86.49
  -3  -2   3  791.02   86.79
   0   2  -3 2094.49  245.98
   0  -2   3 2334.37  246.08
  -1   2  -3 2562.74  306.17
  -1   2  -3 2584.14  306.27
   1  -2   3 2713.53  306.27
   1  -2   3 3155.78  306.57
  -2   2  -3   16.40    5.30
  -2   2  -3    7.80    3.90
  -2   2  -3   12.10    3.30
  -2   2  -3    8.00    4.70
   2  -2   3    9.30    3.80
   2  -2   3    8.60    4.80
   2  -2   3    2.90    3.90
   2  -2   3    9.80    3.30
   2  -2   3    9.80    2.80
  -3   2  -3 2081.39  205.08
  -3   2  -3 1702.93  205.28
   3  -2   3 1993.60  205.18
   3  -2   3 1707.93  204.78
   3  -2   3 1758.12  205.08
   3  -2   3 1724.93  203.38
  -4   2  -3   95.89   12.20
  -4   2  -3  118.39   16.30
  -4   2  -3   85.09   15.10
  -4   2  -3  108.29   17.20
   4  -2   3  157.88   23.00
   4  -2   3  102.49   14.50
   4  -2   3  142.29   22.30
   4  -2   3   94.69   16.20
  -5   2  -3  169.68   25.40
  -5   2  -3  131.89   22.30
  -5   2  -3  168.38   23.30
   5  -2   3  205.78   24.60
   5  -2   3  171.98   22.30
   5  -2   3  147.99   24.10
   5  -2   3  176.78   25.20
   5  -2   3  213.18   26.10
  -6   2  -3   52.99   12.00
  -6   2  -3   22.50    8.70
  -6   2  -3   40.70   11.70
  -6   2  -3   27.50    9.60
   6  -2   3   29.40    6.90
   6  -2   3   29.30   11.10
   6  -2   3   24.30    8.30
   6  -2   3   48.20   11.90
   6  -2   3   27.00   11.40
  -7   2  -3   30.10    9.40
  -7   2  -3   28.20   11.90
  -7   2  -3   45.80   11.90
   7  -2   3   30.50    8.10
   7  -2   3   34.90   11.00
   7  -2   3   34.40   13.40
   7  -2   3   46.70   14.20
   7  -2   3   23.40    9.10
  -8   2  -3   12.10   12.20
  -8   2  -3   41.50   11.20
   8  -2   3   20.20   12.80
   8  -2   3   53.89   16.50
   8  -2   3   29.00   10.70
   8  -2   3   32.00   11.60
   8  -2   3   27.70    9.00
   9   1  -3   13.30   12.50
   9   1  -3   20.50    9.20
   9   1  -3   15.40   11.80
  -9  -1   3   25.90    7.20
  -9  -1   3    7.90    6.00
  -9  -1   3   14.20   10.80
   8   1  -3    1.90    7.00
   8   1  -3   -4.10    8.10
   8   1  -3   -0.40    4.50
   8   1  -3   15.10   11.10
   8   1  -3   21.50   10.10
  -8  -1   3   -5.40    4.60
  -8  -1   3    4.70    7.90
  -8  -1   3   -9.20    9.10
  -8  -1   3    6.40    2.50
   7   1  -3  104.19   18.00
   7   1  -3   96.09   18.40
   7   1  -3   86.29   19.70
  -7  -1   3  108.59   17.10
  -7  -1   3  107.59   14.70
  -7  -1   3   97.49   18.60
   6   1  -3    6.40    5.80
   6   1  -3    3.10    8.10
   6   1  -3    6.50    3.50
   6   1  -3   -2.20    5.90
   6   1  -3    5.20    3.20
   6   1  -3    7.20    8.30
  -6  -1   3    2.30    5.90
  -6  -1   3    7.70    4.30
  -6  -1   3   -0.80    7.00
   5   1  -3   70.39   15.60
   5   1  -3   66.59   14.50
   5   1  -3   60.19   12.30
   5   1  -3   63.99   13.80
  -5  -1   3   68.29   13.30
  -5  -1   3   83.39   10.50
  -5  -1   3   64.49   11.70
   4   1  -3  170.68   23.40
   4   1  -3  176.98   23.00
   4   1  -3  186.58   24.20
   4   1  -3  175.78   25.00
  -4  -1   3  166.18   24.30
  -4  -1   3  218.38   23.20
  -4  -1   3  222.88   22.70
   3   1  -3   35.30    6.10
   3   1  -3   35.70    8.10
   3   1  -3   52.49    8.30
   3   1  -3   31.00    6.10
  -3  -1   3   39.80    7.60
  -3  -1   3   24.10    5.90
  -3  -1   3   37.30    6.10
   2   1  -3 5371.26  597.14
  -2  -1   3 5411.46  597.54
   0   1  -3 2659.53  289.57
   0  -1   3 2550.04  289.57
  -1   1  -3  315.17   31.90
  -1   1  -3  262.97   32.30
  -1   1  -3  295.97   32.90
  -1   1  -3  292.27   33.30
  -1   1  -3  251.37   32.80
   1  -1   3  284.77   31.80
   1  -1   3  274.07   33.20
   1  -1   3  247.18   32.50
   1  -1   3  297.37   33.10
  -2   1  -3   94.49   14.10
  -2   1  -3   84.59   13.40
  -2   1  -3  107.19   12.30
  -2   1  -3   93.59   14.00
   2  -1   3   81.09   12.70
   2  -1   3  117.49   14.30
   2  -1   3  106.99   14.20
   2  -1   3  107.79   12.40
   2  -1   3   86.79   14.10
  -3   1  -3 2441.86  276.17
  -3   1  -3 2214.88  276.47
   3  -1   3 2403.06  274.97
   3  -1   3 2431.56  276.57
   3  -1   3 2524.75  276.47
   3  -1   3 2841.52  275.07
   3  -1   3 2439.06  277.27
  -4   1  -3   43.50   10.50
  -4   1  -3   35.70    8.60
  -4   1  -3   34.50    8.50
   4  -1   3   55.29    8.40
   4  -1   3   51.19   10.80
   4  -1   3   32.60    8.50
   4  -1   3   53.39    8.50
   4  -1   3   54.19   11.90
  -5   1  -3   52.19   11.60
  -5   1  -3   63.69   14.00
  -5   1  -3   61.09   12.70
  -5   1  -3  102.19   14.50
   5  -1   3   66.29   11.50
   5  -1   3   68.79   13.40
   5  -1   3   66.39   13.80
   5  -1   3   83.19   12.40
   5  -1   3   67.29   13.90
  -6   1  -3   68.49   16.00
  -6   1  -3   84.49   15.60
  -6   1  -3  130.39   17.90
  -6   1  -3   72.99   15.50
   6  -1   3  100.99   14.30
   6  -1   3   92.09   18.50
   6  -1   3   68.79   15.20
   6  -1   3   79.89   16.80
  -7   1  -3   32.90   10.40
  -7   1  -3   26.80   10.60
  -7   1  -3   31.00   11.20
   7  -1   3   31.50    8.20
   7  -1   3   25.80   12.70
   7  -1   3   36.10   12.80
   7  -1   3   37.80   12.60
   7  -1   3   32.40    9.30
  -8   1  -3   -3.00   10.20
  -8   1  -3    7.00    8.50
  -8   1  -3   -0.90    8.20
   8  -1   3  -11.10    7.50
   8  -1   3   -2.40    7.40
   8  -1   3    0.60    8.80
   8  -1   3   31.50   16.80
   9   0  -3   -0.10    5.60
   9   0  -3   16.50   11.30
   9   0  -3   -3.20   10.30
   9   0  -3    7.60    7.10
  -9   0   3   -2.40   10.80
   8   0  -3    1.00    4.80
   8   0  -3  -13.30    8.50
   8   0  -3   13.50    9.60
   8   0  -3   -3.20    5.30
  -8   0   3   -7.80    3.50
  -8   0   3   -0.10    4.70
  -8   0   3   -9.90    7.20
   7   0  -3   53.89   10.60
   7   0  -3   45.50   12.80
   7   0  -3   46.90   12.20
   7   0  -3   57.59    8.40
   7   0  -3   30.10   13.50
   7   0  -3   45.10   11.20
  -7   0   3   49.20    9.20
  -7   0   3   50.59    8.80
  -7   0   3   40.70   13.10
  -7   0   3   50.69   11.40
   6   0  -3  118.29   16.80
   6   0  -3   88.69   19.20
   6   0  -3  116.99   18.70
   6   0  -3  117.89   16.80
   6   0  -3   87.99   18.80
  -6   0   3  125.79   14.60
  -6   0   3  116.99   17.50
  -6   0   3  123.59   15.90
  -6   0   3  113.49   19.00
   5   0  -3   87.99   16.50
   5   0  -3   78.29   13.90
   5   0  -3   91.19   12.40
   5   0  -3   70.99   12.60
   5   0  -3   79.79   15.10
  -5   0   3   77.99   13.50
  -5   0   3   70.89   14.20
  -5   0   3   85.39   11.90
  -5   0   3  102.39   11.00
   4   0  -3 1163.98  127.39
   4   0  -3 1072.49  125.89
   4   0  -3 1080.59  126.19
   4   0  -3 1091.69  127.59
  -4   0   3 1139.59  125.49
  -4   0   3 1267.67  129.49
  -4   0   3 1107.79  127.49
   3   0  -3  136.19   17.50
   3   0  -3  137.79   19.20
   3   0  -3  167.88   19.50
   3   0  -3  161.48   17.40
   3   0  -3  153.78   19.30
  -3   0   3  142.09   19.50
  -3   0   3  151.48   18.30
   2   0  -3  748.53   83.29
   2   0  -3  721.33   81.19
   2   0  -3  710.53   79.89
  -2   0   3  705.13   80.79
  -2   0   3  722.83   80.29
  -2   0   3  695.23   80.79
   1   0  -3 2300.07  218.78
   1   0  -3 1787.72  219.38
   1   0  -3 1901.11  218.38
   1   0  -3 2096.99  218.78
  -1   0   3 1863.81  218.48
  -1   0   3 1882.91  218.68
  -1   0   3 2155.68  218.78
  -1   0   3 1755.82  218.28
   0   0  -3  307.67   34.40
   0   0  -3  301.37   33.40
   0   0  -3  302.07   34.20
   0   0  -3  261.87   34.60
   0   0   3  331.37   34.30
   0   0   3  288.17   33.40
   0   0   3  267.37   33.00
   0   0   3  300.87   34.20
  -1   0  -3    8.20    2.70
  -1   0  -3    8.60    3.90
  -1   0  -3   10.00    4.00
  -1   0  -3   13.20    4.40
  -1   0  -3    4.60    3.90
   1   0   3   16.90    5.40
   1   0   3    9.20    4.10
   1   0   3   13.40    3.00
   1   0   3   14.30    5.10
  -2   0  -3   79.79   13.70
  -2   0  -3   63.29    7.80
  -2   0  -3   51.39    9.10
  -2   0  -3   36.20    7.70
  -2   0  -3   39.40    7.60
   2   0   3   51.59    9.40
   2   0   3   31.60    7.60
   2   0   3   56.59    7.50
   2   0   3   55.19    6.70
  -3   0  -3  350.46   40.70
  -3   0  -3  315.17   38.40
  -3   0  -3  314.97   40.70
  -3   0  -3  300.37   40.20
   3   0   3  340.77   40.90
   3   0   3  354.96   41.10
   3   0   3  379.86   38.80
   3   0   3  293.77   40.60
   3   0   3  376.66   38.80
  -4   0  -3    3.90    2.20
  -4   0  -3   -0.10    4.30
  -4   0  -3    6.10    5.20
  -4   0  -3   -1.70    5.20
   4   0   3    3.50    3.70
   4   0   3   -0.40    4.60
   4   0   3    5.00    5.40
   4   0   3    3.90    3.30
   4   0   3    0.30    5.90
  -5   0  -3    1.10    5.10
  -5   0  -3   -5.50    6.10
  -5   0  -3    5.00    6.50
   5   0   3   -2.70    5.30
   5   0   3    7.60    6.50
   5   0   3    4.10    6.90
   5   0   3    0.20    3.80
   5   0   3    4.40    4.80
  -6   0  -3   49.20   12.00
  -6   0  -3   46.00   12.30
   6   0   3   64.19   15.00
   6   0   3   78.49   16.10
   6   0   3   61.09   10.00
   6   0   3   89.39   17.10
  -7   0  -3   -1.10    3.40
  -7   0  -3    3.30    9.40
  -7   0  -3    2.60    7.80
   7   0   3    3.40    9.30
   7   0   3   -4.10    8.00
   7   0   3   -8.70    9.70
   7   0   3   -0.90    5.60
  -8   0  -3    3.00    8.70
  -8   0  -3   10.20   10.30
  -8   0  -3    5.50   12.80
   8   0   3   -3.20    9.30
   8   0   3   -6.10    7.10
   8   0   3    5.90   11.40
   8   0   3   17.50   12.80
   9  -1  -3   47.80    9.10
   9  -1  -3   40.90    9.60
   9  -1  -3   33.60   10.50
   9  -1  -3   32.70   14.90
  -9   1   3   36.70   12.50
   8  -1  -3   18.10   11.60
   8  -1  -3   29.70   10.50
   8  -1  -3   29.00    6.90
   8  -1  -3   17.10    8.00
   8  -1  -3   19.20    6.80
  -8   1   3   22.90   10.20
   7  -1  -3    2.10    7.60
   7  -1  -3    0.30    8.10
   7  -1  -3   -3.00    4.30
   7  -1  -3    0.70    9.40
   7  -1  -3   -4.60    4.70
   7  -1  -3    1.80    3.20
  -7   1   3   -8.60    6.90
   6  -1  -3   -0.80    4.10
   6  -1  -3   -3.50    7.10
   6  -1  -3    2.20    6.20
   6  -1  -3    0.20    4.00
   6  -1  -3    6.80    8.80
   6  -1  -3    1.40    4.00
  -6   1   3    5.20    6.60
   5  -1  -3   18.00    6.90
   5  -1  -3   22.20    5.70
   5  -1  -3    3.20    7.50
   5  -1  -3   11.80    3.90
   5  -1  -3   19.40    4.60
   5  -1  -3   21.20    8.30
  -5   1   3   10.40    7.40
  -5   1   3    1.90    6.00
   4  -1  -3   80.09   10.60
   4  -1  -3   86.79   14.90
   4  -1  -3   74.89   13.50
   4  -1  -3   89.49   10.70
   4  -1  -3   78.39   13.50
   4  -1  -3   89.69   14.30
  -4   1   3   92.29   13.20
  -4   1   3   98.39   14.40
   3  -1  -3   -1.30    4.30
   3  -1  -3    4.90    4.60
   3  -1  -3    3.00    4.20
  -3   1   3    2.30    3.70
  -3   1   3    8.10    4.90
   2  -1  -3   31.00    4.90
   2  -1  -3   36.60    5.60
   2  -1  -3   30.40    4.60
   2  -1  -3   39.70    6.90
  -2   1   3   45.40    7.00
  -2   1   3   34.40    6.20
  -2   1   3   32.80    6.80
   1  -1  -3   47.80    6.80
   1  -1  -3   34.10    6.10
   1  -1  -3   41.20    6.30
   1  -1  -3   41.10    6.60
  -1   1   3   42.40    7.10
  -1   1   3   40.10    6.40
  -1   1   3   42.60    6.60
  -1   1   3   27.00    6.30
  -1   1   3   49.99    6.60
  -1   1   3   41.40    6.40
   0  -1  -3  231.98   29.30
   0  -1  -3  258.87   28.10
   0  -1  -3  234.78   29.30
   0  -1  -3  264.37   28.80
   0  -1  -3  290.77   28.60
   0   1   3  245.98   28.70
   0   1   3  248.58   29.30
   0   1   3  210.38   29.10
  -1  -1  -3  482.45   61.09
  -1  -1  -3  523.15   60.69
  -1  -1  -3  580.94   60.19
  -1  -1  -3  495.25   61.09
   1   1   3  530.35   61.29
   1   1   3  600.14   61.39
  -2  -1  -3   74.29    9.10
  -2  -1  -3   55.29   11.40
  -2  -1  -3   49.99   10.50
  -2  -1  -3   59.69   10.50
   2   1   3   58.59   11.20
   2   1   3   66.59    8.80
   2   1   3   51.89   10.90
   2   1   3   73.79   11.00
  -3  -1  -3   27.90    7.60
  -3  -1  -3   37.30    8.60
  -3  -1  -3   36.90    9.30
   3   1   3   34.60    5.90
   3   1   3   36.20    8.40
   3   1   3   35.10    8.70
   3   1   3   42.90    9.70
  -4  -1  -3   79.59   13.90
  -4  -1  -3   51.99    9.10
  -4  -1  -3   62.39   12.10
  -4  -1  -3   59.19   15.20
   4   1   3   50.29   11.40
   4   1   3   73.59   13.70
   4   1   3   59.59   12.30
   4   1   3   63.99    9.90
  -5  -1  -3   65.89    8.20
  -5  -1  -3   36.70   10.20
  -5  -1  -3   50.29   13.10
   5   1   3   37.40   11.90
   5   1   3   90.69   16.60
   5   1   3   67.29   14.40
  -6  -1  -3   25.80    9.50
  -6  -1  -3   26.20   11.20
   6   1   3   27.60    7.30
   6   1   3   21.40   10.90
   6   1   3   23.40    9.90
   6   1   3   23.90   11.10
  -7  -1  -3   -1.90    8.10
  -7  -1  -3   10.60    8.80
   7   1   3    1.00   12.00
   7   1   3    3.90   10.60
   7   1   3   -5.30    9.20
   7   1   3    7.50    6.70
  -8  -1  -3   28.80   11.70
  -8  -1  -3   14.00   11.00
   8   1   3   23.70   18.90
   8   1   3    9.80   10.70
   8   1   3   25.00   13.80
   8   1   3   13.70    8.60
   9  -2  -3   26.60    8.70
   9  -2  -3   56.89   24.20
   9  -2  -3   26.20    8.20
  -9   2   3   20.20   11.50
   8  -2  -3   50.59   12.30
   8  -2  -3   23.00   11.50
   8  -2  -3   27.50    8.40
   8  -2  -3   40.00   13.90
  -8   2   3   31.40   11.80
   7  -2  -3    2.80    4.60
   7  -2  -3    6.10    8.20
   7  -2  -3    4.80    4.70
   7  -2  -3    5.10    8.60
   7  -2  -3    5.30    8.10
  -7   2   3  -12.50    7.20
   6  -2  -3  276.07   37.30
   6  -2  -3  273.17   34.20
   6  -2  -3  293.87   37.50
   6  -2  -3  298.67   39.20
   6  -2  -3  298.07   35.50
  -6   2   3  338.97   37.10
   5  -2  -3   31.60    6.50
   5  -2  -3   41.50   11.60
   5  -2  -3   49.10   11.80
   5  -2  -3   33.60    7.70
   5  -2  -3   49.80    9.90
  -5   2   3   40.50    9.70
   4  -2  -3 3843.42  432.76
   4  -2  -3 3939.21  433.16
   4  -2  -3 3698.23  433.26
  -4   2   3 4075.09  432.66
   3  -2  -3  663.23   72.99
   3  -2  -3  629.24   73.29
   3  -2  -3  629.64   73.19
  -3   2   3  641.34   72.89
   2  -2  -3  882.91  108.29
   2  -2  -3  966.90  108.69
   2  -2  -3  975.60  108.39
   2  -2  -3 1004.60  109.29
  -2   2   3  952.90  108.99
  -2   2   3  971.00  108.89
  -2   2   3 1050.59  107.99
   1  -2  -3   -1.80    2.80
   1  -2  -3    3.00    2.60
   1  -2  -3    3.10    3.10
   1  -2  -3    2.60    2.90
  -1   2   3    4.30    3.20
  -1   2   3    3.30    2.80
  -1   2   3   10.80    3.00
  -1   2   3    3.70    2.80
   0  -2  -3  808.62   91.59
   0  -2  -3  863.01   92.09
   0  -2  -3  773.72   92.59
   0  -2  -3  799.92   92.69
   0   2   3  832.42   92.79
   0   2   3  828.12   92.69
   0   2   3  841.22   92.09
  -1  -2  -3   12.70    3.50
  -1  -2  -3   10.20    3.60
  -1  -2  -3   11.10    5.50
  -1  -2  -3   10.70    4.40
   1   2   3    7.10    4.00
   1   2   3    8.90    3.70
   1   2   3   12.30    3.30
   1   2   3   16.50    5.70
  -2  -2  -3    1.50    2.90
  -2  -2  -3    2.40    4.20
  -2  -2  -3    6.70    7.90
  -2  -2  -3   -8.20    4.90
  -2  -2  -3    3.20    1.90
   2   2   3    1.40    4.40
   2   2   3    6.00    5.10
   2   2   3    0.70    2.60
   2   2   3    0.10    4.50
  -3  -2  -3    0.60    4.40
  -3  -2  -3    2.80    2.80
  -3  -2  -3    2.50    4.60
  -3  -2  -3    4.90    3.30
  -3  -2  -3   -5.00    5.70
   3   2   3    2.30    8.40
   3   2   3    6.60    6.40
   3   2   3    2.90    2.80
   3   2   3   -3.10    5.00
  -4  -2  -3  227.68   33.40
  -4  -2  -3  294.47   31.40
  -4  -2  -3  252.37   34.60
   4   2   3  276.57   34.90
   4   2   3  231.38   34.20
   4   2   3  272.67   31.40
   4   2   3  292.47   34.90
  -5  -2  -3    4.60    4.20
  -5  -2  -3   12.90    7.80
  -5  -2  -3   12.90    9.20
   5   2   3    9.10    8.40
   5   2   3    7.70    8.50
   5   2   3    4.50    7.30
   5   2   3   10.80    4.50
  -6  -2  -3   22.00    9.70
  -6  -2  -3   11.50    9.90
   6   2   3   12.40    9.30
   6   2   3   22.20   10.70
   6   2   3   27.50   12.60
   6   2   3   17.20    6.30
  -7  -2  -3    4.00    9.90
  -7  -2  -3    5.00   10.50
  -7  -2  -3   -6.00    9.00
   7   2   3    1.80    6.00
   7   2   3   -5.50    8.60
   7   2   3    7.90   13.30
   7   2   3   -3.00    9.30
  -8  -2  -3   61.89   14.30
  -8  -2  -3   54.39   15.30
   8   2   3   94.39   22.50
   8   2   3   37.90   15.70
   8   2   3   38.60   10.50
   8   2   3   12.50   12.60
   9  -3  -3   99.69   15.60
   9  -3  -3  109.39   29.30
   9  -3  -3  108.49   15.00
  -9   3   3  101.29   19.80
   8  -3  -3  256.37   33.80
   8  -3  -3  187.48   24.90
   8  -3  -3  172.38   29.50
   8  -3  -3  212.58   33.40
   7  -3  -3   79.99   12.20
   7  -3  -3   67.99   15.30
   7  -3  -3   78.69   17.20
   7  -3  -3   97.09   17.60
   7  -3  -3   83.49   14.00
  -7   3   3   83.29   16.30
   6  -3  -3  482.25   59.79
   6  -3  -3  534.05   63.39
   6  -3  -3  499.55   62.69
   6  -3  -3  609.74   59.39
   6  -3  -3  445.06   61.49
   6  -3  -3  548.35   64.29
  -6   3   3  605.74   63.09
   5  -3  -3  194.98   26.30
   5  -3  -3  192.98   25.60
   5  -3  -3  193.78   26.40
  -5   3   3  200.88   25.90
   4  -3  -3  369.96   43.30
   4  -3  -3  349.57   42.40
   4  -3  -3  349.67   42.80
  -4   3   3  372.06   42.70
   3  -3  -3  453.75   43.70
   3  -3  -3  362.46   44.30
   3  -3  -3  340.57   42.30
   3  -3  -3  401.46   43.30
   3  -3  -3  324.77   43.20
  -3   3   3  371.26   43.70
   2  -3  -3 1771.22  200.68
   2  -3  -3 1682.43  200.18
   2  -3  -3 1970.50  201.48
   2  -3  -3 1746.63  200.48
   2  -3  -3 1674.23  200.48
  -2   3   3 1915.61  200.68
  -2   3   3 1927.71  200.28
  -2   3   3 1732.23  200.98
   1  -3  -3  358.16   45.40
   1  -3  -3  408.56   45.70
   1  -3  -3  436.56   45.30
  -1   3   3  421.56   45.20
  -1   3   3  361.66   45.20
  -1   3   3  390.66   45.50
   0  -3  -3  185.08   23.50
   0  -3  -3  200.38   22.50
   0  -3  -3  181.78   23.60
   0   3   3  175.18   23.40
   0   3   3  184.58   23.20
   0   3   3  197.18   22.50
  -1  -3  -3   33.90    6.40
  -1  -3  -3   36.50    8.80
  -1  -3  -3   43.20    9.20
   1   3   3   34.80    8.30
   1   3   3   42.00    8.80
   1   3   3   40.60    7.80
   1   3   3   45.70    7.00
  -2  -3  -3    0.10    2.90
  -2  -3  -3   -8.40    4.10
  -2  -3  -3   -0.40    4.60
   2   3   3   -0.20    4.40
   2   3   3   -6.60    2.50
   2   3   3   -0.60    4.70
   2   3   3   -1.10    4.00
  -3  -3  -3  978.10  122.69
  -3  -3  -3 1139.29  120.39
  -3  -3  -3 1044.40  123.09
   3   3   3 1120.59  122.99
   3   3   3 1137.99  120.89
   3   3   3 1064.99  123.39
   3   3   3 1041.20  122.89
  -4  -3  -3  258.77   27.60
  -4  -3  -3  200.68   30.10
   4   3   3  227.78   31.50
   4   3   3  244.18   27.80
   4   3   3  221.28   30.90
   4   3   3  202.48   31.20
  -5  -3  -3    4.90    7.40
  -5  -3  -3    4.30    4.90
  -5  -3  -3    6.70    5.00
  -5  -3  -3   -0.50    8.50
   5   3   3    1.10    8.60
   5   3   3   -7.20    7.20
   5   3   3   -0.60    4.20
   5   3   3    1.80    7.90
  -6  -3  -3   24.30   12.00
  -6  -3  -3   34.50    7.30
   6   3   3   51.69   14.40
   6   3   3   37.00    8.40
   6   3   3   46.20   16.70
   6   3   3   38.10   13.90
  -7  -3  -3   -6.30    9.60
  -7  -3  -3   37.80   12.50
  -7  -3  -3   11.70   11.80
   7   3   3    5.50   12.00
   7   3   3   22.20   13.70
   7   3   3    4.80   11.40
   7   3   3    3.70    6.10
  -8  -3  -3   77.49   18.00
   8   3   3   45.70   11.90
   8   3   3   74.29   20.00
   8   3   3   40.20   16.10
   8   3   3  116.79   24.60
   9  -4  -3  182.58   33.80
  -9   4   3  198.78   30.00
   8  -4  -3  150.68   29.00
   8  -4  -3  106.79   18.10
   8  -4  -3  137.09   24.20
   8  -4  -3  120.89   22.50
   8  -4  -3  127.09   15.70
  -8   4   3  143.69   23.00
   7  -4  -3   33.40   11.90
   7  -4  -3   33.80   12.50
   7  -4  -3   30.00    8.20
  -7   4   3   16.80   11.00
   6  -4  -3    7.80    8.30
   6  -4  -3   18.30    8.30
   6  -4  -3   11.80    8.10
  -6   4   3   14.70    8.60
   5  -4  -3  104.79   13.90
   5  -4  -3  106.89   17.40
   5  -4  -3  126.39   13.70
   5  -4  -3  109.19   16.90
   5  -4  -3  116.59   18.40
  -5   4   3  105.89   17.30
   4  -4  -3 1753.92  213.18
   4  -4  -3 1830.42  211.88
   4  -4  -3 2029.90  213.28
   4  -4  -3 2055.99  218.78
  -4   4   3 1903.61  213.58
   3  -4  -3   42.50    8.60
   3  -4  -3   37.20    6.30
   3  -4  -3   26.20    6.20
   3  -4  -3   39.30    6.00
   3  -4  -3   28.20    5.80
   3  -4  -3   42.60    7.80
  -3   4   3   38.30    8.10
   2  -4  -3  626.04   72.19
   2  -4  -3  658.43   72.29
   2  -4  -3  593.84   72.19
   2  -4  -3  718.43   71.09
  -2   4   3  597.44   72.39
  -2   4   3  656.13   71.69
  -2   4   3  617.74   71.79
  -2   4   3  616.24   72.19
   1  -4  -3   32.60    6.80
   1  -4  -3   17.80    5.70
   1  -4  -3   22.00    5.00
  -1   4   3   18.40    5.70
  -1   4   3   19.80    5.40
  -1   4   3   31.80    6.70
  -1   4   3   24.20    5.30
   0  -4  -3  275.67   32.70
   0  -4  -3  239.48   33.70
   0   4   3  305.67   33.10
   0   4   3  302.47   31.90
   0   4   3  270.77   34.00
   0   4   3  263.47   33.60
   0   4   3  282.77   32.90
  -1  -4  -3  899.71  108.69
  -1  -4  -3  920.31  108.89
  -1  -4  -3  988.30  107.29
   1   4   3  924.71  108.89
   1   4   3 1011.50  107.39
   1   4   3  901.71  108.49
   1   4   3 1024.20  107.59
  -2  -4  -3   95.19   13.80
  -2  -4  -3   95.19   16.20
  -2  -4  -3  116.79   21.80
   2   4   3  105.49   15.20
   2   4   3   94.19   16.60
   2   4   3   91.89   16.10
   2   4   3  106.19   13.90
  -3  -4  -3  326.97   45.40
  -3  -4  -3  411.76   42.60
  -3  -4  -3  370.56   46.40
  -3  -4  -3  371.06   46.10
   3   4   3  389.96   45.60
   3   4   3  357.86   46.10
   3   4   3  349.37   45.70
   3   4   3  378.66   43.30
  -4  -4  -3    5.40    4.00
  -4  -4  -3   -0.10    7.30
  -4  -4  -3   10.20    4.40
  -4  -4  -3    9.80    7.00
   4   4   3   11.20    7.80
   4   4   3    4.40    7.90
   4   4   3    4.80    7.30
   4   4   3    8.90    4.80
  -5  -4  -3  462.35   59.89
  -5  -4  -3  493.35   55.19
   5   4   3  490.85   58.99
   5   4   3  446.26   59.69
   5   4   3  455.55   55.29
   5   4   3  496.15   59.79
  -6  -4  -3   -9.50   10.80
  -6  -4  -3   -1.20    6.80
  -6  -4  -3    5.90    4.90
   6   4   3    0.20   11.70
   6   4   3    7.70    5.40
   6   4   3    1.10    8.10
   6   4   3   -5.00    8.40
  -7  -4  -3   51.59    8.70
  -7  -4  -3   28.50   14.30
   7   4   3   24.90   13.20
   7   4   3   41.10   10.10
   7   4   3   27.30   13.60
   7   4   3   60.89   20.30
   8  -5  -3   35.70    9.30
   8  -5  -3   65.99   13.90
   8  -5  -3   46.70   14.20
  -8   5   3   42.10   14.30
   7  -5  -3    0.80    7.50
   7  -5  -3   -4.30    7.30
  -7   5   3   -1.80   11.20
   6  -5  -3   -3.30    5.40
   6  -5  -3   -1.00    3.00
   6  -5  -3    0.60    6.30
   6  -5  -3   -2.20    3.40
  -6   5   3   -4.00    7.90
   5  -5  -3   60.09   11.60
   5  -5  -3   64.69   13.60
   5  -5  -3   43.80   10.00
   5  -5  -3   60.79    8.90
   5  -5  -3   64.39    8.90
  -5   5   3   69.99   13.10
   4  -5  -3  631.64   76.99
   4  -5  -3  637.84   76.39
   4  -5  -3  710.23   79.09
   4  -5  -3  757.82   77.29
  -4   5   3  659.63   77.99
   3  -5  -3   50.09    9.00
   3  -5  -3   59.09   11.10
   3  -5  -3   52.79    7.90
   3  -5  -3   59.69    8.40
  -3   5   3   47.60    9.90
   2  -5  -3  199.28   25.20
   2  -5  -3  200.28   24.90
   2  -5  -3  186.38   24.80
  -2   5   3  204.68   25.20
  -2   5   3  224.08   24.50
  -2   5   3  203.38   25.10
  -2   5   3  201.28   24.00
   1  -5  -3   56.69   11.60
   1  -5  -3   53.69    9.50
   1  -5  -3   66.29   11.50
  -1   5   3   79.79    9.00
  -1   5   3   76.19   12.10
  -1   5   3   54.89   10.20
  -1   5   3   60.59   10.90
   0  -5  -3    2.10    5.20
   0  -5  -3    3.90    3.40
   0  -5  -3    4.10    4.70
   0   5   3    6.30    5.50
   0   5   3    4.90    3.90
   0   5   3   10.90    5.50
   0   5   3    6.70    4.30
   0   5   3    9.20    2.70
  -1  -5  -3  551.84   64.19
  -1  -5  -3  512.65   61.99
   1   5   3  572.44   62.39
   1   5   3  526.95   63.59
   1   5   3  559.74   62.29
   1   5   3  534.25   64.09
  -2  -5  -3    7.30    3.90
  -2  -5  -3    1.20    6.10
  -2  -5  -3   -1.80    9.10
   2   5   3    1.40    3.80
   2   5   3    2.80    4.70
   2   5   3    2.00    6.80
   2   5   3   -3.00    4.70
  -3  -5  -3  149.99   16.90
  -3  -5  -3  101.69   20.80
  -3  -5  -3  127.09   20.10
   3   5   3  118.99   20.80
   3   5   3  104.39   20.30
  -4  -5  -3   66.19   17.00
  -4  -5  -3   71.09   16.20
  -4  -5  -3   81.29   12.50
  -4  -5  -3  100.09   13.30
   4   5   3   79.29   17.30
   4   5   3   81.79   13.60
   4   5   3   87.99   16.20
   4   5   3   64.89   16.40
  -5  -5  -3  243.78   29.50
  -5  -5  -3  236.08   28.40
  -5  -5  -3  215.38   35.70
   5   5   3  216.38   28.90
   5   5   3  204.18   35.10
   5   5   3  230.68   33.90
   5   5   3  224.08   32.80
  -6  -5  -3   -2.60   11.00
  -6  -5  -3   13.70    6.80
  -6  -5  -3   15.50    6.70
  -6  -5  -3   19.70    7.10
   6   5   3    0.50   14.60
   6   5   3    9.00    6.30
   6   5   3   14.10   10.00
   6   5   3    8.90    8.80
  -7  -5  -3    3.80    5.80
  -7  -5  -3    0.50   12.70
   7   5   3  -11.10    6.90
   7   5   3   -2.30    9.30
   7   5   3   -9.90    9.00
   7   5   3   -3.90   15.30
   8  -6  -3   -5.00    8.00
   8  -6  -3    1.30    7.40
   8  -6  -3    5.40    8.60
  -8   6   3  -19.80    9.60
   7  -6  -3   13.20    8.20
   7  -6  -3   12.00    8.60
  -7   6   3    5.20   10.20
   6  -6  -3   51.09   11.30
   6  -6  -3   66.59   12.40
   6  -6  -3   67.99   10.50
  -6   6   3   50.79   13.70
   5  -6  -3   29.20    6.30
   5  -6  -3   33.80   10.60
   5  -6  -3   35.90    8.60
   5  -6  -3   38.90    6.50
   5  -6  -3   28.80    7.50
  -5   6   3   15.30    9.50
   4  -6  -3  861.81   94.99
   4  -6  -3  779.12   94.09
   4  -6  -3  864.91   94.09
   4  -6  -3  877.31   96.59
  -4   6   3  794.32   95.49
   3  -6  -3    4.00    3.40
   3  -6  -3    3.00    4.00
   3  -6  -3    3.50    3.90
   3  -6  -3    5.00    2.20
   3  -6  -3    7.70    4.30
  -3   6   3    2.30    3.50
  -3   6   3   -2.70    4.40
  -3   6   3    2.50    3.10
   2  -6  -3   54.69   10.40
   2  -6  -3   54.49   11.70
   2  -6  -3   59.89    9.60
  -2   6   3   64.49   10.90
  -2   6   3   53.59    9.90
  -2   6   3   50.39    8.20
  -2   6   3   55.39    9.40
   1  -6  -3  195.18   24.30
   1  -6  -3  177.38   24.10
   1  -6  -3  185.68   22.90
  -1   6   3  196.08   23.20
  -1   6   3  180.98   23.30
  -1   6   3  157.48   23.70
   0  -6  -3   32.50    8.70
   0  -6  -3   12.80    4.80
   0  -6  -3   23.10    7.30
   0   6   3   28.20    5.10
   0   6   3   17.00    5.60
   0   6   3   25.90    6.40
   0   6   3   29.90    8.50
   0   6   3   24.70    6.00
  -1  -6  -3   44.70   10.40
  -1  -6  -3   35.40    8.80
  -1  -6  -3   21.10    6.10
   1   6   3   37.20    9.50
   1   6   3   39.60   10.20
   1   6   3   40.00    7.20
   1   6   3   38.70    7.70
  -2  -6  -3    9.00    6.80
  -2  -6  -3    7.00    7.20
  -2  -6  -3   10.70    4.20
   2   6   3   14.00    6.90
   2   6   3   15.80    6.20
   2   6   3   11.60    5.10
   2   6   3    6.80    7.30
  -3  -6  -3   36.20    6.70
  -3  -6  -3   29.00    9.40
  -3  -6  -3   38.30   10.10
   3   6   3   19.50    8.10
   3   6   3   29.30    6.90
   3   6   3   67.49   17.50
   3   6   3   45.30   10.60
  -4  -6  -3   12.90    5.80
  -4  -6  -3   36.00   12.20
  -4  -6  -3   19.80    5.80
  -4  -6  -3   33.20   12.90
   4   6   3   25.10   10.50
   4   6   3   17.60    8.80
   4   6   3   22.50    7.10
   4   6   3   24.90   10.50
  -5  -6  -3   18.40    6.00
  -5  -6  -3    1.30    5.40
  -5  -6  -3    4.40   10.20
  -5  -6  -3   12.40    8.00
   5   6   3    5.40    5.90
   5   6   3    2.50    9.30
   5   6   3   16.10    9.40
   5   6   3    4.30   10.80
  -6  -6  -3    0.60    7.60
  -6  -6  -3   -8.80   10.50
  -6  -6  -3   -0.40    5.30
  -6  -6  -3    2.70    5.80
   6   6   3   -6.00    8.60
   6   6   3   10.60   15.00
   6   6   3    3.40    6.50
   6   6   3  -23.70   15.10
   8  -7  -3   13.10    8.40
   8  -7  -3    3.30    8.90
  -8   7   3   -3.60   11.20
   7  -7  -3    7.10    7.60
   7  -7  -3   12.40    4.20
   7  -7  -3   14.00    5.60
   7  -7  -3   13.00    8.20
  -7   7   3   -8.60    9.70
   6  -7  -3   40.90   14.10
   6  -7  -3   50.59    9.10
   6  -7  -3   56.19   11.40
   6  -7  -3   50.39    8.60
  -6   7   3   30.40   17.30
   5  -7  -3   16.40    9.30
   5  -7  -3   10.00    5.50
   5  -7  -3   14.80    5.20
   5  -7  -3   10.90    6.30
   5  -7  -3    6.50    6.30
   5  -7  -3   15.10    5.50
  -5   7   3   14.30    9.10
   4  -7  -3   63.79    9.90
   4  -7  -3   34.10    8.90
   4  -7  -3   36.70   11.10
   4  -7  -3   52.89    8.70
   4  -7  -3   48.80    9.60
   4  -7  -3   61.39    9.60
  -4   7   3   47.80   11.70
  -4   7   3   44.70    8.10
   3  -7  -3   14.80    5.20
   3  -7  -3    3.30    4.70
   3  -7  -3    5.20    5.00
  -3   7   3   11.30    6.20
  -3   7   3    9.80    5.10
  -3   7   3   21.40    5.00
   2  -7  -3   33.70    7.60
   2  -7  -3   42.90    9.80
   2  -7  -3   42.80    9.30
  -2   7   3   46.50    9.70
  -2   7   3   38.60    7.00
  -2   7   3   46.50    9.70
   1  -7  -3    2.40    3.60
   1  -7  -3    7.10    5.20
   1  -7  -3    0.10    4.70
  -1   7   3   -4.50    3.70
  -1   7   3    3.10    4.60
  -1   7   3    1.50    2.50
  -1   7   3    0.70    4.30
   0  -7  -3   83.49   15.40
   0  -7  -3   74.19   12.40
   0  -7  -3   73.09   14.50
   0   7   3   85.29   13.40
   0   7   3   93.69   12.60
   0   7   3   79.39   14.40
   0   7   3   69.49   10.50
  -1  -7  -3  195.78   30.10
  -1  -7  -3  242.48   28.10
   1   7   3  234.08   27.90
   1   7   3  229.78   30.50
   1   7   3  241.08   28.60
   1   7   3  207.28   30.50
  -2  -7  -3   21.50    6.00
  -2  -7  -3   37.30   11.00
  -2  -7  -3   15.60    8.20
   2   7   3   36.90    8.80
   2   7   3   26.10    9.00
   2   7   3   25.60    6.60
   2   7   3   39.10   14.50
  -3  -7  -3  114.09   21.40
  -3  -7  -3   77.29   17.20
  -3  -7  -3  116.79   15.80
   3   7   3  103.29   20.20
   3   7   3  140.29   17.20
   3   7   3  116.39   18.90
   3   7   3   84.19   18.10
  -4  -7  -3   43.40    8.30
  -4  -7  -3   48.20   13.70
  -4  -7  -3   46.10    8.10
  -4  -7  -3   31.10   13.10
   4   7   3   35.20   12.20
   4   7   3   30.20    8.60
   4   7   3   29.60   14.40
   4   7   3   36.70   10.50
  -5  -7  -3   88.99   14.40
  -5  -7  -3  117.79   18.90
  -5  -7  -3   76.79   13.10
  -5  -7  -3   48.60   16.40
  -5  -7  -3   58.99   17.00
   5   7   3   83.09   17.40
   5   7   3   75.19   22.30
   5   7   3   94.09   20.80
   5   7   3   81.29   13.90
  -6  -7  -3    4.10    5.80
  -6  -7  -3    8.00   12.10
  -6  -7  -3    0.00    5.70
  -6  -7  -3    4.00    8.90
   6   7   3    1.30    9.30
   6   7   3    0.90   16.30
   6   7   3    1.80    7.00
   6   7   3   -9.90    6.40
   8  -8  -3    9.10    7.70
   8  -8  -3   13.90    8.60
  -8   8   3    0.40   11.90
   7  -8  -3   10.30    4.70
   7  -8  -3    5.70    7.70
   7  -8  -3   17.80    7.90
   7  -8  -3   19.60    6.20
  -7   8   3    0.60   10.70
   6  -8  -3   62.49   11.40
   6  -8  -3   57.29   10.70
  -6   8   3   49.70   14.70
   5  -8  -3    1.10    4.60
   5  -8  -3    6.80    4.70
   5  -8  -3    9.40    5.60
   5  -8  -3   -1.60    8.00
   5  -8  -3   -1.40    5.80
   5  -8  -3    2.90    5.80
  -5   8   3    1.80    8.40
  -5   8   3    2.40    3.60
   4  -8  -3  141.19   20.70
   4  -8  -3  137.59   20.10
  -4   8   3  139.69   19.00
  -4   8   3  145.69   21.60
   3  -8  -3   36.20    8.20
   3  -8  -3   36.20    9.20
  -3   8   3   41.90   10.70
  -3   8   3   60.49    9.80
  -3   8   3   33.00    8.60
   2  -8  -3  116.19   18.90
   2  -8  -3  135.19   17.70
   2  -8  -3  144.89   19.20
  -2   8   3  108.39   17.70
  -2   8   3  146.99   17.90
  -2   8   3  106.29   15.00
  -2   8   3  120.09   18.50
   1  -8  -3   26.50    9.20
   1  -8  -3   58.09   12.00
   1  -8  -3   31.90    7.80
  -1   8   3   31.30    9.00
  -1   8   3   39.40    6.40
  -1   8   3   41.50    9.60
   0  -8  -3   -1.90    6.50
   0  -8  -3   -2.40    4.00
   0  -8  -3   -1.10    6.10
   0   8   3    4.10    5.50
   0   8   3   -1.30    5.20
   0   8   3    0.80    5.60
   0   8   3    0.70    2.70
  -1  -8  -3   11.60    5.20
  -1  -8  -3    8.10    8.40
  -1  -8  -3    6.40    7.30
   1   8   3   10.70    7.10
   1   8   3    3.70    4.90
   1   8   3   15.80    6.60
   1   8   3   12.70    8.70
  -2  -8  -3   27.70   10.10
  -2  -8  -3   31.70    7.80
  -2  -8  -3   29.20   10.60
   2   8   3   45.60    9.80
   2   8   3   26.40   10.00
   2   8   3   42.10   12.00
   2   8   3   43.50    8.50
  -3  -8  -3    8.70    9.40
  -3  -8  -3   20.80   16.80
  -3  -8  -3   16.80    5.70
   3   8   3   30.70   17.50
   3   8   3   17.30    6.40
   3   8   3   18.80    8.70
   3   8   3   17.90    9.30
  -4  -8  -3   12.20    5.80
  -4  -8  -3   12.70    5.30
  -4  -8  -3   12.00   11.30
  -4  -8  -3    4.20   10.40
   4   8   3    9.80    6.20
   4   8   3   -2.40   12.60
   4   8   3    8.50    8.20
   4   8   3    9.00    7.90
  -5  -8  -3   -5.00    9.30
  -5  -8  -3   -4.60   10.80
  -5  -8  -3   -8.40    4.50
  -5  -8  -3    2.60    6.00
   5   8   3   -2.00    8.30
   5   8   3    0.70   16.20
   5   8   3   -4.80   10.00
   5   8   3    4.10    6.00
   7  -9  -3    0.00    3.90
   7  -9  -3   -1.40    6.40
   7  -9  -3   -9.80    6.80
   7  -9  -3    0.60    4.60
   7  -9  -3  -10.10    6.60
  -7   9   3    4.50   11.00
   6  -9  -3   -2.90    8.10
   6  -9  -3    0.10    5.40
   6  -9  -3   -0.90    4.70
   6  -9  -3   -5.50    5.70
   6  -9  -3    0.10    4.50
   6  -9  -3   -6.00    5.50
  -6   9   3   -4.80    8.90
   5  -9  -3    1.90    6.60
   5  -9  -3    8.50    4.70
   5  -9  -3    0.80    4.90
   5  -9  -3   14.30    9.30
   5  -9  -3    5.30    5.20
   5  -9  -3   -3.30    4.50
  -5   9   3   -2.20    8.60
  -5   9   3    4.20    3.70
   4  -9  -3   24.20    8.20
   4  -9  -3   43.00    8.40
   4  -9  -3    7.40    7.20
  -4   9   3   12.40    9.10
  -4   9   3   20.10    6.80
  -4   9   3   35.60    6.80
   3  -9  -3    1.20    6.00
   3  -9  -3   -0.20    5.30
   3  -9  -3    3.30    5.90
  -3   9   3    4.60    5.60
  -3   9   3   -8.80    7.00
  -3   9   3    2.70    5.00
   2  -9  -3   89.49   15.40
   2  -9  -3  119.49   19.40
   2  -9  -3  120.59   18.70
  -2   9   3  126.79   17.60
  -2   9   3   94.19   16.90
  -2   9   3   81.99   17.60
   1  -9  -3   30.10   10.30
   1  -9  -3   23.60    7.30
   1  -9  -3   31.70   11.10
  -1   9   3   35.50   10.60
  -1   9   3   26.90    9.40
  -1   9   3   42.10    6.20
  -1   9   3   12.90    8.10
   0  -9  -3   23.20    7.10
   0  -9  -3   10.70    8.70
   0  -9  -3   22.10   10.10
   0   9   3    4.40    7.30
   0   9   3   21.80    4.80
   0   9   3   38.20   11.40
  -1  -9  -3  156.58   26.00
  -1  -9  -3  152.28   21.30
  -1  -9  -3  139.99   24.70
   1   9   3  144.79   20.30
   1   9   3  153.58   24.60
  -2  -9  -3   49.20   14.50
  -2  -9  -3   48.50   13.70
  -2  -9  -3   43.60    9.40
   2   9   3   43.60   13.40
   2   9   3   53.79   14.90
   2   9   3   60.29   12.50
   2   9   3   34.60    9.30
  -3  -9  -3  554.94   73.99
  -3  -9  -3  685.43   75.89
  -3  -9  -3  620.34   69.89
   3   9   3  625.84   72.19
   3   9   3  492.85   73.19
   3   9   3  668.53   71.19
   3   9   3  586.54   80.09
  -4  -9  -3   32.00   11.20
  -4  -9  -3   10.90   11.60
  -4  -9  -3    1.50    8.80
  -4  -9  -3    0.70    4.60
   4   9   3   11.40   15.00
   4   9   3   -6.30    5.70
   4   9   3   -3.70    7.20
   4   9   3    6.30    9.10
  -5  -9  -3   24.30    6.80
  -5  -9  -3   16.70    7.30
  -5  -9  -3   36.70   13.90
  -5  -9  -3   17.30   13.00
   5   9   3   17.60   10.80
   5   9   3   26.40   12.20
   5   9   3    8.50    9.70
   7 -10  -3    3.80    4.80
   7 -10  -3    3.30    7.20
   7 -10  -3    3.60    7.90
   7 -10  -3   11.50    5.10
   7 -10  -3    3.30    6.90
  -7  10   3   -2.10   11.00
   6 -10  -3    1.10    7.10
   6 -10  -3   12.90    5.90
   6 -10  -3    3.00    6.20
   6 -10  -3   -1.90    5.30
   6 -10  -3    6.90   14.10
  -6  10   3    6.60    5.40
  -6  10   3    1.10   10.40
   5 -10  -3   -2.60    5.50
   5 -10  -3    2.50    6.90
   5 -10  -3    1.10    8.30
   5 -10  -3   -6.80    5.10
  -5  10   3  -11.30    8.70
   4 -10  -3  221.08   29.50
   4 -10  -3  208.48   29.50
  -4  10   3  248.18   31.00
  -4  10   3  205.78   28.10
   3 -10  -3    0.10    5.50
   3 -10  -3   10.70    7.20
   3 -10  -3    2.70    6.80
  -3  10   3    0.30   11.80
  -3  10   3    8.80    5.70
  -3  10   3    2.20    5.70
   2 -10  -3  102.39   17.90
   2 -10  -3   73.39   13.80
   2 -10  -3   72.89   15.40
  -2  10   3   77.09   15.00
  -2  10   3   84.39   16.50
  -2  10   3   88.49   16.40
   1 -10  -3  201.48   37.90
   1 -10  -3  105.09   19.30
   1 -10  -3   87.59   19.70
  -1  10   3  142.29   15.30
  -1  10   3  130.69   19.20
  -1  10   3  105.49   21.50
   0 -10  -3    5.60   10.30
   0 -10  -3   -2.30    5.20
   0 -10  -3    0.30    7.60
   0  10   3    2.50    7.40
   0  10   3    0.70    2.80
  -1 -10  -3   12.60   11.20
  -1 -10  -3   20.10   11.80
  -1 -10  -3   26.40    8.50
   1  10   3   17.90    6.70
   1  10   3   17.50   10.70
  -2 -10  -3   79.89   18.50
  -2 -10  -3   51.29   10.80
  -2 -10  -3   51.69   15.80
   2  10   3   54.79   11.60
   2  10   3   45.80   14.60
   2  10   3   82.89   19.80
  -3 -10  -3  616.04   73.59
  -3 -10  -3  553.14   77.89
  -3 -10  -3  646.04   80.59
   3  10   3  666.33   75.09
   3  10   3  718.63   79.89
  -4 -10  -3  123.29   17.00
  -4 -10  -3   84.69   23.20
  -4 -10  -3  162.58   30.00
   4  10   3   66.09   19.80
   4  10   3  115.89   21.00
   4  10   3   89.59   20.30
   6 -11  -3   60.29   12.50
   6 -11  -3   85.79   13.60
   6 -11  -3   85.19   15.10
  -6  11   3   60.39   10.60
  -6  11   3   61.39   16.90
   5 -11  -3   -9.30    6.90
   5 -11  -3   -4.70    5.50
   5 -11  -3   -4.30    5.50
  -5  11   3    1.70    8.90
  -5  11   3   -1.30    4.30
  -5  11   3   -0.60    3.70
   4 -11  -3  231.98   29.80
   4 -11  -3  203.28   29.80
  -4  11   3  181.58   28.10
  -4  11   3  261.67   27.90
  -4  11   3  199.58   30.50
   3 -11  -3   -0.40    6.80
   3 -11  -3   -3.90    5.60
   3 -11  -3   -6.80    6.20
  -3  11   3   -0.50    7.50
  -3  11   3   -5.60    5.20
  -3  11   3   -3.20    5.40
   2 -11  -3  169.38   28.20
   2 -11  -3  228.28   27.20
  -2  11   3  163.48   27.00
  -2  11   3  200.28   27.10
   1 -11  -3   52.59   12.10
   1 -11  -3   91.09   18.20
   1 -11  -3   91.19   17.80
  -1  11   3   78.09   16.70
  -1  11   3   78.09   15.20
   0 -11  -3   -6.70    6.70
   0 -11  -3  -13.80    8.70
   0 -11  -3   -5.50    5.50
   0  11   3   -1.50    4.40
   0  11   3    0.20    2.70
   0  11   3   -3.90    7.30
   0  11   3    0.40    4.00
  -1 -11  -3    9.40    6.60
  -1 -11  -3   17.40    9.50
  -1 -11  -3   -1.90   11.10
   1  11   3    5.20    5.10
   1  11   3   13.20   10.00
  -2 -11  -3  -10.90    6.00
  -2 -11  -3   -9.70   11.40
  -2 -11  -3    4.20    9.10
   2  11   3    7.50   11.80
   2  11   3   -1.70    5.60
   2  11   3    0.40    7.50
  -3 -11  -3   48.60    9.60
  -3 -11  -3   54.89   15.70
   3  11   3   42.70   14.40
   3  11   3   39.30   11.40
   5 -12  -3    1.40    6.50
   5 -12  -3   -2.70    6.40
   5 -12  -3    3.90    6.80
  -5  12   3   -0.60    9.20
  -5  12   3    8.80    5.10
  -5  12   3   -2.10    2.80
   4 -12  -3   -6.10    5.20
   4 -12  -3    7.00    8.10
   4 -12  -3    3.40    7.60
  -4  12   3   -5.70    8.10
  -4  12   3    5.90    6.00
   3 -12  -3    2.30    7.90
   3 -12  -3   12.20    9.70
   3 -12  -3    9.50    9.40
  -3  12   3    9.70    7.50
  -3  12   3    1.60    7.80
   2 -12  -3   31.40   13.40
   2 -12  -3   23.80    8.10
   2 -12  -3   27.20   11.90
  -2  12   3   25.90   10.30
  -2  12   3   23.70   11.10
  -2  12   3   18.70    8.90
   1 -12  -3  136.89   26.00
   1 -12  -3  211.68   30.10
   1 -12  -3  140.39   23.00
  -1  12   3  149.88   23.40
  -1  12   3  141.99   25.50
  -1  12   3  186.28   27.80
   0 -12  -3    5.10    6.40
   0 -12  -3   20.00   13.60
   0 -12  -3   20.50   15.20
   0  12   3   22.10    4.60
   0  12   3    3.20    8.10
   0  12   3   22.80    6.00
  -1 -12  -3   -5.10   18.90
  -1 -12  -3   26.30   11.30
  -1 -12  -3   14.90    7.10
   1  12   3   18.50    5.90
   1  12   3    5.90    8.20
  -2 -12  -3    2.10    6.20
  -2 -12  -3    3.30   15.10
  -2 -12  -3    2.10   15.70
   2  12   3    1.90    5.90
   2  12   3    0.60    8.10
   4 -13  -3  168.38   28.00
   4 -13  -3  199.88   29.10
  -4  13   3  174.58   26.90
  -4  13   3  187.28   29.30
  -4  13   3  231.78   27.60
   3 -13  -3    2.90    7.90
   3 -13  -3  -18.30    9.20
   3 -13  -3   -6.80    5.90
  -3  13   3    3.20    8.70
  -3  13   3   -7.00    5.60
   2 -13  -3   67.49   17.70
   2 -13  -3   34.40   12.40
   2 -13  -3   28.80    8.80
  -2  13   3   30.20   10.50
  -2  13   3   28.20   11.00
   1 -13  -3   40.30   14.30
   1 -13  -3   67.99   19.80
   1 -13  -3   35.00    9.80
  -1  13   3   45.10   13.50
  -1  13   3   35.60   11.70
   0 -13  -3    4.20    8.70
   0 -13  -3   -4.70    6.40
   0 -13  -3  -14.20   15.40
   0  13   3   14.10   10.00
   0  13   3    4.40    4.50
   0  13   3    3.40    2.30
  -1 -13  -3  -10.00   15.40
  -1 -13  -3   10.90    7.50
  -1 -13  -3   19.10   11.80
   1  13   3   14.30   10.30
   1  13   3    8.70    4.80
   1  15  -4    3.40    9.90
   1  15  -4  -18.70   10.40
  -1 -15   4  -20.00   15.30
  -1 -15   4   -1.50    5.60
   0  15  -4   -6.50    7.20
   0  15  -4   -8.00    6.60
   0  15  -4   -5.70    6.20
   0 -15   4  -11.10    9.60
   0 -15   4   -1.00    8.60
   0 -15   4   -4.50    6.00
  -1  15  -4   -5.00    7.30
  -1  15  -4    0.00    6.90
  -1  15  -4   -2.90    7.80
   1 -15   4   -1.20    6.00
   1 -15   4  -21.60   13.80
   1 -15   4    3.20    8.50
  -2  15  -4   -3.50    6.40
  -2  15  -4   -0.90   14.70
  -2  15  -4   -5.80    6.30
   2 -15   4  -19.10    9.70
   2 -15   4   -3.40    7.20
   2 -15   4   -4.10    6.30
  -3  15  -4   -0.60    8.40
  -3  15  -4   -1.30    6.80
  -3  15  -4   -8.90    9.20
   3 -15   4    2.70    7.60
  -4  15  -4    2.80    7.40
  -4  15  -4   -0.10    8.50
  -4  15  -4    0.80   11.60
   4 -15   4   -8.40    6.00
   4 -15   4   -9.00    9.00
   3  14  -4    7.00   10.20
   3  14  -4  -11.30    7.90
  -3 -14   4   -7.10   13.50
  -3 -14   4  -10.30    3.80
   2  14  -4   -6.70    9.40
   2  14  -4   -6.80    6.20
  -2 -14   4   -1.10   11.20
  -2 -14   4   -8.30    4.30
   1  14  -4    6.90   10.20
   1  14  -4    4.20    5.90
   1  14  -4   12.60   10.10
   1  14  -4  -25.60   13.20
  -1 -14   4    3.20    6.10
  -1 -14   4   -2.20   13.30
  -1 -14   4   -8.60   19.20
  -1 -14   4  -10.50    7.70
   0  14  -4   13.30   10.70
   0  14  -4   -4.20   11.30
   0  14  -4   14.10   10.30
   0  14  -4   17.10    8.80
   0 -14   4   -1.00    5.90
   0 -14   4   10.30   12.20
   0 -14   4    9.70   10.60
  -1  14  -4    0.30    8.20
  -1  14  -4    4.00    6.30
  -1  14  -4   -4.80    7.60
   1 -14   4  -12.20    8.10
   1 -14   4    4.30    7.00
   1 -14   4    3.40   13.00
  -2  14  -4    2.90    6.80
  -2  14  -4   11.50    7.00
  -2  14  -4    3.60    9.00
   2 -14   4   -2.10    6.90
   2 -14   4    0.10    9.90
   2 -14   4  -10.00   10.40
  -3  14  -4   33.90   13.00
  -3  14  -4   34.70   10.00
  -3  14  -4   32.20   11.90
  -3  14  -4   30.50   10.70
   3 -14   4   43.50   14.60
   3 -14   4   38.90   11.00
   3 -14   4   45.80   12.80
  -4  14  -4   66.79   15.80
  -4  14  -4   70.39   17.60
  -4  14  -4   50.69   13.20
   4 -14   4   72.09   17.70
   4 -14   4   48.40   17.30
   4 -14   4   82.49   16.60
  -5  14  -4   32.70   14.30
  -5  14  -4   34.60   11.50
  -5  14  -4   41.40   12.50
   5 -14   4   62.69   13.50
   5 -14   4   39.90   12.00
   5 -14   4   50.09   15.90
   4  13  -4  -40.20   23.70
   4  13  -4    4.00    9.10
   4  13  -4    1.70    8.40
  -4 -13   4   -1.70    9.90
  -4 -13   4    0.90    3.60
   3  13  -4   -1.40    8.90
   3  13  -4   -3.20    7.50
  -3 -13   4  -12.50    8.80
  -3 -13   4   -4.50    3.70
   2  13  -4    0.20    8.40
   2  13  -4  -11.00    5.80
  -2 -13   4   -3.90    9.70
  -2 -13   4  -21.80    9.70
  -2 -13   4   -9.40    4.00
   1  13  -4  -17.00    9.50
   1  13  -4   -2.80    6.80
   1  13  -4    9.30    5.50
  -1 -13   4    5.70    5.40
  -1 -13   4    7.50   12.20
  -1 -13   4   -3.50    8.70
   0  13  -4  123.79   17.60
   0  13  -4   44.70   26.10
   0  13  -4   73.29   14.50
   0  13  -4   65.49   21.00
   0 -13   4   97.79   19.40
   0 -13   4   91.99   15.20
  -1  13  -4   88.19   17.50
   1 -13   4  119.69   22.30
   1 -13   4  106.39   20.60
   1 -13   4  127.59   19.30
  -2  13  -4   44.90   12.30
  -2  13  -4   50.59   11.20
  -2  13  -4   57.59   13.30
   2 -13   4   59.39   19.90
   2 -13   4   97.59   16.10
   2 -13   4   27.30   10.20
  -3  13  -4  487.55   60.39
  -3  13  -4  515.45   59.69
  -3  13  -4  509.25   59.29
   3 -13   4  515.45   69.09
   3 -13   4  425.66   58.99
  -4  13  -4   89.59   17.40
  -4  13  -4   77.39   18.30
  -4  13  -4  130.19   19.40
  -4  13  -4   95.59   18.50
   4 -13   4  116.59   19.20
   4 -13   4   56.59   14.10
  -5  13  -4   84.39   18.80
  -5  13  -4   65.59   15.90
  -5  13  -4   80.09   20.30
   5 -13   4  115.79   17.80
   5 -13   4   75.89   10.20
   5 -13   4   60.99   13.90
  -6  13  -4  131.69   23.40
  -6  13  -4  127.89   26.30
  -6  13  -4  131.69   23.40
   6 -13   4  182.48   33.10
   6 -13   4  123.59   21.60
   6 -13   4  162.58   22.40
   6 -13   4  132.19   17.80
   5  12  -4    3.20   14.70
   5  12  -4  -13.10   20.90
  -5 -12   4   -0.30   10.60
   4  12  -4  -20.80   20.10
   4  12  -4   16.20   13.80
   4  12  -4    7.80    9.10
  -4 -12   4    0.00    3.30
  -4 -12   4    2.80   11.00
   3  12  -4    5.50    7.40
   3  12  -4    4.10    8.00
   3  12  -4   11.80   13.40
  -3 -12   4   10.00   11.50
  -3 -12   4    9.00    4.00
  -3 -12   4    4.50   11.20
   2  12  -4   25.10   10.30
   2  12  -4   68.29   17.30
  -2 -12   4   39.90   14.30
  -2 -12   4   29.90    6.80
  -2 -12   4   43.60   13.10
  -2 -12   4   28.30   11.10
   1  12  -4    5.50    7.80
   1  12  -4    3.60   10.10
   1  12  -4    5.10    4.70
   1  12  -4    6.20    4.80
  -1 -12   4   -2.10    9.30
  -1 -12   4   -5.30    8.80
  -1 -12   4   -4.20    5.00
  -1 -12   4   -3.30    8.50
   0  12  -4    7.30    6.70
   0  12  -4    7.40    8.30
   0  12  -4    7.20    8.90
   0  12  -4   -0.40    8.40
   0 -12   4   13.20    6.40
   0 -12   4   -0.20    8.30
   0 -12   4    6.40    8.80
  -1  12  -4  194.18   31.70
  -1  12  -4  259.27   30.40
   1 -12   4  226.08   32.50
  -2  12  -4   83.69   19.30
  -2  12  -4  126.39   20.40
  -2  12  -4  116.99   19.30
   2 -12   4  159.48   24.40
   2 -12   4  147.79   22.00
   2 -12   4  115.29   21.40
  -3  12  -4  742.83   87.49
  -3  12  -4  714.93   86.49
  -3  12  -4  772.82   86.99
   3 -12   4  655.03   86.29
   3 -12   4  823.92   88.19
  -4  12  -4   31.40   10.70
  -4  12  -4   21.00   11.30
   4 -12   4   28.80   10.30
   4 -12   4   32.60   11.50
   4 -12   4   24.80    9.40
  -5  12  -4   65.89   14.50
  -5  12  -4   56.99   13.00
  -5  12  -4   34.40   14.50
   5 -12   4   56.79   14.10
   5 -12   4   53.79   11.80
   5 -12   4   46.70   12.40
  -6  12  -4   57.09   17.40
  -6  12  -4   84.29   16.60
  -6  12  -4   94.79   18.30
  -6  12  -4   70.29   15.40
   6 -12   4   61.29   13.50
   6 -12   4   88.59   16.40
   6 -12   4   65.89   14.80
   5  11  -4   -4.70   16.40
   5  11  -4   36.90   12.60
   5  11  -4    5.40    8.90
  -5 -11   4   -1.70   10.30
  -5 -11   4  -13.10   10.90
  -5 -11   4    4.90    4.00
   4  11  -4   12.30    9.50
   4  11  -4   28.90   11.00
   4  11  -4   30.00   14.50
  -4 -11   4   16.10    4.50
  -4 -11   4   13.10   10.40
  -4 -11   4   17.60   10.20
   3  11  -4   -5.10   10.90
   3  11  -4    4.70    7.80
   3  11  -4    5.80    7.50
  -3 -11   4    2.20    4.50
  -3 -11   4   -4.30    8.30
  -3 -11   4   -4.40    7.10
   2  11  -4  114.79   16.80
   2  11  -4   83.19   22.00
   2  11  -4  181.48   30.80
  -2 -11   4   91.49   15.50
  -2 -11   4  135.49   22.70
  -2 -11   4  126.69   21.00
  -2 -11   4  108.29   21.60
   1  11  -4   -1.30    6.60
   1  11  -4    4.90    4.50
   1  11  -4    0.70    4.40
   1  11  -4   -3.20    8.20
  -1 -11   4   -2.90    6.70
  -1 -11   4    3.50    6.70
  -1 -11   4    8.10    7.50
  -1 -11   4    0.10    3.80
   0  11  -4   26.00    7.80
   0  11  -4   54.29   10.70
   0  11  -4   19.80    8.90
   0  11  -4   18.10    7.90
   0 -11   4   36.00    9.90
   0 -11   4   16.00    7.80
   0 -11   4   30.00    9.50
   0 -11   4   28.10    7.20
  -1  11  -4  129.69   19.50
  -1  11  -4   92.69   17.70
  -1  11  -4  102.89   19.80
   1 -11   4  102.19   19.80
   1 -11   4  135.59   20.20
   1 -11   4  128.59   20.80
  -2  11  -4  132.69   20.30
  -2  11  -4  113.29   20.80
  -2  11  -4   96.39   20.60
   2 -11   4  127.99   22.20
   2 -11   4  153.28   21.10
  -3  11  -4 6853.91  821.72
  -3  11  -4 7875.71  821.82
  -3  11  -4 7042.90  822.32
   3 -11   4 6494.95  821.62
   3 -11   4 8396.76  819.02
   3 -11   4 7654.53  822.62
  -4  11  -4  218.38   28.70
  -4  11  -4  170.58   27.90
  -4  11  -4  175.08   28.60
   4 -11   4  167.78   26.40
   4 -11   4  207.18   28.10
   4 -11   4  222.88   28.10
  -5  11  -4  122.19   24.60
  -5  11  -4  181.48   24.50
  -5  11  -4  106.39   24.00
   5 -11   4  182.38   23.60
   5 -11   4  170.98   24.30
   5 -11   4  142.49   22.60
  -6  11  -4    7.50    9.00
  -6  11  -4   -3.10    7.40
  -6  11  -4  -14.20    9.60
   6 -11   4   11.50    9.50
   6 -11   4   15.80    8.40
   6 -11   4   19.00    8.30
   6 -11   4    5.90    7.60
  -7  11  -4   -4.00    7.80
  -7  11  -4  -12.20   10.70
  -7  11  -4    4.60    7.10
   7 -11   4   23.30    8.20
   7 -11   4   -7.00    8.90
   7 -11   4   -9.60    8.20
   6  10  -4    7.10    8.00
   6  10  -4   -2.00   17.60
   6  10  -4   34.70   12.80
  -6 -10   4   -4.30    7.90
  -6 -10   4   -3.00   10.90
   5  10  -4   58.29   15.90
   5  10  -4   21.30    9.70
   5  10  -4   68.29   20.30
  -5 -10   4   40.10    6.50
  -5 -10   4   30.20   13.00
  -5 -10   4   44.90   13.50
   4  10  -4  244.68   38.20
   4  10  -4  350.26   38.50
   4  10  -4  351.86   42.50
  -4 -10   4  279.47   40.30
  -4 -10   4  261.27   33.60
   3  10  -4   -1.80    6.00
   3  10  -4   -0.90   13.20
   3  10  -4    9.80   10.00
  -3 -10   4    2.10    3.00
  -3 -10   4    4.50    6.80
  -3 -10   4   -4.10    7.40
   2  10  -4  422.36   49.20
   2  10  -4  381.36   45.90
  -2 -10   4  318.97   48.60
  -2 -10   4  394.06   47.70
  -2 -10   4  439.96   49.40
   1  10  -4  146.89   19.50
   1  10  -4  154.08   23.20
  -1 -10   4  150.88   24.10
  -1 -10   4  177.68   23.10
  -1 -10   4  154.08   20.60
   0  10  -4  322.47   41.40
   0  10  -4  304.37   43.50
   0  10  -4  423.66   44.00
   0 -10   4  314.57   43.80
   0 -10   4  405.86   44.10
  -1  10  -4  316.87   43.40
  -1  10  -4  402.46   44.90
  -1  10  -4  424.36   44.30
  -1  10  -4  316.67   45.00
   1 -10   4  379.66   45.30
   1 -10   4  397.66   51.69
   1 -10   4  347.87   45.10
  -2  10  -4   29.20    8.50
  -2  10  -4   33.40    9.20
  -2  10  -4   24.50    7.30
  -2  10  -4   29.80   11.10
   2 -10   4   25.20    4.50
   2 -10   4   30.80    7.30
   2 -10   4   31.90    9.10
   2 -10   4   21.40    8.50
  -3  10  -4  844.52  106.49
  -3  10  -4  970.20  109.39
  -3  10  -4  998.10  107.69
  -3  10  -4  925.71  106.49
   3 -10   4  951.70  107.29
   3 -10   4  905.11  106.59
  -4  10  -4  528.55   61.19
  -4  10  -4  465.05   60.59
  -4  10  -4  431.86   61.49
   4 -10   4  538.25   60.69
   4 -10   4  517.85   59.79
   4 -10   4  533.65   60.69
  -5  10  -4  528.35   72.19
  -5  10  -4  607.74   70.49
  -5  10  -4  500.65   70.99
  -5  10  -4  716.73   70.79
   5 -10   4  556.14   69.19
   5 -10   4  591.74   69.09
   5 -10   4  595.74   68.79
  -6  10  -4  185.58   33.20
  -6  10  -4  164.78   32.00
  -6  10  -4  267.27   32.10
   6 -10   4  242.08   30.30
   6 -10   4  216.18   31.00
   6 -10   4  220.28   29.90
   6 -10   4  279.17   33.30
  -7  10  -4    9.50   12.80
  -7  10  -4   49.30   11.90
   7 -10   4   51.79   11.00
   7 -10   4   29.70   12.20
   7 -10   4   15.90    8.60
   7 -10   4   26.90    9.60
   6   9  -4  -21.50   15.30
  -6  -9   4   -7.90    8.70
  -6  -9   4    5.50    8.40
   5   9  -4   -5.70    6.90
   5   9  -4   -7.00   10.10
   5   9  -4   -4.10   12.00
  -5  -9   4   -3.60    8.20
  -5  -9   4   -4.90    7.90
  -5  -9   4   -0.80    3.20
   4   9  -4   15.60   10.60
   4   9  -4   16.30    8.40
   4   9  -4   25.40   12.60
  -4  -9   4   13.60    4.00
  -4  -9   4   31.30   11.60
  -4  -9   4   35.40    9.00
   3   9  -4  135.69   22.80
   3   9  -4  167.58   21.80
  -3  -9   4  134.89   23.80
  -3  -9   4  126.49   18.10
  -3  -9   4  189.98   22.00
   2   9  -4  793.72   88.19
   2   9  -4  868.31   90.39
  -2  -9   4  619.94   89.79
  -2  -9   4  815.82   89.09
   1   9  -4   71.19   14.60
   1   9  -4  123.79   17.20
   1   9  -4   79.69   11.90
  -1  -9   4   83.49   16.70
  -1  -9   4  105.09   15.70
  -1  -9   4   92.59   13.30
   0   9  -4   78.89   15.60
   0   9  -4   81.19   12.90
   0  -9   4  105.29   16.40
   0  -9   4   90.49   15.40
  -1   9  -4   96.09   16.50
  -1   9  -4   89.99   14.30
  -1   9  -4  116.59   16.10
   1  -9   4   78.29   11.60
   1  -9   4   96.39   16.10
   1  -9   4  115.39   16.30
  -2   9  -4    3.90    6.00
  -2   9  -4   -1.60    4.40
  -2   9  -4   -1.00    4.60
  -2   9  -4   -1.90    5.20
   2  -9   4    6.20    5.10
   2  -9   4    1.10    2.60
   2  -9   4   -2.50    5.20
   2  -9   4    1.70    5.20
  -3   9  -4    9.70    6.20
  -3   9  -4   23.00    8.60
  -3   9  -4   14.30    6.70
  -3   9  -4   17.10    7.90
   3  -9   4   20.40    7.90
   3  -9   4   12.40    6.60
   3  -9   4   19.10    7.40
   3  -9   4   24.00    7.90
  -4   9  -4  536.05   70.19
  -4   9  -4  679.13   71.09
  -4   9  -4  528.15   71.19
   4  -9   4  605.44   69.69
   4  -9   4  621.04   69.59
   4  -9   4  603.24   70.09
  -5   9  -4    7.50    9.20
  -5   9  -4    7.50    7.40
  -5   9  -4   -1.50    9.40
  -5   9  -4   17.80    9.30
   5  -9   4   18.60    7.90
   5  -9   4    4.40    8.00
   5  -9   4   13.40    7.00
   5  -9   4   20.70    8.70
  -6   9  -4    4.30    8.20
  -6   9  -4   -5.00    6.90
  -6   9  -4   -5.70    5.30
  -6   9  -4   -5.40    9.10
   6  -9   4   -1.10    6.40
   6  -9   4    6.30    6.90
   6  -9   4    4.30    7.30
   6  -9   4    0.50    7.90
  -7   9  -4    9.20    8.70
  -7   9  -4   -9.60   10.60
   7  -9   4    3.40    8.80
   7  -9   4    2.00    7.00
   7  -9   4   13.60    8.00
   7  -9   4   -7.40    7.00
  -8   9  -4  -16.40   10.00
  -8   9  -4   -6.70    6.90
  -8   9  -4   -5.20    8.80
   8  -9   4   -2.10   13.50
   7   8  -4   -5.50    7.90
   7   8  -4  -17.30   16.20
   7   8  -4   -3.70    7.40
  -7  -8   4   -6.50    8.50
  -7  -8   4   -0.80   10.10
   6   8  -4   -9.10   12.70
   6   8  -4    2.80    7.20
  -6  -8   4   -6.40    9.60
  -6  -8   4   -3.60    9.10
  -6  -8   4    4.80    7.60
   5   8  -4   -6.00    6.50
   5   8  -4   -4.40    9.80
   5   8  -4    0.30   10.30
  -5  -8   4   -3.60    8.00
  -5  -8   4   -8.90    5.00
   4   8  -4   -7.50    8.10
   4   8  -4    2.00    6.40
  -4  -8   4   -0.50    6.90
  -4  -8   4   -2.00    5.60
  -4  -8   4    0.80    6.70
  -4  -8   4    0.20    2.40
   3   8  -4    9.80    5.80
   3   8  -4   10.60    6.80
   3   8  -4   21.20    9.00
  -3  -8   4   16.70    6.50
  -3  -8   4   11.90   12.70
  -3  -8   4    8.80    2.80
  -3  -8   4   17.60    7.80
   2   8  -4   -2.70    4.80
   2   8  -4    4.60    5.10
   2   8  -4    4.10    5.30
  -2  -8   4    7.60    5.20
  -2  -8   4    8.50    7.80
  -2  -8   4    1.10    2.40
   1   8  -4   73.49   13.70
   1   8  -4   59.79    9.60
   1   8  -4   75.69   10.20
   1   8  -4   65.49   12.90
  -1  -8   4   38.90   12.50
  -1  -8   4   88.79   13.60
  -1  -8   4   62.99   12.50
   0   8  -4   -3.60    4.50
   0   8  -4   -1.50    7.20
   0   8  -4    2.50    4.70
   0   8  -4   -1.80    3.50
   0  -8   4   -0.10    5.10
   0  -8   4   -2.00    4.30
   0  -8   4   -3.00    2.70
   0  -8   4    6.10   10.00
  -1   8  -4   36.70    9.20
  -1   8  -4   50.79   10.00
  -1   8  -4   62.89   10.30
  -1   8  -4   56.29    9.90
   1  -8   4   62.99   11.60
   1  -8   4   51.39    9.80
   1  -8   4   49.90    7.60
   1  -8   4   41.40    9.20
  -2   8  -4  109.79   17.00
  -2   8  -4   96.19   14.80
  -2   8  -4   67.99   16.70
  -2   8  -4   83.79   14.70
   2  -8   4  115.19   16.00
   2  -8   4   98.49   15.80
   2  -8   4  110.59   15.90
  -3   8  -4   31.10    8.80
  -3   8  -4   24.90    8.30
  -3   8  -4   41.80   10.10
   3  -8   4   31.10    9.00
   3  -8   4   30.40    7.80
   3  -8   4   33.50    8.10
   3  -8   4   40.40   10.20
  -4   8  -4  120.19   18.40
  -4   8  -4  101.19   19.60
  -4   8  -4   85.59   17.60
   4  -8   4  142.69   19.30
   4  -8   4  126.89   17.90
   4  -8   4  119.09   18.40
   4  -8   4  114.49   17.00
  -5   8  -4    8.90    7.30
  -5   8  -4   11.30    8.70
  -5   8  -4   22.30    9.40
  -5   8  -4   11.80    9.20
   5  -8   4    0.90    7.70
   5  -8   4   10.70    5.70
   5  -8   4   11.50    6.80
   5  -8   4   21.60    8.70
  -6   8  -4   22.80    9.80
  -6   8  -4   14.20    8.00
  -6   8  -4   14.30   12.00
  -6   8  -4   18.50   10.90
   6  -8   4   23.10   10.40
   6  -8   4   22.20   10.00
   6  -8   4   20.20    7.40
   6  -8   4   24.40    8.70
  -7   8  -4   -9.90    9.60
  -7   8  -4    4.60    3.10
  -7   8  -4   -8.30    7.70
   7  -8   4   18.20    9.60
   7  -8   4   12.00    9.30
   7  -8   4    8.80    7.10
   7  -8   4   -6.80    6.40
  -8   8  -4    2.40    7.60
  -8   8  -4   -7.60    8.70
  -8   8  -4   -6.00   11.60
   8  -8   4   -6.10   11.30
   8  -8   4   -6.90    6.80
   8  -8   4   26.90    9.80
   7   7  -4    5.30   14.20
   7   7  -4    0.20    9.90
   7   7  -4   20.30   15.10
   7   7  -4    2.60    9.20
  -7  -7   4    3.10    9.70
  -7  -7   4   14.40    4.40
  -7  -7   4   14.10   11.20
  -7  -7   4    5.50    9.40
  -7  -7   4   12.60   11.60
   6   7  -4   -1.00    6.50
   6   7  -4   -1.40   11.50
  -6  -7   4   15.60    9.00
  -6  -7   4   -7.10    8.00
  -6  -7   4    8.10    3.60
   5   7  -4    8.70    6.80
   5   7  -4   15.60   11.50
   5   7  -4   23.10   10.60
  -5  -7   4   14.90    9.60
  -5  -7   4   17.30    8.30
  -5  -7   4   18.60    8.70
  -5  -7   4    6.00    7.80
   4   7  -4   11.50    8.50
   4   7  -4   -1.30    7.10
   4   7  -4    4.30    5.20
  -4  -7   4   10.30    2.70
  -4  -7   4    4.20    5.70
  -4  -7   4    1.90    6.20
  -4  -7   4    5.90    6.70
   3   7  -4    4.20    6.40
   3   7  -4   11.30    6.20
   3   7  -4    6.00    4.70
  -3  -7   4   13.30    5.50
  -3  -7   4    8.60    5.90
  -3  -7   4    7.50    2.30
  -3  -7   4    9.00    6.60
   2   7  -4   -5.90    5.40
   2   7  -4   -0.30    4.60
   2   7  -4   -5.10    3.80
   2   7  -4    3.10    4.70
  -2  -7   4   -1.00    4.70
  -2  -7   4   -0.20    5.20
  -2  -7   4    1.20    2.00
  -2  -7   4    2.00    4.20
   1   7  -4   42.10    8.90
   1   7  -4   33.90    5.70
   1   7  -4   35.40    7.10
   1   7  -4   22.20    8.20
   1   7  -4   46.50    8.80
  -1  -7   4   22.10    6.80
  -1  -7   4   31.10    7.20
  -1  -7   4   39.60    7.50
   0   7  -4   -8.20    5.70
   0   7  -4   -4.80    3.60
   0   7  -4    3.40    3.90
   0   7  -4    2.60    3.90
   0   7  -4   12.10    5.30
   0  -7   4    8.70    5.00
   0  -7   4    6.00    4.60
   0  -7   4    2.10    4.30
   0  -7   4    1.50    3.50
  -1   7  -4  139.59   19.20
  -1   7  -4  129.99   18.20
  -1   7  -4  129.09   17.20
  -1   7  -4  104.79   16.70
   1  -7   4  144.19   18.30
   1  -7   4  125.09   18.40
   1  -7   4  118.49   17.80
   1  -7   4  133.79   15.60
  -2   7  -4    3.50    4.40
  -2   7  -4   -2.40    4.20
  -2   7  -4    1.70    4.20
  -2   7  -4   -0.50    4.50
  -2   7  -4   17.80    7.00
   2  -7   4    1.40    4.30
   2  -7   4   14.70    6.10
   2  -7   4    3.40    4.30
  -3   7  -4 1961.10  254.47
  -3   7  -4 2146.59  253.67
   3  -7   4 2369.66  254.17
   3  -7   4 2178.38  253.37
   3  -7   4 2631.74  255.07
   3  -7   4 2334.07  253.47
  -4   7  -4  123.09   21.00
  -4   7  -4  117.79   19.10
   4  -7   4  157.48   20.60
   4  -7   4  129.09   18.00
   4  -7   4  118.19   19.10
   4  -7   4  131.29   18.40
  -5   7  -4  326.17   36.10
  -5   7  -4  236.38   34.60
  -5   7  -4  257.67   37.30
   5  -7   4  307.67   36.40
   5  -7   4  235.18   35.10
   5  -7   4  291.77   34.10
  -6   7  -4   59.09   15.80
  -6   7  -4   63.59   13.50
  -6   7  -4  111.79   17.90
  -6   7  -4   66.99   15.60
   6  -7   4   54.39   11.30
   6  -7   4   75.49   13.30
   6  -7   4   69.29   14.60
   6  -7   4   55.49   14.30
  -7   7  -4   23.20    8.80
  -7   7  -4   23.20   10.50
  -7   7  -4   -2.70   10.30
   7  -7   4   17.30    9.80
   7  -7   4   17.80    7.70
   7  -7   4   27.60   10.30
   7  -7   4   10.70    6.90
   7  -7   4   27.20    7.70
  -8   7  -4   -3.90    8.10
  -8   7  -4   -3.80    9.20
   8  -7   4   -3.60    5.80
   8  -7   4   15.30   12.50
   8  -7   4   -7.00    6.30
   8  -7   4   23.90   10.10
   8  -7   4    3.20    8.80
   8   6  -4   17.00    9.80
   8   6  -4   12.20   11.30
   8   6  -4   36.00   19.90
  -8  -6   4   34.70   12.60
  -8  -6   4   23.50    9.00
   7   6  -4   24.90   14.70
   7   6  -4   14.90    8.80
   7   6  -4   40.50   15.60
   7   6  -4   12.30    9.60
  -7  -6   4   35.40   12.70
  -7  -6   4   36.30   11.40
  -7  -6   4   29.80    7.10
  -7  -6   4   11.60   10.00
   6   6  -4   34.70   13.80
   6   6  -4   10.30    7.70
   6   6  -4   21.60   10.60
  -6  -6   4    6.00    4.30
  -6  -6   4    7.50    9.10
  -6  -6   4    6.80    8.20
  -6  -6   4    9.20    8.00
  -6  -6   4    4.60    9.30
   5   6  -4   72.59   16.10
   5   6  -4   84.19   16.40
  -5  -6   4   58.39   13.20
  -5  -6   4   76.89    9.10
  -5  -6   4   50.79   13.30
  -5  -6   4  100.89   16.10
  -5  -6   4   51.59   13.00
   4   6  -4   21.90    8.70
   4   6  -4   15.50    7.00
   4   6  -4   32.60    8.90
   4   6  -4   12.00    6.50
  -4  -6   4   30.30    8.30
  -4  -6   4   27.20    7.20
  -4  -6   4   13.20    6.90
   3   6  -4   24.30    7.40
   3   6  -4   22.50    6.50
   3   6  -4   22.40    7.60
   3   6  -4   12.80    5.30
  -3  -6   4   26.50    3.90
  -3  -6   4   12.10    5.70
  -3  -6   4   28.20    6.50
   2   6  -4  335.07   41.10
   2   6  -4  373.86   41.70
   2   6  -4  372.06   40.50
  -2  -6   4  299.87   38.80
  -2  -6   4  355.16   41.50
   1   6  -4   64.39    9.80
   1   6  -4   85.19   13.30
   1   6  -4   95.09   11.50
   1   6  -4   94.29   13.30
   1   6  -4   72.39   14.40
  -1  -6   4   82.59   13.50
  -1  -6   4   61.09   11.50
  -1  -6   4  105.69   13.30
   0   6  -4  611.44   59.59
   0   6  -4  548.85   59.89
   0   6  -4  473.35   57.89
   0   6  -4  433.36   59.49
   0  -6   4  510.65   59.09
   0  -6   4  514.45   58.19
  -1   6  -4 2608.94  282.67
  -1   6  -4 2465.15  281.97
  -1   6  -4 2620.24  282.67
   1  -6   4 2710.43  282.77
   1  -6   4 2382.56  281.37
   1  -6   4 2427.06  282.47
  -2   6  -4   15.20    6.10
  -2   6  -4   21.10    6.10
  -2   6  -4   42.60    9.10
  -2   6  -4   17.00    6.30
  -2   6  -4   33.10    7.40
   2  -6   4   24.90    6.10
   2  -6   4   26.10    7.10
   2  -6   4   40.10    8.40
   2  -6   4   40.00    7.50
  -3   6  -4    6.50    4.90
  -3   6  -4   17.80    6.70
  -3   6  -4   14.60    7.20
  -3   6  -4    1.00    5.30
   3  -6   4    0.70    5.10
   3  -6   4    1.50    5.50
   3  -6   4    9.50    4.40
   3  -6   4    6.50    5.60
  -4   6  -4   98.49   15.70
  -4   6  -4   59.19   12.20
  -4   6  -4   77.49   13.70
   4  -6   4   69.59   11.50
   4  -6   4   68.69   12.30
   4  -6   4   52.39   12.10
   4  -6   4   70.99   13.20
  -5   6  -4   10.60    8.40
  -5   6  -4    3.80    7.40
  -5   6  -4    2.00    5.10
  -5   6  -4    4.00    8.20
   5  -6   4   10.30    4.80
   5  -6   4    8.60    7.40
   5  -6   4    0.60    6.30
   5  -6   4    2.10    5.80
  -6   6  -4   84.29   18.60
  -6   6  -4   65.29   15.20
  -6   6  -4  137.19   20.20
  -6   6  -4   94.99   18.50
   6  -6   4   89.59   15.30
   6  -6   4   64.29   16.20
   6  -6   4  113.49   19.10
   6  -6   4  112.89   14.80
   6  -6   4   93.49   16.60
  -7   6  -4   11.10    7.50
  -7   6  -4   16.90   10.40
  -7   6  -4    1.60   10.00
   7  -6   4    8.00    9.60
   7  -6   4    9.00    7.00
   7  -6   4   14.60    9.70
   7  -6   4   12.00    5.30
   7  -6   4   -0.20    7.10
  -8   6  -4   39.50   11.60
  -8   6  -4   15.60   13.00
   8  -6   4    4.10    7.90
   8  -6   4   25.20   13.00
   8  -6   4   20.20    8.50
   8   5  -4   -0.90    9.10
   8   5  -4    1.30    8.40
   8   5  -4    4.40   15.20
  -8  -5   4   10.00    7.30
  -8  -5   4   -8.10    7.30
  -8  -5   4    7.80   10.10
  -8  -5   4  -17.50    8.20
   7   5  -4   21.30   10.00
   7   5  -4   38.90   12.50
   7   5  -4   20.10   13.40
   7   5  -4   46.00   19.60
  -7  -5   4   17.50    8.60
  -7  -5   4   41.90    9.50
  -7  -5   4   36.60   11.70
  -7  -5   4   19.10   10.40
  -7  -5   4   16.30   11.50
   6   5  -4 1099.79  128.49
   6   5  -4 1206.28  128.09
  -6  -5   4 1183.98  126.69
  -6  -5   4 1136.29  124.19
  -6  -5   4 1265.77  126.39
  -6  -5   4  890.01  126.39
  -6  -5   4  954.10  126.49
   5   5  -4   26.50    8.40
   5   5  -4   21.70   10.50
   5   5  -4   16.90    6.50
   5   5  -4   26.00    8.90
  -5  -5   4   29.60    8.50
  -5  -5   4   25.00    7.70
  -5  -5   4   31.10    8.90
  -5  -5   4   18.80    8.20
  -5  -5   4   31.10    5.40
   4   5  -4  146.29   19.40
   4   5  -4  124.09   17.60
   4   5  -4  112.99   17.10
  -4  -5   4  133.89   17.70
  -4  -5   4  109.19   17.90
  -4  -5   4  104.99   13.50
   3   5  -4    8.50    6.20
   3   5  -4   11.10    5.00
   3   5  -4    7.60    5.30
  -3  -5   4   12.90    5.60
  -3  -5   4    7.20    4.90
  -3  -5   4    9.50    5.30
   2   5  -4    4.00    3.80
   2   5  -4   -2.30    4.00
   2   5  -4    8.50    5.10
   2   5  -4    3.50    4.10
  -2  -5   4    2.00    1.30
  -2  -5   4   -1.20    3.70
  -2  -5   4    6.60    4.20
  -2  -5   4    6.60    4.40
   1   5  -4   83.29   12.00
   1   5  -4   90.79   13.80
   1   5  -4   75.59   11.00
   1   5  -4   76.79   12.40
  -1  -5   4   80.99   12.30
  -1  -5   4   64.59   11.40
  -1  -5   4   77.29   12.50
   0   5  -4 1203.88  144.79
   0   5  -4 1458.35  145.09
   0   5  -4 1193.28  143.39
   0   5  -4 1326.67  144.39
   0  -5   4 1208.48  144.39
   0  -5   4 1129.29  143.59
   0  -5   4 1497.75  144.79
   0  -5   4 1312.27  144.59
  -1   5  -4 2017.00  220.78
  -1   5  -4 1898.41  221.28
  -1   5  -4 1929.21  221.18
  -1   5  -4 1825.72  221.48
   1  -5   4 1945.71  221.28
   1  -5   4 2284.37  221.78
  -2   5  -4   93.19   16.00
  -2   5  -4  121.89   16.10
   2  -5   4  122.79   15.70
   2  -5   4  120.99   17.50
   2  -5   4  115.59   15.80
   2  -5   4  106.59   16.60
  -3   5  -4 4163.48  506.15
  -3   5  -4 4603.74  505.85
   3  -5   4 4914.01  506.15
   3  -5   4 4364.96  504.65
   3  -5   4 4667.03  505.55
  -4   5  -4   47.40   14.20
  -4   5  -4   60.89   11.90
   4  -5   4   50.89    9.90
   4  -5   4   74.79   10.50
   4  -5   4   50.99   10.90
   4  -5   4   68.59   12.60
  -5   5  -4  169.18   27.20
  -5   5  -4  210.38   31.00
   5  -5   4  257.77   27.30
   5  -5   4  187.68   28.60
   5  -5   4  229.18   29.70
  -6   5  -4   80.59   16.90
  -6   5  -4  158.78   21.50
  -6   5  -4  108.99   21.30
   6  -5   4  127.79   21.00
   6  -5   4  118.79   15.30
   6  -5   4  111.59   17.80
   6  -5   4   77.99   17.70
  -7   5  -4   -6.50   10.90
  -7   5  -4    8.50    7.00
  -7   5  -4    4.70    8.40
   7  -5   4   -2.70    5.60
   7  -5   4    4.20    8.30
   7  -5   4    3.20    6.10
   7  -5   4    4.30   10.00
  -8   5  -4   43.10   13.00
  -8   5  -4   13.00   12.80
   8  -5   4   66.19   15.60
   8  -5   4   51.49   19.00
   8   4  -4   16.90   13.50
   8   4  -4   20.00    5.10
   8   4  -4   21.70   12.30
   8   4  -4   16.30   10.20
  -8  -4   4   27.00   11.00
  -8  -4   4   25.70    9.00
  -8  -4   4   35.40   10.80
   7   4  -4   -1.70    7.00
   7   4  -4   -2.90    8.10
   7   4  -4   -3.00    2.60
   7   4  -4   -7.10    9.20
  -7  -4   4   -1.40    6.00
  -7  -4   4   -4.40    5.90
  -7  -4   4    4.00    8.10
  -7  -4   4   -0.80    8.00
   6   4  -4  209.78   26.60
   6   4  -4  146.99   23.80
   6   4  -4  136.99   18.80
   6   4  -4  187.68   27.00
  -6  -4   4  121.59   23.90
  -6  -4   4  198.98   23.20
  -6  -4   4  196.18   22.30
  -6  -4   4  155.58   24.40
  -6  -4   4  157.08   22.70
   5   4  -4  316.97   39.90
   5   4  -4  329.27   38.80
   5   4  -4  320.17   36.90
   5   4  -4  249.88   37.40
  -5  -4   4  324.77   35.70
  -5  -4   4  363.16   37.80
  -5  -4   4  338.07   38.00
  -5  -4   4  267.47   37.80
  -5  -4   4  247.58   37.60
   4   4  -4 8893.91  989.70
   4   4  -4 9916.11  989.40
  -4  -4   4 7790.22  989.50
  -4  -4   4 7989.90  987.80
  -4  -4   4 9999.00  989.70
   3   4  -4 2022.20  229.48
   3   4  -4 1772.42  229.58
  -3  -4   4 2372.36  230.08
   2   4  -4  309.17   32.80
   2   4  -4  304.47   32.70
  -2  -4   4  237.38   30.50
  -2  -4   4  285.17   32.60
  -2  -4   4  255.57   32.80
   1   4  -4    2.30    3.20
   1   4  -4    4.00    6.20
   1   4  -4    3.90    4.00
  -1  -4   4    0.40    3.50
  -1  -4   4   -1.00    3.60
  -1  -4   4    0.20    3.40
  -1  -4   4   -0.20    3.10
   0   4  -4  389.16   47.90
   0   4  -4  408.36   48.10
   0   4  -4  472.15   47.80
   0  -4   4  361.56   47.50
   0  -4   4  410.46   47.50
   0  -4   4  443.06   47.80
  -1   4  -4  485.05   60.69
  -1   4  -4  607.24   61.19
   1  -4   4  533.15   60.69
   1  -4   4  502.25   60.49
  -2   4  -4  169.68   22.50
  -2   4  -4  201.18   22.20
  -2   4  -4  140.09   22.40
  -2   4  -4  195.28   22.10
   2  -4   4  185.88   21.60
   2  -4   4  148.69   21.30
   2  -4   4  148.89   22.40
   2  -4   4  188.68   23.20
  -3   4  -4  308.67   33.20
  -3   4  -4  248.68   34.10
  -3   4  -4  271.77   35.40
   3  -4   4  248.78   34.30
   3  -4   4  311.47   35.10
  -4   4  -4  104.29   16.40
  -4   4  -4   98.29   14.20
  -4   4  -4  129.89   19.30
   4  -4   4  140.09   18.30
   4  -4   4  111.89   17.90
  -5   4  -4  104.79   16.10
  -5   4  -4   50.79   14.20
  -5   4  -4   59.09   12.80
  -5   4  -4   86.19   15.50
   5  -4   4   69.79   14.60
   5  -4   4   68.49   14.10
   5  -4   4   73.39   12.80
   5  -4   4   71.49   11.50
   5  -4   4   98.29   12.70
  -6   4  -4  184.18   24.00
  -6   4  -4  165.58   26.80
  -6   4  -4  189.48   24.80
  -6   4  -4  104.89   22.00
   6  -4   4  133.19   21.50
   6  -4   4  168.98   21.00
   6  -4   4  139.19   25.00
   6  -4   4  109.69   22.90
   6  -4   4  204.38   24.60
  -7   4  -4    1.50    6.90
  -7   4  -4    8.30    8.20
  -7   4  -4   -3.20   11.00
   7  -4   4    8.90    7.70
   7  -4   4    4.60    7.00
   7  -4   4    2.20    5.70
   7  -4   4   -1.50    8.40
   7  -4   4    5.90    9.10
  -8   4  -4  163.18   22.40
  -8   4  -4  114.49   25.30
  -8   4  -4  108.99   22.60
   8  -4   4  148.69   26.70
   8  -4   4  116.69   20.50
   8  -4   4  121.59   20.70
   8  -4   4   68.09   26.00
   8   3  -4   -0.30   11.10
   8   3  -4   -1.80    7.70
   8   3  -4    1.90    5.60
   8   3  -4   -2.10   17.70
  -8  -3   4    0.30    7.90
  -8  -3   4   -0.50    9.40
  -8  -3   4   -0.10    5.40
  -8  -3   4   12.10    7.40
   7   3  -4   21.70   11.70
   7   3  -4   19.50    5.10
   7   3  -4   27.70   10.40
   7   3  -4   20.00    9.00
  -7  -3   4   13.20   10.70
  -7  -3   4   19.60    8.50
  -7  -3   4   20.50    7.90
  -7  -3   4   13.70    6.70
   6   3  -4    9.60    7.10
   6   3  -4    5.00    4.20
   6   3  -4   -3.90    9.40
   6   3  -4    5.10    2.60
   6   3  -4   11.00    7.50
   6   3  -4   13.40    8.70
  -6  -3   4    1.80    6.30
  -6  -3   4    5.20    5.00
  -6  -3   4    1.10    4.80
  -6  -3   4    6.30    8.30
  -6  -3   4   -3.30    5.80
   5   3  -4   12.20    4.80
   5   3  -4    1.10    1.70
   5   3  -4    5.80    4.80
   5   3  -4    7.10    5.60
   5   3  -4    4.80    7.60
  -5  -3   4    7.20    4.60
  -5  -3   4    7.30    4.70
  -5  -3   4    6.60    5.40
  -5  -3   4   -0.10    4.60
  -5  -3   4    6.40    6.50
   4   3  -4 1427.26  145.39
   4   3  -4 1357.06  146.59
  -4  -3   4 1308.57  145.49
  -4  -3   4 1263.67  144.09
  -4  -3   4 1073.49  144.89
  -4  -3   4 1338.77  145.89
   3   3  -4  615.24   66.89
   3   3  -4  513.85   65.69
  -3  -3   4  563.84   64.69
  -3  -3   4  639.44   66.59
   2   3  -4 1039.00  115.39
   2   3  -4 1087.99  115.29
  -2  -3   4  907.31  115.49
  -2  -3   4 1194.48  116.09
  -2  -3   4  910.91  114.99
   1   3  -4 3803.82  410.26
  -1  -3   4 3837.92  410.36
  -1  -3   4 3443.96  410.26
   0   3  -4  357.76   37.60
   0   3  -4  341.47   40.40
   0   3  -4  284.07   36.80
   0  -3   4  340.07   36.90
   0  -3   4  297.17   36.40
   0  -3   4  310.27   36.10
  -1   3  -4 3231.28  408.16
  -1   3  -4 4079.59  407.96
   1  -3   4 3575.24  407.46
   1  -3   4 3768.82  407.56
  -2   3  -4  111.59   17.00
  -2   3  -4  136.49   18.40
  -2   3  -4  111.19   16.70
   2  -3   4  140.19   15.30
   2  -3   4   99.39   17.10
   2  -3   4  136.69   17.50
   2  -3   4  119.59   15.90
  -3   3  -4 1243.68  154.48
   3  -3   4 1600.04  154.68
   3  -3   4 1265.77  152.58
   3  -3   4 1198.38  153.78
   3  -3   4 1481.15  152.58
   3  -3   4 1414.56  154.48
  -4   3  -4  106.99   15.30
  -4   3  -4   67.99   13.40
  -4   3  -4   89.99   15.90
  -4   3  -4   77.09   15.00
  -4   3  -4   88.59   11.40
   4  -3   4  107.99   15.40
   4  -3   4   93.99   12.20
   4  -3   4   60.69   11.80
   4  -3   4   77.79   15.30
  -5   3  -4   15.30   15.00
  -5   3  -4   16.90    8.50
  -5   3  -4    6.50    6.00
  -5   3  -4    8.90    7.20
   5  -3   4   11.10    4.80
   5  -3   4    8.20    7.10
   5  -3   4    6.10    7.20
   5  -3   4    5.80    4.90
   5  -3   4   10.40    7.00
  -6   3  -4    2.10    6.40
  -6   3  -4    1.80    8.40
  -6   3  -4   -0.10    7.60
  -6   3  -4    2.60    9.10
   6  -3   4   10.30    6.50
   6  -3   4    7.30    8.30
   6  -3   4    2.10    4.60
   6  -3   4    1.60    7.90
   6  -3   4    0.30    8.10
  -7   3  -4    2.60    7.50
  -7   3  -4    3.80    6.80
   7  -3   4   -3.50    5.30
   7  -3   4    3.30   10.20
   7  -3   4   -2.10    6.00
   7  -3   4    1.60    7.10
   7  -3   4    2.50    9.10
  -8   3  -4    2.50    8.70
  -8   3  -4    8.40   12.70
  -8   3  -4   27.80    9.90
   8  -3   4    4.40    8.50
   8  -3   4   17.10    9.10
   8  -3   4   26.70   15.70
   8  -3   4   17.20   15.20
   8   2  -4    8.00   10.60
   8   2  -4   11.10   10.90
   8   2  -4   -2.20    6.90
   8   2  -4   -3.60    3.90
   8   2  -4   -5.00    8.20
  -8  -2   4   -5.90    4.50
  -8  -2   4   -9.40   11.50
  -8  -2   4   -4.20    8.30
   7   2  -4   39.70    7.70
   7   2  -4   32.80   13.80
   7   2  -4   40.50   11.10
   7   2  -4   41.60    6.80
   7   2  -4   44.90   11.00
  -7  -2   4   50.49   10.60
  -7  -2   4   33.80   12.80
  -7  -2   4   37.70    7.90
   6   2  -4    6.90    4.70
   6   2  -4   13.80    9.30
   6   2  -4   11.30    6.60
   6   2  -4    7.50    3.20
   6   2  -4   17.50    9.50
   6   2  -4    9.90    7.10
  -6  -2   4   11.10    7.50
  -6  -2   4    9.00    6.30
  -6  -2   4    8.70    8.20
  -6  -2   4   -0.40    9.40
   5   2  -4   84.19   10.60
   5   2  -4   82.89   13.60
   5   2  -4   80.39   15.90
  -5  -2   4   68.59   13.20
  -5  -2   4   77.99   14.70
  -5  -2   4   85.89   14.00
  -5  -2   4  103.69   12.50
   4   2  -4   15.70    4.70
   4   2  -4   21.90    8.00
   4   2  -4   13.50    4.60
  -4  -2   4    1.70    5.10
  -4  -2   4   12.50    4.60
  -4  -2   4   19.60    7.40
  -4  -2   4   26.50    4.80
  -4  -2   4    4.20    4.90
   3   2  -4  487.85   55.29
   3   2  -4  473.95   56.39
   3   2  -4  592.34   57.99
  -3  -2   4  520.25   56.09
  -3  -2   4  416.76   56.29
  -3  -2   4  513.75   57.29
  -3  -2   4  495.75   57.99
   2   2  -4  854.71   94.59
  -2  -2   4  854.71   93.69
  -2  -2   4  807.32   93.89
   1   2  -4   35.90    6.20
   1   2  -4   26.90    6.30
   1   2  -4   20.20    5.40
   1   2  -4   22.30    3.70
   1   2  -4   21.80    4.70
  -1  -2   4   15.20    3.10
  -1  -2   4   22.70    5.00
  -1  -2   4   19.20    5.10
  -1  -2   4   24.80    4.70
  -1  -2   4   21.20    5.50
   0   2  -4   44.40    7.70
   0   2  -4   27.80    6.20
   0   2  -4   31.00    4.60
   0   2  -4   32.30    5.80
   0  -2   4   27.00    5.50
   0  -2   4   26.10    6.20
   0  -2   4   31.30    6.60
  -1   2  -4  408.06   44.20
  -1   2  -4  341.07   43.00
   1  -2   4  381.66   43.70
  -2   2  -4  136.39   19.70
  -2   2  -4  134.59   19.50
  -2   2  -4  178.38   18.70
  -2   2  -4  157.98   20.60
   2  -2   4  129.29   18.70
   2  -2   4  158.78   18.20
   2  -2   4  169.38   20.20
   2  -2   4  157.18   20.10
   2  -2   4  120.39   20.00
  -3   2  -4   -2.80    5.90
  -3   2  -4    4.10    3.50
  -3   2  -4    1.60    5.40
  -3   2  -4    1.90    4.50
   3  -2   4    2.00    4.70
   3  -2   4    0.60    5.10
   3  -2   4    2.30    3.30
   3  -2   4    5.60    5.70
  -4   2  -4    8.70    6.70
  -4   2  -4    3.00    4.20
  -4   2  -4    1.80    5.40
   4  -2   4    1.70    5.60
   4  -2   4    4.80    3.60
   4  -2   4    4.00    5.70
   4  -2   4    4.30    5.60
   4  -2   4    1.60    3.90
  -5   2  -4  128.59   21.70
  -5   2  -4  166.68   22.90
  -5   2  -4  154.08   24.10
   5  -2   4  164.88   23.80
   5  -2   4  157.28   24.30
   5  -2   4  149.49   24.10
   5  -2   4  173.98   20.50
   5  -2   4  151.98   20.60
  -6   2  -4   34.10   11.20
  -6   2  -4   11.20    7.30
  -6   2  -4    8.10    5.40
  -6   2  -4   17.20    9.50
   6  -2   4    3.20    9.80
   6  -2   4   15.80    5.60
   6  -2   4   16.10    9.50
   6  -2   4   18.70   10.00
   6  -2   4   17.30    8.10
  -7   2  -4   26.50   13.10
  -7   2  -4   31.70   10.70
   7  -2   4   25.30    8.20
   7  -2   4   15.90   10.90
   7  -2   4   15.10    7.90
   7  -2   4   27.50   12.10
   7  -2   4   27.20   11.40
  -8   2  -4  150.98   23.60
  -8   2  -4  168.28   26.30
  -8   2  -4  130.49   25.00
   8  -2   4  139.09   26.10
   8  -2   4  164.58   27.00
   8  -2   4  102.49   25.80
   8  -2   4  190.58   30.30
   8  -2   4  126.29   22.90
   9   1  -4   -6.40    4.90
   9   1  -4    6.70   11.10
   9   1  -4    4.80    7.00
  -9  -1   4  -13.60    8.90
   8   1  -4   -8.00    8.80
   8   1  -4    3.40    6.10
   8   1  -4   19.30   10.50
   8   1  -4    2.20    4.40
  -8  -1   4   -6.90    4.00
  -8  -1   4   -9.00    8.90
  -8  -1   4    0.70    4.70
  -8  -1   4    1.30    8.10
   7   1  -4   42.10   10.20
   7   1  -4   48.80   15.30
   7   1  -4   30.60   10.20
   7   1  -4   50.19    8.50
   7   1  -4   41.60    7.20
  -7  -1   4   41.60    7.80
  -7  -1   4   32.40   10.60
  -7  -1   4   43.80   10.00
  -7  -1   4   26.10   11.60
   6   1  -4   49.50   13.30
   6   1  -4   55.09   10.40
   6   1  -4   33.00   12.40
   6   1  -4   54.09    9.70
  -6  -1   4   57.49   10.80
  -6  -1   4   46.60   12.00
  -6  -1   4   44.30    8.80
   5   1  -4   50.89    9.60
   5   1  -4   52.59   12.20
   5   1  -4   56.99    9.60
  -5  -1   4   51.79    9.90
  -5  -1   4   49.60   11.10
   4   1  -4    8.20    3.30
   4   1  -4    1.60    5.90
   4   1  -4    2.20    3.10
   4   1  -4    2.20    4.20
  -4  -1   4   -1.60    3.60
   3   1  -4   91.49   11.10
   3   1  -4   97.49   13.70
   3   1  -4   92.09   10.70
  -3  -1   4   78.49   13.30
  -3  -1   4   70.09   12.90
  -3  -1   4   84.49   11.60
   2   1  -4 1023.90   99.19
   2   1  -4  806.72   97.79
   2   1  -4  989.00   99.69
  -2  -1   4  777.92   98.59
  -2  -1   4  873.71   98.29
  -2  -1   4  807.02   98.99
   1   1  -4   77.69   11.30
   1   1  -4   64.19    8.50
   1   1  -4   69.59   10.70
  -1  -1   4   60.99    8.50
  -1  -1   4   70.79    9.70
  -1  -1   4   53.89   10.60
  -1  -1   4   75.79   10.10
   0   1  -4    8.00    2.40
   0   1  -4   12.10    3.60
   0   1  -4   16.70    4.60
   0   1  -4    3.20    4.30
   0   1  -4    6.90    4.40
   0  -1   4    7.40    4.40
   0  -1   4   13.50    5.00
   0  -1   4   15.60    4.10
   0  -1   4    8.00    2.50
   0  -1   4    7.20    3.30
  -1   1  -4 1971.20  214.88
  -1   1  -4 1720.23  215.78
  -1   1  -4 1945.31  215.78
  -1   1  -4 2108.89  216.28
  -1   1  -4 1688.43  215.28
   1  -1   4 2063.69  216.18
   1  -1   4 2052.69  217.58
  -2   1  -4   69.49   13.80
  -2   1  -4   87.99   11.80
  -2   1  -4   83.19   13.30
  -2   1  -4   73.39   12.90
   2  -1   4  101.89   13.80
   2  -1   4   95.19   11.60
   2  -1   4   94.59   13.80
   2  -1   4   79.89   13.90
  -3   1  -4   87.59   16.60
  -3   1  -4  103.29   17.10
  -3   1  -4  125.59   14.90
  -3   1  -4  113.49   17.70
   3  -1   4  139.39   15.30
   3  -1   4  123.39   18.00
   3  -1   4  109.39   14.60
   3  -1   4  108.89   18.00
   3  -1   4  119.39   18.00
  -4   1  -4   11.90    3.60
  -4   1  -4    8.00    7.00
  -4   1  -4    5.50    5.90
   4  -1   4    2.20    6.00
   4  -1   4    4.00    6.30
   4  -1   4    6.00    3.60
   4  -1   4    1.10    5.10
   4  -1   4   13.40    4.70
  -5   1  -4   55.19   13.20
  -5   1  -4   61.49   12.90
  -5   1  -4   45.10   11.40
   5  -1   4   65.09   13.30
   5  -1   4   68.39   10.80
   5  -1   4   53.79   12.30
   5  -1   4   79.29   15.70
   5  -1   4   72.79   10.50
  -6   1  -4    4.00    3.10
  -6   1  -4   17.30   10.40
  -6   1  -4    8.00    7.60
  -6   1  -4    1.00    8.20
   6  -1   4    5.90    5.30
   6  -1   4    5.00    8.60
   6  -1   4    0.60    8.70
   6  -1   4    2.50    5.80
   6  -1   4    8.50    9.40
  -7   1  -4   27.30   11.40
  -7   1  -4   20.40   12.30
   7  -1   4   35.50   26.80
   7  -1   4   17.30    8.40
   7  -1   4   14.40    7.50
   7  -1   4   17.70   11.10
   7  -1   4    8.00    9.90
  -8   1  -4  135.09   21.50
  -8   1  -4   77.19   19.80
   8  -1   4   55.49   18.30
   8  -1   4  139.09   25.40
   8  -1   4   84.59   16.20
   9   0  -4   -8.00    6.60
   9   0  -4   -6.50    6.70
   9   0  -4   -4.40    5.30
   9   0  -4    3.20   11.00
  -9   0   4  -16.10    8.50
   8   0  -4   14.70    5.50
   8   0  -4   19.10    6.70
   8   0  -4   10.00    6.90
   8   0  -4   14.50   11.50
   8   0  -4   13.20    9.80
  -8   0   4   11.20    8.90
   7   0  -4   11.80   10.80
   7   0  -4    9.20   10.70
   7   0  -4    9.70    5.60
   7   0  -4   13.60    6.00
   7   0  -4   -1.60    7.20
   7   0  -4   18.20    5.00
  -7   0   4   -0.70    9.20
  -7   0   4    4.00    8.10
   6   0  -4   49.20    9.80
   6   0  -4   74.89   10.70
   6   0  -4   64.49   14.10
   6   0  -4   69.69   12.10
   6   0  -4   28.40   10.50
   6   0  -4   56.29   13.60
  -6   0   4   54.49   11.10
  -6   0   4   41.30   12.00
   5   0  -4   31.20    9.10
   5   0  -4   48.50   11.40
   5   0  -4   59.19   11.10
   5   0  -4   52.09    8.20
   5   0  -4   43.40   11.70
   5   0  -4   48.20    8.30
  -5   0   4   53.09   10.10
  -5   0   4   58.79   11.30
   4   0  -4  461.15   49.00
   4   0  -4  373.56   47.00
   4   0  -4  462.95   46.70
   4   0  -4  392.66   48.80
   4   0  -4  391.66   49.00
  -4   0   4  397.96   47.80
   3   0  -4   97.09   13.40
   3   0  -4   92.19   13.20
   3   0  -4   81.99   11.20
   3   0  -4   90.89   14.50
   3   0  -4  104.79   10.70
  -3   0   4   71.19   11.90
  -3   0   4   68.29   13.20
  -3   0   4   82.39   13.40
   2   0  -4  190.28   21.70
   2   0  -4  171.88   23.80
   2   0  -4  200.48   22.60
  -2   0   4  187.18   22.60
  -2   0   4  155.58   21.30
  -2   0   4  210.38   23.00
  -2   0   4  182.18   21.50
  -2   0   4  209.78   22.30
   1   0  -4   82.09   10.00
   1   0  -4   55.39   12.20
   1   0  -4   91.89   11.70
   1   0  -4   73.09   11.00
   1   0  -4   83.19   12.80
  -1   0   4   66.89   10.10
  -1   0   4   58.19   10.30
  -1   0   4   69.39    9.80
  -1   0   4   93.29   10.70
  -1   0   4   96.19   10.70
   0   0  -4   26.00    4.40
   0   0  -4   23.10    6.30
   0   0  -4   25.80    5.50
   0   0  -4   20.70    5.50
   0   0   4   34.40    4.80
   0   0   4   27.10    5.30
   0   0   4   42.50    8.20
  -1   0  -4   44.50    8.20
  -1   0  -4   35.20    7.40
  -1   0  -4   22.90    6.40
  -1   0  -4   35.70    5.70
  -1   0  -4   39.40    7.20
   1   0   4   38.60    7.30
   1   0   4   40.50    6.40
   1   0   4   53.09    8.50
   1   0   4   52.09   10.60
  -2   0  -4   -2.50    3.60
  -2   0  -4    0.50    3.30
  -2   0  -4   -2.60    7.90
  -2   0  -4    3.00    4.30
  -2   0  -4    1.10    2.60
   2   0   4    2.70    2.60
   2   0   4   -8.20    3.70
   2   0   4    3.80    4.50
   2   0   4    1.60    1.70
   2   0   4    6.80    5.20
  -3   0  -4 2210.18  244.08
  -3   0  -4 1884.11  243.68
  -3   0  -4 2049.70  244.08
  -3   0  -4 2019.60  242.28
   3   0   4 2064.29  244.18
   3   0   4 2290.47  242.38
   3   0   4 2345.37  241.98
   3   0   4 2259.27  244.48
   3   0   4 2470.85  244.58
  -4   0  -4    1.00    2.80
  -4   0  -4   -3.10    6.30
  -4   0  -4    7.70    5.50
   4   0   4    1.80    6.60
   4   0   4    0.10    3.20
   4   0   4    2.10    3.50
   4   0   4   -1.60    5.60
   4   0   4   -1.50    5.50
  -5   0  -4  108.49   19.50
  -5   0  -4  138.39   21.30
  -5   0  -4  108.49   20.40
   5   0   4  123.19   22.40
   5   0   4  108.09   21.20
   5   0   4  120.09   17.30
   5   0   4  143.19   22.20
   5   0   4  146.29   17.20
  -6   0  -4    2.50    6.80
  -6   0  -4  -19.40   12.80
   6   0   4    0.50    8.90
   6   0   4    5.70    5.80
   6   0   4    7.40    5.70
   6   0   4    4.20   10.40
   6   0   4    1.20    8.40
  -7   0  -4   33.50   11.40
  -7   0  -4   59.99   14.60
   7   0   4   24.00    9.10
   7   0   4   36.50   14.10
   7   0   4   36.60   15.10
   7   0   4   26.10   12.70
  -8   0  -4  197.98   29.60
   8   0   4  240.38   35.20
   8   0   4  163.28   30.60
   8   0   4  166.28   30.80
   8   0   4  162.78   32.00
   9  -1  -4  -11.80    5.50
   9  -1  -4   -4.50   10.60
   9  -1  -4   -6.40    5.30
  -9   1   4   -6.60    9.20
   8  -1  -4   -3.60    3.30
   8  -1  -4    5.70    4.90
   8  -1  -4   -1.50   10.00
   8  -1  -4  -10.10    8.70
   8  -1  -4   15.90   10.30
   8  -1  -4   -2.60    4.60
  -8   1   4    2.60    8.60
   7  -1  -4    8.10    9.60
   7  -1  -4    1.80    8.10
   7  -1  -4   10.50    4.70
   7  -1  -4   10.20    4.40
   7  -1  -4   11.20    5.50
   7  -1  -4    9.50    9.10
  -7   1   4    2.20    8.50
   6  -1  -4  631.34   72.99
   6  -1  -4  643.54   76.29
   6  -1  -4  677.73   76.29
   6  -1  -4  655.53   72.89
   6  -1  -4  620.44   77.69
  -6   1   4  605.34   75.99
  -6   1   4  701.43   75.29
   5  -1  -4  106.29   16.30
   5  -1  -4   95.09   18.30
   5  -1  -4   96.39   15.80
   5  -1  -4  101.29   16.90
  -5   1   4  112.79   15.50
  -5   1   4   87.69   16.20
   4  -1  -4  575.74   63.79
   4  -1  -4  520.25   63.79
   4  -1  -4  549.65   63.79
  -4   1   4  547.95   65.39
  -4   1   4  555.84   63.09
   3  -1  -4  303.57   35.00
   3  -1  -4  335.17   36.50
   3  -1  -4  273.47   36.70
  -3   1   4  300.37   36.20
  -3   1   4  315.57   36.50
  -3   1   4  306.77   36.50
   2  -1  -4   26.00    4.90
   2  -1  -4   24.00    5.20
   2  -1  -4   35.60    5.50
   2  -1  -4   29.60    6.10
  -2   1   4   28.70    4.60
  -2   1   4   48.40    7.40
  -2   1   4   37.80    6.60
  -2   1   4   38.90    6.40
   1  -1  -4  502.65   58.99
   1  -1  -4  468.15   59.29
   1  -1  -4  521.25   59.09
   1  -1  -4  500.65   59.29
  -1   1   4  537.65   59.29
  -1   1   4  544.95   59.19
  -1   1   4  594.24   59.69
   0  -1  -4  260.77   31.70
   0  -1  -4  231.78   31.50
   0  -1  -4  291.77   30.90
   0  -1  -4  306.07   30.10
   0  -1  -4  297.87   30.80
   0   1   4  251.47   30.70
   0   1   4  246.68   31.50
   0   1   4  231.18   31.40
  -1  -1  -4  769.02   79.29
  -1  -1  -4  696.63   80.49
  -1  -1  -4  712.03   79.79
  -1  -1  -4  691.93   80.49
   1   1   4  723.43   80.59
   1   1   4  659.43   80.29
   1   1   4  679.23   79.19
  -2  -1  -4   18.50    6.30
  -2  -1  -4   14.70    5.60
  -2  -1  -4    5.50    5.20
  -2  -1  -4   16.80    4.10
   2   1   4   17.80    4.10
   2   1   4   13.80    5.60
   2   1   4   13.80    6.70
   2   1   4   15.80    5.60
  -3  -1  -4  164.78   24.30
  -3  -1  -4  154.78   22.20
  -3  -1  -4  182.18   23.60
  -3  -1  -4  172.18   23.80
   3   1   4  179.78   21.70
   3   1   4  223.58   24.80
   3   1   4  157.48   24.20
   3   1   4  200.38   26.30
  -4  -1  -4  351.96   42.90
  -4  -1  -4  318.57   44.70
  -4  -1  -4  369.36   45.60
  -4  -1  -4  361.86   45.50
   4   1   4  358.46   45.90
   4   1   4  403.56   46.50
   4   1   4  396.26   46.10
   4   1   4  399.56   43.10
  -5  -1  -4    1.10    6.30
  -5  -1  -4   -0.60    3.20
   5   1   4   -1.50    4.40
   5   1   4    0.10    7.90
   5   1   4    0.90    6.30
   5   1   4    4.40    7.90
  -6  -1  -4   -5.40    8.40
  -6  -1  -4   -0.50    0.70
  -6  -1  -4   -9.40    6.40
   6   1   4   -2.80    4.70
   6   1   4   -3.70   10.60
   6   1   4   -5.40    8.10
   6   1   4   -0.70    8.40
  -7  -1  -4   38.10   12.70
  -7  -1  -4   -6.00    8.60
  -7  -1  -4   -4.50    7.90
   7   1   4    0.80   12.90
   7   1   4    3.00   10.30
   7   1   4   -8.40    6.20
   7   1   4    0.90   10.20
  -8  -1  -4   20.60   13.30
  -8  -1  -4   29.90   12.30
   8   1   4    9.00   12.10
   8   1   4   59.79   18.90
   9  -2  -4   -3.80    4.20
  -9   2   4   -3.30    9.70
   8  -2  -4   96.29   21.10
   8  -2  -4   95.59   19.30
   8  -2  -4   57.69   17.50
   8  -2  -4   91.69   13.20
   8  -2  -4  128.69   15.70
  -8   2   4   95.69   18.40
   7  -2  -4   14.70    9.50
   7  -2  -4   14.00    6.40
   7  -2  -4    7.70    9.70
  -7   2   4    0.10    8.50
   6  -2  -4  611.64   71.79
   6  -2  -4  602.24   74.29
   6  -2  -4  627.64   73.09
   6  -2  -4  571.84   72.79
  -6   2   4  684.93   73.39
   5  -2  -4   -3.70    4.80
   5  -2  -4    8.20    7.00
   5  -2  -4    3.90    5.80
   5  -2  -4    5.20    6.00
  -5   2   4    3.60    6.00
   4  -2  -4  878.91  103.19
   4  -2  -4  887.21  102.99
   4  -2  -4  965.60  102.89
   4  -2  -4  774.82  102.89
   4  -2  -4  997.40  101.89
  -4   2   4  925.21  102.49
   3  -2  -4  412.76   45.50
   3  -2  -4  393.56   44.30
  -3   2   4  387.06   44.80
  -3   2   4  358.76   44.90
   2  -2  -4 1319.57  148.19
   2  -2  -4 1314.47  148.19
   2  -2  -4 1392.26  148.89
   2  -2  -4 1235.78  147.99
  -2   2   4 1490.15  148.59
  -2   2   4 1352.36  148.69
  -2   2   4 1201.58  147.69
   1  -2  -4  133.69   18.40
   1  -2  -4  151.08   18.60
   1  -2  -4  164.68   18.20
   1  -2  -4  157.08   18.00
  -1   2   4  151.68   18.40
  -1   2   4  146.09   17.90
  -1   2   4  130.09   18.10
   0  -2  -4  130.19   15.70
   0  -2  -4  114.49   16.60
   0  -2  -4  145.89   14.60
   0  -2  -4  129.49   14.90
   0  -2  -4  101.29   16.40
   0   2   4  102.49   16.10
   0   2   4  115.89   15.50
   0   2   4  129.59   16.60
  -1  -2  -4    0.90    5.30
  -1  -2  -4    3.80    3.10
  -1  -2  -4    1.30    3.10
  -1  -2  -4    0.00    4.60
   1   2   4    0.30    2.60
   1   2   4    0.10    3.60
   1   2   4    3.90    4.80
   1   2   4    0.30    3.60
  -2  -2  -4   24.70    5.00
  -2  -2  -4   15.50    6.50
  -2  -2  -4   24.50    8.50
  -2  -2  -4   26.70    7.70
   2   2   4   29.00    6.90
   2   2   4   29.70    5.30
   2   2   4   29.10    7.50
   2   2   4   19.00    6.40
  -3  -2  -4 1026.50  125.29
  -3  -2  -4 1110.99  126.09
   3   2   4 1045.80  125.79
   3   2   4 1043.80  123.59
   3   2   4 1255.27  126.09
   3   2   4 1143.09  126.49
  -4  -2  -4  167.38   26.20
   4   2   4  199.78   27.60
   4   2   4  187.48   28.10
   4   2   4  212.68   26.00
   4   2   4  196.68   28.00
  -5  -2  -4   -5.00    4.30
  -5  -2  -4   -9.70    7.60
  -5  -2  -4    2.20    6.10
  -5  -2  -4   -0.40    4.70
   5   2   4   -6.20    6.20
   5   2   4   -1.40    4.20
   5   2   4   -4.10    8.00
   5   2   4    6.60    8.40
  -6  -2  -4   91.89   11.90
  -6  -2  -4   81.89   11.30
  -6  -2  -4   72.09   17.80
   6   2   4   67.89   17.30
   6   2   4   59.89   12.30
   6   2   4  113.09   22.90
   6   2   4   94.59   20.50
  -7  -2  -4   80.99   17.30
  -7  -2  -4   62.49   15.80
   7   2   4   54.89   16.30
   7   2   4   48.90   15.00
   7   2   4   75.29   12.80
   7   2   4   56.49   20.30
  -8  -2  -4  566.54   71.99
   8   2   4  488.65   71.49
   8   2   4  552.54   68.89
   8   2   4  625.14   74.99
   8   2   4  636.74   75.69
   9  -3  -4  -10.40   10.80
  -9   3   4   -6.40   11.10
   8  -3  -4   47.80    9.50
   8  -3  -4   43.80   15.80
   8  -3  -4   21.70   12.30
   8  -3  -4   37.40   13.30
  -8   3   4   44.10   22.00
   7  -3  -4   36.90   11.50
   7  -3  -4   31.60   11.50
   7  -3  -4   33.00    8.60
  -7   3   4   29.70   11.00
   6  -3  -4   59.89   13.30
   6  -3  -4   41.00   10.80
   6  -3  -4   50.89   11.60
   6  -3  -4   27.50    9.60
  -6   3   4   36.30   10.50
   5  -3  -4   22.90   13.60
   5  -3  -4   13.40    6.80
   5  -3  -4   30.60    8.60
  -5   3   4   22.40    8.00
   4  -3  -4   16.10    6.20
   4  -3  -4   25.70    7.20
   4  -3  -4   22.50    5.40
   4  -3  -4   21.90    8.30
  -4   3   4   25.60    7.50
   3  -3  -4   26.40    5.70
   3  -3  -4   24.50    4.80
   3  -3  -4   28.90    5.10
   3  -3  -4   32.20    5.70
   3  -3  -4   29.00    7.10
  -3   3   4   25.30    7.20
  -3   3   4   25.40    6.50
   2  -3  -4   -3.50    2.90
   2  -3  -4    0.00    3.80
   2  -3  -4   -0.20    3.10
   2  -3  -4   -3.20    2.80
   2  -3  -4    0.90    4.20
  -2   3   4   -3.10    2.30
  -2   3   4   -1.10    3.40
  -2   3   4   -4.90    3.50
   1  -3  -4  981.10  117.99
   1  -3  -4 1159.68  117.69
   1  -3  -4 1054.49  116.39
   1  -3  -4 1058.09  117.59
   1  -3  -4 1055.29  118.29
  -1   3   4 1031.50  118.09
  -1   3   4 1081.29  117.69
  -1   3   4  971.90  117.79
   0  -3  -4   44.80    7.00
   0  -3  -4   45.30    9.00
   0  -3  -4   46.90    9.00
   0  -3  -4   40.30    7.30
   0   3   4   42.30    8.30
   0   3   4   38.40    8.20
   0   3   4   62.99    8.20
  -1  -3  -4   61.69   10.60
  -1  -3  -4   79.59   13.10
  -1  -3  -4   56.89   10.40
  -1  -3  -4   77.79   13.20
   1   3   4   46.90   10.40
   1   3   4   85.29   16.20
   1   3   4   64.59   10.30
   1   3   4   79.39   10.80
  -2  -3  -4  199.38   20.70
  -2  -3  -4  144.89   24.60
  -2  -3  -4  199.08   22.60
  -2  -3  -4  241.18   29.30
   2   3   4  169.58   24.80
   2   3   4  190.58   23.70
   2   3   4  158.98   22.20
   2   3   4  152.48   24.20
  -3  -3  -4   20.20    7.40
  -3  -3  -4   39.20    6.80
  -3  -3  -4   34.30    5.60
  -3  -3  -4   20.90    8.40
   3   3   4   27.30    8.50
   3   3   4   47.30   10.90
   3   3   4   38.40   11.30
   3   3   4   35.10    6.70
  -4  -3  -4  553.34   68.79
   4   3   4  549.15   69.49
   4   3   4  525.95   65.89
   4   3   4  646.54   69.49
   4   3   4  622.14   70.09
  -5  -3  -4  278.47   38.90
   5   3   4  305.37   38.10
   5   3   4  270.37   33.70
   5   3   4  267.87   38.40
   5   3   4  251.27   39.10
  -6  -3  -4  181.08   24.10
  -6  -3  -4  187.78   31.70
   6   3   4  176.18   33.10
   6   3   4  189.18   25.30
   6   3   4  176.38   30.80
   6   3   4  207.18   30.50
  -7  -3  -4  100.89   20.90
   7   3   4   75.69   15.10
   7   3   4  168.28   29.50
   7   3   4   87.89   20.90
   7   3   4   95.69   23.40
   8  -4  -4    4.70   14.80
   8  -4  -4    7.10   10.70
   8  -4  -4   -0.60    5.40
  -8   4   4    0.80    9.30
   7  -4  -4   -2.50    8.30
   7  -4  -4    7.00    9.60
   7  -4  -4    3.50    6.50
  -7   4   4    1.10    8.80
   6  -4  -4   97.09   18.10
   6  -4  -4  101.89   17.50
  -6   4   4  104.19   18.30
   5  -4  -4   75.79   13.20
   5  -4  -4   73.09   14.60
   5  -4  -4   75.79   13.60
  -5   4   4   65.89   14.30
   4  -4  -4  375.76   44.80
   4  -4  -4  355.86   43.40
   4  -4  -4  384.56   46.40
   4  -4  -4  465.95   48.50
  -4   4   4  380.56   45.60
   3  -4  -4   68.09   11.40
   3  -4  -4   73.99   10.20
   3  -4  -4   65.79   10.70
   3  -4  -4   83.19   10.30
   3  -4  -4   85.09   13.10
  -3   4   4   64.69   11.30
  -3   4   4   80.59   12.20
   2  -4  -4    0.80    3.10
   2  -4  -4   -6.10    3.30
   2  -4  -4    1.00    3.60
   2  -4  -4   -2.10    3.90
  -2   4   4    0.30    2.90
  -2   4   4   -0.90    3.10
  -2   4   4   -0.50    3.90
  -2   4   4   -2.50    2.90
   1  -4  -4   83.69   13.50
   1  -4  -4   68.79   13.10
   1  -4  -4   85.09   12.40
  -1   4   4   78.89   12.80
  -1   4   4   91.49   12.30
  -1   4   4   89.39   12.40
  -1   4   4   86.69   13.20
   0  -4  -4   90.19   15.50
   0  -4  -4  108.99   14.20
   0  -4  -4   92.69   15.50
   0   4   4  101.49   14.10
   0   4   4   98.89   15.10
   0   4   4  104.59   15.60
  -1  -4  -4 1075.39  113.29
  -1  -4  -4  973.10  114.89
  -1  -4  -4  967.30  116.29
   1   4   4  905.51  114.29
   1   4   4 1093.09  113.29
   1   4   4 1005.50  113.19
  -2  -4  -4  101.59   18.10
  -2  -4  -4   95.79   17.40
  -2  -4  -4  119.29   14.90
   2   4   4   83.79   17.70
   2   4   4  114.59   16.10
   2   4   4  109.19   14.70
  -3  -4  -4  799.12   87.79
  -3  -4  -4  920.11   88.99
  -3  -4  -4  739.93   91.29
  -3  -4  -4  763.82   91.69
   3   4   4  774.72   91.89
   3   4   4  731.73   91.29
   3   4   4  741.43   88.79
  -4  -4  -4  236.98   28.00
  -4  -4  -4  229.58   32.70
  -4  -4  -4  212.78   33.90
   4   4   4  229.28   29.20
   4   4   4  289.87   33.30
   4   4   4  219.08   33.70
   4   4   4  231.38   33.40
  -5  -4  -4   92.49   20.20
   5   4   4  100.29   18.20
   5   4   4   67.69   11.90
   5   4   4   84.09   24.00
   5   4   4   46.20   15.00
  -6  -4  -4   70.79   19.40
  -6  -4  -4   56.79   12.20
  -6  -4  -4   82.19   13.30
   6   4   4   61.29   12.10
   6   4   4   58.79   18.20
   6   4   4   75.39   18.40
   6   4   4   71.89   16.30
  -7  -4  -4   47.60   17.10
  -7  -4  -4   57.39   10.30
  -7  -4  -4   62.59   13.70
   7   4   4   40.00   11.60
   7   4   4   77.59   20.70
   7   4   4   43.80   20.70
   7   4   4   49.99   18.20
   8  -5  -4   35.70   11.70
   8  -5  -4   37.60   17.40
   8  -5  -4   24.50   11.50
  -8   5   4   28.70   12.70
   7  -5  -4    1.40    7.10
   7  -5  -4   -4.70    6.80
   7  -5  -4   -6.10    7.20
  -7   5   4  -10.00    8.90
   6  -5  -4    0.10    6.90
   6  -5  -4    3.80    6.20
   6  -5  -4    5.50    4.50
  -6   5   4   10.70    8.80
   5  -5  -4   11.30    3.40
   5  -5  -4    4.40    7.60
   5  -5  -4    8.70    5.00
   5  -5  -4    6.50    6.00
   5  -5  -4    8.80    5.20
  -5   5   4   11.00    8.10
   4  -5  -4   70.09   12.20
   4  -5  -4   74.39   12.30
   4  -5  -4   80.39   13.70
   4  -5  -4   83.09   15.40
   4  -5  -4  100.69   13.80
   4  -5  -4  105.89   11.60
   3  -5  -4   10.80    4.20
   3  -5  -4   13.70    3.00
   3  -5  -4   11.70    4.80
   3  -5  -4   10.00    4.90
   3  -5  -4   27.50    6.30
   3  -5  -4   10.60    6.20
  -3   5   4   16.40    3.70
  -3   5   4   12.30    5.00
  -3   5   4    9.30    5.70
   2  -5  -4   77.19   11.60
   2  -5  -4   59.69    9.90
   2  -5  -4   55.19   11.40
  -2   5   4   64.09   10.10
  -2   5   4   54.59   10.80
  -2   5   4   76.49    9.80
  -2   5   4   58.89   10.50
   1  -5  -4   -3.80    4.60
   1  -5  -4   -2.10    4.20
   1  -5  -4    1.80    3.30
  -1   5   4   -3.70    3.20
  -1   5   4   -3.30    3.30
  -1   5   4    0.80    4.30
  -1   5   4   -4.00    3.90
  -1   5   4    2.60    3.00
   0  -5  -4   26.80    5.70
   0  -5  -4   12.60    6.00
   0  -5  -4   26.00    7.80
   0   5   4   24.30    7.50
   0   5   4   27.00    6.10
   0   5   4   18.70    6.70
   0   5   4   23.60    4.10
  -1  -5  -4   29.70    8.70
  -1  -5  -4   26.60    6.30
  -1  -5  -4   28.70   12.50
   1   5   4   39.30   10.00
   1   5   4   29.80    6.30
   1   5   4   20.50    6.20
   1   5   4   38.10   11.70
  -2  -5  -4   65.29   15.50
  -2  -5  -4   48.80    8.20
  -2  -5  -4   40.70   15.10
   2   5   4   38.90    8.10
   2   5   4   60.09   12.50
   2   5   4   48.30    9.60
   2   5   4   58.39   12.60
  -3  -5  -4   22.20    9.20
  -3  -5  -4   29.20    6.60
  -3  -5  -4   27.00    9.70
  -3  -5  -4   28.20    5.60
   3   5   4   30.60   10.40
   3   5   4   48.90   10.70
   3   5   4   26.50    6.70
   3   5   4   49.70   16.00
  -4  -5  -4   -0.90    7.60
  -4  -5  -4    5.00    4.70
  -4  -5  -4   -9.70    8.80
  -4  -5  -4    1.50    3.80
   4   5   4   -1.00    7.90
   4   5   4    0.20    4.70
   4   5   4    8.20    8.50
   4   5   4   18.80    8.80
  -5  -5  -4   22.20    6.40
  -5  -5  -4   17.60   13.40
  -5  -5  -4   32.20    7.50
   5   5   4   32.70   18.50
   5   5   4   26.80   10.60
   5   5   4   41.40   13.60
   5   5   4   14.30    6.90
  -6  -5  -4   63.39   11.40
  -6  -5  -4   53.29   10.40
  -6  -5  -4   54.29   18.20
   6   5   4   43.30   14.60
   6   5   4   42.50   16.20
   6   5   4   35.80   10.60
   6   5   4   42.90   17.30
  -7  -5  -4   15.90    8.30
  -7  -5  -4   19.20   13.40
   7   5   4   14.80   13.20
   7   5   4    9.80   14.90
   7   5   4   61.19   20.00
   7   5   4   30.80   12.90
   8  -6  -4    1.80    8.40
   8  -6  -4   -6.90    7.40
   8  -6  -4   -1.60    7.20
  -8   6   4  -22.20    9.90
   7  -6  -4    2.50    7.60
   7  -6  -4    5.70    6.80
  -7   6   4  -12.40    8.70
   6  -6  -4   58.59   12.00
   6  -6  -4   70.19   15.80
   6  -6  -4   80.59   13.90
  -6   6   4   49.30   14.00
   5  -6  -4   22.30    6.50
   5  -6  -4   26.10   10.00
   5  -6  -4   18.20    5.80
   5  -6  -4   32.60    8.40
   5  -6  -4    8.10    6.20
   5  -6  -4   30.80    5.50
  -5   6   4   19.40    9.50
   4  -6  -4  506.35   56.19
   4  -6  -4  514.75   59.19
   4  -6  -4  491.55   57.59
  -4   6   4  532.65   55.39
  -4   6   4  460.05   56.09
  -4   6   4  443.56   57.99
   3  -6  -4   21.70   13.80
   3  -6  -4   23.30    7.40
   3  -6  -4   26.10    6.20
   3  -6  -4   19.30    6.10
  -3   6   4   35.40    5.90
  -3   6   4   22.20    6.20
  -3   6   4   24.10    6.20
  -3   6   4   23.90   12.60
   2  -6  -4   17.10    6.00
   2  -6  -4   21.30    7.30
   2  -6  -4   21.10    6.80
  -2   6   4   26.10    7.20
  -2   6   4   29.10    7.30
  -2   6   4   31.90    6.90
  -2   6   4   26.80    5.70
   1  -6  -4  138.69   20.80
   1  -6  -4  141.29   19.20
   1  -6  -4  166.08   21.30
  -1   6   4  138.49   20.50
  -1   6   4  147.19   19.30
   0  -6  -4   -5.50    4.20
   0  -6  -4    5.10    6.10
   0  -6  -4   -3.40    3.30
   0   6   4    1.10    4.40
   0   6   4    2.10    5.20
   0   6   4    3.60    5.30
   0   6   4    2.50    2.10
  -1  -6  -4   -2.40    3.70
  -1  -6  -4  -15.70    9.90
  -1  -6  -4   -4.20    5.70
   1   6   4   -1.50    6.70
   1   6   4    0.10    3.40
   1   6   4    3.10    4.10
   1   6   4   -0.60    9.50
  -2  -6  -4    7.10   12.30
  -2  -6  -4   14.40    7.40
  -2  -6  -4   16.10    5.20
   2   6   4   17.80    8.70
   2   6   4   18.00    6.80
   2   6   4   13.10    5.50
   2   6   4   12.80    7.20
  -3  -6  -4  660.33   85.39
  -3  -6  -4  666.73   85.29
  -3  -6  -4  765.62   82.09
   3   6   4  733.43   82.39
   3   6   4  793.02   84.39
   3   6   4  714.33   85.59
   3   6   4  678.43   85.49
  -4  -6  -4    2.70    8.80
  -4  -6  -4   11.70    4.50
  -4  -6  -4    8.10   10.00
  -4  -6  -4    1.40    4.50
   4   6   4    4.70    9.20
   4   6   4   12.30    8.40
   4   6   4    7.60    5.90
   4   6   4   -2.30    8.20
  -5  -6  -4   59.79   17.30
  -5  -6  -4   70.69   10.20
  -5  -6  -4   25.00   12.50
  -5  -6  -4   52.89    9.50
   5   6   4   49.60   14.60
   5   6   4   51.79   17.70
   5   6   4   50.49   13.90
   5   6   4   44.70   10.20
  -6  -6  -4   16.00   13.10
  -6  -6  -4   -0.60    6.50
   6   6   4   18.00   16.20
   6   6   4    1.60    9.40
   6   6   4   -3.90    6.60
   6   6   4   -1.80    6.80
   8  -7  -4   17.80    9.80
   8  -7  -4    7.60    8.70
   8  -7  -4   13.90    7.80
  -8   7   4    1.90   11.20
   7  -7  -4    3.20    6.70
   7  -7  -4    1.90    9.80
   7  -7  -4    2.50    6.40
   7  -7  -4    4.00    7.40
  -7   7   4  -13.20    9.10
   6  -7  -4   27.00   11.60
   6  -7  -4    7.60    4.60
   6  -7  -4   13.70    7.50
   6  -7  -4   17.90    4.60
   6  -7  -4   16.40    7.00
   6  -7  -4   12.10    7.30
  -6   7   4   -1.30    9.30
   5  -7  -4   21.40    7.70
   5  -7  -4    6.80    6.50
   5  -7  -4   27.10    5.70
   5  -7  -4   21.50   10.20
   5  -7  -4   20.20    5.80
   5  -7  -4   11.40    5.70
  -5   7   4    2.50    8.80
   4  -7  -4  244.08   26.30
   4  -7  -4  240.48   24.60
   4  -7  -4  198.08   27.40
   4  -7  -4  185.48   28.70
   4  -7  -4  167.48   27.00
  -4   7   4  174.08   27.60
  -4   7   4  197.78   24.60
   3  -7  -4   47.60   10.10
   3  -7  -4   84.99   13.10
   3  -7  -4   68.39   11.60
  -3   7   4   89.89   16.10
  -3   7   4   61.89   11.50
  -3   7   4   55.59   11.60
  -3   7   4   52.29   10.30
   2  -7  -4   15.00    7.20
   2  -7  -4   27.60   13.00
   2  -7  -4   13.70    5.70
  -2   7   4   30.60    8.20
  -2   7   4   24.60    5.50
  -2   7   4   24.80    7.70
  -2   7   4   32.40    7.30
   1  -7  -4   49.70   11.40
   1  -7  -4   54.89   12.00
   1  -7  -4   40.20    8.70
  -1   7   4   53.39   11.80
  -1   7   4   52.49   10.40
   0  -7  -4   -2.00    4.00
   0  -7  -4    0.60    6.30
   0  -7  -4    2.20    6.70
   0   7   4    6.20    6.50
   0   7   4    4.70    5.10
   0   7   4   -0.50    2.00
   0   7   4    0.80    6.10
  -1  -7  -4  412.86   46.20
  -1  -7  -4  427.56   49.70
  -1  -7  -4  347.37   48.30
   1   7   4  372.66   45.30
   1   7   4  402.16   46.50
   1   7   4  382.26   48.80
   1   7   4  386.76   48.40
  -2  -7  -4   59.39    9.80
  -2  -7  -4   65.09   15.00
  -2  -7  -4   32.10   10.70
   2   7   4   69.79   14.60
   2   7   4   43.60    9.00
   2   7   4   40.80   11.50
   2   7   4   58.59   10.60
  -3  -7  -4   37.50   13.50
  -3  -7  -4   28.20   11.20
  -3  -7  -4   33.10    7.90
   3   7   4   36.50   12.70
   3   7   4   52.59   11.10
   3   7   4   51.69   13.70
   3   7   4   33.20    8.40
  -4  -7  -4   -2.10    4.30
  -4  -7  -4   -7.90   10.20
  -4  -7  -4   -2.00    4.20
  -4  -7  -4   -3.50   10.40
   4   7   4   -8.60    9.70
   4   7   4  -10.70    6.90
   4   7   4    5.30    8.00
   4   7   4   -6.70    5.40
  -5  -7  -4   -4.20    4.70
  -5  -7  -4    5.90   12.40
  -5  -7  -4   -3.50    4.30
  -5  -7  -4   -6.80    9.60
   5   7   4   13.20   14.80
   5   7   4    2.30    6.50
   5   7   4    1.90    8.70
   5   7   4   -0.80    8.50
  -6  -7  -4    2.90   10.10
  -6  -7  -4  -11.90   10.90
  -6  -7  -4    4.00    6.30
  -6  -7  -4    2.80    8.20
   6   7   4   -5.30    8.40
   6   7   4    4.40   10.20
   6   7   4   -3.90    7.60
   6   7   4   26.30   21.20
   7  -8  -4   -9.40    7.20
   7  -8  -4    7.10    6.40
   7  -8  -4   -1.80    6.50
  -7   8   4  -14.80    9.70
   6  -8  -4   57.29    9.90
   6  -8  -4   61.09   10.80
   6  -8  -4   66.19   15.80
   6  -8  -4   54.29   10.00
   6  -8  -4   49.80   11.10
   6  -8  -4   60.59   12.00
  -6   8   4   33.30   13.50
   5  -8  -4    1.10    5.00
   5  -8  -4    5.20    4.10
   5  -8  -4    5.90    7.60
   5  -8  -4    5.50    6.00
   5  -8  -4   -2.30    5.60
   5  -8  -4    0.30    4.60
  -5   8   4    0.30    8.60
  -5   8   4    5.30    3.40
   4  -8  -4   63.79   12.20
   4  -8  -4   59.69   12.80
   4  -8  -4   63.19   11.30
   4  -8  -4   52.89   11.00
  -4   8   4   33.10   12.40
  -4   8   4   47.80    9.50
   3  -8  -4   39.30    9.90
   3  -8  -4   68.09   12.60
   3  -8  -4   65.99   13.10
  -3   8   4   66.59   11.30
  -3   8   4   44.20   11.50
  -3   8   4   59.09   11.60
   2  -8  -4   22.80    7.60
   2  -8  -4   24.80    9.20
   2  -8  -4   33.10    9.90
  -2   8   4   25.00    8.50
  -2   8   4   14.80    7.50
  -2   8   4   35.10    6.30
  -2   8   4   25.10    7.30
   1  -8  -4    2.90    7.10
   1  -8  -4    9.60    8.20
   1  -8  -4   -5.30    4.50
  -1   8   4   -2.50    6.00
  -1   8   4    5.10    6.90
  -1   8   4   14.00    4.10
  -1   8   4    1.60    5.30
   0  -8  -4    0.30    7.50
   0  -8  -4   -2.40    4.50
   0  -8  -4   -9.10    5.80
   0   8   4   -3.30    5.50
   0   8   4    2.80    2.10
   0   8   4    3.80    7.60
  -1  -8  -4    2.50   13.90
  -1  -8  -4    9.10    5.40
  -1  -8  -4    3.70    9.70
   1   8   4    8.60    5.20
   1   8   4   13.50    6.60
   1   8   4    4.00    4.70
   1   8   4    3.40    7.90
  -2  -8  -4  274.37   37.90
  -2  -8  -4  277.27   33.20
  -2  -8  -4  249.88   36.90
   2   8   4  271.07   33.70
   2   8   4  265.97   37.30
   2   8   4  283.37   33.90
   2   8   4  233.18   36.60
  -3  -8  -4  381.56   42.80
  -3  -8  -4  348.77   47.90
  -3  -8  -4  293.47   46.60
   3   8   4  391.76   49.10
   3   8   4  358.06   44.80
   3   8   4  316.37   46.50
   3   8   4  387.86   43.70
  -4  -8  -4    6.60    4.90
  -4  -8  -4    4.10    5.40
  -4  -8  -4   -3.70    8.30
  -4  -8  -4   -7.80   16.30
   4   8   4   -3.70    6.50
   4   8   4   -4.20    8.20
   4   8   4   -0.90    8.10
   4   8   4   -9.20   12.30
  -5  -8  -4    0.10    5.50
  -5  -8  -4   34.20   11.60
  -5  -8  -4  -11.40   17.30
  -5  -8  -4    5.90    5.20
   5   8   4   -7.30    7.40
   5   8   4    2.90    9.60
   5   8   4   -7.40   15.80
   5   8   4    5.40   14.60
   7  -9  -4    2.40    4.00
   7  -9  -4    7.80    6.60
   7  -9  -4   -0.40    7.70
   7  -9  -4    1.00   10.30
   7  -9  -4   12.00    4.80
  -7   9   4   -4.10   11.10
   6  -9  -4  -10.30    8.30
   6  -9  -4   -0.80    6.40
   6  -9  -4   -2.50    5.00
   6  -9  -4   -3.00    4.90
   6  -9  -4   -4.50    4.30
  -6   9   4   -6.90    8.60
   5  -9  -4    0.90    5.20
   5  -9  -4    4.70    8.30
   5  -9  -4    2.80    6.00
   5  -9  -4    5.20    6.00
  -5   9   4   -3.70    8.10
  -5   9   4    7.30    4.40
   4  -9  -4  144.39   22.80
   4  -9  -4  137.19   22.80
   4  -9  -4  166.28   23.90
  -4   9   4  189.68   20.40
  -4   9   4  134.69   21.00
  -4   9   4  147.89   23.70
   3  -9  -4   82.69   14.70
   3  -9  -4  104.89   16.70
   3  -9  -4   92.29   17.60
  -3   9   4   67.69   15.50
  -3   9   4  111.49   15.30
  -3   9   4   82.19   15.60
   2  -9  -4   22.60    8.10
   2  -9  -4   45.20   11.30
   2  -9  -4   62.59   13.00
  -2   9   4   28.70    9.60
  -2   9   4   60.99   11.00
  -2   9   4   42.70    8.00
  -2   9   4   40.00   10.30
   1  -9  -4  234.38   29.40
   1  -9  -4  157.98   24.80
   1  -9  -4  136.49   26.70
  -1   9   4  212.58   25.60
  -1   9   4  168.08   27.30
  -1   9   4  209.78   27.70
   0  -9  -4   24.70    9.80
   0  -9  -4   29.40    8.30
   0  -9  -4   48.60   14.20
   0   9   4   28.60    4.80
   0   9   4   43.60   11.90
   0   9   4   38.30   11.70
  -1  -9  -4  913.71   95.99
  -1  -9  -4  681.03   93.89
  -1  -9  -4  823.32   91.49
   1   9   4  732.93   90.19
   1   9   4  943.51   92.59
   1   9   4  720.13   94.09
  -2  -9  -4  397.96   47.90
  -2  -9  -4  360.76   42.10
  -2  -9  -4  298.37   45.50
   2   9   4  303.67   45.30
   2   9   4  389.26   43.40
   2   9   4  332.17   43.30
  -3  -9  -4    4.00   10.00
  -3  -9  -4   13.70   12.50
  -3  -9  -4   11.80    5.80
   3   9   4   13.50    9.30
   3   9   4    5.50   11.20
   3   9   4   -1.20    6.50
   3   9   4    9.30    8.00
  -4  -9  -4   16.70   13.20
  -4  -9  -4   18.70    6.30
  -4  -9  -4   16.70    6.10
   4   9   4   20.60   12.00
   4   9   4   49.20   31.80
   4   9   4   19.10    9.00
   4   9   4   18.50    9.80
   6 -10  -4   30.30    8.50
   6 -10  -4   14.40    7.10
   6 -10  -4   15.20    6.80
   6 -10  -4   26.00    6.70
  -6  10   4    7.10   10.70
   5 -10  -4    7.20    6.40
   5 -10  -4    6.10    8.70
   5 -10  -4   -3.80    5.40
   5 -10  -4   11.30    7.00
  -5  10   4    1.70    8.80
   4 -10  -4   17.00    7.40
   4 -10  -4   18.80    8.70
  -4  10   4    8.20    5.80
  -4  10   4    6.80    5.50
  -4  10   4    6.20    8.90
   3 -10  -4  239.48   32.20
   3 -10  -4  223.88   33.10
  -3  10   4  235.78   32.30
  -3  10   4  210.28   31.70
  -3  10   4  299.27   31.40
   2 -10  -4    1.90    7.50
   2 -10  -4    1.90    8.60
   2 -10  -4    0.20    5.30
  -2  10   4    0.60    6.50
  -2  10   4   -0.70    6.80
   1 -10  -4  184.48   30.30
   1 -10  -4  268.97   33.70
   1 -10  -4  198.78   27.90
  -1  10   4  225.78   28.10
  -1  10   4  171.78   29.90
   0 -10  -4    9.60   10.70
   0 -10  -4   -1.60    5.60
   0 -10  -4    0.10    7.60
   0  10   4    2.50    7.70
   0  10   4    6.50    2.30
  -1 -10  -4   -5.20    5.20
  -1 -10  -4   -5.90    8.70
  -1 -10  -4   -5.10    7.70
   1  10   4    2.30    8.60
   1  10   4   -0.60    3.90
  -2 -10  -4   56.19   11.50
  -2 -10  -4   80.79   18.00
  -2 -10  -4  101.99   21.00
   2  10   4   74.59   18.50
   2  10   4   44.50   13.80
  -3 -10  -4  506.55   73.89
  -3 -10  -4  588.54   66.19
  -3 -10  -4  570.74   73.39
   3  10   4  558.24   67.59
   3  10   4  583.84   67.59
  -4 -10  -4   13.20    6.40
  -4 -10  -4   18.30   13.40
   4  10   4    2.30    8.10
   4  10   4   -0.60    8.10
   4  10   4   14.90   11.60
   6 -11  -4   49.00   12.60
   6 -11  -4   72.99   12.20
   6 -11  -4   51.39   11.50
  -6  11   4   51.99   16.40
   5 -11  -4    7.50    7.00
   5 -11  -4   16.00    9.80
   5 -11  -4    5.10    6.90
   5 -11  -4    8.40    7.10
  -5  11   4    8.70    4.60
  -5  11   4    2.20    9.50
   4 -11  -4  229.78   31.90
   4 -11  -4  267.17   35.70
  -4  11   4  259.37   29.00
  -4  11   4  187.78   29.30
  -4  11   4  222.78   32.40
   3 -11  -4   68.59   15.30
   3 -11  -4   42.50   10.30
  -3  11   4   48.80   11.90
  -3  11   4   39.30   11.80
   2 -11  -4    3.10    8.40
   2 -11  -4    7.50   15.30
   2 -11  -4    7.90    6.90
  -2  11   4    3.00    7.20
  -2  11   4   12.60    7.50
   1 -11  -4   24.40    7.80
   1 -11  -4   18.80   10.10
   1 -11  -4   47.90   16.00
  -1  11   4   39.60   12.40
  -1  11   4   29.30   12.10
  -1  11   4   42.20    6.80
  -1  11   4   17.90    9.00
   0 -11  -4    8.50   12.30
   0 -11  -4   -6.10    8.50
   0 -11  -4    3.20    5.60
   0  11   4    2.00    4.70
   0  11   4   -6.10   12.70
   0  11   4   -1.70    6.80
  -1 -11  -4   17.60   13.00
  -1 -11  -4   14.60    7.60
  -1 -11  -4    9.70   20.10
   1  11   4    8.90    8.70
   1  11   4   10.70    4.50
  -2 -11  -4   -3.90   11.90
  -2 -11  -4   17.00   10.90
  -2 -11  -4    1.70    6.10
   2  11   4    4.00    5.70
   2  11   4    0.10    7.20
  -3 -11  -4   30.70   14.30
   3  11   4   20.00    8.20
   3  11   4    7.50   11.30
   4 -12  -4   -2.20    7.10
   4 -12  -4  -12.00    4.90
   4 -12  -4    1.80    7.80
  -4  12   4   -4.60    8.20
  -4  12   4   -1.40    5.30
   3 -12  -4    8.50    6.50
   3 -12  -4   18.30    9.80
   3 -12  -4    2.20    9.40
  -3  12   4    7.40    7.10
  -3  12   4    1.60    8.00
  -3  12   4   11.10    8.40
   2 -12  -4   21.40    8.40
   2 -12  -4   25.20   15.20
   2 -12  -4   55.49   15.30
  -2  12   4   53.39   14.30
  -2  12   4   40.90   12.00
  -2  12   4   31.20   10.90
   1 -12  -4   24.10   13.50
   1 -12  -4    6.60    8.70
   1 -12  -4   11.50   11.90
  -1  12   4   22.60    9.10
  -1  12   4    7.90    9.00
   0 -12  -4    0.70    8.60
   0 -12  -4   -4.80    8.80
   0 -12  -4  -17.70   12.50
   0  12   4    4.10    8.70
   0  12   4   -1.00    3.80
  -1 -12  -4    5.00    9.70
  -1 -12  -4   -8.40   13.70
  -1 -12  -4    2.40    6.70
   1  12   4   -1.90    3.00
   1  12   4   -3.60    7.70
   2 -13  -4    2.30    6.10
   2 -13  -4   -6.60   12.30
   2 -13  -4    2.10    8.70
  -2  13   4    7.90    7.40
  -2  13   4   -7.10    7.10
   1 -13  -4   -3.50   13.70
   1 -13  -4   -2.20    8.50
   1 -13  -4   17.40    8.30
  -1  13   4    1.40    7.80
  -1  16  -5   29.10   11.50
  -1  16  -5   34.60   11.20
  -1  16  -5   23.70   12.20
   1 -16   5   34.00    9.80
   1 -16   5   16.90   11.30
   1 -16   5   12.60   13.90
   2  15  -5   20.30   12.10
  -2 -15   5   19.40   13.00
  -2 -15   5   25.30    7.10
   1  15  -5    0.60    9.50
  -1 -15   5   -2.50    5.30
  -1 -15   5    9.10   12.40
   0  15  -5   -2.80    7.60
   0  15  -5   -6.70    7.00
   0  15  -5   -2.80    7.00
   0 -15   5    1.30    9.80
   0 -15   5    0.60    5.60
  -1  15  -5   97.89   17.80
  -1  15  -5   78.49   16.80
   1 -15   5  111.99   17.30
   1 -15   5   99.99   21.00
  -2  15  -5   -4.90    7.00
  -2  15  -5   10.90   10.80
  -2  15  -5   -0.70    8.70
   2 -15   5    4.50    7.90
   2 -15   5  -27.90   17.40
  -3  15  -5   18.70    9.70
  -3  15  -5   13.10    9.80
  -3  15  -5   12.30   11.10
   3 -15   5    5.90   10.00
   3 -15   5    6.30    8.60
  -4  15  -5   55.59   14.10
  -4  15  -5   33.60   14.40
  -4  15  -5   41.60   12.10
   4 -15   5   49.90   13.00
   4 -15   5   30.30   10.60
   3  14  -5   -1.80    8.70
   3  14  -5    3.40    8.00
  -3 -14   5   -0.10    4.10
  -3 -14   5   -4.00   11.70
   2  14  -5  -15.20   18.00
   2  14  -5   10.30    8.00
   2  14  -5   -3.00   10.20
  -2 -14   5   -9.10    9.10
  -2 -14   5    1.30    5.10
   1  14  -5   71.79   19.00
   1  14  -5   84.89   14.10
   1  14  -5  143.39   22.70
   1  14  -5   60.59   19.20
  -1 -14   5  124.89   24.40
  -1 -14   5   88.89   18.80
  -1 -14   5   87.59   14.70
  -1 -14   5   56.29   16.60
   0  14  -5  -14.50   11.50
   0  14  -5   14.90   10.70
   0  14  -5   10.30    7.40
   0  14  -5    0.70    7.50
   0 -14   5    6.70    6.10
   0 -14   5   10.00    9.50
   0 -14   5    1.50   12.80
  -1  14  -5   57.39   14.20
  -1  14  -5   73.49   14.40
  -1  14  -5   73.59   17.30
   1 -14   5   72.89   13.60
   1 -14   5   92.59   18.40
  -2  14  -5    3.20    8.60
  -2  14  -5    8.00    7.10
  -2  14  -5    8.50    8.80
   2 -14   5    6.10   11.70
   2 -14   5    6.30    8.40
   2 -14   5   12.20    8.70
  -3  14  -5   58.29   16.10
  -3  14  -5   75.09   16.50
  -3  14  -5   84.39   15.90
  -3  14  -5   44.40   12.00
   3 -14   5   81.39   17.20
   3 -14   5   57.49   12.30
   3 -14   5   52.49   13.50
  -4  14  -5  137.89   24.40
  -4  14  -5  140.49   25.20
  -4  14  -5  137.69   25.60
   4 -14   5  142.69   27.90
   4 -14   5  170.08   24.50
  -5  14  -5   28.10   11.10
  -5  14  -5   13.50   12.50
  -5  14  -5   21.30   11.30
   5 -14   5   18.50    9.20
   5 -14   5   35.70    9.40
   5 -14   5    4.20   11.40
   4  13  -5   14.00   11.00
   4  13  -5   11.80   11.10
  -4 -13   5    0.50   11.30
  -4 -13   5    7.00    3.90
   3  13  -5   -3.00    7.70
   3  13  -5   -5.30    7.60
   3  13  -5  -25.70   15.30
  -3 -13   5  -19.80   10.90
  -3 -13   5    1.20    3.60
  -3 -13   5   -6.20   10.20
   2  13  -5   -6.00    6.70
   2  13  -5  -29.90   15.50
   2  13  -5   -8.10    8.70
  -2 -13   5  -11.80    9.80
  -2 -13   5    0.60    4.60
  -2 -13   5   -9.50    9.30
   1  13  -5   -3.30   12.80
   1  13  -5   14.00    5.70
   1  13  -5    0.20   11.10
   1  13  -5   -3.40    6.50
  -1 -13   5   11.50   12.00
  -1 -13   5    5.60    8.80
  -1 -13   5   10.50    5.80
   0  13  -5    6.10    6.90
   0  13  -5    1.30    7.40
   0  13  -5    3.10    9.90
   0  13  -5   17.80    9.40
   0 -13   5   10.20    6.40
   0 -13   5    2.10   10.80
   0 -13   5    8.50   13.80
  -1  13  -5  751.02   89.79
   1 -13   5  754.22   89.59
  -2  13  -5   20.70    7.90
  -2  13  -5   10.00    8.50
  -2  13  -5   23.60   10.20
   2 -13   5   37.20   13.10
   2 -13   5   28.00   11.50
   2 -13   5    6.10    6.80
  -3  13  -5   10.20    9.60
  -3  13  -5   10.40    8.00
  -3  13  -5    6.70    8.70
   3 -13   5    7.80    9.60
   3 -13   5    2.00    7.20
   3 -13   5    9.70   11.40
  -4  13  -5  105.39   21.50
  -4  13  -5  108.49   21.20
   4 -13   5  121.09   21.50
   4 -13   5  107.29   20.50
   4 -13   5  129.29   14.50
   4 -13   5  134.59   25.30
  -5  13  -5   33.90   14.00
  -5  13  -5   40.90   12.60
  -5  13  -5   30.80   11.00
   5 -13   5   46.70   11.00
   5 -13   5   35.40   13.80
  -6  13  -5   -4.80   11.30
  -6  13  -5    8.20   10.20
   6 -13   5    2.90    6.90
   6 -13   5    6.00   10.10
   6 -13   5   17.10    7.30
   5  12  -5   -6.70    7.90
  -5 -12   5    5.90   12.10
  -5 -12   5    3.80    3.70
   4  12  -5   45.10   21.00
   4  12  -5   36.60   21.90
   4  12  -5   55.09   12.60
  -4 -12   5   21.60   11.30
  -4 -12   5   30.10    5.80
   3  12  -5   20.80   10.60
   3  12  -5   55.69   16.80
  -3 -12   5    3.10    9.40
  -3 -12   5   22.60    7.20
  -3 -12   5   18.70   10.60
   2  12  -5   49.40   13.30
  -2 -12   5   62.79   14.70
  -2 -12   5   84.29   12.20
  -2 -12   5   83.89   18.30
   1  12  -5    0.70    4.40
   1  12  -5    5.10    8.30
   1  12  -5   -2.10    9.50
  -1 -12   5   -2.20    4.70
  -1 -12   5   -4.70    8.60
  -1 -12   5    0.30    8.80
  -1 -12   5    1.10    7.70
   0  12  -5  237.48   29.30
   0  12  -5  124.19   26.80
   0  12  -5  159.08   24.00
   0 -12   5  204.68   25.00
   0 -12   5  238.88   28.80
   0 -12   5  162.98   28.00
  -1  12  -5 1143.39  111.99
  -1  12  -5  873.41  112.79
  -1  12  -5  956.90  110.89
   1 -12   5  908.31  112.69
  -2  12  -5  966.50  110.49
  -2  12  -5  935.91  110.59
  -2  12  -5  902.41  111.79
   2 -12   5 1137.79  112.69
   2 -12   5  869.71  111.09
  -3  12  -5  493.15   62.69
  -3  12  -5  482.55   63.39
  -3  12  -5  518.95   62.69
   3 -12   5  521.95   62.59
   3 -12   5  558.84   58.49
  -4  12  -5  264.87   49.80
  -4  12  -5  309.07   43.30
  -4  12  -5  366.36   44.20
   4 -12   5  369.36   43.10
   4 -12   5  354.56   43.60
   4 -12   5  302.47   41.90
  -5  12  -5   49.99   14.00
  -5  12  -5   27.60   13.30
  -5  12  -5   31.70   12.20
   5 -12   5   54.69   13.20
   5 -12   5   71.39   13.90
   5 -12   5   33.90    9.90
   5 -12   5   48.40   11.70
  -6  12  -5   20.50    9.80
  -6  12  -5   -0.80   11.10
  -6  12  -5   11.70    9.60
   6 -12   5   27.80    9.00
   6 -12   5   11.80    9.70
   6 -12   5   -0.20   10.50
   6 -12   5    2.30    9.20
   5  11  -5   23.00   11.50
   5  11  -5    1.70    8.50
   5  11  -5  -12.00   16.30
  -5 -11   5    3.10    9.70
  -5 -11   5  -16.80   10.00
  -5 -11   5    6.10    3.30
   4  11  -5   21.90   10.00
   4  11  -5   26.30   15.00
   4  11  -5   10.70    9.10
  -4 -11   5   13.40    4.00
  -4 -11   5   19.90   11.70
  -4 -11   5   23.30   11.00
   3  11  -5   14.00    9.20
   3  11  -5    6.00   12.10
   3  11  -5   24.80    9.10
  -3 -11   5    8.90    8.30
  -3 -11   5    9.50    3.70
  -3 -11   5    7.00    8.30
   2  11  -5   69.29   12.20
   2  11  -5   40.00   11.90
   2  11  -5   41.30   11.80
  -2 -11   5   37.50    8.00
  -2 -11   5   67.99   14.20
  -2 -11   5   56.09   15.10
  -2 -11   5   64.69   12.90
   1  11  -5  746.83   84.99
   1  11  -5  795.72   92.79
   1  11  -5  728.53   87.89
  -1 -11   5  805.62   88.49
  -1 -11   5  684.83   87.39
  -1 -11   5  785.52   93.09
   0  11  -5   27.00   10.30
   0  11  -5   39.70    9.00
   0  11  -5   44.60   10.70
   0  11  -5   32.70   10.10
   0 -11   5   36.90   11.30
   0 -11   5   44.40   10.90
   0 -11   5   41.30   10.70
  -1  11  -5 2007.00  204.38
  -1  11  -5 1630.74  203.28
  -1  11  -5 2008.90  204.68
  -1  11  -5 1602.04  205.08
   1 -11   5 2007.60  205.48
   1 -11   5 1625.94  204.88
  -2  11  -5  151.78   22.20
  -2  11  -5  144.39   20.10
  -2  11  -5  128.79   19.90
  -2  11  -5  131.89   19.50
   2 -11   5  100.29   15.40
   2 -11   5  139.99   20.80
  -3  11  -5 1097.49  136.69
  -3  11  -5 1213.28  136.89
  -3  11  -5 1004.00  136.89
  -3  11  -5 1234.98  138.19
   3 -11   5 1120.69  136.79
   3 -11   5 1310.77  137.89
   3 -11   5 1216.78  134.09
   3 -11   5 1415.26  137.79
  -4  11  -5  161.48   28.20
  -4  11  -5  133.19   24.60
  -4  11  -5  127.59   24.50
   4 -11   5  179.88   24.70
   4 -11   5  162.08   23.60
   4 -11   5  194.88   33.30
  -5  11  -5   76.99   19.00
  -5  11  -5   62.99   18.10
  -5  11  -5  133.89   21.50
   5 -11   5  131.19   21.30
   5 -11   5  115.49   26.30
   5 -11   5   87.59   17.90
   5 -11   5  120.89   19.90
  -6  11  -5  163.18   23.30
  -6  11  -5   87.99   21.60
  -6  11  -5  127.59   23.10
  -6  11  -5   69.59   20.70
   6 -11   5  171.58   24.40
   6 -11   5  109.49   20.80
   6 -11   5  140.29   26.40
   6 -11   5  128.59   20.20
  -7  11  -5   14.30    9.90
  -7  11  -5    5.60   12.80
  -7  11  -5    2.50    9.60
   7 -11   5    1.30    9.20
   7 -11   5   11.90    8.70
   7 -11   5   17.20   11.00
   6  10  -5   19.40   13.00
   6  10  -5   -9.50    8.20
   6  10  -5  -16.80   16.70
  -6 -10   5   -8.00   10.40
  -6 -10   5    1.20    8.10
   5  10  -5   70.69   20.00
   5  10  -5   26.70   11.00
  -5 -10   5   19.30   12.10
  -5 -10   5   44.60   13.50
  -5 -10   5   39.60   12.70
   4  10  -5  153.78   28.90
   4  10  -5  233.78   29.40
   4  10  -5  280.07   34.20
  -4 -10   5  197.38   31.20
  -4 -10   5  190.08   23.80
   3  10  -5  276.17   35.80
  -3 -10   5  241.18   30.30
  -3 -10   5  290.17   37.10
   2  10  -5   37.10   10.40
   2  10  -5   31.60    8.20
   2  10  -5   24.60    9.90
  -2 -10   5   26.10   10.80
  -2 -10   5   19.80    5.10
  -2 -10   5   25.90    9.40
  -2 -10   5   24.90    8.40
   1  10  -5  262.77   34.50
   1  10  -5  352.46   38.60
   1  10  -5  274.87   38.30
  -1 -10   5  291.37   35.60
  -1 -10   5  279.77   38.80
  -1 -10   5  339.77   37.70
   0  10  -5    9.50    7.20
   0  10  -5   10.00    7.00
   0  10  -5    8.10    5.50
   0  10  -5   18.30    7.20
   0 -10   5    5.20    6.00
   0 -10   5    8.30    6.30
   0 -10   5    9.80    6.20
  -1  10  -5  349.07   39.80
  -1  10  -5  271.87   37.50
  -1  10  -5  318.17   39.10
  -1  10  -5  296.67   39.80
   1 -10   5  270.77   39.10
   1 -10   5  330.27   39.40
   1 -10   5  361.56   39.40
  -2  10  -5   20.60    7.30
  -2  10  -5   26.70    8.80
  -2  10  -5   21.80    8.60
  -2  10  -5   28.70    7.60
   2 -10   5   27.60    5.30
   2 -10   5   13.80    6.60
   2 -10   5   19.50   10.80
   2 -10   5   21.40    8.20
  -3  10  -5  838.82  100.29
  -3  10  -5  755.52  100.69
  -3  10  -5  788.92  100.39
  -3  10  -5  965.70  104.79
   3 -10   5  942.41  101.09
   3 -10   5  989.90  101.19
   3 -10   5  858.31  100.49
  -4  10  -5   39.70   11.50
  -4  10  -5   47.40   14.00
  -4  10  -5   40.40   12.00
   4 -10   5   57.49   11.80
   4 -10   5   55.09   12.60
   4 -10   5   50.99   11.40
  -5  10  -5    2.10    8.00
  -5  10  -5    2.80    7.30
  -5  10  -5    9.00    8.90
   5 -10   5    5.00    6.90
   5 -10   5    2.30    7.00
   5 -10   5    1.00    6.70
   5 -10   5   21.80    9.20
  -6  10  -5   -1.10    7.20
  -6  10  -5  -12.80    8.90
  -6  10  -5   -3.70    7.90
   6 -10   5    5.60    8.10
   6 -10   5   -8.70    6.50
   6 -10   5    2.40    7.60
   6 -10   5   -4.90    8.40
  -7  10  -5    6.10    7.50
  -7  10  -5  -24.40   10.80
  -7  10  -5   -0.40    9.70
  -7  10  -5    1.40   10.20
   7 -10   5  -10.30    8.50
   7 -10   5   -2.60    8.00
   7 -10   5   19.80    8.80
   7 -10   5   -5.10    9.20
   6   9  -5    3.50   11.80
   6   9  -5   -8.20   14.90
  -6  -9   5  -11.20   11.70
  -6  -9   5    4.20   10.30
  -6  -9   5   -3.40    7.90
  -6  -9   5   -8.00   10.20
   5   9  -5   13.40   13.20
   5   9  -5   24.20   11.80
   5   9  -5    1.30    7.30
  -5  -9   5   -6.30    8.10
  -5  -9   5   -3.50    8.90
   4   9  -5   89.39   17.30
   4   9  -5   87.99   17.00
  -4  -9   5   81.39   10.90
  -4  -9   5   87.89   18.90
  -4  -9   5   76.89   17.20
   3   9  -5   47.50   12.40
   3   9  -5   78.09   15.20
   3   9  -5   45.80   17.10
  -3  -9   5   47.30   10.20
  -3  -9   5   54.69   13.40
  -3  -9   5   67.19   13.70
  -3  -9   5   39.70    7.50
   2   9  -5   23.20    7.00
   2   9  -5   36.10    9.60
   2   9  -5   10.60    6.00
  -2  -9   5   20.00    6.90
  -2  -9   5   18.90    6.70
  -2  -9   5   13.80    4.00
  -2  -9   5    3.00    6.50
   1   9  -5  236.88   30.40
   1   9  -5  248.18   33.90
  -1  -9   5  303.37   33.20
  -1  -9   5  267.47   34.50
   0   9  -5   50.79    9.30
   0   9  -5   12.40    8.20
   0   9  -5   46.70   13.60
   0   9  -5   31.20    7.80
   0  -9   5   22.80    6.10
   0  -9   5   34.10    8.00
   0  -9   5   24.10    6.90
   0  -9   5   33.20    8.50
  -1   9  -5  564.54   58.99
  -1   9  -5  420.06   57.79
  -1   9  -5  544.05   59.29
  -1   9  -5  533.45   60.59
   1  -9   5  490.15   56.99
   1  -9   5  493.35   59.19
   1  -9   5  486.35   59.39
  -2   9  -5    5.00    4.90
  -2   9  -5    5.80    6.00
  -2   9  -5    3.20    5.00
  -2   9  -5    2.90    5.40
   2  -9   5    1.70    3.10
   2  -9   5    2.00    5.70
   2  -9   5   -0.10    5.00
   2  -9   5    7.00    5.80
  -3   9  -5   67.19   13.20
  -3   9  -5   60.19   13.10
  -3   9  -5   96.89   16.90
   3  -9   5   48.10   11.00
   3  -9   5   61.79   12.40
   3  -9   5   82.69   14.00
  -4   9  -5   54.39   12.10
  -4   9  -5   52.89   12.20
  -4   9  -5   43.10   12.50
  -4   9  -5   45.20   12.80
   4  -9   5   56.29   11.00
   4  -9   5   63.99   12.50
   4  -9   5   93.79   16.10
   4  -9   5   47.70   13.00
  -5   9  -5   -5.70    7.20
  -5   9  -5   -6.30    7.70
  -5   9  -5  -17.80    7.80
  -5   9  -5   -3.50    6.70
   5  -9   5    0.90    7.60
   5  -9   5    4.90    7.20
   5  -9   5    1.60    6.90
   5  -9   5    1.80    5.80
  -6   9  -5   29.90   11.10
  -6   9  -5   37.00   13.40
  -6   9  -5   21.40   12.00
   6  -9   5   26.30    9.50
   6  -9   5   27.40   11.10
   6  -9   5   35.80   12.00
   6  -9   5   31.70   10.30
  -7   9  -5   11.50   12.20
  -7   9  -5    1.50   10.80
  -7   9  -5   -7.10    8.70
  -7   9  -5  -14.40   10.10
   7  -9   5    2.10    7.70
   7  -9   5    1.30    9.00
   7  -9   5    6.10    8.30
  -8   9  -5   -6.20   13.50
  -8   9  -5   -6.10   10.30
   8  -9   5   -1.60    8.30
   8  -9   5    0.30    7.70
   8  -9   5    6.00   11.20
   7   8  -5  -14.30   14.90
   7   8  -5   -1.50    7.80
  -7  -8   5   -4.00    9.10
  -7  -8   5    4.30    9.60
  -7  -8   5    2.00   12.60
   6   8  -5    6.40   13.80
   6   8  -5   -0.30    6.60
  -6  -8   5    4.50   10.60
  -6  -8   5   -2.70    8.00
  -6  -8   5   -2.80   10.50
   5   8  -5   14.00    8.50
   5   8  -5   31.10   12.90
  -5  -8   5   37.90   11.00
  -5  -8   5   25.40   10.50
   4   8  -5  202.38   31.00
   4   8  -5  244.28   33.00
  -4  -8   5  230.78   26.40
  -4  -8   5  279.27   32.50
  -4  -8   5  224.78   30.50
   3   8  -5  117.99   20.00
   3   8  -5  151.18   19.40
   3   8  -5  126.99   19.80
  -3  -8   5  143.29   21.10
  -3  -8   5  118.19   15.10
   2   8  -5  102.19   16.70
   2   8  -5   80.79   16.00
   2   8  -5  106.99   14.90
  -2  -8   5  126.19   17.30
  -2  -8   5   89.89   12.50
  -2  -8   5   84.39   16.80
   1   8  -5   33.70   10.60
   1   8  -5   57.39    8.70
   1   8  -5   46.50   10.60
   1   8  -5   40.70    8.50
   1   8  -5   43.20    7.60
  -1  -8   5   31.30    8.90
  -1  -8   5   49.99   12.60
  -1  -8   5   43.30    8.70
   0   8  -5   56.59   12.60
   0   8  -5   48.60   17.10
   0   8  -5   27.80   10.10
   0   8  -5   62.69   10.90
   0   8  -5   46.70    8.40
   0  -8   5   38.70    7.90
   0  -8   5   65.89   13.30
   0  -8   5   47.50   10.30
   0  -8   5   38.50   15.90
  -1   8  -5  362.56   43.90
  -1   8  -5  318.77   43.10
  -1   8  -5  389.96   44.50
   1  -8   5  373.56   44.70
   1  -8   5  381.56   42.50
   1  -8   5  344.77   44.10
   1  -8   5  434.56   44.90
  -2   8  -5   94.99   16.10
  -2   8  -5  152.28   19.90
  -2   8  -5  100.99   17.00
  -2   8  -5  101.79   16.60
   2  -8   5  123.39   17.50
   2  -8   5  102.49   16.90
   2  -8   5  128.19   17.70
  -3   8  -5  479.55   56.79
  -3   8  -5  422.66   58.79
   3  -8   5  504.05   57.39
   3  -8   5  503.75   56.79
   3  -8   5  488.15   56.69
  -4   8  -5  256.97   35.00
  -4   8  -5  301.97   36.30
  -4   8  -5  245.28   36.30
   4  -8   5  238.58   35.00
   4  -8   5  341.97   36.40
   4  -8   5  269.57   34.40
   4  -8   5  279.57   34.10
  -5   8  -5   99.59   17.00
  -5   8  -5   71.39   16.20
  -5   8  -5   70.19   14.40
  -5   8  -5   77.69   16.50
   5  -8   5   76.29   13.80
   5  -8   5   65.39   15.60
   5  -8   5   68.49   14.50
  -6   8  -5  114.49   20.10
  -6   8  -5   73.69   19.40
  -6   8  -5  113.99   22.60
   6  -8   5  161.28   22.70
   6  -8   5  124.69   21.90
   6  -8   5  124.49   19.50
   6  -8   5  126.79   18.90
  -7   8  -5    4.40    9.80
  -7   8  -5   -4.10   10.30
   7  -8   5    2.50    8.50
   7  -8   5   -0.10    6.90
   7  -8   5   -7.90    6.80
   7  -8   5   14.10    9.60
  -8   8  -5   -3.10   12.10
  -8   8  -5   -7.10    8.30
  -8   8  -5  -12.20    9.50
   8  -8   5   -1.20    7.90
   8  -8   5   -6.50    6.90
   8  -8   5   31.50   11.20
   8  -8   5   -0.70    9.60
   7   7  -5   -2.10   14.50
   7   7  -5   30.70   21.20
   7   7  -5    1.20    7.20
  -7  -7   5   -0.40    9.70
  -7  -7   5   -2.20    8.60
  -7  -7   5    7.60    9.10
  -7  -7   5    8.20   13.50
   6   7  -5   70.19   15.50
   6   7  -5   21.80    9.10
   6   7  -5   31.10    7.90
  -6  -7   5   53.89   14.00
  -6  -7   5   56.99   27.30
  -6  -7   5   41.50   11.20
   5   7  -5   18.40   10.90
   5   7  -5    5.00    6.50
   5   7  -5   11.60    9.10
  -5  -7   5    3.80    7.90
  -5  -7   5   21.80    8.30
  -5  -7   5   -0.10   15.00
  -5  -7   5    5.60    7.80
   4   7  -5   49.99   11.30
   4   7  -5   52.29   12.10
   4   7  -5   37.50   10.10
   4   7  -5   30.00    9.10
  -4  -7   5   32.20    9.10
   3   7  -5    7.80    6.50
   3   7  -5    4.30    6.00
   3   7  -5    4.60    4.80
   3   7  -5    3.40    6.20
  -3  -7   5   11.60    5.60
  -3  -7   5    2.10    5.20
  -3  -7   5    4.90    1.80
  -3  -7   5    8.00    5.20
   2   7  -5    2.30    5.30
   2   7  -5    5.70   12.00
   2   7  -5    6.10    5.50
   2   7  -5    1.30    5.10
  -2  -7   5   10.20    5.30
  -2  -7   5    7.60    6.20
  -2  -7   5    6.30    2.30
  -2  -7   5   10.30    9.60
   1   7  -5  296.07   32.10
   1   7  -5  280.37   30.50
   1   7  -5  241.88   34.30
  -1  -7   5  272.67   31.80
  -1  -7   5  253.27   32.40
  -1  -7   5  201.68   30.60
   0   7  -5  148.59   24.10
   0   7  -5  216.58   24.60
   0   7  -5  195.78   23.30
   0   7  -5  145.79   21.10
   0  -7   5  168.68   22.70
   0  -7   5  206.98   23.40
   0  -7   5  193.78   23.80
   0  -7   5  162.28   21.50
  -1   7  -5  882.31   98.59
  -1   7  -5  867.01   97.89
  -1   7  -5  751.82   98.99
  -1   7  -5  908.81   98.79
   1  -7   5  860.21   97.19
   1  -7   5  939.01   98.99
   1  -7   5  865.01   98.59
  -2   7  -5    3.20    4.60
  -2   7  -5   -0.80    5.00
  -2   7  -5    3.10    5.40
  -2   7  -5    6.90    7.20
  -2   7  -5    1.50    4.40
   2  -7   5    8.50    6.20
   2  -7   5    8.20    5.60
   2  -7   5    4.70    5.30
   2  -7   5    0.00    4.40
  -3   7  -5  145.69   21.60
  -3   7  -5  112.19   21.20
   3  -7   5  189.88   22.80
   3  -7   5  149.69   21.90
   3  -7   5  169.58   21.40
   3  -7   5  164.48   21.00
  -4   7  -5  188.68   23.60
  -4   7  -5  131.99   23.60
  -4   7  -5  141.89   22.60
   4  -7   5  142.89   22.70
   4  -7   5  150.98   21.60
   4  -7   5  200.58   24.30
   4  -7   5  159.28   21.30
  -5   7  -5    6.40    8.80
  -5   7  -5   -2.90    5.30
  -5   7  -5  -12.80    7.80
  -5   7  -5   -1.70    8.40
   5  -7   5    5.90    7.90
   5  -7   5    2.50    6.30
   5  -7   5   -8.70    5.90
   5  -7   5   -1.10    5.00
  -6   7  -5    2.10    6.10
  -6   7  -5   -2.80    8.10
  -6   7  -5    1.80    8.60
   6  -7   5   -2.30    6.70
   6  -7   5   -6.20    5.10
   6  -7   5   -6.70    6.20
   6  -7   5    0.90    8.30
  -7   7  -5   -7.20    9.70
  -7   7  -5    4.30    9.00
   7  -7   5   -2.50    5.80
   7  -7   5    0.20    8.90
   7  -7   5   26.20   11.10
   7  -7   5    4.10    6.00
   7  -7   5   -0.60    6.60
  -8   7  -5   -4.90   10.20
  -8   7  -5    1.60   12.60
  -8   7  -5    4.60    8.50
   8  -7   5   -0.30    8.00
   8  -7   5   39.60   12.00
   8  -7   5    9.80   11.20
   8  -7   5  -11.70    9.90
   8   6  -5    8.20   17.80
   8   6  -5   22.50   11.70
   8   6  -5   13.70   10.20
  -8  -6   5    5.50    9.90
  -8  -6   5   27.70   11.50
  -8  -6   5   38.50   13.80
   7   6  -5   -0.40   13.60
   7   6  -5    5.50    7.50
   7   6  -5   -6.80   12.10
   7   6  -5   -2.60    8.20
  -7  -6   5    3.80    9.70
  -7  -6   5    3.30    9.30
  -7  -6   5   15.00    4.20
  -7  -6   5   -3.90    8.70
   6   6  -5  383.16   52.99
   6   6  -5  379.26   51.99
  -6  -6   5  439.66   52.99
  -6  -6   5  445.96   47.90
  -6  -6   5  471.75   52.59
   5   6  -5  235.28   29.80
   5   6  -5  164.68   26.00
   5   6  -5  196.88   28.00
  -5  -6   5  166.08   27.40
  -5  -6   5  220.48   27.30
   4   6  -5   12.00    6.90
   4   6  -5    8.80    7.50
   4   6  -5   16.50    7.10
   4   6  -5    9.10    5.80
  -4  -6   5    6.00    5.80
  -4  -6   5   19.60    7.30
  -4  -6   5   15.60    6.90
   3   6  -5   -3.00    5.60
   3   6  -5   -0.50    5.30
   3   6  -5    1.20    5.20
   3   6  -5   -1.80    3.80
  -3  -6   5    0.20    4.40
  -3  -6   5   -0.10    4.70
  -3  -6   5    4.00    5.00
   2   6  -5    9.40    4.60
   2   6  -5    1.20    5.40
   2   6  -5   -1.20    4.30
  -2  -6   5    4.20    4.90
  -2  -6   5   -7.10    4.80
  -2  -6   5    2.50    4.60
  -2  -6   5   -0.50    3.80
   1   6  -5  149.69   20.90
   1   6  -5  160.48   21.90
   1   6  -5  154.78   19.10
   1   6  -5  182.48   20.70
   1   6  -5  128.39   17.70
  -1  -6   5  146.49   20.10
  -1  -6   5  135.59   20.60
  -1  -6   5  183.88   20.70
   0   6  -5  740.13   76.99
   0   6  -5  635.74   74.79
   0   6  -5  671.63   76.09
   0   6  -5  634.34   76.79
   0  -6   5  633.14   76.09
   0  -6   5  682.53   76.39
   0  -6   5  759.32   76.39
   0  -6   5  586.24   74.99
  -1   6  -5 4005.20  473.35
  -1   6  -5 4098.39  475.05
  -1   6  -5 3951.60  473.45
  -1   6  -5 4133.59  473.95
   1  -6   5 4491.95  473.55
   1  -6   5 4864.81  474.05
[truncated: 635,296 more chars]
