# Supplementary material for: Multivariate Hydrogen-Bonded Organic Frameworks for Optimum Atmospheric Water Harvesting
Source: ACS Cent Sci. 2025 Sep 4;11(10):1984–92. doi: 10.1021/acscentsci.5c01233 (PMC12550616; doi:10.1021/acscentsci.5c01233)
Supplement: Supplementary file 3 [file oc5c01233_si_003.cif]

data_pfc-76-nh2
_audit_creation_date               2025-07-06
_audit_creation_method
;
Olex2 1.5
(compiled 2022.04.07 svn.rca3783a0 for OlexSys, GUI svn.r6498)
;
_shelxl_version_number             2014-3
_audit_contact_author_address      ?
_audit_contact_author_email        ?
_audit_contact_author_name         ''
_audit_contact_author_phone        ?
_publ_contact_author_id_orcid      ?
_publ_section_references
;
Dolomanov, O.V., Bourhis, L.J., Gildea, R.J, Howard, J.A.K. & Puschmann, H.
 (2009), J. Appl. Cryst. 42, 339-341.

Sheldrick, G.M. (2008). Acta Cryst. A64, 112-122.
;
_chemical_name_common              ?
_chemical_name_systematic          Triclinic
_chemical_formula_moiety           '2(C22 H15 N O8), 3(O)'
_chemical_formula_sum              'C44 H30 N2 O19'
_chemical_formula_weight           890.70
_chemical_melting_point            ?
loop_
  _atom_type_symbol
  _atom_type_description
  _atom_type_scat_dispersion_real
  _atom_type_scat_dispersion_imag
  _atom_type_scat_source
 'C' 'C' 0.0033 0.0016 'International Tables Vol C Tables 4.2.6.8 and 6.1.1.4'
 'H' 'H' 0.0000 0.0000 'International Tables Vol C Tables 4.2.6.8 and 6.1.1.4'
 'N' 'N' 0.0061 0.0033 'International Tables Vol C Tables 4.2.6.8 and 6.1.1.4'
 'O' 'O' 0.0106 0.0060 'International Tables Vol C Tables 4.2.6.8 and 6.1.1.4'

_shelx_space_group_comment
;
The symmetry employed for this shelxl refinement is uniquely defined
by the following loop, which should always be used as a source of
symmetry information in preference to the above space-group names.
They are only intended as comments.
;
_space_group_crystal_system        'triclinic'
_space_group_IT_number             2
_space_group_name_H-M_alt          'P -1'
_space_group_name_Hall             '-P 1'
loop_
  _space_group_symop_operation_xyz
 'x, y, z'
 '-x, -y, -z'

_cell_length_a                     9.181(3)
_cell_length_b                     9.517(4)
_cell_length_c                     14.073(5)
_cell_angle_alpha                  99.10(2)
_cell_angle_beta                   98.95(2)
_cell_angle_gamma                  117.044(19)
_cell_volume                       1044.6(7)
_cell_formula_units_Z              1
_cell_measurement_reflns_used      ?
_cell_measurement_temperature      150.15
_cell_measurement_theta_max         15.45
_cell_measurement_theta_min        20.81
_shelx_estimated_absorpt_T_max     0.935
_shelx_estimated_absorpt_T_min     0.915
_exptl_absorpt_coefficient_mu      0.113
_exptl_absorpt_correction_T_max    0.933
_exptl_absorpt_correction_T_min    0.920
_exptl_absorpt_correction_type     multi-scan
_exptl_absorpt_process_details     ?
_exptl_crystal_colour              'clear light colourless'
_exptl_crystal_colour_lustre       clear
_exptl_crystal_colour_modifier     light
_exptl_crystal_colour_primary      colourless
_exptl_crystal_density_diffrn      1.416
_exptl_crystal_density_meas        ?
_exptl_crystal_density_method      ?
_exptl_crystal_description         block
_exptl_crystal_F_000               460
_exptl_crystal_preparation         'Oil on Loop'
_exptl_crystal_recrystallization_method  'Solventhermal method'
_exptl_crystal_size_max            0.8
_exptl_crystal_size_mid            0.6
_exptl_crystal_size_min            0.6
_exptl_special_details
;
 ?
;
_exptl_transmission_factor_max     ?
_exptl_transmission_factor_min     ?
_diffrn_reflns_av_R_equivalents    0.2065
_diffrn_reflns_av_unetI/netI       0.1243
_diffrn_reflns_Laue_measured_fraction_full  0.622
_diffrn_reflns_Laue_measured_fraction_max  0.866
_diffrn_reflns_limit_h_max         9
_diffrn_reflns_limit_h_min         -9
_diffrn_reflns_limit_k_max         9
_diffrn_reflns_limit_k_min         -9
_diffrn_reflns_limit_l_max         14
_diffrn_reflns_limit_l_min         -14
_diffrn_reflns_number              12114
_diffrn_reflns_point_group_measured_fraction_full  0.622
_diffrn_reflns_point_group_measured_fraction_max  0.866
_diffrn_reflns_theta_full          25.242
_diffrn_reflns_theta_max           20.816
_diffrn_reflns_theta_min           2.556
_diffrn_ambient_temperature        150.15
_diffrn_detector                   'CCD area detector'
_diffrn_detector_area_resol_mean   5.6
_diffrn_detector_type              'Bruker SMART CCD 6000 area detector'
_diffrn_measured_fraction_theta_full  0.622
_diffrn_measured_fraction_theta_max  0.866
_diffrn_measurement_device         'three-circle diffractometer'
_diffrn_measurement_device_type    'Bruker SMART CCD 6000 area detector'
_diffrn_measurement_method         '\w scans'
_diffrn_radiation_monochromator    graphite
_diffrn_radiation_probe            x-ray
_diffrn_radiation_type             MoK\a
_diffrn_radiation_wavelength       0.71073
_diffrn_source                     'sealed X-ray tube'
_diffrn_source_target              Mo
_reflns_Friedel_coverage           0.000
_reflns_Friedel_fraction_full      .
_reflns_Friedel_fraction_max       .
_reflns_number_gt                  924
_reflns_number_total               2183
_reflns_special_details
;
 Reflections were merged by SHELXL according to the crystal
 class for the calculation of statistics and refinement.
 
 _reflns_Friedel_fraction is defined as the number of unique
 Friedel pairs measured divided by the number that would be
 possible theoretically, ignoring centric projections and
 systematic absences.
;
_reflns_threshold_expression       'I > 2\s(I)'
_computing_cell_refinement         ?
_computing_data_collection         ?
_computing_data_reduction          ?
_computing_molecular_graphics      'Olex2 1.5 (Dolomanov et al., 2009)'
_computing_publication_material    'Olex2 1.5 (Dolomanov et al., 2009)'
_computing_structure_refinement    'XL  (Sheldrick, 2008)'
_computing_structure_solution      'olex2.solve 1.5 (Bourhis et al., 2015)'
_refine_diff_density_max           0.870
_refine_diff_density_min           -0.682
_refine_diff_density_rms           0.193
_refine_ls_extinction_coef         .
_refine_ls_extinction_method       none
_refine_ls_goodness_of_fit_ref     1.336
_refine_ls_hydrogen_treatment      constr
_refine_ls_matrix_type             full
_refine_ls_number_parameters       266
_refine_ls_number_reflns           2183
_refine_ls_number_restraints       179
_refine_ls_R_factor_all            0.3711
_refine_ls_R_factor_gt             0.2387
_refine_ls_restrained_S_all        1.295
_refine_ls_shift/su_max            0.000
_refine_ls_shift/su_mean           0.000
_refine_ls_structure_factor_coef   Fsqd
_refine_ls_weighting_details      
 'w=1/[\s^2^(Fo^2^)+(0.2000P)^2^+25.0000P] where P=(Fo^2^+2Fc^2^)/3'
_refine_ls_weighting_scheme        calc
_refine_ls_wR_factor_gt            0.5426
_refine_ls_wR_factor_ref           0.6304
_refine_special_details
;
 Refined as a 2-component twin.
;
_olex2_refinement_description
;
1. Twinned data refinement
 Scales: 0.999(2)
 0.001(2)
2. Fixed Uiso
 At 1.2 times of:
  All C(H) groups, All N(H,H) groups
 At 1.5 times of:
  All O(H) groups
3. Restrained planarity
 C14, C9, C10, C11, C12, C13, N1, N2
 with sigma of 0.1
4. Uiso/Uaniso restraints and constraints
C20 \\sim C19 \\sim C18 \\sim C17 \\sim C16 \\sim C15: within 2A with sigma of
0.01 and sigma for terminal atoms of 0.02 within 2A
C8 \\sim C7 \\sim C6 \\sim C4 \\sim C3 \\sim C2 \\sim C1: within 2A with sigma
of 0.01 and sigma for terminal atoms of 0.02 within 2A
Uanis(N1) \\sim Ueq, Uanis(N2) \\sim Ueq: with sigma of 0.01 and sigma for
terminal atoms of 0.02
Uanis(C11) \\sim Ueq, Uanis(C12) \\sim Ueq, Uanis(C13) \\sim Ueq, Uanis(C14)
\\sim Ueq, Uanis(C9) \\sim Ueq, Uanis(C10) \\sim Ueq: with sigma of 0.01 and
sigma for terminal atoms of 0.02
Uanis(C20) \\sim Ueq, Uanis(C19) \\sim Ueq, Uanis(C17) \\sim Ueq, Uanis(C18)
\\sim Ueq, Uanis(C16) \\sim Ueq, Uanis(C15) \\sim Ueq: with sigma of 0.01 and
sigma for terminal atoms of 0.02
Uanis(O10) \\sim Ueq, Uanis(O9) \\sim Ueq: with sigma of 0.01 and sigma for
terminal atoms of 0.02
Uanis(N2) = Uanis(N1)
5. Others
 Fixed Sof: H14(0.5) H13(0.5) N1(0.5) H1A(0.5) H1B(0.5) N2(0.5) H2A(0.5)
 H2B(0.5) O10(0.5)
6.a Everything fixed:
 H2, H3, H6, H7
6.b Aromatic/amide H refined with riding coordinates:
 C3(H3A), C6(H6A), C8(H8), C14(H14), C10(H10), C11(H11), C13(H13), C20(H20),
 C16(H16), C18(H18)
6.c Fitted hexagon refined as free rotating group:
 C2(C3,C4,C6,C7,C8), C14(C9,C10,C11,C12,C13), C20(C15,C16,C17,C18,C19)
6.d X=CH2 refined with riding coordinates:
 N1(H1A,H1B), N2(H2A,H2B)
;
_atom_sites_solution_hydrogens     mixed
_atom_sites_solution_primary       ?
_atom_sites_solution_secondary     ?
loop_
  _atom_site_label
  _atom_site_type_symbol
  _atom_site_fract_x
  _atom_site_fract_y
  _atom_site_fract_z
  _atom_site_U_iso_or_equiv
  _atom_site_adp_type
  _atom_site_occupancy
  _atom_site_site_symmetry_order
  _atom_site_calc_flag
  _atom_site_refinement_flags_posn
  _atom_site_refinement_flags_adp
  _atom_site_refinement_flags_occupancy
  _atom_site_disorder_assembly
  _atom_site_disorder_group
 O1 O 0.013(3) 0.685(2) 0.2461(13) 0.090(7) Uani 1 1 d . . . . .
 O2 O -0.005(2) 0.525(2) 0.1052(12) 0.073(5) Uani 1 1 d . . . . .
 H2 H -0.0639 0.5794 0.0726 0.109 Uiso 1 1 d . U . . .
 O3 O 0.103(2) 0.0709(19) 0.1133(13) 0.073(5) Uani 1 1 d . . . . .
 H3 H 0.1461 0.0104 0.0922 0.109 Uiso 1 1 d . U . . .
 O4 O 0.227(3) 0.056(2) 0.2560(14) 0.090(7) Uani 1 1 d . . . . .
 O5 O 0.800(3) 0.614(2) 1.0066(13) 0.087(6) Uani 1 1 d . . . . .
 O6 O 0.792(2) 0.751(2) 1.1491(12) 0.068(5) Uani 1 1 d . . . . .
 H6 H 0.8633 0.7269 1.1848 0.103 Uiso 1 1 d . U . . .
 O7 O 0.344(2) 0.890(2) 1.1516(14) 0.082(6) Uani 1 1 d . . . . .
 H7 H 0.3185 0.9460 1.1910 0.124 Uiso 1 1 d . U . . .
 O8 O 0.199(3) 0.888(2) 1.0095(13) 0.080(6) Uani 1 1 d . . . . .
 C1 C 0.304(4) 0.859(3) 1.058(2) 0.069(6) Uani 1 1 d . U . . .
 C2 C 0.397(2) 0.798(2) 1.0009(10) 0.067(5) Uani 1 1 d G U . . .
 C3 C 0.521(2) 0.773(2) 1.0534(8) 0.066(5) Uani 1 1 d G U . . .
 H3A H 0.5527 0.8055 1.1242 0.079 Uiso 1 1 calc R U . . .
 C4 C 0.599(2) 0.702(2) 1.0025(10) 0.064(5) Uani 1 1 d G U . . .
 C6 C 0.553(2) 0.655(2) 0.8989(10) 0.061(5) Uani 1 1 d G U . . .
 H6A H 0.6057 0.6063 0.8641 0.073 Uiso 1 1 calc R U . . .
 C7 C 0.429(2) 0.680(2) 0.8464(8) 0.063(5) Uani 1 1 d G U . . .
 C8 C 0.3509(19) 0.751(2) 0.8973(10) 0.063(5) Uani 1 1 d G U . . .
 H8 H 0.2662 0.7680 0.8614 0.075 Uiso 1 1 calc R U . . .
 C5 C 0.743(3) 0.690(3) 1.054(2) 0.063(7) Uani 1 1 d . . . . .
 C14 C 0.349(2) 0.7202(15) 0.6756(12) 0.072(8) Uani 1 1 d G U . . .
 H14 H 0.3684 0.8255 0.7072 0.086 Uiso 0.5 1 calc R U P A 1
 C9 C 0.371(2) 0.6218(19) 0.7327(9) 0.058(7) Uani 1 1 d G U . C .
 C10 C 0.342(2) 0.4677(19) 0.6865(11) 0.077(8) Uani 1 1 d G U . C .
 H10 H 0.3581 0.4005 0.7256 0.093 Uiso 1 1 calc R U . . .
 C11 C 0.291(2) 0.4121(16) 0.5833(12) 0.076(8) Uani 1 1 d G U . C .
 H11 H 0.2709 0.3069 0.5517 0.091 Uiso 1 1 calc R U . . .
 C12 C 0.268(2) 0.511(2) 0.5261(9) 0.063(7) Uani 1 1 d G U . C .
 C13 C 0.297(2) 0.6646(19) 0.5723(11) 0.075(8) Uani 1 1 d G U . C .
 H13 H 0.2812 0.7319 0.5333 0.090 Uiso 0.5 1 calc R U P B 2
 C20 C 0.144(2) 0.5332(15) 0.3583(9) 0.051(4) Uani 1 1 d G U . . .
 H20 H 0.1403 0.6258 0.3917 0.061 Uiso 1 1 calc R U . . .
 C15 C 0.2060(19) 0.4530(17) 0.4127(7) 0.053(4) Uani 1 1 d G U . . .
 C16 C 0.2117(19) 0.3175(17) 0.3639(9) 0.052(4) Uani 1 1 d G U . . .
 H16 H 0.2539 0.2627 0.4011 0.063 Uiso 1 1 calc R U . . .
 C17 C 0.156(2) 0.2621(15) 0.2606(9) 0.050(4) Uani 1 1 d G U . . .
 C18 C 0.094(2) 0.3423(17) 0.2062(7) 0.054(4) Uani 1 1 d G U . . .
 H18 H 0.0559 0.3044 0.1357 0.064 Uiso 1 1 calc R U . . .
 C19 C 0.088(2) 0.4778(17) 0.2551(9) 0.052(4) Uani 1 1 d G U . . .
 C22 C 0.167(4) 0.124(3) 0.2095(19) 0.058(7) Uani 1 1 d . . . . .
 C23 C 0.027(4) 0.569(3) 0.199(2) 0.071(8) Uani 1 1 d . . . . .
 O9 O 0.242(10) 0.988(10) 0.665(6) 0.39(4) Uani 1 1 d . U . . .
 N1 N 0.375(8) 0.884(11) 0.722(8) 0.23(3) Uani 0.5 1 d . U P C 2
 H1A H 0.4062 0.9214 0.7872 0.275 Uiso 0.5 1 calc R U P C 2
 H1B H 0.3598 0.9441 0.6841 0.275 Uiso 0.5 1 calc R U P C 2
 N2 N 0.281(8) 0.796(11) 0.520(7) 0.23(3) Uani 0.5 1 d . U P C 1
 H2A H 0.2514 0.7743 0.4549 0.275 Uiso 0.5 1 calc R U P C 1
 H2B H 0.3028 0.8907 0.5569 0.275 Uiso 0.5 1 calc R U P C 1
 O10 O -0.451(19) 0.776(18) 0.302(10) 0.37(7) Uani 0.5 1 d . U P . .

loop_
  _atom_site_aniso_label
  _atom_site_aniso_U_11
  _atom_site_aniso_U_22
  _atom_site_aniso_U_33
  _atom_site_aniso_U_23
  _atom_site_aniso_U_13
  _atom_site_aniso_U_12
 O1 0.16(2) 0.090(14) 0.069(12) 0.022(11) 0.029(12) 0.102(15)
 O2 0.123(16) 0.082(13) 0.052(12) 0.021(10) 0.026(11) 0.079(12)
 O3 0.110(15) 0.057(11) 0.063(13) -0.011(9) 0.015(11) 0.061(11)
 O4 0.16(2) 0.084(14) 0.066(12) 0.005(11) 0.034(12) 0.098(15)
 O5 0.138(18) 0.107(15) 0.054(11) 0.009(10) 0.034(11) 0.092(15)
 O6 0.093(14) 0.078(12) 0.048(11) 0.002(9) 0.002(9) 0.063(11)
 O7 0.109(15) 0.086(13) 0.072(13) -0.008(10) 0.036(11) 0.070(12)
 O8 0.119(16) 0.080(13) 0.064(12) -0.008(10) 0.019(11) 0.076(13)
 C1 0.093(12) 0.064(11) 0.054(11) -0.012(9) 0.016(10) 0.051(10)
 C2 0.088(9) 0.069(9) 0.054(8) -0.006(7) 0.017(7) 0.053(8)
 C3 0.085(10) 0.074(9) 0.052(8) -0.001(7) 0.016(8) 0.055(8)
 C4 0.084(10) 0.072(9) 0.050(8) -0.003(8) 0.017(8) 0.055(8)
 C6 0.080(10) 0.069(9) 0.051(8) -0.004(8) 0.020(8) 0.055(8)
 C7 0.081(10) 0.068(9) 0.053(9) -0.003(8) 0.017(8) 0.054(8)
 C8 0.083(10) 0.065(9) 0.056(8) -0.003(8) 0.012(8) 0.056(8)
 C5 0.08(2) 0.058(17) 0.058(19) 0.026(15) 0.025(16) 0.036(17)
 C14 0.082(11) 0.068(11) 0.071(11) 0.002(8) 0.017(8) 0.047(9)
 C9 0.066(10) 0.058(10) 0.058(10) 0.005(7) 0.015(8) 0.039(8)
 C10 0.092(12) 0.073(11) 0.075(11) 0.011(8) 0.023(8) 0.049(9)
 C11 0.089(12) 0.072(11) 0.071(11) 0.008(8) 0.019(8) 0.048(9)
 C12 0.075(11) 0.061(10) 0.059(10) -0.001(7) 0.018(8) 0.043(8)
 C13 0.086(11) 0.075(11) 0.070(11) 0.014(8) 0.016(8) 0.047(9)
 C20 0.061(7) 0.051(6) 0.049(6) -0.001(5) 0.010(5) 0.040(5)
 C15 0.063(7) 0.054(6) 0.047(7) 0.000(5) 0.014(5) 0.038(5)
 C16 0.060(7) 0.054(6) 0.051(6) 0.006(5) 0.015(6) 0.037(5)
 C17 0.060(7) 0.051(6) 0.047(6) 0.006(5) 0.011(5) 0.036(5)
 C18 0.064(7) 0.054(6) 0.047(7) 0.003(5) 0.010(5) 0.037(5)
 C19 0.063(7) 0.052(6) 0.046(6) 0.006(5) 0.009(6) 0.037(5)
 C22 0.10(2) 0.042(15) 0.047(17) -0.002(13) 0.030(15) 0.046(16)
 C23 0.09(2) 0.08(2) 0.061(19) 0.028(17) 0.022(16) 0.060(19)
 O9 0.38(4) 0.40(4) 0.40(4) 0.10(2) 0.11(2) 0.20(2)
 N1 0.24(3) 0.23(3) 0.22(3) 0.053(16) 0.062(16) 0.115(19)
 N2 0.24(3) 0.23(3) 0.22(3) 0.053(16) 0.062(16) 0.115(19)
 O10 0.37(7) 0.37(7) 0.38(7) 0.10(3) 0.10(3) 0.19(4)

_geom_special_details
;
 All esds (except the esd in the dihedral angle between two l.s. planes)
 are estimated using the full covariance matrix.  The cell esds are taken
 into account individually in the estimation of esds in distances, angles
 and torsion angles; correlations between esds in cell parameters are only
 used when they are defined by crystal symmetry.  An approximate (isotropic)
 treatment of cell esds is used for estimating esds involving l.s. planes.
;
loop_
  _geom_bond_atom_site_label_1
  _geom_bond_atom_site_label_2
  _geom_bond_distance
  _geom_bond_site_symmetry_2
  _geom_bond_publ_flag
 O1 C23 1.27(3) . ?
 O2 H2 1.0098 . ?
 O2 C23 1.26(3) . ?
 O3 H3 0.8777 . ?
 O3 C22 1.30(3) . ?
 O4 C22 1.23(3) . ?
 O5 C5 1.25(3) . ?
 O6 H6 0.8930 . ?
 O6 C5 1.28(3) . ?
 O7 H7 0.8461 . ?
 O7 C1 1.26(3) . ?
 O8 C1 1.25(3) . ?
 C1 C2 1.49(3) . ?
 C2 C3 1.3900 . ?
 C2 C8 1.3900 . ?
 C3 H3A 0.9500 . ?
 C3 C4 1.3900 . ?
 C4 C6 1.3900 . ?
 C4 C5 1.47(3) . ?
 C6 H6A 0.9500 . ?
 C6 C7 1.3900 . ?
 C7 C8 1.3900 . ?
 C7 C9 1.528(15) . ?
 C8 H8 0.9500 . ?
 C14 H14 0.9500 . ?
 C14 C9 1.3900 . ?
 C14 C13 1.3900 . ?
 C14 N1 1.48(10) . ?
 C9 C10 1.3900 . ?
 C10 H10 0.9500 . ?
 C10 C11 1.3900 . ?
 C11 H11 0.9500 . ?
 C11 C12 1.3900 . ?
 C12 C13 1.3900 . ?
 C12 C15 1.526(14) . ?
 C13 H13 0.9500 . ?
 C13 N2 1.60(9) . ?
 C20 H20 0.9500 . ?
 C20 C15 1.3900 . ?
 C20 C19 1.3900 . ?
 C15 C16 1.3900 . ?
 C16 H16 0.9500 . ?
 C16 C17 1.3900 . ?
 C17 C18 1.3900 . ?
 C17 C22 1.45(2) . ?
 C18 H18 0.9500 . ?
 C18 C19 1.3900 . ?
 C19 C23 1.49(3) . ?
 N1 H1A 0.8800 . ?
 N1 H1B 0.8800 . ?
 N2 H2A 0.8800 . ?
 N2 H2B 0.8800 . ?

loop_
  _geom_angle_atom_site_label_1
  _geom_angle_atom_site_label_2
  _geom_angle_atom_site_label_3
  _geom_angle
  _geom_angle_site_symmetry_1
  _geom_angle_site_symmetry_3
  _geom_angle_publ_flag
 C23 O2 H2 111.4 . . ?
 C22 O3 H3 105.5 . . ?
 C5 O6 H6 118.3 . . ?
 C1 O7 H7 125.7 . . ?
 O7 C1 C2 119(3) . . ?
 O8 C1 O7 124(2) . . ?
 O8 C1 C2 117(2) . . ?
 C3 C2 C1 118.3(16) . . ?
 C3 C2 C8 120.0 . . ?
 C8 C2 C1 121.4(16) . . ?
 C2 C3 H3A 120.0 . . ?
 C2 C3 C4 120.0 . . ?
 C4 C3 H3A 120.0 . . ?
 C3 C4 C5 121.8(14) . . ?
 C6 C4 C3 120.0 . . ?
 C6 C4 C5 117.9(14) . . ?
 C4 C6 H6A 120.0 . . ?
 C7 C6 C4 120.0 . . ?
 C7 C6 H6A 120.0 . . ?
 C6 C7 C8 120.0 . . ?
 C6 C7 C9 120.3(10) . . ?
 C8 C7 C9 119.6(10) . . ?
 C2 C8 H8 120.0 . . ?
 C7 C8 C2 120.0 . . ?
 C7 C8 H8 120.0 . . ?
 O5 C5 O6 125(2) . . ?
 O5 C5 C4 119(2) . . ?
 O6 C5 C4 116(2) . . ?
 C9 C14 H14 120.0 . . ?
 C9 C14 C13 120.0 . . ?
 C9 C14 N1 122(4) . . ?
 C13 C14 H14 120.0 . . ?
 C13 C14 N1 118(4) . . ?
 C14 C9 C7 121.2(11) . . ?
 C14 C9 C10 120.0 . . ?
 C10 C9 C7 118.8(11) . . ?
 C9 C10 H10 120.0 . . ?
 C9 C10 C11 120.0 . . ?
 C11 C10 H10 120.0 . . ?
 C10 C11 H11 120.0 . . ?
 C12 C11 C10 120.0 . . ?
 C12 C11 H11 120.0 . . ?
 C11 C12 C13 120.0 . . ?
 C11 C12 C15 121.9(11) . . ?
 C13 C12 C15 118.0(11) . . ?
 C14 C13 H13 120.0 . . ?
 C14 C13 N2 112(4) . . ?
 C12 C13 C14 120.0 . . ?
 C12 C13 H13 120.0 . . ?
 C12 C13 N2 128(4) . . ?
 C15 C20 H20 120.0 . . ?
 C15 C20 C19 120.0 . . ?
 C19 C20 H20 120.0 . . ?
 C20 C15 C12 121.2(10) . . ?
 C20 C15 C16 120.0 . . ?
 C16 C15 C12 118.8(10) . . ?
 C15 C16 H16 120.0 . . ?
 C17 C16 C15 120.0 . . ?
 C17 C16 H16 120.0 . . ?
 C16 C17 C22 120.0(14) . . ?
 C18 C17 C16 120.0 . . ?
 C18 C17 C22 120.0(14) . . ?
 C17 C18 H18 120.0 . . ?
 C17 C18 C19 120.0 . . ?
 C19 C18 H18 120.0 . . ?
 C20 C19 C23 118.8(14) . . ?
 C18 C19 C20 120.0 . . ?
 C18 C19 C23 121.2(14) . . ?
 O3 C22 C17 117(2) . . ?
 O4 C22 O3 121.7(19) . . ?
 O4 C22 C17 121(2) . . ?
 O1 C23 C19 119(2) . . ?
 O2 C23 O1 124(2) . . ?
 O2 C23 C19 117(2) . . ?
 C14 N1 H1A 120.0 . . ?
 C14 N1 H1B 120.0 . . ?
 H1A N1 H1B 120.0 . . ?
 C13 N2 H2A 120.0 . . ?
 C13 N2 H2B 120.0 . . ?
 H2A N2 H2B 120.0 . . ?

loop_
  _geom_torsion_atom_site_label_1
  _geom_torsion_atom_site_label_2
  _geom_torsion_atom_site_label_3
  _geom_torsion_atom_site_label_4
  _geom_torsion
  _geom_torsion_site_symmetry_1
  _geom_torsion_site_symmetry_2
  _geom_torsion_site_symmetry_3
  _geom_torsion_site_symmetry_4
  _geom_torsion_publ_flag
 O7 C1 C2 C3 2(3) . . . . ?
 O7 C1 C2 C8 175.6(18) . . . . ?
 O8 C1 C2 C3 176.3(19) . . . . ?
 O8 C1 C2 C8 -10(3) . . . . ?
 C1 C2 C3 C4 173.6(19) . . . . ?
 C1 C2 C8 C7 -173(2) . . . . ?
 C2 C3 C4 C6 0.0 . . . . ?
 C2 C3 C4 C5 173.3(19) . . . . ?
 C3 C2 C8 C7 0.0 . . . . ?
 C3 C4 C6 C7 0.0 . . . . ?
 C3 C4 C5 O5 174.5(18) . . . . ?
 C3 C4 C5 O6 -1(3) . . . . ?
 C4 C6 C7 C8 0.0 . . . . ?
 C4 C6 C7 C9 -177.3(16) . . . . ?
 C6 C4 C5 O5 -12(3) . . . . ?
 C6 C4 C5 O6 172.8(16) . . . . ?
 C6 C7 C8 C2 0.0 . . . . ?
 C6 C7 C9 C14 -136.1(11) . . . . ?
 C6 C7 C9 C10 43.8(16) . . . . ?
 C7 C9 C10 C11 -179.9(15) . . . . ?
 C8 C2 C3 C4 0.0 . . . . ?
 C8 C7 C9 C14 46.6(17) . . . . ?
 C8 C7 C9 C10 -133.5(11) . . . . ?
 C5 C4 C6 C7 -173.5(18) . . . . ?
 C14 C9 C10 C11 0.0 . . . . ?
 C9 C7 C8 C2 177.3(16) . . . . ?
 C9 C14 C13 C12 0.0 . . . . ?
 C9 C14 C13 N2 -179(2) . . . . ?
 C9 C10 C11 C12 0.0 . . . . ?
 C10 C11 C12 C13 0.0 . . . . ?
 C10 C11 C12 C15 -178.1(15) . . . . ?
 C11 C12 C13 C14 0.0 . . . . ?
 C11 C12 C13 N2 179(2) . . . . ?
 C11 C12 C15 C20 164.0(9) . . . . ?
 C11 C12 C15 C16 -15.8(16) . . . . ?
 C12 C15 C16 C17 179.8(15) . . . . ?
 C13 C14 C9 C7 179.9(15) . . . . ?
 C13 C14 C9 C10 0.0 . . . . ?
 C13 C12 C15 C20 -14.1(16) . . . . ?
 C13 C12 C15 C16 166.0(9) . . . . ?
 C20 C15 C16 C17 0.0 . . . . ?
 C20 C19 C23 O1 -7(3) . . . . ?
 C20 C19 C23 O2 172.9(18) . . . . ?
 C15 C12 C13 C14 178.2(15) . . . . ?
 C15 C12 C13 N2 -3(3) . . . . ?
 C15 C20 C19 C18 0.0 . . . . ?
 C15 C20 C19 C23 -178.3(18) . . . . ?
 C15 C16 C17 C18 0.0 . . . . ?
 C15 C16 C17 C22 178.1(18) . . . . ?
 C16 C17 C18 C19 0.0 . . . . ?
 C16 C17 C22 O3 175.8(16) . . . . ?
 C16 C17 C22 O4 -1(3) . . . . ?
 C17 C18 C19 C20 0.0 . . . . ?
 C17 C18 C19 C23 178.3(18) . . . . ?
 C18 C17 C22 O3 -6(3) . . . . ?
 C18 C17 C22 O4 177(2) . . . . ?
 C18 C19 C23 O1 175(2) . . . . ?
 C18 C19 C23 O2 -5(3) . . . . ?
 C19 C20 C15 C12 -179.8(15) . . . . ?
 C19 C20 C15 C16 0.0 . . . . ?
 C22 C17 C18 C19 -178.1(18) . . . . ?
 N1 C14 C9 C7 -1(3) . . . . ?
 N1 C14 C9 C10 179(2) . . . . ?
 N1 C14 C13 C12 -179(2) . . . . ?
 N1 C14 C13 N2 2(3) . . . . ?

_shelx_res_file
;
TITL mo_gxypfc76nh220211101_0m_a.res in P-1 New:P-1
CELL 0.71073 9.181 9.517 14.073 99.1 98.95 117.044
ZERR 1 0.003 0.004 0.005 0.02 0.02 0.019
LATT 1
SFAC C H N O
UNIT 44 30 2 19
SIMU 0.01 0.02 2 C20 C19 C18 C17 C16 C15
SIMU 0.01 0.02 2 C8 C7 C6 C4 C3 C2 C1
ISOR 0.01 0.02 N1 N2
EADP N2 N1
FLAT C14 C9 C10 C11 C12 C13 N1 N2
ISOR 0.01 0.02 C11 C12 C13 C14 C9 C10
ISOR 0.01 0.02 C20 C19 C17 C18 C16 C15
ISOR 0.01 0.02 O10 O9

L.S. 55
PLAN  4
SIZE 0.8 0.6 0.6
TEMP -123
CONF
FREE O9 N1
FREE H1b O9
BOND $H
MORE -1
fmap 2
acta
TWIN 0.07 -0.93 0.009 -1.07 0.07 -0.009 0 0 -1 2
OMIT 0 1 2
OMIT 4 -3 9
OMIT 5 -8 2
OMIT -3 -3 3
OMIT -1 1 4
OMIT 1 -1 4
REM <olex2.extras>
REM <HklSrc "%.\\PFC-76-NH2.hkl">
REM </olex2.extras>

WGHT    0.200000   25.000000
BASF   0.00062
FVAR       0.78173
O1    4    0.012881    0.685476    0.246085    11.00000    0.16120    0.09020 =
         0.06897    0.02232    0.02870    0.10206
O2    4   -0.005336    0.524941    0.105245    11.00000    0.12279    0.08166 =
         0.05168    0.02127    0.02581    0.07877
AFIX   1
H2    2   -0.063880    0.579360    0.072600    11.00000   -1.50000
AFIX   0
O3    4    0.102616    0.070902    0.113304    11.00000    0.10965    0.05720 =
         0.06296   -0.01137    0.01533    0.06113
AFIX   1
H3    2    0.146100    0.010440    0.092200    11.00000   -1.50000
AFIX   0
O4    4    0.227141    0.055798    0.255974    11.00000    0.16305    0.08359 =
         0.06603    0.00506    0.03440    0.09799
O5    4    0.799660    0.613742    1.006597    11.00000    0.13847    0.10664 =
         0.05386    0.00880    0.03415    0.09196
O6    4    0.792259    0.750756    1.149132    11.00000    0.09274    0.07845 =
         0.04783    0.00249    0.00182    0.06256
AFIX   1
H6    2    0.863300    0.726950    1.184820    11.00000   -1.50000
AFIX   0
O7    4    0.344484    0.889741    1.151566    11.00000    0.10938    0.08601 =
         0.07221   -0.00753    0.03566    0.06961
AFIX   1
H7    2    0.318470    0.946000    1.191040    11.00000   -1.50000
AFIX   0
O8    4    0.199270    0.888117    1.009480    11.00000    0.11901    0.07987 =
         0.06355   -0.00768    0.01853    0.07630
C1    1    0.303968    0.858800    1.058194    11.00000    0.09313    0.06414 =
         0.05437   -0.01241    0.01626    0.05131
AFIX  66
C2    1    0.397168    0.798074    1.000883    11.00000    0.08751    0.06927 =
         0.05415   -0.00553    0.01663    0.05277
C3    1    0.521125    0.773485    1.053445    11.00000    0.08471    0.07357 =
         0.05185   -0.00134    0.01582    0.05506
AFIX  43
H3A   2    0.552745    0.805525    1.124210    11.00000   -1.20000
AFIX  65
C4    1    0.598817    0.702017    1.002469    11.00000    0.08354    0.07179 =
         0.05013   -0.00322    0.01749    0.05510
C6    1    0.552552    0.655137    0.898930    11.00000    0.07970    0.06874 =
         0.05069   -0.00377    0.01953    0.05508
AFIX  43
H6A   2    0.605651    0.606292    0.864090    11.00000   -1.20000
AFIX  65
C7    1    0.428595    0.679724    0.846366    11.00000    0.08109    0.06848 =
         0.05296   -0.00326    0.01673    0.05356
C8    1    0.350902    0.751192    0.897341    11.00000    0.08265    0.06510 =
         0.05601   -0.00298    0.01241    0.05648
AFIX  43
H8    2    0.266183    0.767997    0.861416    11.00000   -1.20000
AFIX   0
C5    1    0.742502    0.689900    1.054291    11.00000    0.08242    0.05787 =
         0.05841    0.02609    0.02542    0.03627
AFIX  66
C14   1    0.348611    0.720189    0.675604    11.00000    0.08216    0.06798 =
         0.07132    0.00244    0.01749    0.04722
PART 1
AFIX  43
H14   2    0.368406    0.825455    0.707163    10.50000   -1.20000
AFIX  65
PART 0
C9    1    0.371461    0.621761    0.732724    11.00000    0.06586    0.05759 =
         0.05767    0.00458    0.01477    0.03867
C10   1    0.342498    0.467741    0.686549    11.00000    0.09174    0.07265 =
         0.07483    0.01125    0.02251    0.04865
AFIX  43
H10   2    0.358115    0.400470    0.725588    11.00000   -1.20000
AFIX  65
C11   1    0.290686    0.412148    0.583253    11.00000    0.08925    0.07227 =
         0.07058    0.00800    0.01930    0.04774
AFIX  43
H11   2    0.270892    0.306881    0.551695    11.00000   -1.20000
AFIX  65
C12   1    0.267836    0.510575    0.526132    11.00000    0.07509    0.06074 =
         0.05879   -0.00062    0.01798    0.04342
C13   1    0.296798    0.664595    0.572306    11.00000    0.08584    0.07463 =
         0.07034    0.01362    0.01634    0.04665
PART 2
AFIX  43
H13   2    0.281181    0.731866    0.533267    10.50000   -1.20000
AFIX  66
PART 0
C20   1    0.144285    0.533178    0.358326    11.00000    0.06077    0.05111 =
         0.04941   -0.00132    0.01049    0.04017
AFIX  43
H20   2    0.140348    0.625814    0.391707    11.00000   -1.20000
AFIX  65
C15   1    0.205971    0.452997    0.412729    11.00000    0.06322    0.05374 =
         0.04740   -0.00041    0.01415    0.03814
C16   1    0.211733    0.317457    0.363887    11.00000    0.06020    0.05394 =
         0.05077    0.00552    0.01511    0.03723
AFIX  43
H16   2    0.253892    0.262657    0.401070    11.00000   -1.20000
AFIX  65
C17   1    0.155809    0.262097    0.260641    11.00000    0.05965    0.05145 =
         0.04663    0.00610    0.01071    0.03629
C18   1    0.094123    0.342277    0.206237    11.00000    0.06438    0.05372 =
         0.04662    0.00289    0.01014    0.03674
AFIX  43
H18   2    0.055901    0.304441    0.135673    11.00000   -1.20000
AFIX  65
C19   1    0.088360    0.477817    0.255078    11.00000    0.06335    0.05163 =
         0.04565    0.00571    0.00888    0.03673
AFIX   0
C22   1    0.166576    0.123822    0.209496    11.00000    0.09838    0.04170 =
         0.04706   -0.00233    0.03022    0.04564
C23   1    0.027457    0.568888    0.198707    11.00000    0.09499    0.08300 =
         0.06052    0.02761    0.02227    0.06046

O9    4    0.242388    0.988100    0.664529    11.00000    0.38162    0.40409 =
         0.39640    0.10002    0.10855    0.19977
PART 2
N1    3    0.375142    0.884102    0.721884    10.50000    0.23576    0.23005 =
         0.22149    0.05330    0.06207    0.11532
AFIX  93
H1A   2    0.406180    0.921371    0.787158    10.50000   -1.20000
H1B   2    0.359841    0.944066    0.684064    10.50000   -1.20000
AFIX   0
PART 1
N2    3    0.281352    0.796194    0.520250    10.50000    0.23576    0.23005 =
         0.22149    0.05330    0.06207    0.11532
AFIX  93
H2A   2    0.251397    0.774303    0.454859    10.50000   -1.20000
H2B   2    0.302785    0.890681    0.556924    10.50000   -1.20000
AFIX   0

PART 0
O10   4   -0.451020    0.775907    0.302173    10.50000    0.37234    0.37471 =
         0.37794    0.09797    0.09813    0.18540
HKLF 4

REM  mo_gxypfc76nh220211101_0m_a.res in P-1 New:P-1
REM R1 =  0.2387 for     924 Fo > 4sig(Fo)  and  0.3711 for all    2183 data
REM    266 parameters refined using    179 restraints

END

WGHT      0.2000      0.0000

REM Highest difference peak  0.870,  deepest hole -0.682,  1-sigma level  0.193
Q1    1   0.4363  0.5392  0.6845  11.00000  0.05    0.87
Q2    1   0.1931  0.0229  0.1640  11.00000  0.05    0.77
Q3    1  -0.0093  0.0786  0.5570  11.00000  0.05    0.74
Q4    1   0.1811  0.4539  0.5223  11.00000  0.05    0.70
;
_shelx_res_checksum                79948
_shelx_hkl_file
;
  -1   0   0   59.49   11.00
  -1   0   0   44.70    8.70
   1   0   0   46.50    5.50
   1   0   0   57.99   12.30
  -2   0   0 1165.18  105.99
  -2   0   0 1082.49  107.79
  -2   0   0 1368.86  112.29
  -2   0   0 1204.08  109.69
   2   0   0 1089.89  111.39
   2   0   0 1284.37  109.89
   2   0   0 1266.77  105.99
   2   0   0 1283.47  108.29
  -3   0   0   27.90   18.30
  -3   0   0    1.40   19.00
  -3   0   0    3.70   22.10
   3   0   0  -21.00   24.60
   3   0   0   -0.90   17.50
   3   0   0   -2.40   18.90
  -4   0   0   -6.80   23.60
  -4   0   0  -30.30   26.90
  -4   0   0  -13.90   24.30
  -4   0   0  -11.80    8.70
   4   0   0  -18.50   31.00
   4   0   0  -32.70   22.00
  -5   0   0  116.19   17.20
  -5   0   0   52.79   32.00
  -5   0   0  176.98   35.70
  -5   0   0   98.89   40.50
   5   0   0   49.90   40.40
   5   0   0   62.69   32.50
  -6   0   0   29.70   39.50
  -6   0   0  -13.50   31.50
  -6   0   0   17.10   13.20
  -6   0   0   14.80   37.50
   6   0   0   34.30   40.80
   6   0   0   -7.80   29.80
  -7   0   0  -48.90   44.40
  -7   0   0  -29.20   35.20
  -7   0   0    2.30   15.00
  -7   0   0    8.60   43.40
   7   0   0  -15.20   48.30
   7   0   0   59.49   46.30
   8  -1   0   -9.40   52.99
  -8   1   0   -0.10   45.50
  -8   1   0   35.10   17.60
  -8   1   0   -8.80   46.90
  -8   1   0  -32.60   37.20
   7  -1   0   23.30   49.30
   7  -1   0   58.19   36.60
  -7   1   0   60.69   18.00
  -7   1   0   36.60   37.90
  -7   1   0   20.70   45.00
  -7   1   0   24.80   40.20
   6  -1   0  -24.30   38.30
   6  -1   0    2.40   27.60
  -6   1   0    4.10   30.20
  -6   1   0  -49.60   34.20
  -6   1   0    7.80   13.40
  -6   1   0    6.10   27.60
   5  -1   0  107.89   41.60
   5  -1   0  168.68   21.40
  -5   1   0  172.88   22.30
  -5   1   0  220.38   41.00
   4  -1   0  804.32   87.29
   4  -1   0  777.12   82.59
   4  -1   0  888.71   77.59
  -4   1   0  914.21   81.49
  -4   1   0  846.62   84.29
  -4   1   0  863.31   77.79
  -4   1   0  947.21   87.49
   3  -1   0  550.74   60.89
   3  -1   0  590.94   57.59
   3  -1   0  650.73   52.79
  -3   1   0  657.03   60.09
  -3   1   0  559.14   52.79
  -3   1   0  589.44   58.19
  -3   1   0  493.85   55.29
   2  -1   0 1273.97  108.19
   2  -1   0 1052.79  109.79
  -2   1   0 1121.09  105.69
  -2   1   0 1274.17  109.99
  -2   1   0 1311.57  108.69
   1  -1   0   -0.90    2.90
   1  -1   0   -7.80    6.20
   1  -1   0   17.30    8.40
  -1   1   0   22.50    6.90
  -1   1   0    2.50    2.50
  -1  -1   0  568.24   61.39
  -1  -1   0  667.93   56.49
  -1  -1   0  554.34   58.39
   1   1   0  640.94   62.29
   1   1   0  574.04   57.99
   1   1   0  621.44   56.09
  -2  -1   0 4061.89  375.76
  -2  -1   0 4591.84  373.26
  -2  -1   0 4492.45  378.76
   2   1   0 3622.34  373.36
   2   1   0 4812.42  379.46
  -3  -1   0   -8.40    9.30
  -3  -1   0  -14.20   29.30
  -3  -1   0  -14.10   21.20
   3   1   0   -6.90   24.00
   3   1   0  -26.40   26.50
  -4  -1   0   78.29   15.60
  -4  -1   0   80.69   38.30
  -4  -1   0   42.50   27.40
   4   1   0   62.59   35.80
   4   1   0   36.00   26.30
   4   1   0   76.69   30.00
  -5  -1   0   54.39   31.10
  -5  -1   0   76.59   39.30
   5   1   0   66.39   31.20
   5   1   0   55.99   40.30
   5   1   0   76.49   32.30
  -6  -1   0  -27.90   40.50
  -6  -1   0   17.00   14.60
  -6  -1   0   -6.50   39.50
  -6  -1   0  -19.90   31.10
   6   1   0   -5.60   34.10
   6   1   0  -18.10   41.80
   6   1   0   19.30   33.40
  -7  -1   0   11.70   15.10
  -7  -1   0  -64.49   33.20
  -7  -1   0  -66.89   43.30
  -7  -1   0   67.29   50.19
   7   1   0  -32.60   46.10
   8  -2   0   14.50   14.70
   8  -2   0    5.00   52.29
  -8   2   0  -14.00   36.60
  -8   2   0   21.60   48.20
  -8   2   0   29.40   39.80
  -8   2   0   44.20   18.80
   7  -2   0   45.20   33.00
   7  -2   0   15.70   14.70
   7  -2   0   49.00   52.69
  -7   2   0  -20.10   32.20
  -7   2   0   17.30   16.60
  -7   2   0   -0.10   33.10
  -7   2   0   -5.30   39.90
   6  -2   0   11.60   41.30
   6  -2   0   31.30   29.30
  -6   2   0   23.90   33.50
  -6   2   0   93.29   31.70
  -6   2   0   57.29   36.50
   5  -2   0   44.00   33.80
  -5   2   0   62.69   17.10
  -5   2   0   58.49   39.80
  -5   2   0   95.29   33.50
   4  -2   0  129.89   28.20
   4  -2   0  122.49   36.10
   4  -2   0  107.09   19.10
  -4   2   0  190.38   37.30
  -4   2   0  111.99   28.80
  -4   2   0  133.19   20.30
   3  -2   0  623.14   58.89
   3  -2   0  604.44   62.09
   3  -2   0  533.45   54.99
  -3   2   0  713.63   62.59
  -3   2   0  557.54   58.39
   2  -2   0  -19.70   13.00
   2  -2   0   23.00   20.90
   2  -2   0   35.80   15.90
  -2   2   0   -6.50   13.10
  -2   2   0    4.30   14.50
   1  -2   0  164.28   21.90
   1  -2   0  186.88   23.60
  -1   2   0  158.78   23.10
  -1   2   0  153.48   21.30
   0  -2   0   19.20   14.60
   0  -2   0   45.20   11.50
   0  -2   0    3.10   20.20
   0   2   0   29.60   15.00
   0   2   0   40.90   10.50
   0   2   0   13.50   19.70
   0   2   0   79.39   17.10
  -1  -2   0 3593.64  337.87
  -1  -2   0 4478.15  341.97
  -1  -2   0 4098.89  343.37
   1   2   0 3483.15  338.27
  -2  -2   0   44.50   22.60
  -2  -2   0    4.40   29.30
   2   2   0   32.40   31.30
   2   2   0   49.20   23.80
   2   2   0   19.80   22.00
  -3  -2   0  -29.50   22.50
  -3  -2   0  -19.20   30.90
   3   2   0  -41.50   23.70
   3   2   0   -5.00   32.80
  -4  -2   0  -29.20   32.40
  -4  -2   0    4.10   25.70
  -4  -2   0    5.20   12.00
  -4  -2   0  -17.00   37.80
   4   2   0  -38.90   35.30
   4   2   0   -9.70   27.40
   4   2   0  -19.50   27.20
  -5  -2   0    8.70   37.50
  -5  -2   0  -20.60   29.70
  -5  -2   0   41.70   15.00
  -5  -2   0   -0.20   42.10
   5   2   0  -15.40   30.40
   5   2   0   24.60   32.00
   5   2   0   -9.50   40.20
  -6  -2   0  -22.10   32.90
  -6  -2   0   -8.90   48.20
  -6  -2   0  -16.00   14.20
   6   2   0    0.70   37.10
   6   2   0    5.90   45.90
   8  -3   0   28.10   17.00
   8  -3   0  -34.50   46.50
  -8   3   0   24.20   40.70
  -8   3   0   27.20   19.70
  -8   3   0   19.80   43.10
  -8   3   0  -31.60   34.10
   7  -3   0   -8.30   26.70
   7  -3   0   32.20   49.90
   7  -3   0   47.60   17.10
  -7   3   0   -4.40   29.90
  -7   3   0    2.70   36.70
  -7   3   0   63.89   19.90
  -7   3   0   19.30   36.10
   6  -3   0   70.29   42.00
   6  -3   0  139.89   31.70
   6  -3   0   81.79   27.30
  -6   3   0  130.89   38.10
  -6   3   0  167.68   41.00
  -6   3   0  130.99   37.20
   5  -3   0  -35.80   31.80
   5  -3   0   36.70   15.40
   5  -3   0   14.10   23.70
  -5   3   0  -11.90   32.70
  -5   3   0    0.20   20.60
  -5   3   0   48.70   29.90
   4  -3   0  215.38   33.70
   4  -3   0  233.88   40.50
   4  -3   0  200.28   26.50
  -4   3   0  194.78   32.90
  -4   3   0  270.37   40.00
  -4   3   0  301.57   34.90
   3  -3   0   -0.40   20.60
   3  -3   0   20.00   15.90
   3  -3   0  -10.80   13.90
  -3   3   0    6.70   16.00
  -3   3   0    4.20   14.60
  -3   3   0   -6.60   17.30
   2  -3   0  -26.30   13.60
   2  -3   0   -8.40   15.80
   2  -3   0   11.80   12.20
  -2   3   0    8.20   14.50
  -2   3   0   -2.90   15.00
  -2   3   0    2.40   12.20
   1  -3   0   30.50   11.50
  -1   3   0   36.10   13.40
   0  -3   0   44.80   21.20
   0  -3   0   46.90   12.30
   0  -3   0   66.49   18.00
   0   3   0   37.30   11.30
   0   3   0   24.70   16.10
   0   3   0   37.20   22.90
  -1  -3   0   26.60   21.20
  -1  -3   0   -4.70   24.10
  -1  -3   0    1.30   13.50
  -1  -3   0   62.99   22.00
   1   3   0   50.79   22.80
   1   3   0    0.70   17.30
   1   3   0   15.40   27.10
  -2  -3   0    1.20   24.10
  -2  -3   0   15.80   16.60
  -2  -3   0  -38.00   27.70
   2   3   0  -48.40   29.70
  -3  -3   0    1.90   26.50
  -3  -3   0   54.39   35.40
  -3  -3   0   -5.70   31.70
   3   3   0  -19.00   34.90
   3   3   0    2.80   25.80
   3   3   0   -9.70   28.20
  -4  -3   0  -39.90   40.30
  -4  -3   0  -42.30   27.60
  -4  -3   0   -8.10   39.30
   4   3   0  -38.90   26.20
   4   3   0  -18.20   30.10
  -5  -3   0  -32.70   34.80
  -5  -3   0  -12.70   14.70
  -5  -3   0  -21.70   46.30
  -5  -3   0  -18.00   46.90
   5   3   0  -38.50   46.80
  -6  -3   0   15.60   53.39
  -6  -3   0    6.10   37.90
  -6  -3   0   35.70   46.20
  -6  -3   0   22.50   16.50
   6   3   0   66.89   34.80
   6   3   0   -6.40   51.69
   9  -4   0   36.30   53.79
   9  -4   0   19.80   19.10
  -9   4   0  -58.29   42.60
  -9   4   0  -57.59   39.00
  -9   4   0  -17.20   37.70
   8  -4   0   67.69   20.60
   8  -4   0   61.39   52.59
  -8   4   0    9.20   36.50
  -8   4   0   38.60   46.70
  -8   4   0    3.80   39.20
   7  -4   0   69.59   20.80
   7  -4   0   58.49   58.59
   7  -4   0   50.99   30.00
  -7   4   0   38.90   35.80
  -7   4   0  121.39   43.20
  -7   4   0   30.70   27.70
   6  -4   0  -13.00   23.20
   6  -4   0  -27.80   13.20
  -6   4   0  -36.60   26.50
  -6   4   0  -36.20   20.40
   5  -4   0   25.50   15.60
   5  -4   0    8.80   22.90
   5  -4   0   -6.90   30.70
  -5   4   0   35.00   20.60
  -5   4   0    5.40   24.00
   4  -4   0  -30.30   24.00
   4  -4   0   -4.00   21.40
  -4   4   0   23.20   18.60
  -4   4   0  -20.00   22.90
  -4   4   0    7.60   21.40
   3  -4   0   63.09   24.80
   3  -4   0   29.90   19.20
  -3   4   0   34.50   19.10
  -3   4   0   33.30   22.40
  -3   4   0   42.90   23.00
   2  -4   0  528.25   60.09
   2  -4   0  624.54   59.49
   2  -4   0  621.44   63.59
  -2   4   0  636.64   61.19
  -2   4   0  650.63   59.59
  -2   4   0  624.94   62.39
   1  -4   0  196.88   27.70
   1  -4   0  170.68   24.20
   1  -4   0  195.78   35.60
  -1   4   0  201.68   34.30
  -1   4   0  210.08   24.20
  -1   4   0  145.29   26.40
   0  -4   0    0.40   13.00
   0  -4   0   45.80   20.90
   0  -4   0    2.30   23.60
   0   4   0  -20.10   12.50
   0   4   0   28.00   19.70
   0   4   0    2.10   25.10
   0   4   0    2.50    9.00
   0   4   0   12.50   24.60
  -1  -4   0   23.20   16.20
  -1  -4   0   -8.90   25.10
  -1  -4   0   -3.10   21.80
   1   4   0  -46.60   28.70
   1   4   0   -4.60   20.60
  -2  -4   0   -3.70   18.50
  -2  -4   0   35.50   28.90
  -2  -4   0   30.40   31.40
  -2  -4   0   32.30   31.50
   2   4   0   21.40   48.00
   2   4   0   -0.40   28.10
   2   4   0    2.20   23.90
  -3  -4   0  -37.60   33.90
  -3  -4   0   43.70   23.60
  -3  -4   0   79.29   38.40
  -3  -4   0  -13.10   30.00
   3   4   0  -22.40   31.30
   3   4   0  -32.40   39.20
   3   4   0  -10.40   26.00
  -4  -4   0    5.60   42.90
  -4  -4   0  -47.50   41.70
  -4  -4   0  -54.19   34.50
  -4  -4   0  -26.20   23.90
   4   4   0  -70.99   43.60
  -5  -4   0  -20.20   48.20
  -5  -4   0    9.20   48.50
  -5  -4   0  -10.00   25.60
  -5  -4   0  -22.00   34.50
   5   4   0  -55.69   48.60
   9  -5   0   39.80   53.19
   9  -5   0   74.39   22.90
  -9   5   0  -12.40   39.10
  -9   5   0  120.19   55.19
  -9   5   0   83.49   44.40
   8  -5   0   31.40   20.50
   8  -5   0  -68.19   48.20
  -8   5   0  103.59   49.10
  -8   5   0   -6.80   39.10
   7  -5   0   11.60   30.90
   7  -5   0  -16.70   17.30
   7  -5   0  -22.10   39.60
  -7   5   0   11.10   30.60
  -7   5   0  -10.10   26.70
   6  -5   0   -1.80   25.10
   6  -5   0   -4.40   15.30
  -6   5   0    2.30   25.70
  -6   5   0  -29.90   25.30
  -6   5   0    5.10   22.00
   5  -5   0  -21.00   14.90
   5  -5   0  -45.30   23.40
   5  -5   0  -16.30   30.60
  -5   5   0  -13.80   21.50
  -5   5   0  -41.50   22.70
  -5   5   0   -5.90   21.30
   4  -5   0  -13.80   17.50
   4  -5   0  -31.30   20.90
  -4   5   0  -18.30   16.00
  -4   5   0  -38.90   21.50
  -4   5   0  -35.40   22.40
   3  -5   0  158.98   33.00
   3  -5   0  218.78   30.70
   3  -5   0  241.08   35.70
  -3   5   0  208.88   33.00
  -3   5   0  252.87   34.60
  -3   5   0  238.58   30.30
   2  -5   0   72.89   25.10
   2  -5   0   81.69   20.60
   2  -5   0  100.59   28.20
  -2   5   0   98.59   25.00
  -2   5   0   87.89   20.60
  -2   5   0  115.29   29.80
   1  -5   0   61.09   18.60
   1  -5   0   81.19   24.00
   1  -5   0   61.79   27.20
  -1   5   0   65.39   22.80
  -1   5   0   41.30   17.30
  -1   5   0   61.69   29.50
  -1   5   0   74.29   30.20
   0  -5   0  768.02   74.39
   0  -5   0  649.74   76.89
   0  -5   0  805.02   69.49
   0   5   0  680.73   79.49
   0   5   0  669.43   73.49
  -1  -5   0  224.18   38.90
  -1  -5   0  116.29   48.00
   1   5   0  177.68   47.60
   1   5   0  171.48   20.00
   1   5   0  195.58   39.60
  -2  -5   0   22.70   21.20
  -2  -5   0  -14.50   33.70
  -2  -5   0   56.69   35.40
  -2  -5   0   -6.30   30.90
   2   5   0   -2.20   33.80
   2   5   0   -2.00   28.30
   2   5   0    4.70   12.70
   2   5   0   -2.10   43.70
  -3  -5   0  -45.30   41.20
  -3  -5   0   18.70   42.50
  -3  -5   0   15.20   22.60
  -3  -5   0  -27.30   37.20
   3   5   0    0.70   29.10
  -4  -5   0   -8.90   24.90
  -4  -5   0   26.90   48.40
  -4  -5   0   -3.70   45.70
  -4  -5   0  -19.60   37.60
   4   5   0   -2.80   48.10
   8  -6   0   65.99   55.49
   8  -6   0   30.40   22.70
  -8   6   0   30.00   30.00
  -8   6   0    7.60   37.20
   7  -6   0  284.87   66.69
   7  -6   0  345.57   55.39
   7  -6   0  397.36   44.00
  -7   6   0  329.37   55.79
  -7   6   0  361.26   58.89
   6  -6   0   84.79   33.80
   6  -6   0   69.29   21.60
   6  -6   0   98.09   38.80
  -6   6   0  147.69   49.80
  -6   6   0   23.90   25.10
  -6   6   0  133.99   34.20
   5  -6   0  -26.50   23.90
   5  -6   0  -14.10   20.30
   5  -6   0  -17.50   35.30
  -5   6   0   -3.70   20.90
  -5   6   0    4.80   24.20
  -5   6   0   -1.30   24.00
   4  -6   0   26.70   26.50
   4  -6   0  -14.50   19.80
  -4   6   0   10.10   25.40
  -4   6   0   20.30   25.10
  -4   6   0   22.10   21.10
   3  -6   0    2.20   26.50
   3  -6   0   11.00   25.60
   3  -6   0  -10.40   21.90
  -3   6   0   45.50   28.70
  -3   6   0   43.20   24.20
  -3   6   0  -26.40   20.10
   2  -6   0  175.18   32.70
   2  -6   0  147.89   28.70
   2  -6   0  186.98   39.60
  -2   6   0  141.39   26.10
  -2   6   0  178.38   32.70
  -2   6   0  234.08   39.70
   1  -6   0   17.20   25.20
   1  -6   0   45.30   24.40
   1  -6   0   43.70   29.40
  -1   6   0  111.19   35.10
  -1   6   0   35.50   24.00
  -1   6   0   79.89   33.70
  -1   6   0   25.90   18.10
   0  -6   0   -3.20   27.30
   0  -6   0   11.60   18.10
   0  -6   0  -10.80   30.40
   0   6   0   15.30   38.10
   0   6   0  -22.50   21.00
   0   6   0   11.70   35.00
  -1  -6   0    8.30   33.00
  -1  -6   0   13.70   31.00
  -1  -6   0   13.50   20.30
  -1  -6   0   29.50   39.70
   1   6   0   10.10    9.30
   1   6   0  -10.10   41.60
   1   6   0   32.30   39.70
   1   6   0   -1.90   27.90
  -2  -6   0  -11.90   39.10
  -2  -6   0   54.09   45.70
  -2  -6   0    8.30   23.80
  -2  -6   0  -15.30   35.30
   2   6   0  -13.90   14.10
   2   6   0  -76.09   46.00
   2   6   0  -49.00   30.40
  -3  -6   0  -33.50   38.30
  -3  -6   0   10.00   44.70
  -3  -6   0   14.90   25.80
  -3  -6   0   22.80   47.30
   3   6   0   36.60   30.10
   3   6   0    4.90   24.40
   8  -7   0  282.07   39.60
   8  -7   0  290.87   67.99
  -8   7   0  248.98   54.99
  -8   7   0  250.77   49.60
   7  -7   0  213.68   61.69
  -7   7   0  275.67   50.89
  -7   7   0  307.97   56.39
   6  -7   0  360.86   44.50
   6  -7   0  401.56   62.29
   6  -7   0  314.87   54.59
  -6   7   0  398.26   57.69
  -6   7   0  402.06   54.39
  -6   7   0  351.76   52.89
   5  -7   0  -12.50   25.40
   5  -7   0   28.10   29.80
  -5   7   0   22.10   31.20
  -5   7   0   27.60   30.40
  -5   7   0  -11.00   23.40
   4  -7   0   47.70   28.90
   4  -7   0   35.30   31.50
   4  -7   0   25.20   24.70
  -4   7   0   13.30   25.20
  -4   7   0   51.59   30.40
  -4   7   0   69.29   32.60
   3  -7   0   32.50   26.70
   3  -7   0    3.60   31.40
   3  -7   0   16.60   21.40
  -3   7   0   69.89   34.80
  -3   7   0   31.90   24.10
  -3   7   0   25.70   36.90
  -3   7   0   49.00   29.30
   2  -7   0   67.49   37.00
   2  -7   0   75.49   25.60
   2  -7   0   68.29   31.20
  -2   7   0   58.59   40.90
  -2   7   0   42.00   28.90
  -2   7   0  116.89   40.90
  -2   7   0   60.89   25.30
   1  -7   0  -13.40   32.30
   1  -7   0    2.30   20.60
   1  -7   0   19.00   30.20
  -1   7   0   29.10   39.60
  -1   7   0    4.00   19.00
  -1   7   0  -15.60   27.50
  -1   7   0   16.20   37.40
   0  -7   0  -46.50   32.50
   0  -7   0    3.20   22.60
   0  -7   0  -41.00   32.40
   0   7   0  -29.10   46.00
   0   7   0   -9.30   42.20
   0   7   0  -56.19   27.90
  -1  -7   0   11.30   24.60
  -1  -7   0  -16.70   34.00
  -1  -7   0   25.60   40.50
  -1  -7   0  -23.90   48.20
   1   7   0  -36.80   31.30
   1   7   0    4.00    8.70
   1   7   0  -22.40   50.39
   7  -8   0  124.49   50.69
   7  -8   0  108.89   28.50
  -7   8   0  110.29   43.60
  -7   8   0  141.89   42.00
  -7   8   0    9.80   37.50
   6  -8   0  132.09   39.90
   6  -8   0  230.08   55.29
  -6   8   0  185.38   42.40
  -6   8   0  133.69   41.90
   5  -8   0   -7.80   27.00
   5  -8   0   15.80   28.50
  -5   8   0    2.80   30.00
  -5   8   0  -19.90   38.50
  -5   8   0   19.00   37.80
   4  -8   0   88.99   46.40
   4  -8   0  136.69   38.20
   4  -8   0  128.29   34.30
  -4   8   0   97.99   41.50
  -4   8   0  183.68   46.10
  -4   8   0  164.68   35.50
   3  -8   0   20.60   40.30
   3  -8   0   61.29   35.00
   3  -8   0   46.60   24.80
  -3   8   0   76.59   47.60
  -3   8   0   77.39   42.90
  -3   8   0   90.99   28.00
  -3   8   0   45.60   38.70
   2  -8   0   21.30   33.30
   2  -8   0   21.00   40.20
   2  -8   0   24.30   23.90
  -2   8   0   11.00   46.20
  -2   8   0   20.30   24.80
  -2   8   0  -39.80   32.40
  -2   8   0   15.00   47.20
   1  -8   0   -0.90   39.60
   1  -8   0   27.20   24.30
   1  -8   0  -24.40   34.20
  -1   8   0  -60.59   45.10
  -1   8   0  -43.10   44.30
  -1   8   0  -28.40   20.80
  -1   8   0  -50.29   31.30
   0  -8   0  -33.00   36.80
   0  -8   0   -9.00   25.60
   0  -8   0   -1.10   39.10
   0   8   0  -25.30   46.40
   0   8   0   -5.80   44.60
   6  -9   0   92.19   36.70
  -6   9   0  105.69   37.90
  -6   9   0  143.49   44.60
  -6   9   0  104.29   43.60
   5  -9   0   -3.70   30.50
   5  -9   0   20.80   25.70
   5  -9   0   20.10   28.90
  -5   9   0  -54.89   37.30
  -5   9   0    3.90   36.90
  -5   9   0   23.40   29.20
   4  -9   0   16.90   23.90
   4  -9   0   17.90   31.60
   4  -9   0  -21.40   43.20
  -4   9   0  -42.50   34.30
  -4   9   0   -5.60   26.80
  -4   9   0   -0.60   36.00
   3  -9   0  -45.70   54.69
   3  -9   0  -19.00   32.80
   3  -9   0    3.10   22.20
  -3   9   0  -25.80   31.00
  -3   9   0  -31.40   24.90
  -3   9   0  -20.90   40.90
   2  -9   0    7.90   25.90
   2  -9   0    7.50   35.80
   2  -9   0    4.00   38.10
  -2   9   0   13.20   44.60
  -2   9   0   12.70   24.20
  -2   9   0   -5.50   48.00
  -2   9  -1  -17.70   49.50
  -2   9  -1   53.49   47.90
  -2   9  -1    4.90   25.00
   2  -9   1   36.90   27.20
   2  -9   1   44.10   48.10
   2  -9   1   28.00   34.10
  -3   9  -1   21.50   37.40
  -3   9  -1   -8.00   30.20
  -3   9  -1  -24.00   39.70
   3  -9   1   -4.40   25.10
   3  -9   1  -18.20   33.00
   3  -9   1  -11.20   37.00
  -4   9  -1  -42.20   51.79
  -4   9  -1    9.00   34.90
  -4   9  -1   -2.20   27.80
  -4   9  -1   57.19   43.50
   4  -9   1   -1.50   25.00
   4  -9   1   63.09   42.80
   4  -9   1   29.10   33.60
  -5   9  -1   38.70   41.20
  -5   9  -1   84.19   39.30
  -5   9  -1  -28.00   31.70
   5  -9   1   61.79   45.80
   5  -9   1   40.90   29.50
  -6   9  -1   30.30   40.40
  -6   9  -1  114.69   41.00
  -6   9  -1  -15.80   32.50
   6  -9   1    6.90   41.60
   6  -9   1   40.10   44.10
   6  -9   1   33.00   33.10
   0   8  -1  -18.30   49.00
   0   8  -1  -14.50   36.80
   0  -8   1   11.90   25.60
   0  -8   1   37.20   39.60
   0  -8   1  -18.10   36.50
  -1   8  -1  -43.10   51.19
  -1   8  -1   -7.50   45.40
  -1   8  -1    1.70   25.40
   1  -8   1  -18.50   35.60
   1  -8   1  -12.60   23.80
   1  -8   1  -37.40   34.50
  -2   8  -1  -23.60   47.70
  -2   8  -1   73.39   29.10
  -2   8  -1  -20.80   33.40
  -2   8  -1   57.99   43.40
   2  -8   1  -38.30   37.00
   2  -8   1   -0.10   32.20
   2  -8   1   28.50   25.80
  -3   8  -1   36.70   39.90
  -3   8  -1   14.50   29.40
  -3   8  -1    2.30   42.90
   3  -8   1   18.10   32.40
   3  -8   1   -9.80   24.80
   3  -8   1  -35.40   36.90
  -4   8  -1   -0.10   32.40
  -4   8  -1   83.89   39.40
  -4   8  -1   67.69   39.10
   4  -8   1    1.30   26.70
   4  -8   1   49.70   33.30
   4  -8   1   47.00   42.50
  -5   8  -1  339.87   55.09
  -6   8  -1 2007.70  198.78
  -6   8  -1 2226.78  196.38
   6  -8   1 2121.19  203.88
   6  -8   1 2058.79  196.38
  -7   8  -1   63.79   40.10
  -7   8  -1  160.48   45.00
  -7   8  -1  169.58   49.90
   7  -8   1  131.99   51.69
   7  -8   1  103.69   29.50
   2   7  -1   11.50   12.70
   2   7  -1  -20.10   49.90
  -2  -7   1   16.90   37.20
  -2  -7   1    2.70   50.49
  -2  -7   1    8.00   26.80
  -2  -7   1    2.90   42.00
   1   7  -1    6.20   30.90
   1   7  -1  -58.49   47.10
  -1  -7   1    1.10   47.20
  -1  -7   1   12.10   38.80
  -1  -7   1   -3.10   40.70
  -1  -7   1   28.50   24.20
   0   7  -1  -46.30   25.70
   0   7  -1   -3.50   42.80
   0   7  -1   -5.50   43.10
   0  -7   1  -16.90   36.50
   0  -7   1    9.80   33.80
   0  -7   1  -12.90   22.80
  -1   7  -1  -12.70   36.10
  -1   7  -1    8.10   41.80
  -1   7  -1   -7.80   20.60
  -1   7  -1   -4.70   29.40
   1  -7   1   20.00   28.40
   1  -7   1  -28.00   30.10
   1  -7   1  -16.50   20.90
  -2   7  -1  116.39   40.70
  -2   7  -1   98.49   34.20
  -2   7  -1  140.99   41.20
  -2   7  -1  128.39   29.20
   2  -7   1   95.19   26.90
   2  -7   1   76.09   37.00
   2  -7   1  114.99   33.50
  -3   7  -1   35.50   36.00
  -3   7  -1   11.90   21.70
  -3   7  -1   34.50   29.40
  -3   7  -1   51.89   28.90
   3  -7   1    0.40   29.40
   3  -7   1    3.20   20.90
   3  -7   1  -12.50   26.70
  -4   7  -1  277.87   43.60
  -4   7  -1  275.37   38.40
  -4   7  -1  239.88   42.40
   4  -7   1  224.68   37.60
   4  -7   1  225.68   40.90
   4  -7   1  265.57   48.10
  -5   7  -1   -0.20   25.60
  -5   7  -1   34.60   30.10
  -5   7  -1   28.30   29.80
   5  -7   1   13.10   26.10
   5  -7   1   28.50   32.20
   5  -7   1   29.70   34.40
  -6   7  -1  618.14   67.79
  -6   7  -1  504.45   66.79
  -6   7  -1  622.44   72.69
   6  -7   1  514.85   74.99
   6  -7   1  493.45   69.59
  -7   7  -1  119.49   42.00
  -7   7  -1  103.89   40.00
  -7   7  -1  128.89   48.20
   7  -7   1   81.79   29.80
   7  -7   1  212.98   59.49
  -8   7  -1  104.39   41.70
  -8   7  -1   35.20   39.90
  -8   7  -1   80.49   39.00
   8  -7   1   98.39   27.50
   8  -7   1   78.29   56.29
   3   6  -1  -36.30   52.49
   3   6  -1   16.10   27.80
  -3  -6   1   39.90   27.40
  -3  -6   1   36.20   41.20
  -3  -6   1   47.20   48.40
  -3  -6   1  -10.90   38.70
   2   6  -1   -8.20   13.80
   2   6  -1   14.70   42.20
   2   6  -1  -52.49   44.00
  -2  -6   1   -1.70   39.00
  -2  -6   1   67.59   45.40
  -2  -6   1  -64.69   35.60
  -2  -6   1    8.90   24.60
   1   6  -1    7.50   27.30
   1   6  -1   -6.30   36.40
   1   6  -1   -0.90   40.60
   1   6  -1    6.40    9.40
  -1  -6   1   -5.70   20.00
  -1  -6   1   -8.70   29.50
  -1  -6   1  -24.30   32.20
  -1  -6   1   22.40   39.00
   0   6  -1    7.10   18.70
   0   6  -1   34.00   33.20
   0   6  -1   18.80   24.40
   0   6  -1   27.60   38.00
   0  -6   1   31.30   27.60
   0  -6   1   38.00   31.40
   0  -6   1    1.10   18.90
  -1   6  -1   19.10   18.20
  -1   6  -1   59.99   31.60
  -1   6  -1    9.40   23.10
  -1   6  -1   61.09   41.90
   1  -6   1   14.50   19.90
   1  -6   1   47.00   26.00
  -2   6  -1  170.88   38.60
  -2   6  -1  128.09   27.00
  -2   6  -1  161.98   37.90
   2  -6   1   83.09   30.20
   2  -6   1  111.89   35.80
   2  -6   1  125.09   30.60
  -3   6  -1  147.49   27.50
  -3   6  -1  112.09   30.60
  -3   6  -1  112.79   34.20
   3  -6   1   85.39   30.00
   3  -6   1  103.39   40.80
   3  -6   1  113.69   25.10
  -4   6  -1    2.30   27.30
  -4   6  -1  -30.40   23.00
  -4   6  -1    4.80   24.40
   4  -6   1   -4.50   19.00
   4  -6   1   -1.20   26.60
  -5   6  -1  -14.30   34.80
  -5   6  -1  -31.90   21.70
  -5   6  -1    1.60   22.00
   5  -6   1  -19.70   19.90
   5  -6   1  -36.40   27.30
   5  -6   1  -31.50   25.60
  -6   6  -1  -19.80   26.40
  -6   6  -1  -15.50   23.60
  -6   6  -1    8.80   30.20
   6  -6   1   -3.90   16.30
   6  -6   1  -21.90   28.50
   6  -6   1  -34.80   34.00
  -7   6  -1  291.07   51.99
  -7   6  -1  237.08   49.50
  -7   6  -1  254.27   45.90
   7  -6   1  324.87   38.30
   7  -6   1  349.77   63.69
   7  -6   1  310.67   47.30
  -8   6  -1    2.90   38.60
   8  -6   1  -28.80   48.70
   8  -6   1   15.20   19.50
   4   5  -1  -34.80   48.80
   4   5  -1  -27.40   19.50
  -4  -5   1  -25.30   41.80
  -4  -5   1   37.10   49.80
  -4  -5   1    7.50   26.90
  -4  -5   1   -4.30   39.70
   3   5  -1   56.59   40.60
   3   5  -1  -21.70   15.60
   3   5  -1  -64.89   42.90
  -3  -5   1   94.79   44.60
  -3  -5   1  -44.70   35.60
  -3  -5   1    4.10   24.10
  -3  -5   1   -3.20   37.20
   2   5  -1   71.19   35.90
   2   5  -1   71.39   15.80
   2   5  -1   35.60   28.20
   2   5  -1   38.20   42.50
  -2  -5   1   86.89   36.40
  -2  -5   1   34.60   34.40
  -2  -5   1   85.59   25.20
   1   5  -1   32.50   17.20
   1   5  -1   26.70   24.10
   1   5  -1  -39.50   33.80
  -1  -5   1   41.80   34.70
  -1  -5   1   38.20   28.80
  -1  -5   1   48.80   21.10
  -1  -5   1   39.20   31.60
   0   5  -1   72.59   19.50
   0   5  -1   78.89   32.90
   0   5  -1   72.89   23.20
   0  -5   1   61.69   29.40
   0  -5   1   16.10   34.40
   0  -5   1   55.19   19.20
   0  -5   1   91.09   27.70
  -1   5  -1   37.60   17.70
  -1   5  -1    6.30   26.80
  -1   5  -1   39.50   25.90
  -1   5  -1    8.30   20.20
   1  -5   1   22.80   17.40
   1  -5   1   57.89   22.40
   1  -5   1   49.40   27.40
  -2   5  -1   60.99   20.80
  -2   5  -1   46.80   21.30
  -2   5  -1   80.29   27.10
   2  -5   1   51.29   24.70
   2  -5   1   42.30   19.40
   2  -5   1   50.19   22.20
  -3   5  -1  -22.30   20.40
  -3   5  -1  -23.70   16.10
   3  -5   1  -31.10   14.50
  -4   5  -1   -0.90   19.20
   4  -5   1  -12.80   22.50
   4  -5   1  -28.80   23.30
   4  -5   1  -33.50   20.00
  -5   5  -1   38.70   27.00
  -5   5  -1   16.70   26.00
  -5   5  -1   56.69   24.10
   5  -5   1   22.30   28.70
   5  -5   1    4.90   30.50
   5  -5   1   43.70   16.80
  -6   5  -1   -7.00   22.00
  -6   5  -1   -6.70   26.60
   6  -5   1   -6.00   27.10
   6  -5   1   -8.40   39.80
   6  -5   1   -6.90   15.30
  -7   5  -1    6.10   26.00
  -7   5  -1   29.00   35.00
   7  -5   1   26.70   31.20
   7  -5   1   -3.60   45.00
   7  -5   1   28.20   19.40
  -8   5  -1  -67.79   33.90
  -8   5  -1  -47.70   41.20
  -8   5  -1  -35.80   41.00
   8  -5   1  -35.20   16.30
   8  -5   1  -27.20   49.10
   5   4  -1  -94.69   47.40
  -5  -4   1  -34.60   43.90
  -5  -4   1   -6.60   48.90
  -5  -4   1  -36.70   28.60
  -5  -4   1  -32.70   37.10
   4   4  -1  -32.10   45.10
  -4  -4   1  -49.70   41.50
  -4  -4   1   28.60   44.90
  -4  -4   1  -48.30   32.70
  -4  -4   1  -56.59   25.70
   3   4  -1  -20.50   31.50
   3   4  -1  -22.20   40.70
   3   4  -1   -3.20   25.80
  -3  -4   1   -0.30   31.10
  -3  -4   1   26.20   36.80
  -3  -4   1   12.20   20.30
  -3  -4   1  -11.10   34.60
   2   4  -1  124.79   29.70
   2   4  -1  134.39   40.80
   2   4  -1  184.58   45.60
  -2  -4   1  115.69   36.00
  -2  -4   1  187.78   37.90
  -2  -4   1   84.29   26.70
   1   4  -1  283.47   46.70
   1   4  -1  345.97   33.40
   1   4  -1  235.98   40.60
  -1  -4   1  316.37   41.10
  -1  -4   1  278.17   33.20
  -1  -4   1  292.97   39.70
  -1  -4   1  260.47   42.90
   0   4  -1  125.79   20.20
   0   4  -1  116.79   27.00
   0   4  -1  152.38   29.30
   0   4  -1  178.18   36.90
   0  -4   1  141.49   21.50
   0  -4   1  131.69   33.80
   0  -4   1  137.59   26.70
   0  -4   1  174.08   29.00
  -1   4  -1  238.28   30.00
  -1   4  -1  205.48   29.20
  -1   4  -1  236.88   34.10
  -1   4  -1  217.28   25.80
   1  -4   1  144.19   30.10
   1  -4   1  207.08   29.50
   1  -4   1  206.48   26.20
  -2   4  -1   10.40   17.80
  -2   4  -1   -7.40   15.60
  -2   4  -1   -6.60   20.60
   2  -4   1    0.60   18.50
   2  -4   1   -4.10   15.70
   2  -4   1  -13.20   19.80
  -3   4  -1   12.80   18.80
  -3   4  -1   -4.80   20.80
  -3   4  -1    8.30   23.50
   3  -4   1   44.40   24.70
   3  -4   1   11.30   18.10
  -4   4  -1   77.59   25.40
  -4   4  -1   58.49   23.50
  -4   4  -1   55.99   28.90
   4  -4   1  109.69   28.40
   4  -4   1   81.29   31.90
  -5   4  -1  -28.40   23.00
  -5   4  -1  -19.50   18.70
   5  -4   1  -21.10   12.30
   5  -4   1  -39.60   21.10
   5  -4   1  -42.40   29.10
  -6   4  -1   -2.30   23.70
  -6   4  -1   60.89   35.50
  -6   4  -1   26.50   30.50
   6  -4   1   40.50   39.30
   6  -4   1   31.30   25.40
   6  -4   1   25.20   17.00
  -7   4  -1  -10.00   34.60
  -7   4  -1    4.40   25.90
  -7   4  -1  -17.70   34.20
   7  -4   1   -2.30   15.60
   7  -4   1    1.10   42.60
   7  -4   1    6.80   29.40
  -8   4  -1   -6.90   42.70
  -8   4  -1  -17.00   37.00
   8  -4   1   -8.20   47.40
   8  -4   1   38.20   17.70
   6   3  -1   -3.30   50.69
  -6  -3   1   20.20   36.50
  -6  -3   1   29.70   49.30
  -6  -3   1   46.60   53.29
  -6  -3   1   14.30   17.40
   5   3  -1  -69.09   45.30
   5   3  -1   83.89   30.20
  -5  -3   1   -7.10   48.20
  -5  -3   1    5.90   16.30
  -5  -3   1  -22.30   46.30
  -5  -3   1  -31.60   33.70
   4   3  -1  -26.80   38.40
   4   3  -1  -13.40   28.60
   4   3  -1  -26.20   26.50
  -4  -3   1  -23.10   29.70
  -4  -3   1  -19.90   37.00
  -4  -3   1    1.90   36.70
   3   3  -1  709.23   81.39
  -3  -3   1  609.34   72.29
   2   3  -1   -8.30   21.70
   2   3  -1    8.10   31.10
  -2  -3   1   24.80   27.80
  -2  -3   1   61.49   18.80
  -2  -3   1   13.90   28.50
  -2  -3   1   45.60   26.10
   1   3  -1   -7.10   26.10
   1   3  -1   59.39   15.80
   1   3  -1   -6.50   17.50
  -1  -3   1  -21.80   23.10
  -1  -3   1   27.20   13.80
  -1  -3   1   11.50   18.80
   0   3  -1   -9.50    8.10
   0   3  -1   35.70   11.30
   0   3  -1   21.30   19.60
   0   3  -1    3.20   13.80
   0  -3   1   -5.70   17.80
   0  -3   1    3.70   13.80
   0  -3   1   21.50   10.40
  -1   3  -1   13.60   16.40
  -1   3  -1   -5.30   11.40
   1  -3   1  -15.20   12.50
   1  -3   1    7.30   14.80
   1  -3   1  -13.90   10.70
  -2   3  -1   -5.50   12.50
  -2   3  -1    0.60   15.00
  -2   3  -1  -21.90   17.80
   2  -3   1  -10.40   10.90
  -3   3  -1  783.92   67.79
  -3   3  -1  590.44   66.59
   3  -3   1  713.53   71.69
   3  -3   1  689.73   67.39
   3  -3   1  694.03   66.99
  -4   3  -1   77.99   32.00
  -4   3  -1  -20.70   20.80
  -4   3  -1   25.20   25.70
   4  -3   1   76.59   26.10
   4  -3   1   17.20   13.90
   4  -3   1   62.39   34.60
  -5   3  -1   26.70   36.10
  -5   3  -1   77.39   31.20
  -5   3  -1   35.80   24.20
   5  -3   1   70.19   27.30
   5  -3   1   33.20   16.90
   5  -3   1   55.39   34.90
  -6   3  -1  437.06   57.19
  -6   3  -1  523.05   61.59
  -6   3  -1  372.76   52.79
   6  -3   1  455.05   55.29
   6  -3   1  544.95   47.20
   6  -3   1  509.75   65.79
  -7   3  -1   22.50   35.90
  -7   3  -1   18.20   33.30
  -7   3  -1   83.49   39.60
   7  -3   1   39.10   30.70
   7  -3   1   62.29   42.90
  -8   3  -1   84.19   48.50
  -8   3  -1   -9.90   35.90
  -8   3  -1    5.10   39.40
   8  -3   1   34.40   17.20
   8  -3   1   19.90   49.40
   6   2  -1   44.90   49.50
  -6  -2   1   10.00   44.80
  -6  -2   1   19.00   36.30
  -6  -2   1   50.09   18.70
  -6  -2   1   47.10   49.99
   5   2  -1  -18.40   29.50
   5   2  -1  -37.20   39.50
   5   2  -1   16.80   30.50
  -5  -2   1  -14.10   40.90
  -5  -2   1  -47.30   26.90
  -5  -2   1    1.60   36.10
  -5  -2   1   15.60   18.00
   4   2  -1   -4.90   37.70
   4   2  -1   63.49   29.60
  -4  -2   1  -31.70   38.50
  -4  -2   1   26.90   30.70
   3   2  -1  -44.80   28.80
   3   2  -1  -38.80   21.50
  -3  -2   1  -13.30   24.60
   2   2  -1   -3.70   18.30
   2   2  -1   23.80   22.00
   2   2  -1   -4.30   27.10
  -2  -2   1    3.10   28.40
  -2  -2   1   18.30   20.70
   1   2  -1 9078.29  689.83
   1   2  -1 8538.45  690.13
   1   2  -1 7468.05  692.63
  -1  -2   1 7488.45  690.03
  -1  -2   1 7347.36  692.23
  -1  -2   1 7975.80  691.53
  -1  -2   1 7974.20  688.83
   0   2  -1 1395.76  129.19
   0   2  -1 1347.77  127.59
   0   2  -1 1508.05  126.59
   0  -2   1 1511.05  128.19
   0  -2   1 1474.15  126.09
   0  -2   1 1285.47  128.99
   0  -2   1 1448.26  126.99
   0  -2   1 1576.24  126.59
  -1   2  -1  500.25   46.90
  -1   2  -1  426.66   45.40
  -1   2  -1  513.35   47.00
   1  -2   1  417.16   45.30
   1  -2   1  459.15   46.50
   1  -2   1  556.94   47.20
  -2   2  -1  693.43   64.19
  -2   2  -1  688.93   64.59
   2  -2   1  638.54   63.99
   2  -2   1  681.93   67.29
   2  -2   1  700.83   64.29
  -3   2  -1   63.69   25.40
  -3   2  -1   48.30   21.20
  -3   2  -1   47.40   18.00
   3  -2   1   67.09   28.00
   3  -2   1   64.39   13.00
   3  -2   1   59.29   20.30
  -4   2  -1  469.35   41.20
  -4   2  -1  443.86   52.99
  -4   2  -1  318.47   48.10
  -4   2  -1  466.05   46.80
   4  -2   1  368.56   39.90
   4  -2   1  369.06   47.70
   4  -2   1  456.45   56.79
  -5   2  -1   -5.20   30.50
  -5   2  -1   19.10   15.00
  -5   2  -1   33.20   31.50
  -5   2  -1   -6.60   25.80
   5  -2   1    4.70   11.90
   5  -2   1   23.90   23.70
   5  -2   1    5.20   33.90
  -6   2  -1  -25.60   27.30
  -6   2  -1  -43.80   29.50
  -6   2  -1  -13.20   32.30
  -6   2  -1    3.40   14.10
   6  -2   1    9.30   11.70
   6  -2   1    9.00   27.00
   6  -2   1  -41.70   35.70
  -7   2  -1  -24.30   32.90
  -7   2  -1   28.60   40.50
  -7   2  -1   13.70   33.50
  -7   2  -1   18.80   18.50
   7  -2   1   26.20   14.50
   7  -2   1   18.20   32.30
   7  -2   1    5.00   44.20
  -8   2  -1  -28.70   42.60
  -8   2  -1   42.40   46.30
  -8   2  -1  -25.20   40.00
  -8   2  -1   29.00   18.20
   8  -2   1   11.70   52.79
   7   1  -1  -71.29   48.10
  -7  -1   1  -39.70   36.30
  -7  -1   1   21.50   15.70
  -7  -1   1   11.80   50.29
  -7  -1   1  -13.90   46.20
   6   1  -1  -29.20   30.30
   6   1  -1   42.00   40.40
  -6  -1   1  -20.20   31.30
  -6  -1   1   -5.40   43.00
  -6  -1   1  -25.90   13.30
  -6  -1   1  -11.40   39.40
   5   1  -1  229.38   49.70
   5   1  -1  219.78   38.50
  -5  -1   1  174.58   50.09
  -5  -1   1  139.19   38.50
  -5  -1   1  219.28   26.10
  -5  -1   1  227.18   43.60
   4   1  -1  165.48   41.60
   4   1  -1  116.79   33.10
   4   1  -1  122.29   33.40
  -4  -1   1  134.19   40.60
  -4  -1   1  144.39   20.40
  -4  -1   1  213.08   51.29
   3   1  -1  246.08   34.60
   3   1  -1  193.88   34.50
   3   1  -1  313.57   42.00
  -3  -1   1  251.77   35.20
  -3  -1   1  284.07   35.60
  -3  -1   1  328.47   42.10
   2   1  -1 7038.40  596.54
  -2  -1   1 6783.62  594.54
  -2  -1   1 6739.73  596.24
   1   1  -1    2.20   18.40
   1   1  -1    3.40   14.30
  -1  -1   1   14.80   15.10
  -1  -1   1    3.80   17.00
   0   1  -1 1217.38  107.29
   0  -1   1 1231.68  106.09
   0  -1   1 1208.28  106.89
   0  -1   1 1239.18  106.49
   1  -1   1  343.37   32.50
  -2   1  -1   81.69   21.70
  -2   1  -1   88.59   12.80
  -2   1  -1  120.89   25.50
   2  -1   1   90.49   26.50
   2  -1   1   62.79   11.30
   2  -1   1  100.19   22.20
  -3   1  -1  -18.90   15.40
  -3   1  -1  -11.60   26.80
  -3   1  -1   -4.00    7.90
   3  -1   1  -44.60   22.60
   3  -1   1    1.80    6.60
   3  -1   1  -22.90   16.80
  -4   1  -1  796.72   75.09
  -4   1  -1  833.32   82.29
  -4   1  -1  778.42   79.39
  -4   1  -1  849.61   71.79
   4  -1   1  726.83   78.09
   4  -1   1  884.71   85.39
   4  -1   1  718.23   70.89
  -5   1  -1   42.00   33.10
  -5   1  -1   19.80   28.70
  -5   1  -1   47.50   13.30
  -5   1  -1   54.29   33.80
   5  -1   1   44.00   29.30
   5  -1   1   18.90   33.50
  -6   1  -1   21.70   32.50
  -6   1  -1   76.79   16.60
  -6   1  -1   67.59   41.30
  -6   1  -1   20.40   34.20
   6  -1   1   33.30   44.70
   6  -1   1   53.79   30.00
  -7   1  -1   40.90   44.40
  -7   1  -1  -14.20   43.60
  -7   1  -1  -19.60   36.70
   7  -1   1  -32.50   47.90
  -8   1  -1   23.40   17.10
  -8   1  -1   38.60   48.00
  -8   1  -1   17.40   39.70
  -8   1  -1  -70.79   42.90
   8  -1   1  -12.40   52.09
   8   0  -1   -0.80   52.39
  -8   0   1   12.30   50.19
  -8   0   1  -14.50   38.30
  -8   0   1  -18.00   46.90
  -8   0   1    8.70   16.40
   7   0  -1   22.70   36.60
   7   0  -1  -10.90   49.99
  -7   0   1    2.30   15.00
  -7   0   1  -27.40   50.39
  -7   0   1   27.10   45.00
  -7   0   1  -18.70   37.20
   6   0  -1   -0.70   28.50
   6   0  -1   31.50   39.30
   6   0  -1  -32.40   37.10
  -6   0   1  -12.80   36.10
  -6   0   1  -42.80   27.70
  -6   0   1  -10.60   33.80
  -6   0   1    3.50   16.50
   5   0  -1   22.80   37.10
   5   0  -1  -22.10   40.70
  -5   0   1  -24.70   37.60
  -5   0   1  -29.80   30.40
   4   0  -1  -13.30   21.70
   4   0  -1  -22.50   29.90
  -4   0   1  -21.00   22.50
  -4   0   1  -17.30   22.70
  -4   0   1   -6.70    9.70
  -4   0   1  -33.00   29.80
   3   0  -1  -33.20   23.00
   3   0  -1  -25.20   16.40
  -3   0   1   20.00    9.10
  -3   0   1  -16.10   21.30
  -3   0   1  -24.80   18.00
   2   0  -1 6761.02  544.65
   2   0  -1 5629.44  543.95
   2   0  -1 5833.12  545.65
   2   0  -1 5537.75  546.75
  -2   0   1 6742.03  544.15
  -2   0   1 6183.98  544.45
  -2   0   1 6987.90  546.15
  -2   0   1 6787.92  547.25
   1   0  -1    6.80    3.40
   1   0  -1    2.50    2.40
  -1   0   1   -7.20    6.10
  -1   0   1    0.50    1.60
  -1   0   1    4.40    5.30
  -1   0  -1  163.68   18.30
  -1   0  -1  175.38   20.60
  -1   0  -1  180.48   19.70
   1   0   1  164.88   21.50
   1   0   1  161.98   19.10
   1   0   1  145.09   17.80
  -2   0  -1  877.21   91.79
  -2   0  -1 1154.18   94.89
  -2   0  -1  982.20   89.49
  -2   0  -1 1095.69   96.79
   2   0   1 1148.59   98.09
   2   0   1 1077.39   94.69
   2   0   1  929.91   91.69
  -3   0  -1  165.58   34.20
  -3   0  -1  126.59   28.30
  -3   0  -1  154.58   16.20
  -3   0  -1  143.99   26.50
   3   0   1  129.89   33.20
   3   0   1  149.09   28.90
   3   0   1  137.29   25.20
  -4   0  -1    1.50    8.50
  -4   0  -1  -32.90   26.70
  -4   0  -1  -12.60   24.70
  -4   0  -1  -26.00   21.50
   4   0   1  -14.00   23.30
   4   0   1  -32.90   20.70
   4   0   1  -36.50   30.60
  -5   0  -1   12.20   27.40
  -5   0  -1   48.50   12.30
  -5   0  -1   19.80   34.00
  -5   0  -1    2.70   31.80
   5   0   1   10.10   27.70
   5   0   1   32.80   37.10
  -6   0  -1  -44.80   30.20
  -6   0  -1  -54.09   35.40
  -6   0  -1   -9.90   11.60
  -6   0  -1   31.80   42.50
   6   0   1  -22.20   39.20
   6   0   1   -7.60   30.60
   6   0   1  -25.20   40.20
  -7   0  -1  -18.80   34.40
  -7   0  -1   -5.30   45.40
  -7   0  -1   -1.20   14.20
  -7   0  -1   77.19   51.49
   7   0   1  -24.10   47.40
   7   0   1    3.40   48.30
   8  -1  -1  -35.50   51.99
  -8   1   1    6.70   47.00
  -8   1   1    8.50   16.30
  -8   1   1  -46.60   35.80
  -8   1   1  -40.80   42.70
   7  -1  -1   47.90   47.80
   7  -1  -1   45.00   32.90
  -7   1   1   61.99   18.10
  -7   1   1   47.20   37.00
  -7   1   1   44.70   37.00
  -7   1   1   69.79   47.30
   6  -1  -1    4.90   38.90
   6  -1  -1    3.80   27.30
   6  -1  -1   -4.70   11.30
  -6   1   1  -11.70   27.80
  -6   1   1  -46.60   28.70
  -6   1   1  -20.90   12.50
  -6   1   1  -23.60   33.50
   5  -1  -1  144.29   20.30
   5  -1  -1  201.78   32.50
   5  -1  -1  137.69   43.60
  -5   1   1  134.79   21.40
  -5   1   1  182.68   46.90
   4  -1  -1   51.79   31.30
   4  -1  -1   92.89   15.40
   4  -1  -1   97.49   25.00
  -4   1   1   94.99   31.20
  -4   1   1  107.59   16.40
  -4   1   1   47.10   25.50
   3  -1  -1  -24.20   18.40
   3  -1  -1  -36.10   19.70
   3  -1  -1  -14.90    8.40
   2  -1  -1 1614.54  126.49
   2  -1  -1 1376.16  124.99
   2  -1  -1 1441.46  127.79
  -2   1   1 1475.85  127.69
  -2   1   1 1246.38  124.79
   1  -1  -1 2068.69  169.18
   1  -1  -1 1839.72  169.48
  -1   1   1 1946.41  169.48
   0  -1  -1  216.28   23.90
   0   1   1  249.78   22.40
  -1  -1  -1  648.24   66.29
  -1  -1  -1  608.84   62.89
   1   1   1  698.23   60.49
  -2  -1  -1  121.19   25.60
  -2  -1  -1  200.58   36.80
   2   1   1  225.18   27.50
   2   1   1  149.69   27.30
   2   1   1  187.18   33.80
  -3  -1  -1  -19.50   30.70
  -3  -1  -1   28.90   15.20
  -3  -1  -1   18.90   24.30
   3   1   1   -8.70   28.50
   3   1   1  -13.30   23.60
  -4  -1  -1   -5.60   34.70
  -4  -1  -1    6.60   24.60
   4   1   1   14.70   32.80
   4   1   1    7.10   26.80
   4   1   1   62.79   29.10
  -5  -1  -1   29.10   12.30
  -5  -1  -1   29.60   51.99
  -5  -1  -1    0.20   29.60
  -5  -1  -1   25.20   31.70
   5   1   1   -5.90   31.80
   5   1   1   30.80   30.10
   5   1   1   -0.90   38.00
  -6  -1  -1  -10.40   44.50
  -6  -1  -1  -22.40   40.10
  -6  -1  -1   21.70   13.90
   6   1   1  -46.20   44.20
  -7  -1  -1  -28.80   33.80
  -7  -1  -1  -33.90   47.30
  -7  -1  -1   11.10   48.30
  -7  -1  -1    9.60   14.80
   7   1   1  -28.70   48.20
   8  -2  -1   33.50   36.80
   8  -2  -1   29.90   52.49
   8  -2  -1   63.69   19.30
  -8   2   1   71.99   51.09
  -8   2   1   56.29   40.20
  -8   2   1   42.30   40.70
  -8   2   1   97.69   21.90
   7  -2  -1   71.59   47.20
   7  -2  -1  109.49   34.60
   7  -2  -1  103.19   20.50
  -7   2   1   83.49   34.50
  -7   2   1   81.79   42.80
  -7   2   1   54.79   33.90
  -7   2   1  114.99   21.70
   6  -2  -1    9.40   14.30
   6  -2  -1  -17.20   25.00
   6  -2  -1  -62.19   36.30
  -6   2   1  -54.29   31.10
  -6   2   1   33.20   27.80
  -6   2   1  -44.60   29.20
   5  -2  -1   24.60   13.30
   5  -2  -1  -32.40   24.10
  -5   2   1  -29.60   27.70
  -5   2   1    7.30   14.10
  -5   2   1   23.60   29.80
   4  -2  -1  106.69   31.60
   4  -2  -1   66.29   23.60
   4  -2  -1  107.99   18.00
  -4   2   1   49.99   25.20
  -4   2   1  134.59   29.60
  -4   2   1  115.79   17.40
   3  -2  -1  463.45   44.90
   3  -2  -1  428.06   42.20
   3  -2  -1  405.46   47.60
  -3   2   1  461.55   42.90
   2  -2  -1 1114.89  102.29
   2  -2  -1  960.40  100.79
  -2   2   1 1259.27  102.39
  -2   2   1 1227.78  102.39
  -2   2   1 1145.49  102.19
   1  -2  -1   99.39   15.20
   1  -2  -1  126.39   20.60
   1  -2  -1   73.99   10.80
   1  -2  -1  109.09   17.20
  -1   2   1  135.89   18.00
  -1   2   1  100.89   14.70
   0  -2  -1 1362.76  114.29
   0  -2  -1 1160.88  114.99
   0  -2  -1 1345.57  116.89
   0  -2  -1 1382.56  119.19
   0   2   1 1177.38  113.89
   0   2   1 1485.05  119.99
   0   2   1 1162.88  115.09
   0   2   1 1426.06  117.29
  -1  -2  -1    5.00   22.30
  -1  -2  -1   20.80   17.50
   1   2   1    5.90   17.70
   1   2   1    9.40   22.90
   1   2   1   27.40   17.20
  -2  -2  -1  -57.49   28.60
  -2  -2  -1  -13.10   21.50
  -2  -2  -1    1.10   23.60
   2   2   1  -26.20   28.70
   2   2   1  -13.30   22.60
  -3  -2  -1  -25.00   33.00
  -3  -2  -1  -34.60   31.80
   3   2   1  -40.30   24.20
   3   2   1    8.10   32.50
  -4  -2  -1   43.90   12.90
  -4  -2  -1   17.20   28.10
  -4  -2  -1  -19.20   37.70
  -4  -2  -1   60.59   34.30
   4   2   1  -17.80   33.70
   4   2   1   12.00   29.10
   4   2   1    6.40   31.20
  -5  -2  -1   19.40   39.00
  -5  -2  -1   -3.50   40.80
  -5  -2  -1    5.50   31.60
  -5  -2  -1   25.70   12.90
   5   2   1  -15.10   33.40
   5   2   1   -1.60   40.80
   5   2   1   -0.80   35.10
  -6  -2  -1  -19.60   49.20
  -6  -2  -1   -1.30   13.50
  -6  -2  -1   -9.70   32.50
   6   2   1  -42.80   47.50
   6   2   1   29.00   42.60
   9  -3  -1   14.40   19.00
   9  -3  -1   -5.00   52.39
  -9   3   1  -15.00   38.10
  -9   3   1  -50.29   39.10
  -9   3   1   15.80   19.10
  -9   3   1   15.30   46.30
   8  -3  -1   60.39   36.50
   8  -3  -1   63.19   52.09
   8  -3  -1   56.49   20.70
  -8   3   1   24.60   39.90
  -8   3   1   48.50   41.20
  -8   3   1   42.20   20.60
  -8   3   1   99.89   60.39
   7  -3  -1   27.60   29.90
   7  -3  -1   -1.60   15.50
   7  -3  -1  -32.20   37.70
  -7   3   1  -42.90   33.70
  -7   3   1  -27.10   30.40
  -7   3   1   32.40   17.60
  -7   3   1   -6.10   31.40
   6  -3  -1  -38.20   22.70
   6  -3  -1  -24.90   13.70
   5  -3  -1   -8.30   13.20
   4  -3  -1  162.88   27.90
   4  -3  -1  232.88   39.10
   4  -3  -1  134.99   22.80
  -4   3   1  166.18   27.90
   3  -3  -1  738.93   68.89
   3  -3  -1  644.74   65.29
   3  -3  -1  624.34   62.99
  -3   3   1  752.02   65.59
  -3   3   1  698.43   65.89
  -3   3   1  650.53   65.19
   2  -3  -1  725.13   65.59
   2  -3  -1  637.64   65.89
   2  -3  -1  678.33   67.29
  -2   3   1  616.24   64.49
  -2   3   1  782.72   67.59
  -2   3   1  807.82   66.69
   1  -3  -1  784.72   71.79
   1  -3  -1  769.92   73.49
   1  -3  -1  799.22   76.19
  -1   3   1  813.22   74.09
  -1   3   1  842.92   76.59
  -1   3   1  771.02   71.39
   0  -3  -1  -31.20   21.60
   0  -3  -1   14.40   10.10
   0  -3  -1  -12.70   16.60
   0   3   1   12.60    9.20
   0   3   1  -15.90   15.60
   0   3   1   23.60   18.20
   0   3   1  -28.20   22.70
  -1  -3  -1  -24.70   26.60
  -1  -3  -1   14.00   22.50
  -1  -3  -1    5.50   22.00
   1   3   1  -35.10   26.10
   1   3   1  -25.50   19.70
  -2  -3  -1  -10.50   15.20
  -2  -3  -1   31.60   25.40
  -2  -3  -1   16.90   31.10
   2   3   1   34.50   32.90
   2   3   1  -22.80   25.50
   2   3   1  -20.70   21.20
  -3  -3  -1  -24.10   30.00
  -3  -3  -1  -64.39   34.80
   3   3   1  -33.60   30.10
   3   3   1  -47.50   26.20
   3   3   1  -67.19   35.90
  -4  -3  -1   35.20   40.00
  -4  -3  -1  -46.00   28.90
  -4  -3  -1  -29.60   40.70
   4   3   1  -20.40   40.40
   4   3   1  -28.60   31.90
   4   3   1  -24.30   32.10
  -5  -3  -1  -18.20   46.00
  -5  -3  -1  -17.30   34.50
  -5  -3  -1   -0.70   14.60
  -5  -3  -1  -37.80   47.70
   5   3   1  -19.70   46.20
   5   3   1   -4.00   36.30
   9  -4  -1   49.70   22.10
   9  -4  -1   76.09   58.99
  -9   4   1  108.29   45.40
  -9   4   1   13.70   44.50
  -9   4   1   53.09   49.60
   8  -4  -1  163.68   59.89
   8  -4  -1  188.18   28.90
  -8   4   1  189.38   17.70
  -8   4   1  110.69   46.90
  -8   4   1  180.88   71.99
  -8   4   1  127.99   42.80
   7  -4  -1   37.70   30.30
   7  -4  -1   52.09   19.40
   7  -4  -1   33.50   40.90
  -7   4   1   32.70   32.90
  -7   4   1   47.10   39.40
  -7   4   1   -2.50   25.10
   6  -4  -1  -10.50   14.30
  -6   4   1  -24.40   25.90
  -6   4   1   -0.10   20.70
   5  -4  -1  -53.09   27.70
   5  -4  -1  -17.30   22.00
   5  -4  -1   -1.10   19.90
  -5   4   1   21.80   19.60
   4  -4  -1  107.39   22.20
   4  -4  -1  151.68   34.50
   4  -4  -1  158.68   30.90
  -4   4   1  156.48   29.90
  -4   4   1  150.68   27.20
  -4   4   1  123.49   27.30
   3  -4  -1  924.11   83.69
   3  -4  -1  819.72   84.49
   3  -4  -1  765.32   83.69
  -3   4   1  956.20   83.09
  -3   4   1  942.51   84.69
  -3   4   1  887.51   84.69
   2  -4  -1  673.33   62.19
   2  -4  -1  655.53   64.89
   2  -4  -1  565.14   66.09
  -2   4   1  693.93   65.09
  -2   4   1  629.14   61.69
  -2   4   1  683.13   66.59
   1  -4  -1   65.49   20.80
   1  -4  -1   23.20   27.20
   1  -4  -1   33.00   15.60
  -1   4   1   69.59   27.00
  -1   4   1   42.90   20.50
   0  -4  -1  820.12   90.09
   0  -4  -1  983.20   86.79
   0  -4  -1 1017.00   96.29
   0   4   1 1148.39   98.49
   0   4   1  970.40   91.19
   0   4   1  850.81   85.99
   0   4   1  967.00   90.09
  -1  -4  -1   17.70   28.90
  -1  -4  -1   26.30   16.90
  -1  -4  -1   20.50   27.80
   1   4   1   15.90   29.00
   1   4   1    5.40   22.70
   1   4   1   22.50   31.90
  -2  -4  -1   57.89   30.40
  -2  -4  -1    7.70   41.70
   2   4   1   85.39   34.10
   2   4   1   62.29   42.10
  -3  -4  -1   10.80   31.40
  -3  -4  -1   18.60   21.80
  -3  -4  -1   43.50   34.80
  -3  -4  -1  -49.40   34.60
   3   4   1  -18.50   33.90
   3   4   1  -21.30   27.80
   3   4   1  -44.50   37.70
  -4  -4  -1  -37.00   33.30
  -4  -4  -1   -8.60   22.20
  -4  -4  -1  -46.60   44.40
  -4  -4  -1   -2.10   44.10
   4   4   1   55.79   34.30
   4   4   1  -55.89   32.70
   4   4   1  -49.00   46.90
  -5  -4  -1   37.00   45.50
  -5  -4  -1  -37.60   35.30
  -5  -4  -1  -12.70   23.80
   5   4   1   20.70   37.90
   5   4   1  -16.80   46.90
   9  -5  -1   11.20   53.29
   9  -5  -1   38.50   23.00
  -9   5   1   69.59   42.50
  -9   5   1   77.29   50.39
  -9   5   1  103.69   47.10
   8  -5  -1    1.30   22.90
   8  -5  -1  115.09   60.79
   8  -5  -1  -12.20   37.70
  -8   5   1   56.39   41.90
  -8   5   1   76.49   33.00
   7  -5  -1   14.80   30.20
   7  -5  -1  -18.80   17.80
   7  -5  -1   11.60   41.70
  -7   5   1   -4.00   30.30
  -7   5   1  -26.50   24.80
   6  -5  -1  -19.60   24.60
   6  -5  -1  -12.80   15.00
   6  -5  -1    0.70   32.10
  -6   5   1  -15.70   20.60
  -6   5   1  -23.70   23.90
   5  -5  -1   28.50   28.80
   5  -5  -1    1.60   32.00
   5  -5  -1   46.50   19.00
  -5   5   1   33.30   26.30
  -5   5   1   64.39   22.10
  -5   5   1   35.90   25.30
   4  -5  -1    8.00   23.30
   4  -5  -1  -30.20   16.50
  -4   5   1   -9.90   17.10
  -4   5   1  -19.20   19.10
  -4   5   1  -11.70   21.50
   3  -5  -1   73.19   26.50
   3  -5  -1  119.49   29.30
   3  -5  -1  102.89   25.20
  -3   5   1  131.89   25.00
  -3   5   1  103.99   26.40
  -3   5   1  151.78   33.50
   2  -5  -1   10.40   23.40
   2  -5  -1   32.60   21.70
  -2   5   1   65.79   27.10
  -2   5   1   -3.20   16.40
  -2   5   1   61.49   22.80
   1  -5  -1  238.78   39.20
   1  -5  -1  180.78   28.00
  -1   5   1  207.08   27.00
  -1   5   1  326.37   59.99
  -1   5   1  265.17   35.50
   0  -5  -1   92.49   29.20
   0  -5  -1   82.49   19.10
   0  -5  -1   39.40   43.70
   0   5   1  155.88   40.20
   0   5   1   64.89   35.80
   0   5   1   84.69   13.10
   0   5   1   17.30   25.30
  -1  -5  -1   30.20   33.50
  -1  -5  -1   25.40   27.70
  -1  -5  -1  -15.40   29.60
  -1  -5  -1   16.80   17.70
   1   5   1  -24.20   37.00
   1   5   1   -3.10   30.40
   1   5   1  -16.80   24.40
  -2  -5  -1   53.79   33.80
  -2  -5  -1   69.89   36.90
  -2  -5  -1   45.00   22.00
  -2  -5  -1    0.90   35.60
   2   5   1   36.90   37.90
   2   5   1  -18.70   29.20
   2   5   1   16.30   44.00
  -3  -5  -1   -2.50   35.50
  -3  -5  -1    2.10   20.30
  -3  -5  -1  -36.50   43.90
  -3  -5  -1   -9.00   43.20
   3   5   1  -36.70   44.90
   3   5   1  -50.19   32.00
  -4  -5  -1   26.20   49.80
  -4  -5  -1   15.20   39.50
  -4  -5  -1   24.30   49.99
  -4  -5  -1   18.50   25.10
   4   5   1   17.60   36.20
   4   5   1  -27.70   50.49
   8  -6  -1  552.64   74.29
   8  -6  -1  380.66   49.20
   8  -6  -1  484.35   73.69
  -8   6   1  450.85   63.59
  -8   6   1  366.56   59.59
   7  -6  -1  349.47   66.49
   7  -6  -1  303.17   39.90
   7  -6  -1  250.87   50.89
  -7   6   1  294.37   50.39
  -7   6   1  371.66   68.59
   6  -6  -1   -5.20   28.90
   6  -6  -1   -2.80   32.90
   6  -6  -1    7.30   17.20
  -6   6   1  -40.50   21.70
  -6   6   1  -20.10   27.50
  -6   6   1    8.10   26.20
   5  -6  -1   -8.80   31.40
   5  -6  -1    0.60   26.10
  -5   6   1  -18.80   23.80
  -5   6   1  -15.50   19.10
  -5   6   1  -14.50   24.30
   4  -6  -1   17.20   25.90
   4  -6  -1    2.70   23.20
   4  -6  -1    6.00   24.80
  -4   6   1   10.20   21.20
  -4   6   1   52.09   27.40
  -4   6   1   30.70   24.40
   3  -6  -1  222.88   37.60
   3  -6  -1  146.69   28.90
   3  -6  -1  168.88   32.80
  -3   6   1  213.68   33.40
  -3   6   1  210.58   30.50
  -3   6   1  255.47   37.20
   2  -6  -1  130.59   33.20
   2  -6  -1   86.29   23.60
   2  -6  -1  112.79   34.90
  -2   6   1  176.38   30.70
  -2   6   1   77.09   38.00
  -2   6   1  109.79   23.10
  -2   6   1  162.08   38.80
   1  -6  -1    0.90   23.50
   1  -6  -1   -1.90   27.70
   1  -6  -1  -11.30   16.00
  -1   6   1   17.70   16.20
  -1   6   1    6.70   30.80
  -1   6   1   -4.40   24.10
  -1   6   1   10.10   34.20
   0  -6  -1   52.39   33.10
   0  -6  -1   46.40   36.50
   0   6   1   84.09   41.90
   0   6   1   76.29   43.20
   0   6   1   32.70   29.50
  -1  -6  -1  -16.80   36.40
  -1  -6  -1   31.70   21.80
  -1  -6  -1   21.60   41.60
  -1  -6  -1  -11.80   33.50
   1   6   1   19.20   10.60
   1   6   1  -29.20   43.90
   1   6   1   -3.10   28.70
   1   6   1   30.90   39.50
  -2  -6  -1   -7.80   41.00
  -2  -6  -1   -9.70   37.60
  -2  -6  -1   29.10   25.10
  -2  -6  -1  -12.40   43.90
   2   6   1  -42.40   30.80
   2   6   1  -67.79   45.00
   8  -7  -1  216.48   62.89
   8  -7  -1  237.38   36.70
  -8   7   1  240.48   54.69
  -8   7   1  287.47   56.59
   7  -7  -1  340.97   47.60
   7  -7  -1  335.97   66.09
  -7   7   1  477.15   62.89
  -7   7   1  357.06   56.09
   6  -7  -1   35.10   45.00
   6  -7  -1   99.99   26.40
   6  -7  -1   52.49   40.40
  -6   7   1   43.20   30.20
  -6   7   1   86.39   36.60
  -6   7   1   66.79   39.40
   5  -7  -1  -11.30   24.80
   5  -7  -1  -30.60   29.10
  -5   7   1    7.20   23.30
  -5   7   1   14.90   29.20
  -5   7   1  -20.60   27.00
   4  -7  -1   44.90   31.10
   4  -7  -1   15.70    6.60
   4  -7  -1   10.40   26.80
   4  -7  -1   -4.50   22.20
  -4   7   1   36.50   30.20
  -4   7   1   10.80   22.80
  -4   7   1   40.90   30.70
   3  -7  -1   29.50   33.10
   3  -7  -1   57.49   23.50
   3  -7  -1   59.09   28.60
  -3   7   1   13.60   37.90
  -3   7   1  105.19   36.30
  -3   7   1   60.89   29.50
   2  -7  -1   29.70   29.10
   2  -7  -1   46.10   22.50
   2  -7  -1   40.00   36.70
  -2   7   1   25.70   36.90
  -2   7   1   56.29   40.10
  -2   7   1   38.90   30.60
  -2   7   1    9.50   26.80
   1  -7  -1    4.70   29.90
   1  -7  -1    7.00   21.00
   1  -7  -1  -16.70   35.10
  -1   7   1   12.10   19.70
  -1   7   1    0.90   40.80
  -1   7   1    9.60   41.50
  -1   7   1  -40.60   27.40
   0  -7  -1  -37.30   35.00
   0  -7  -1    4.10   21.80
  -1  -7  -1   27.40   24.30
  -1  -7  -1  -22.90   35.30
  -1  -7  -1   46.20   42.30
   1   7   1   -2.20    8.60
   1   7   1  -43.90   31.80
   1   7   1  -33.50   47.80
   7  -8  -1   62.09   24.50
   7  -8  -1   28.90   44.70
  -7   8   1   24.90   32.10
  -7   8   1   38.70   39.00
  -7   8   1   50.69   36.50
  -6   8   1   -2.00   27.80
  -6   8   1  -25.80   34.40
   5  -8  -1   15.40   15.40
   5  -8  -1   29.40   26.40
  -5   8   1   74.09   32.10
  -5   8   1  -18.00   35.90
  -5   8   1  -29.90   37.10
   4  -8  -1  -32.00   28.30
   4  -8  -1   21.70   13.40
   4  -8  -1  -20.40   22.80
  -4   8   1  -58.19   33.90
  -4   8   1   -7.90   25.30
  -4   8   1  -56.99   30.30
   3  -8  -1  -35.00   29.80
   3  -8  -1    2.60   19.20
   3  -8  -1  -62.69   33.50
  -3   8   1  -51.69   45.40
  -3   8   1  -41.70   38.20
  -3   8   1  -24.10   23.10
   2  -8  -1   24.70   33.70
   2  -8  -1   16.30   40.80
   2  -8  -1   32.50   23.70
  -2   8   1   14.40   42.50
  -2   8   1    8.80   33.20
  -2   8   1   33.90   23.00
  -2   8   1  -45.70   48.20
   1  -8  -1  -23.20   37.90
   1  -8  -1  -13.10   21.90
   1  -8  -1  -16.90   34.20
  -1   8   1  -19.20   28.60
  -1   8   1  -54.29   43.30
   0  -8  -1    1.10   44.10
   0  -8  -1    3.70   23.20
   0  -8  -1  -40.50   34.40
   0   8   1  -52.69   43.20
   6  -9  -1  -14.70   29.10
   6  -9  -1    2.30    9.70
  -6   9   1  -12.50   35.30
  -6   9   1  -51.99   26.90
   5  -9  -1  -55.29   29.10
   5  -9  -1  -24.30   23.70
  -5   9   1  -29.50   27.20
  -5   9   1  -58.89   31.10
  -5   9   1  -11.80   36.00
   4  -9  -1  -34.40   28.50
   4  -9  -1  -24.10   20.30
  -4   9   1  -24.50   24.00
  -4   9   1  -44.40   34.10
  -4   9   1  -24.40   38.50
   3  -9  -1    3.20   20.30
   3  -9  -1  -18.50   34.80
   3  -9  -1   -1.10   36.60
  -3   9   1  -46.40   33.80
  -3   9   1  -38.00   40.70
  -3   9   1  -34.90   23.30
  -2   9  -2   61.79   47.30
  -2   9  -2   19.80   31.60
   2  -9   2   81.59   43.00
   2  -9   2   29.60   36.00
   2  -9   2   19.70   27.90
  -3   9  -2   32.80   33.80
  -3   9  -2   92.89   47.30
  -3   9  -2   41.20   40.10
  -3   9  -2   47.70   54.59
   3  -9   2   71.79   37.80
   3  -9   2   95.29   44.80
   3  -9   2   56.79   30.80
  -4   9  -2  114.99   39.00
  -4   9  -2   99.99   42.30
  -4   9  -2  157.28   45.60
  -4   9  -2  169.08   56.79
   4  -9   2   85.79   36.60
   4  -9   2  145.49   47.50
   4  -9   2   51.79   33.90
  -5   9  -2  154.38   45.80
   5  -9   2  135.09   39.30
  -6   9  -2   47.40   37.70
  -6   9  -2  -32.10   42.50
  -6   9  -2   15.30   40.70
   6  -9   2  -29.00   30.30
   6  -9   2  -40.20   57.89
   6  -9   2   66.09   48.50
   0   8  -2   14.50   20.50
   0   8  -2  -19.80   47.30
   0  -8   2    5.00   28.20
   0  -8   2   34.60   42.20
   0  -8   2   -3.50   37.30
  -1   8  -2    3.30   34.20
  -1   8  -2    3.90   25.30
  -1   8  -2  -22.70   54.99
  -1   8  -2   39.50   48.50
   1  -8   2   24.30   40.90
   1  -8   2   48.60   38.50
   1  -8   2   21.70   26.90
  -2   8  -2   27.80   30.20
  -2   8  -2   89.99   45.30
  -2   8  -2  144.49   53.39
  -2   8  -2   -5.50   32.60
   2  -8   2    2.20   28.20
   2  -8   2    2.80   30.30
   2  -8   2   -1.10   37.60
  -3   8  -2  245.58   47.50
  -3   8  -2  160.68   42.20
   3  -8   2  225.68   43.40
   3  -8   2  271.97   50.89
  -4   8  -2 1049.09   96.99
  -4   8  -2  865.81   92.89
  -4   8  -2  897.31   95.89
   4  -8   2  713.53   90.59
   4  -8   2  921.31   98.79
  -5   8  -2  768.02   81.09
  -5   8  -2  664.83   81.69
   5  -8   2  629.64   82.89
  -6   8  -2   96.09   39.20
  -6   8  -2   -4.40   34.60
  -6   8  -2   22.60   42.00
   6  -8   2   12.80   33.30
   6  -8   2   80.89   47.20
   6  -8   2   52.69   44.00
  -7   8  -2   42.70   37.90
  -7   8  -2   50.09   41.00
  -7   8  -2   52.89   42.90
   7  -8   2  -40.40   43.10
   7  -8   2   17.40   43.40
   7  -8   2   -5.40   21.50
   2   7  -2    5.70   13.40
   2   7  -2  -46.90   50.29
  -2  -7   2   47.70   43.30
  -2  -7   2   -1.10   27.80
  -2  -7   2   46.80   41.00
  -2  -7   2    4.40   50.29
   1   7  -2   -2.10   45.50
   1   7  -2   -8.80   45.60
  -1  -7   2   12.30   46.20
  -1  -7   2   27.00   25.90
  -1  -7   2   19.50   37.40
  -1  -7   2   11.50   38.40
   0   7  -2  -13.80   22.30
   0   7  -2  -29.50   25.90
   0   7  -2   13.50   40.90
   0   7  -2   14.10   44.20
   0  -7   2    0.20   24.00
   0  -7   2   -3.20   32.50
   0  -7   2   -4.00   34.30
  -1   7  -2   28.50   37.50
  -1   7  -2   45.10   41.40
  -1   7  -2   -5.30   21.60
  -1   7  -2    7.60   27.50
   1  -7   2   50.29   30.20
   1  -7   2   -2.30   21.40
   1  -7   2   23.70   33.70
  -2   7  -2   13.30   35.70
  -2   7  -2   65.09   34.90
  -2   7  -2    9.60   25.50
  -2   7  -2   25.70   28.10
   2  -7   2   16.50   24.40
   2  -7   2   43.90   32.10
   2  -7   2   18.00   26.90
  -3   7  -2    9.30   28.20
  -3   7  -2   58.29   30.90
  -3   7  -2   25.40   23.50
  -3   7  -2  -18.30   33.80
   3  -7   2  -20.10   24.40
   3  -7   2   25.30   31.60
   3  -7   2   -6.40   21.00
  -4   7  -2  331.47   49.00
  -4   7  -2  321.57   47.50
  -4   7  -2  331.87   44.10
   4  -7   2  295.67   43.00
   4  -7   2  314.87   48.70
  -5   7  -2   10.70   28.30
  -5   7  -2    4.90   27.90
  -5   7  -2   -6.20   32.20
   5  -7   2   22.70   38.80
   5  -7   2    0.10   23.60
   5  -7   2   42.30   35.80
  -6   7  -2  129.19   38.20
  -6   7  -2  151.18   45.80
  -6   7  -2  172.78   44.10
   6  -7   2  152.08   38.70
   6  -7   2  152.88   49.20
   6  -7   2  155.18   45.70
  -7   7  -2   45.50   39.60
  -7   7  -2   -0.20   37.60
   7  -7   2   19.40   37.20
   7  -7   2  -41.30   21.20
   7  -7   2  -11.80   46.10
  -8   7  -2   21.70   34.20
  -8   7  -2  -17.40   35.30
   8  -7   2  -34.90   48.60
   8  -7   2   -8.50   19.70
   3   6  -2   -1.40   19.60
   3   6  -2   10.60   51.89
  -3  -6   2   21.50   42.10
  -3  -6   2   -8.70   26.20
  -3  -6   2   65.29   54.39
  -3  -6   2   53.79   41.60
   2   6  -2   94.79   13.30
   2   6  -2   60.69   52.19
   2   6  -2   66.29   45.00
  -2  -6   2   78.49   43.50
  -2  -6   2   59.49   30.30
  -2  -6   2   16.80   38.60
  -2  -6   2  204.98   50.59
   1   6  -2   -3.20   38.60
   1   6  -2    5.10    9.90
   1   6  -2   23.10   25.60
   1   6  -2   17.40   36.20
  -1  -6   2   75.19   36.10
  -1  -6   2   35.40   33.30
  -1  -6   2    6.50   21.10
  -1  -6   2    3.50   32.00
   0   6  -2  117.79   39.20
   0   6  -2  112.09   24.10
   0   6  -2   51.09   26.10
   0   6  -2   57.59   38.00
   0  -6   2   77.59   24.00
   0  -6   2  108.09   45.90
   0  -6   2   87.69   34.20
   0  -6   2   87.69   30.90
  -1   6  -2  -10.90   23.20
  -1   6  -2  -29.80   21.60
  -1   6  -2  -30.20   29.90
   1  -6   2   -7.60   18.30
   1  -6   2    0.90   23.60
   1  -6   2  -43.50   24.10
  -2   6  -2   16.90   17.90
  -2   6  -2  -13.10   34.30
  -2   6  -2   -9.50   28.50
   2  -6   2    1.80   10.60
   2  -6   2  -38.90   24.90
   2  -6   2  -38.70   21.40
   2  -6   2  -10.50   17.60
  -3   6  -2  139.99   34.00
  -3   6  -2  103.29   35.90
  -3   6  -2  103.19   28.80
   3  -6   2   94.89   33.60
   3  -6   2   38.10   27.40
   3  -6   2  105.19   26.00
  -4   6  -2   32.90   25.30
  -4   6  -2   12.00   23.00
   4  -6   2   30.60   29.70
   4  -6   2    9.30   21.30
  -5   6  -2    1.80   23.10
  -5   6  -2    0.30   26.90
  -5   6  -2   -9.30   23.60
   5  -6   2    1.60   22.80
   5  -6   2  -20.40   31.50
   5  -6   2  -28.50   27.90
  -6   6  -2  -20.80   24.50
  -6   6  -2   10.30   31.80
  -6   6  -2  -16.40   29.60
   6  -6   2   -4.10   16.10
   6  -6   2  -15.80   31.60
   6  -6   2   60.59   41.50
  -7   6  -2  -20.40   34.30
   7  -6   2   17.10   20.10
   7  -6   2  -36.30   47.10
  -8   6  -2  -64.49   35.40
   8  -6   2    0.80   50.79
   8  -6   2   -8.60   18.00
   4   5  -2   19.40   21.60
   4   5  -2   65.29   54.39
  -4  -5   2  147.49   50.99
  -4  -5   2    8.70   27.80
  -4  -5   2  110.69   47.10
  -4  -5   2   30.80   45.10
   3   5  -2   31.00   25.50
   3   5  -2  -10.60   16.40
   3   5  -2  -58.29   43.90
   3   5  -2   23.70   40.00
  -3  -5   2   -7.80   25.10
  -3  -5   2   14.40   36.90
  -3  -5   2   -3.30   37.40
  -3  -5   2   60.29   43.20
   2   5  -2  -19.00   34.10
   2   5  -2   42.80   51.39
   2   5  -2  -10.80   12.90
   2   5  -2   49.10   26.20
  -2  -5   2   11.00   22.40
  -2  -5   2   28.40   33.60
  -2  -5   2   18.90   32.00
  -2  -5   2    9.90   30.00
   1   5  -2  -28.00   15.40
   1   5  -2    1.40   21.20
   1   5  -2  -15.60   32.50
  -1  -5   2  -11.90   17.20
  -1  -5   2  -14.00   27.20
  -1  -5   2   29.20   24.80
   0   5  -2   37.30   30.90
   0   5  -2   57.09   17.20
   0   5  -2    7.70   20.60
   0  -5   2   46.40   22.90
   0  -5   2   46.30   26.90
   0  -5   2   45.90   18.20
  -1   5  -2  -12.20   25.40
  -1   5  -2   12.90   16.80
  -1   5  -2   -2.30   19.10
  -1   5  -2  -15.10   24.50
   1  -5   2  -20.70   19.60
   1  -5   2  -26.60   21.10
   1  -5   2   -2.80   16.10
   1  -5   2    9.80   10.20
  -2   5  -2   64.39   21.20
  -2   5  -2   50.69   22.50
  -2   5  -2   77.99   28.00
   2  -5   2   36.80   20.90
   2  -5   2   67.99   27.50
   2  -5   2   20.80   19.20
  -3   5  -2  282.57   39.50
  -3   5  -2  311.27   39.50
  -3   5  -2  304.07   36.90
   3  -5   2  253.27   36.80
   3  -5   2  304.37   40.00
  -4   5  -2   16.00   20.70
  -4   5  -2   -4.10   24.40
  -4   5  -2   61.29   31.20
   4  -5   2    9.70   19.90
   4  -5   2   28.10   29.10
   4  -5   2   30.60   26.50
  -5   5  -2  456.85   56.69
  -5   5  -2  571.94   57.89
  -5   5  -2  477.05   58.69
   5  -5   2  559.64   77.29
   5  -5   2  444.06   57.59
  -6   5  -2  -30.10   27.80
  -6   5  -2   12.80   23.80
   6  -5   2   -6.20   39.60
   6  -5   2   -3.00   15.00
   6  -5   2   21.40   29.00
  -7   5  -2   15.00   40.80
  -7   5  -2  -23.10   24.50
  -7   5  -2  -14.50   35.20
   7  -5   2   -3.70   16.70
   7  -5   2   30.40   47.70
   7  -5   2   24.20   32.00
  -8   5  -2  -15.40   37.00
  -8   5  -2  -25.40   41.80
   8  -5   2    8.40   17.50
   8  -5   2  -27.50   48.90
   5   4  -2  -16.10   20.20
   5   4  -2  -25.10   53.99
  -5  -4   2   34.30   48.30
  -5  -4   2   96.59   53.69
  -5  -4   2  -39.20   30.50
  -5  -4   2   13.70   39.80
   4   4  -2   14.50   31.50
   4   4  -2    7.60   16.50
   4   4  -2   45.10   34.50
   4   4  -2   10.80   47.30
  -4  -4   2   39.30   46.30
  -4  -4   2   -7.20   43.80
  -4  -4   2   -4.70   34.30
   3   4  -2    7.40   25.40
   3   4  -2  -21.70   35.50
   3   4  -2   28.10   14.40
   3   4  -2    0.60   29.60
  -3  -4   2    3.80   36.80
  -3  -4   2   14.10   20.60
  -3  -4   2   14.30   34.10
  -3  -4   2    2.10   30.80
   2   4  -2 1221.18  119.09
   2   4  -2 1144.19  109.49
  -2  -4   2 1256.87  109.39
  -2  -4   2 1181.28  110.79
  -2  -4   2 1086.99  113.99
   1   4  -2  251.87   29.80
   1   4  -2  173.98   35.30
   1   4  -2  288.07   44.40
  -1  -4   2  285.57   36.80
  -1  -4   2  233.28   35.90
  -1  -4   2  166.38   39.90
   0   4  -2   -1.00   22.30
   0   4  -2   -6.10   23.80
   0   4  -2   14.90   14.20
   0   4  -2  -11.40   17.00
   0  -4   2    3.70   21.20
   0  -4   2    4.10   12.40
   0  -4   2   11.90   18.30
   0  -4   2   17.20   13.30
   0  -4   2  -39.90   20.60
  -1   4  -2  339.07   40.00
  -1   4  -2  425.16   38.60
  -1   4  -2  399.56   38.40
  -1   4  -2  374.66   43.50
   1  -4   2  277.57   42.20
   1  -4   2  287.27   39.40
   1  -4   2  322.27   37.30
  -2   4  -2  498.35   51.89
  -2   4  -2  524.65   54.59
  -2   4  -2  559.04   54.29
   2  -4   2  491.05   51.59
   2  -4   2  522.95   54.89
   2  -4   2  492.35   53.79
  -3   4  -2  925.81   85.29
  -3   4  -2  966.20   83.19
  -3   4  -2  769.92   82.69
   3  -4   2  742.33   85.39
   3  -4   2  899.41   82.69
   3  -4   2  842.22   83.99
  -4   4  -2  -37.00   22.40
   4  -4   2   24.40   24.20
   4  -4   2   -3.40   28.40
  -5   4  -2  -32.30   30.60
  -5   4  -2    8.30   25.90
  -5   4  -2   41.70   32.40
   5  -4   2   -8.00   33.50
   5  -4   2  -19.70   13.80
   5  -4   2   18.60   24.00
  -6   4  -2   66.09   50.19
  -6   4  -2   54.89   32.10
  -6   4  -2  -21.30   22.40
   6  -4   2   31.60   28.50
   6  -4   2   14.60   37.40
   6  -4   2   58.79   20.60
  -7   4  -2   17.40   27.90
  -7   4  -2   -0.80   34.10
  -7   4  -2  -18.00   32.90
   7  -4   2   24.30   15.80
   7  -4   2  -21.30   42.30
   7  -4   2  -17.20   28.10
  -8   4  -2   26.30   38.00
  -8   4  -2   47.30   44.60
   8  -4   2   35.10   52.69
   8  -4   2   43.50   17.90
   6   3  -2    9.40   52.49
  -6  -3   2   52.89   50.49
  -6  -3   2  -13.20   40.00
  -6  -3   2   69.89   49.99
  -6  -3   2   42.30   19.90
   5   3  -2  -70.49   46.10
   5   3  -2  -22.40   32.60
  -5  -3   2   -9.40   17.00
  -5  -3   2  -48.90   36.10
  -5  -3   2  -48.50   60.69
  -5  -3   2   11.30   44.50
   4   3  -2   15.60   27.40
   4   3  -2    4.20   38.00
   4   3  -2   33.30   30.20
  -4  -3   2   -1.00   36.90
  -4  -3   2   10.90   31.20
  -4  -3   2   38.90   37.70
   3   3  -2  590.84   56.89
  -3  -3   2  492.95   63.89
  -3  -3   2  429.36   66.19
   2   3  -2   23.90   22.30
   2   3  -2   60.89   20.60
   2   3  -2   15.90   28.90
   2   3  -2   60.09   25.70
  -2  -3   2   18.00   26.10
  -2  -3   2   68.89   25.80
   1   3  -2   23.30   15.40
   1   3  -2    6.50   15.90
   1   3  -2    4.00   19.40
   1   3  -2   -8.70   21.90
  -1  -3   2  -30.60   19.70
  -1  -3   2   32.00   19.60
  -1  -3   2    8.50   17.70
  -1  -3   2   23.80   14.50
   0   3  -2    6.90   14.20
   0   3  -2   24.10   12.10
   0   3  -2   31.80   20.20
   0  -3   2   20.20   11.90
   0  -3   2   23.80   10.70
   0  -3   2   26.10   18.60
   0  -3   2   -2.70   14.90
  -1   3  -2    9.40   14.60
  -1   3  -2    9.10   14.90
  -1   3  -2   -7.80   11.90
   1  -3   2   -1.40   14.50
   1  -3   2   -8.60   11.20
  -2   3  -2  602.44   57.89
  -2   3  -2  664.03   59.09
  -2   3  -2  514.25   58.39
   2  -3   2  620.74   58.39
  -3   3  -2  988.80  102.39
  -3   3  -2 1271.27  103.09
   3  -3   2 1112.29  102.39
   3  -3   2  972.00  105.19
   3  -3   2 1175.78  103.49
  -4   3  -2  221.18   37.90
  -4   3  -2  153.48   31.80
   4  -3   2  162.58   32.70
   4  -3   2  230.68   41.60
   4  -3   2  143.39   22.00
  -5   3  -2  257.57   43.80
  -5   3  -2  319.17   46.20
  -5   3  -2  436.26   50.69
   5  -3   2  356.16   36.10
   5  -3   2  365.56   45.00
   5  -3   2  457.55   55.69
  -6   3  -2   -8.90   23.60
  -6   3  -2  -11.30   29.60
  -6   3  -2  -32.90   26.30
  -6   3  -2    4.90   35.50
   6  -3   2   25.70   39.00
   6  -3   2   23.90   28.20
   6  -3   2    3.20   12.90
  -7   3  -2   19.50   28.40
  -7   3  -2  -21.60   33.60
  -7   3  -2   12.80   38.20
   7  -3   2   44.00   31.90
   7  -3   2  -66.09   42.20
   7  -3   2    8.20   14.20
  -8   3  -2   13.40   37.90
  -8   3  -2  -21.70   44.00
  -8   3  -2  -37.10   35.90
   8  -3   2    2.30   14.60
   8  -3   2  -30.70   52.19
   7   2  -2  -29.50   48.80
  -7  -2   2  -15.50   37.20
  -7  -2   2   18.90   50.49
  -7  -2   2    4.80   17.70
  -7  -2   2  -35.10   45.00
   6   2  -2   42.50   53.39
   6   2  -2   65.09   38.60
  -6  -2   2   82.49   67.69
  -6  -2   2   88.79   21.80
  -6  -2   2   28.10   40.10
  -6  -2   2   96.09   48.10
   5   2  -2   49.40   33.10
   5   2  -2   -0.10   29.40
   5   2  -2   47.30   40.50
  -5  -2   2   34.00   37.00
  -5  -2   2   16.40   32.70
  -5  -2   2   60.49   18.80
  -5  -2   2    3.50   40.90
   4   2  -2  141.19   52.09
   4   2  -2  201.58   40.00
  -4  -2   2  208.38   26.60
  -4  -2   2  109.39   40.70
   3   2  -2   37.80   25.60
   3   2  -2   84.09   35.60
  -3  -2   2   84.29   30.00
  -3  -2   2   62.29   35.00
  -3  -2   2  102.99   29.90
   2   2  -2  -13.10   16.70
   2   2  -2  -13.00   22.40
   2   2  -2    1.20   17.00
   2   2  -2  -10.50   20.50
  -2  -2   2   26.00   21.10
  -2  -2   2   12.80   19.00
  -2  -2   2  -31.10   21.00
   1   2  -2 7869.11  725.23
   1   2  -2 8649.53  727.43
  -1  -2   2 7871.41  726.83
  -1  -2   2 9649.43  726.53
  -1  -2   2 7940.31  725.43
   0   2  -2  157.38   20.50
   0   2  -2  216.08   24.50
   0   2  -2  153.18   20.00
   0  -2   2  161.08   19.50
   0  -2   2  153.28   23.00
   0  -2   2  157.68   21.90
  -1   2  -2  151.78   23.30
  -1   2  -2  176.88   21.60
   1  -2   2  134.29   21.70
  -2   2  -2   13.20   16.40
  -2   2  -2   50.79   21.30
   2  -2   2   17.90   15.80
   2  -2   2   32.30   22.80
  -3   2  -2  147.39   25.70
  -3   2  -2  147.99   29.50
  -3   2  -2  139.09   26.40
   3  -2   2  168.78   27.10
   3  -2   2  164.18   18.00
   3  -2   2  153.18   34.30
  -4   2  -2  752.72   77.89
  -4   2  -2  875.11   85.19
  -4   2  -2  796.62   82.99
   4  -2   2  917.51   75.29
   4  -2   2  758.22   81.59
   4  -2   2  923.61   89.29
  -5   2  -2   -2.40   28.20
  -5   2  -2  -29.20   26.60
   5  -2   2    6.80   23.60
   5  -2   2   -8.60    9.80
   5  -2   2  -21.40   31.80
  -6   2  -2   53.59   16.40
  -6   2  -2    6.70   31.70
  -6   2  -2  -21.60   44.50
  -6   2  -2    2.50   30.10
   6  -2   2   40.90   13.00
   6  -2   2   27.90   29.70
   6  -2   2   21.10   42.70
  -7   2  -2   -1.00   15.70
  -7   2  -2  -29.80   33.40
  -7   2  -2   12.90   41.40
  -7   2  -2   -3.70   35.50
   7  -2   2    0.50   12.30
   7  -2   2   -0.80   29.90
   7  -2   2  -37.30   43.60
  -8   2  -2  -16.00   41.80
  -8   2  -2  -15.40   37.30
  -8   2  -2  -27.90   40.70
  -8   2  -2   14.20   17.50
   8  -2   2  -52.59   50.09
   7   1  -2   33.70   31.40
   7   1  -2  -91.39   47.90
  -7  -1   2  -19.30   49.30
  -7  -1   2    3.30   45.90
  -7  -1   2   -4.90   15.60
   6   1  -2  -19.40   41.60
   6   1  -2  -13.80   29.60
   6   1  -2   45.10   41.90
  -6  -1   2    3.40   15.80
  -6  -1   2  -17.70   38.20
  -6  -1   2  -58.29   31.20
  -6  -1   2   -3.40   43.30
   5   1  -2  210.18   36.20
   5   1  -2  115.29   37.90
   5   1  -2  131.39   47.30
  -5  -1   2  245.38   27.10
  -5  -1   2  164.88   48.10
  -5  -1   2  205.18   39.90
   4   1  -2  528.85   60.59
   4   1  -2  340.67   50.79
   4   1  -2  421.86   50.89
  -4  -1   2  478.95   44.00
  -4  -1   2  547.65   61.79
  -4  -1   2  417.66   52.79
  -4  -1   2  358.56   58.19
   3   1  -2  -23.60   24.60
   3   1  -2  -30.00   22.30
   3   1  -2   10.60   20.70
  -3  -1   2    1.60   11.50
  -3  -1   2   53.59   23.50
  -3  -1   2  -16.90   26.70
  -3  -1   2   -3.00   21.20
   2   1  -2 9999.00  802.52
   2   1  -2 8285.77  802.82
  -2  -1   2 8994.80  801.82
  -2  -1   2 9796.72  799.92
   1   1  -2  910.11   94.59
   1   1  -2 1090.99   93.99
  -1  -1   2 1077.29   94.29
  -1  -1   2 1159.58   94.29
   0   1  -2   97.69   12.00
   0  -1   2   85.79   11.20
   0  -1   2   96.59   12.10
   0  -1   2   83.89   11.60
  -1   1  -2  999.50   91.89
  -1   1  -2  906.41   89.69
  -1   1  -2 1105.29   91.09
   1  -1   2  993.90   92.29
   1  -1   2 1053.79   90.89
  -2   1  -2  274.37   33.00
  -2   1  -2  295.47   31.40
  -2   1  -2  292.97   36.00
   2  -1   2  271.97   37.50
   2  -1   2  255.87   31.80
  -3   1  -2  107.09   21.40
  -3   1  -2   93.89   25.00
  -3   1  -2  115.39   29.40
   3  -1   2  112.89   31.10
   3  -1   2  126.79   23.20
   3  -1   2   81.39   11.70
  -4   1  -2  317.37   42.70
  -4   1  -2  229.78   35.70
  -4   1  -2  211.18   34.20
   4  -1   2  280.87   36.50
   4  -1   2  265.17   44.60
   4  -1   2  268.57   25.20
  -5   1  -2    2.20   29.70
  -5   1  -2  -20.00   26.80
  -5   1  -2   14.30   11.30
  -5   1  -2  -35.90   33.00
   5  -1   2   -5.50   34.10
   5  -1   2  -12.10   34.10
   5  -1   2   28.20    9.50
  -6   1  -2  -11.30   38.50
  -6   1  -2  -10.30   37.70
  -6   1  -2   -1.60   12.50
  -6   1  -2   20.10   34.10
   6  -1   2    1.10   30.40
   6  -1   2   25.30   44.20
  -7   1  -2  -25.40   40.50
  -7   1  -2   49.50   47.50
  -7   1  -2  -16.40   36.20
   7  -1   2  -26.80   48.30
   8   0  -2  -40.30   49.70
  -8   0   2   28.30   17.50
  -8   0   2  -32.20   37.90
  -8   0   2  -30.60   48.10
  -8   0   2  -39.60   48.40
   7   0  -2   -1.90   33.60
  -7   0   2    4.80   15.10
  -7   0   2   16.80   49.70
  -7   0   2   -9.00   36.30
  -7   0   2   -1.60   43.70
   6   0  -2   50.59   29.60
   6   0  -2   40.10   40.40
  -6   0   2   86.69   18.00
  -6   0   2   65.39   40.20
  -6   0   2   81.89   35.10
  -6   0   2    1.00   29.30
  -5   0   2    6.90   13.30
  -5   0   2  -20.90   26.50
   4   0  -2  688.73   73.29
   4   0  -2  758.32   78.69
  -4   0   2  765.82   73.49
  -4   0   2  834.42   75.19
   3   0  -2   34.90    9.20
   3   0  -2  -13.30   15.80
  -3   0   2  -12.60   19.00
  -3   0   2   19.60    9.30
   2   0  -2 2355.36  212.58
   2   0  -2 2803.52  212.08
   2   0  -2 2363.56  214.08
  -2   0   2 2201.18  212.68
  -2   0   2 2545.35  211.98
  -2   0   2 2769.22  212.68
  -2   0   2 2046.80  213.28
  -1   0   2  146.09   15.10
  -1   0   2  164.98   14.50
   0   0  -2  240.58   22.30
   0   0   2  228.78   21.60
   0   0   2  196.58   22.20
  -1   0  -2 2181.98  181.28
  -1   0  -2 1871.01  176.68
   1   0   2 2268.47  179.88
   1   0   2 1777.72  176.88
   1   0   2 2140.69  180.78
  -2   0  -2  -11.40   14.50
  -2   0  -2    4.20    4.20
  -2   0  -2  -14.70   17.70
   2   0   2  -15.70   20.30
   2   0   2  -15.50   16.50
  -3   0  -2  250.97   36.00
  -3   0  -2  354.16   47.40
  -3   0  -2  283.17   26.90
  -3   0  -2  289.77   37.60
   3   0   2  271.17   38.80
   3   0   2  298.17   44.50
  -4   0  -2   74.29   28.70
  -4   0  -2   80.29   29.60
  -4   0  -2   64.59   33.30
   4   0   2   44.90   33.70
   4   0   2   55.09   26.10
   4   0   2   44.70   27.20
  -5   0  -2   20.20   11.10
  -5   0  -2  -31.20   38.80
  -5   0  -2  -27.70   27.70
  -5   0  -2   -1.70   30.80
   5   0   2  -43.10   37.30
   5   0   2  -22.80   27.40
   5   0   2  -26.30   29.20
  -6   0  -2   22.30   41.80
  -6   0  -2  -38.80   37.60
  -6   0  -2    1.50   12.30
  -6   0  -2  -15.70   29.10
   6   0   2  -46.20   40.00
   6   0   2    0.20   31.80
  -7   0  -2  -15.50   48.70
  -7   0  -2  -25.50   45.10
  -7   0  -2   -7.90   38.40
  -7   0  -2    0.20   15.70
   7   0   2  -15.10   50.09
   7   0   2  -82.69   50.39
   8  -1  -2  -26.90   60.89
  -8   1   2  -35.00   39.20
  -8   1   2  -37.10   51.79
  -8   1   2    2.80   16.10
  -8   1   2  -61.09   36.10
   7  -1  -2   55.19   33.30
   7  -1  -2   36.60   48.30
  -7   1   2   76.29   39.60
  -7   1   2   91.29   37.90
  -7   1   2   54.39   47.00
  -7   1   2   79.89   20.50
   6  -1  -2   15.10   26.10
   6  -1  -2   70.39   15.50
   6  -1  -2   14.90   38.90
  -6   1   2   62.49   25.90
  -6   1   2   57.39   37.50
  -6   1   2   39.20   30.20
  -6   1   2  -17.60   29.20
   5  -1  -2    7.70   11.60
   5  -1  -2    4.20   23.30
   5  -1  -2   -8.50   33.00
  -5   1   2  -40.20   42.50
  -5   1   2   -1.50   11.60
  -5   1   2   -6.70   28.00
   4  -1  -2    4.40   26.80
   4  -1  -2   37.90   20.70
   4  -1  -2   56.39   13.10
  -4   1   2   -3.30   22.20
  -4   1   2   38.90   26.00
  -4   1   2   47.30   12.50
  -4   1   2   46.10   22.40
   3  -1  -2  322.67   40.70
  -3   1   2  385.66   39.50
  -3   1   2  355.56   35.90
  -3   1   2  449.36   41.50
   2  -1  -2   55.79   12.40
   2  -1  -2   61.29   11.70
   2  -1  -2   18.90   16.40
  -2   1   2   51.29   11.00
  -2   1   2   45.60   12.80
  -2   1   2   59.59   16.20
   1  -1  -2 1924.91  170.88
   1  -1  -2 1722.63  170.28
   1  -1  -2 2025.70  170.38
   1  -1  -2 2035.20  170.58
  -1   1   2 2120.29  170.58
  -1   1   2 1741.43  170.18
  -1   1   2 2049.70  170.28
  -1   1   2 2072.59  170.88
   0  -1  -2 3575.34  315.47
   0  -1  -2 3859.51  317.47
   0   1   2 3693.23  316.97
   0   1   2 3407.66  315.57
  -1  -1  -2    1.10   13.80
  -1  -1  -2  -10.60   22.20
  -1  -1  -2   -7.10   16.90
   1   1   2  -15.40   21.70
   1   1   2   -6.70   17.80
   1   1   2  -20.70   14.60
  -2  -1  -2  -21.50   18.70
  -2  -1  -2   14.30   18.30
  -2  -1  -2  -28.70   27.70
   2   1   2  -41.30   25.40
   2   1   2  -12.90   22.40
   2   1   2  -13.00   19.10
  -3  -1  -2    8.00    7.80
  -3  -1  -2    3.00   23.60
  -3  -1  -2   16.90   31.70
  -3  -1  -2  -31.40   21.50
   3   1   2    1.10   26.50
   3   1   2    1.00   30.30
   3   1   2  -39.40   22.90
  -4  -1  -2  -28.00   28.80
  -4  -1  -2  -21.60   24.30
  -4  -1  -2  -18.40   34.80
  -4  -1  -2    4.40    8.60
   4   1   2  -27.00   25.00
   4   1   2  -14.10   35.70
  -5  -1  -2  -41.60   28.40
  -5  -1  -2  -16.60   33.90
  -5  -1  -2  -14.30   39.70
  -5  -1  -2   -3.40    9.80
   5   1   2  -29.70   37.50
   5   1   2   -1.90   33.00
   5   1   2  -18.40   30.70
  -6  -1  -2    5.30   46.10
  -6  -1  -2   -5.60   12.20
  -6  -1  -2   -7.20   42.30
  -6  -1  -2  -38.00   33.30
   6   1   2  -48.90   46.00
   6   1   2    7.20   34.90
   8  -2  -2   59.69   19.60
   8  -2  -2   53.29   36.30
   8  -2  -2   45.90   53.09
  -8   2   2   98.69   21.90
  -8   2   2   16.40   40.10
  -8   2   2   83.89   41.90
  -8   2   2   41.10   50.29
   7  -2  -2    0.90   28.20
   7  -2  -2  -12.50   40.10
   7  -2  -2   10.10   16.00
  -7   2   2    9.20   15.50
  -7   2   2   31.20   34.70
  -7   2   2   28.00   38.20
  -7   2   2  -27.70   31.80
   6  -2  -2  -26.50   23.70
   6  -2  -2    9.20   13.70
   6  -2  -2  -44.20   34.10
  -6   2   2  -20.60   14.00
  -6   2   2  -11.60   30.30
   5  -2  -2    6.30   12.90
  -5   2   2  -19.80   11.90
  -5   2   2  -40.30   27.10
   4  -2  -2  212.28   28.10
   4  -2  -2  173.18   34.10
   4  -2  -2  188.08   24.30
  -4   2   2  189.68   29.00
  -4   2   2  220.88   32.80
  -4   2   2  176.58   23.50
   3  -2  -2   57.29   16.00
   3  -2  -2   68.89   14.10
   3  -2  -2   36.70   20.10
  -3   2   2   42.50   13.00
  -3   2   2   33.90   15.90
   2  -2  -2   65.29   14.10
   2  -2  -2   47.70   16.60
   2  -2  -2   83.09   14.70
   2  -2  -2   51.19   14.70
  -2   2   2   59.99   14.10
  -2   2   2   83.89   13.90
  -2   2   2   68.49   17.10
   1  -2  -2  769.12   71.89
   1  -2  -2  750.62   75.59
  -1   2   2  814.92   71.79
  -1   2   2  858.91   73.79
  -1   2   2  867.01   75.49
   0  -2  -2  -24.30   19.80
   0  -2  -2   -1.50   13.90
   0   2   2  -20.20   19.00
   0   2   2   -3.30   14.40
  -1  -2  -2   39.00   27.40
  -1  -2  -2   71.99   22.70
   1   2   2   97.89   21.40
   1   2   2   53.39   22.70
   1   2   2   25.60   25.30
  -2  -2  -2  -16.30   31.50
  -2  -2  -2   30.50   23.00
  -2  -2  -2  -27.70   22.20
   2   2   2  -35.70   24.20
  -3  -2  -2  -34.50   23.90
  -3  -2  -2  -55.19   32.50
  -3  -2  -2   -7.40   35.10
   3   2   2  -39.20   25.70
   3   2   2  -46.60   33.40
  -4  -2  -2   87.59   33.90
  -4  -2  -2    4.60   39.70
  -4  -2  -2   -7.00   26.80
   4   2   2   26.90   31.00
   4   2   2   12.60   31.40
   4   2   2   31.80   40.70
  -5  -2  -2  -23.30   31.80
  -5  -2  -2   21.10   46.90
  -5  -2  -2    7.70   11.70
  -5  -2  -2    2.00   43.90
   5   2   2  -22.60   35.00
   5   2   2    7.10   37.00
   5   2   2  -27.30   43.00
  -6  -2  -2   39.40   19.40
  -6  -2  -2  -37.20   32.10
  -6  -2  -2   15.40   49.50
   6   2   2   26.10   44.20
   6   2   2   65.89   33.00
   6   2   2  -57.99   43.80
   9  -3  -2  -40.00   52.99
   9  -3  -2   31.20   22.10
  -9   3   2   13.00   38.80
  -9   3   2  -11.40   39.30
  -9   3   2  -25.00   49.90
  -9   3   2    8.60   18.30
   8  -3  -2   48.90   22.90
   8  -3  -2  119.89   54.59
   8  -3  -2   57.89   34.10
  -8   3   2   68.99   45.80
  -8   3   2   47.90   21.10
  -8   3   2   73.79   41.90
  -8   3   2  124.79   42.90
   7  -3  -2    4.30   16.00
   7  -3  -2   -8.90   26.20
   7  -3  -2  -40.10   35.30
  -7   3   2  -33.30   29.00
  -7   3   2   10.00   15.60
  -7   3   2  -52.69   33.60
  -7   3   2    3.80   34.40
   6  -3  -2   27.00   15.90
   6  -3  -2  -59.29   31.40
   6  -3  -2  -18.20   23.10
  -6   3   2  -11.60   23.60
  -6   3   2   14.40   31.30
  -6   3   2  -32.90   26.30
   5  -3  -2  -15.50   20.50
   5  -3  -2  -53.69   28.40
   5  -3  -2   34.60   15.20
  -5   3   2   -3.80   42.00
  -5   3   2  -28.90   14.60
   4  -3  -2  445.36   45.80
   4  -3  -2  469.05   42.90
   4  -3  -2  447.36   51.29
  -4   3   2  339.07   44.30
  -4   3   2  362.96   44.90
   3  -3  -2 1557.64  138.49
   3  -3  -2 1533.05  136.79
  -3   3   2 1556.34  138.19
  -3   3   2 1654.53  138.09
  -3   3   2 1409.26  137.79
   2  -3  -2  245.48   30.40
   2  -3  -2  242.48   26.50
   2  -3  -2  265.57   29.20
   2  -3  -2  282.57   33.20
  -2   3   2  279.77   28.90
  -2   3   2  306.37   31.00
  -2   3   2  310.47   32.80
   1  -3  -2  436.16   44.00
   1  -3  -2  458.25   40.70
   1  -3  -2  405.56   46.80
  -1   3   2  389.96   46.20
  -1   3   2  444.06   44.30
  -1   3   2  430.26   40.00
   0  -3  -2  664.93   58.49
   0  -3  -2  536.95   62.29
   0  -3  -2  617.64   52.09
   0   3   2  515.05   55.09
   0   3   2  491.55   57.09
   0   3   2  548.95   63.09
  -1  -3  -2  127.69   26.60
   1   3   2   73.09   26.50
  -2  -3  -2  -39.00   31.10
  -2  -3  -2   -7.70   14.10
  -2  -3  -2   12.90   27.40
  -3  -3  -2   15.00   28.90
  -3  -3  -2   75.59   31.90
  -3  -3  -2  -13.90   37.90
   3   3   2   16.10   28.60
   3   3   2    4.70   31.90
   3   3   2   -4.20   35.30
  -4  -3  -2  -29.00   43.20
  -4  -3  -2   -4.10   32.90
  -4  -3  -2    2.20   39.50
   4   3   2  -20.40   33.10
   4   3   2  -27.20   37.90
   4   3   2  -25.80   42.00
  -5  -3  -2    6.20   47.20
  -5  -3  -2   13.80   35.10
   5   3   2  -26.20   45.80
   5   3   2   23.90   38.60
   5   3   2  -11.30   35.20
   9  -4  -2  121.29   58.59
   9  -4  -2   96.89   26.50
  -9   4   2  109.49   46.70
  -9   4   2  189.18   59.39
  -9   4   2  133.89   45.80
   8  -4  -2  172.38   32.60
   8  -4  -2  121.99   41.60
   8  -4  -2  127.69   56.49
  -8   4   2  276.67   60.99
  -8   4   2  249.18   53.89
  -8   4   2  126.59   46.90
   7  -4  -2   82.89   21.80
   7  -4  -2   45.50   40.30
   7  -4  -2   45.90   29.70
  -7   4   2   54.59   34.90
  -7   4   2    2.40   23.40
  -7   4   2   77.09   40.50
   6  -4  -2   -9.60   14.90
   6  -4  -2  -42.60   31.80
   6  -4  -2  -35.30   22.70
  -6   4   2  -47.10   23.60
  -6   4   2   25.60   21.90
   5  -4  -2  -16.80   27.50
   5  -4  -2  -21.20   13.70
   5  -4  -2  -24.20   20.80
  -5   4   2   -4.70   20.10
  -5   4   2   -9.10   20.90
  -5   4   2    1.00   18.00
   4  -4  -2   11.90   25.90
   4  -4  -2   10.30   21.60
   4  -4  -2   -1.30   14.20
  -4   4   2   31.10   21.70
  -4   4   2    5.70   16.60
  -4   4   2    2.60   20.00
   3  -4  -2 1399.86  145.89
   3  -4  -2 1941.51  150.78
   3  -4  -2 1557.54  151.18
   3  -4  -2 1510.75  150.28
  -3   4   2 1812.62  149.29
  -3   4   2 1780.52  151.18
  -3   4   2 1691.93  152.38
   2  -4  -2 1879.01  161.88
   2  -4  -2 1687.93  159.58
   2  -4  -2 1640.84  163.78
  -2   4   2 1954.50  163.88
  -2   4   2 1788.42  161.78
  -2   4   2 1867.91  161.98
   1  -4  -2 2447.85  244.88
   1  -4  -2 2992.50  242.78
   1  -4  -2 2406.16  238.78
  -1   4   2 3135.89  241.38
  -1   4   2 2667.23  242.58
  -1   4   2 2828.02  245.58
  -1   4   2 2704.13  240.08
   0  -4  -2  463.75   47.50
   0  -4  -2  357.96   50.19
   0  -4  -2  359.56   37.80
   0   4   2  308.27   44.60
   0   4   2  429.96   52.99
  -1  -4  -2   54.29   16.70
  -1  -4  -2  -16.40   30.40
  -1  -4  -2   49.90   27.30
   1   4   2  -27.30   22.40
   1   4   2  -23.20   33.90
   1   4   2   21.40   43.10
  -2  -4  -2   43.40   29.10
  -2  -4  -2  -47.80   28.20
  -2  -4  -2    2.80   16.90
   2   4   2  -44.50   36.20
   2   4   2  -13.50   27.50
   2   4   2   -1.90   28.50
  -3  -4  -2   47.70   38.10
  -3  -4  -2   16.50   21.50
  -3  -4  -2   -1.30   31.50
  -3  -4  -2  -34.80   39.10
   3   4   2  -60.49   39.70
   3   4   2    0.50   36.40
   3   4   2  -37.30   29.90
  -4  -4  -2   -1.50   44.20
  -4  -4  -2   26.30   23.20
  -4  -4  -2  -42.60   30.70
  -4  -4  -2    6.50   47.70
   4   4   2  -13.90   41.10
   4   4   2   17.60   35.80
   4   4   2  -43.70   45.20
   9  -5  -2  123.09   57.59
   9  -5  -2   96.09   26.80
  -9   5   2  152.18   47.20
   8  -5  -2   84.79   41.10
   8  -5  -2  152.08   61.39
  -8   5   2  191.78   42.60
  -8   5   2  133.99   45.90
   7  -5  -2  -18.80   38.80
   7  -5  -2    3.60   29.00
   7  -5  -2  -13.00   17.70
  -7   5   2  -18.70   29.40
  -7   5   2  -34.60   23.60
  -7   5   2   21.00   31.30
   6  -5  -2  -10.90   32.60
   6  -5  -2   -3.40   25.80
  -6   5   2  -26.10   22.50
  -6   5   2    5.10   20.70
  -6   5   2   -3.30   26.10
   5  -5  -2  594.04   60.09
   5  -5  -2  507.95   63.79
  -5   5   2  648.24   64.89
  -5   5   2  708.33   63.99
  -5   5   2  561.54   63.49
   4  -5  -2   16.40   25.20
  -4   5   2    8.10   23.00
  -4   5   2   20.20   19.80
  -4   5   2   23.80   22.50
   3  -5  -2  328.17   39.30
   3  -5  -2  213.08   25.30
   3  -5  -2  251.87   33.70
  -3   5   2  309.07   38.60
  -3   5   2  244.98   32.20
   2  -5  -2  697.93   70.69
   2  -5  -2  692.73   77.99
   2  -5  -2  804.62   74.49
  -2   5   2  691.03   69.89
  -2   5   2  778.52   74.79
  -2   5   2  874.11   79.19
   1  -5  -2   30.20   21.00
   1  -5  -2    3.70   14.10
   1  -5  -2    6.70   31.90
  -1   5   2    9.00   27.60
  -1   5   2    5.40   12.10
  -1   5   2   74.79   37.40
  -1   5   2    2.90   21.80
   0  -5  -2   73.89   29.30
   0  -5  -2   17.60   31.70
   0   5   2    2.70   23.70
   0   5   2   -3.30   31.90
  -1  -5  -2   49.30   19.20
  -1  -5  -2   17.60   30.90
  -1  -5  -2   83.39   36.30
  -1  -5  -2  -11.80   31.20
   1   5   2   10.10   27.30
   1   5   2   28.10   39.60
   1   5   2   47.30   33.70
  -2  -5  -2   12.70   33.70
  -2  -5  -2   33.10   21.50
  -2  -5  -2   55.29   40.00
  -2  -5  -2  -36.40   39.40
   2   5   2   14.30   32.40
   2   5   2   -9.30   37.20
   2   5   2  -12.00   45.30
  -3  -5  -2    2.80   22.00
  -3  -5  -2   21.30   45.20
  -3  -5  -2   42.20   47.20
  -3  -5  -2   -9.30   35.90
   3   5   2   25.10   37.10
   3   5   2   -6.00   33.20
   3   5   2  -17.00   49.90
   8  -6  -2  105.89   41.30
   8  -6  -2   49.70   54.69
   8  -6  -2  -11.80   22.70
  -8   6   2    0.90   31.40
  -8   6   2   51.89   39.80
  -8   6   2   43.70   37.10
   7  -6  -2  334.37   44.90
   7  -6  -2  419.66   65.29
   7  -6  -2  363.16   52.89
  -7   6   2  297.97   51.19
  -7   6   2  461.05   57.59
   6  -6  -2   13.20   35.30
   6  -6  -2   22.00   30.30
   6  -6  -2   30.50   19.60
  -6   6   2   21.70   21.90
  -6   6   2   17.80   29.00
  -6   6   2   24.40   27.30
   5  -6  -2   54.49   29.00
   5  -6  -2   70.89   21.80
  -5   6   2   87.39   29.60
  -5   6   2   51.59   34.10
  -5   6   2  110.39   30.30
   4  -6  -2   -1.10   25.90
   4  -6  -2   35.20   29.20
   4  -6  -2   23.70   22.50
   4  -6  -2   21.00    8.60
  -4   6   2   33.30   24.60
  -4   6   2   51.79   27.70
  -4   6   2   37.20   22.50
   3  -6  -2  164.98   27.80
   3  -6  -2  174.38   38.30
   3  -6  -2  151.88   31.60
  -3   6   2  174.28   32.80
  -3   6   2  207.68   36.90
  -3   6   2  177.98   27.60
   2  -6  -2   21.80   31.60
   2  -6  -2   -4.20   26.00
  -2   6   2   13.40   16.50
  -2   6   2    7.50   27.80
  -2   6   2   40.90   34.30
  -2   6   2  -15.80   21.20
   1  -6  -2   28.50   31.70
   1  -6  -2   31.90   26.00
   1  -6  -2   -8.60   16.10
  -1   6   2  -12.70   35.40
  -1   6   2   15.90   32.90
  -1   6   2   -2.20   13.90
  -1   6   2    9.70   24.80
   0  -6  -2   17.90   30.30
   0  -6  -2   24.80   18.70
   0  -6  -2   15.20   35.90
   0   6   2   16.60   38.90
   0   6   2   -8.80   25.90
   0   6   2   30.50   40.90
  -1  -6  -2  -20.20   33.50
  -1  -6  -2  -43.60   38.30
  -1  -6  -2   21.70   20.50
  -1  -6  -2   -3.80   40.90
   1   6   2  -16.10   46.00
   1   6   2   16.10   18.60
   1   6   2  -37.40   30.40
  -2  -6  -2   24.40   46.50
  -2  -6  -2  -46.10   40.60
  -2  -6  -2   23.10   36.30
  -2  -6  -2   -1.90   22.20
   2   6   2   -7.00   46.90
   2   6   2   -2.60   34.20
   8  -7  -2  124.99   54.69
   8  -7  -2  101.59   29.10
  -8   7   2   78.39   39.60
  -8   7   2   38.20   34.00
  -8   7   2  143.49   44.20
   7  -7  -2    4.20   39.50
   7  -7  -2   69.99   25.60
   7  -7  -2   -7.40   43.40
  -7   7   2   20.30   30.90
  -7   7   2    5.10   34.80
  -7   7   2   54.59   38.60
   6  -7  -2    7.40   42.90
   6  -7  -2  -13.10   34.90
   6  -7  -2   79.29   24.10
  -6   7   2   32.30   35.90
  -6   7   2  -11.30   38.70
  -6   7   2   45.70   27.40
   5  -7  -2    0.80   23.60
   5  -7  -2    3.60    9.80
   5  -7  -2  -39.90   31.50
  -5   7   2  -26.20   30.00
  -5   7   2   11.60   23.00
   4  -7  -2  -16.10   19.80
   4  -7  -2  -24.30   24.90
  -4   7   2  -26.30   31.10
  -4   7   2  -31.60   28.30
  -4   7   2  -19.10   31.10
   3  -7  -2  -52.59   27.50
   3  -7  -2   10.10   25.20
   3  -7  -2   -5.70   17.80
  -3   7   2  -15.30   17.10
  -3   7   2  -43.70   36.70
  -3   7   2  -18.80   25.00
  -3   7   2   12.70   32.90
   2  -7  -2  -22.90   31.60
   2  -7  -2   20.10   19.10
   2  -7  -2   39.30   30.60
  -2   7   2   -8.00   18.00
  -2   7   2  -36.50   36.70
  -2   7   2  -35.10   27.70
  -2   7   2   42.80   38.60
   1  -7  -2   -5.60   18.00
   1  -7  -2   -1.90   29.20
  -1   7   2  -45.90   35.40
  -1   7   2   12.90   20.60
  -1   7   2  -48.50   33.50
   0  -7  -2   -4.90   20.80
   0  -7  -2  -23.10   39.40
   0  -7  -2  -40.20   32.00
   0   7   2  -59.19   46.00
   0   7   2  -49.60   29.50
  -1  -7  -2   -3.60   37.20
  -1  -7  -2   -8.60   23.10
  -1  -7  -2   17.60   51.19
   1   7   2   -2.40   34.40
   1   7   2   -2.20    8.50
   7  -8  -2  -30.20   41.50
   7  -8  -2  -13.90   21.30
  -7   8   2  -55.49   33.60
  -7   8   2  -26.70   34.00
  -7   8   2    9.20   26.90
   6  -8  -2    2.00   11.30
   6  -8  -2    6.60   21.30
  -6   8   2  -58.49   32.10
  -6   8   2  -48.20   31.50
  -6   8   2   -0.70   28.00
   5  -8  -2   -2.20   24.20
   5  -8  -2   -2.40    6.00
   5  -8  -2  -29.80   27.70
  -5   8   2  -26.80   23.30
  -5   8   2  -59.49   31.00
   4  -8  -2   12.80   22.20
   4  -8  -2  -17.80   28.20
  -4   8   2  -25.50   34.30
  -4   8   2   -6.20   21.90
   3  -8  -2    0.10   29.40
   3  -8  -2    3.20   20.10
  -3   8   2   -9.50   22.30
  -3   8   2   15.20   38.50
  -3   8   2  -44.60   30.10
   2  -8  -2  -10.10   20.40
   2  -8  -2   49.50   22.20
   2  -8  -2  -10.30   30.00
  -2   8   2    4.10   42.30
  -2   8   2  -14.40   31.30
  -2   8   2  -17.50   19.10
   1  -8  -2   28.60   23.00
   1  -8  -2   49.00   56.49
   1  -8  -2   31.40   35.00
  -1   8   2   25.20   35.40
  -1   8   2   32.10   49.70
   5  -9  -2  -25.10   30.60
   5  -9  -2   31.00   25.00
  -5   9   2  -11.00   25.20
  -5   9   2  -48.80   35.30
  -5   9   2  -57.59   33.50
   4  -9  -2  -22.00   32.20
   4  -9  -2  -20.00   21.00
  -4   9   2  -31.30   38.20
  -4   9   2  -28.10   22.70
  -4   9   2  -32.70   29.90
  -2   9  -3   11.20   31.80
  -2   9  -3   86.39   46.00
  -2   9  -3   41.20   43.70
  -2   9  -3   31.40   60.19
   2  -9   3   63.39   32.40
   2  -9   3   46.00   38.30
   2  -9   3   96.19   45.20
  -3   9  -3  183.08   45.10
  -3   9  -3  272.77   51.69
  -3   9  -3  159.08   60.09
  -3   9  -3  140.19   47.80
   3  -9   3  149.49   43.10
   3  -9   3   85.89   37.10
   3  -9   3  136.89   45.10
  -4   9  -3  224.08   49.30
  -4   9  -3  329.77   55.49
  -4   9  -3  283.77   65.39
  -4   9  -3  279.97   54.19
   4  -9   3  218.48   55.99
   4  -9   3  265.17   49.40
  -5   9  -3   89.39   43.50
  -5   9  -3   26.20   36.50
   5  -9   3   80.69   43.30
   5  -9   3   77.49   32.20
  -6   9  -3   65.29   42.40
  -6   9  -3  142.99   49.80
  -6   9  -3   93.19   42.60
   6  -9   3  117.59   51.09
   6  -9   3   54.99   34.90
   0   8  -3  -61.09   50.89
   0   8  -3   39.00   49.80
   0  -8   3   -3.30   30.40
   0  -8   3   25.80   38.00
   0  -8   3   16.50   37.80
  -1   8  -3   26.20   11.20
  -1   8  -3   79.59   57.99
  -1   8  -3  -45.80   28.20
  -1   8  -3   52.29   44.20
   1  -8   3   21.60   39.90
   1  -8   3    3.80   28.30
   1  -8   3   45.20   35.90
  -2   8  -3  420.96   58.09
  -2   8  -3  405.46   69.29
   2  -8   3  350.06   53.89
   2  -8   3  512.75   61.19
   2  -8   3  449.16   61.69
  -3   8  -3   49.30   38.20
  -3   8  -3  248.28   47.40
   3  -8   3  115.89   37.40
   3  -8   3  159.58   43.70
  -4   8  -3  264.07   52.09
  -4   8  -3  324.67   53.49
  -4   8  -3  182.48   48.60
  -4   8  -3  323.67   50.59
   4  -8   3  299.97   54.49
  -5   8  -3  -12.90   41.50
  -5   8  -3  -49.20   34.10
  -5   8  -3   69.39   39.80
   5  -8   3   -7.60   28.50
   5  -8   3   35.00   44.50
  -6   8  -3    1.80   30.80
  -6   8  -3  -36.00   38.10
  -6   8  -3  -39.50   35.70
   6  -8   3  -44.40   41.50
   6  -8   3  -13.20   28.00
   6  -8   3  -64.19   41.00
  -7   8  -3  -12.20   38.60
  -7   8  -3   -0.90   37.10
   7  -8   3   25.60   43.50
   7  -8   3  -71.79   43.00
   7  -8   3  -20.90   21.10
   2   7  -3    4.00   52.89
   2   7  -3  -16.70   12.90
  -2  -7   3    7.40   41.10
  -2  -7   3    3.90   29.10
  -2  -7   3   40.40   51.39
  -2  -7   3   41.50   39.10
   1   7  -3   85.59   49.80
   1   7  -3  -20.60   46.40
  -1  -7   3   16.60   47.90
  -1  -7   3   31.30   39.00
  -1  -7   3   56.69   38.30
  -1  -7   3   16.10   27.00
   0   7  -3   31.50   25.00
   0   7  -3   16.10   43.90
   0   7  -3   94.49   46.90
   0  -7   3   43.90   32.60
   0  -7   3    2.70   24.70
   0  -7   3   33.90   36.90
  -1   7  -3   -6.10   39.70
  -1   7  -3  -16.00   22.00
  -1   7  -3    7.90   25.20
  -1   7  -3   13.20   36.30
   1  -7   3   -7.90   21.90
   1  -7   3   -9.30   31.70
   1  -7   3    9.20   29.10
  -2   7  -3   42.90   33.60
  -2   7  -3   15.00   26.50
  -2   7  -3    5.20   26.00
  -2   7  -3   11.30   35.10
   2  -7   3   22.10   29.00
   2  -7   3   -8.60   22.00
   2  -7   3   -7.00    7.60
   2  -7   3    6.70   25.10
  -3   7  -3   29.60   27.70
  -3   7  -3  -24.70   23.30
  -3   7  -3   36.10   30.30
   3  -7   3  -23.10   29.00
   3  -7   3    3.80   26.30
   3  -7   3  -14.00   21.10
  -4   7  -3   55.79   32.90
  -4   7  -3   72.29   29.30
  -4   7  -3   40.10   34.40
   4  -7   3   21.10   25.10
   4  -7   3   72.59   37.00
  -5   7  -3   -8.20   29.90
  -5   7  -3  -30.00   26.90
  -5   7  -3  -33.70   32.30
   5  -7   3  -17.30   24.40
   5  -7   3   13.70   35.80
   5  -7   3   33.00   36.10
  -6   7  -3   67.99   23.90
  -6   7  -3   33.20   37.60
  -6   7  -3   38.80   33.70
   6  -7   3    4.10   40.60
   6  -7   3   68.59   44.40
   6  -7   3   21.30   29.10
  -7   7  -3  -44.30   34.30
  -7   7  -3   -6.70   33.50
   7  -7   3  -17.30   43.40
   7  -7   3  -41.40   34.70
   7  -7   3  -23.50   17.50
  -8   7  -3   -2.20   39.60
  -8   7  -3    6.20   36.50
   8  -7   3   -4.50   18.70
   8  -7   3  -20.50   47.80
   8  -7   3  -29.10   38.20
   3   6  -3   28.00   19.00
   3   6  -3   90.49   53.59
  -3  -6   3  114.19   50.59
  -3  -6   3   44.90   31.80
  -3  -6   3   84.79   45.60
  -3  -6   3   46.10   39.10
   2   6  -3   83.29   27.30
   2   6  -3   28.10   44.20
   2   6  -3   97.09   49.99
  -2  -6   3   31.70   31.80
  -2  -6   3  118.29   42.90
  -2  -6   3  159.88   45.60
  -2  -6   3   30.40   38.50
   1   6  -3    7.70   37.20
   1   6  -3   -5.60   24.10
   1   6  -3   35.50   38.60
  -1  -6   3   89.99   38.70
  -1  -6   3   38.80   59.89
  -1  -6   3   41.50   22.90
  -1  -6   3   65.39   35.00
   0   6  -3    8.20   20.60
   0   6  -3  -23.80   32.50
   0   6  -3    4.70   39.30
   0   6  -3   -9.70   20.60
   0  -6   3  -19.10   31.90
   0  -6   3    0.80   27.90
   0  -6   3   17.90   25.60
   0  -6   3   -9.30   18.60
  -1   6  -3    0.00   29.30
  -1   6  -3    7.40   19.60
  -1   6  -3   56.09   31.50
  -1   6  -3   -7.60   21.90
   1  -6   3  -19.60   24.50
   1  -6   3  -11.90   18.50
   1  -6   3   32.00   24.30
   1  -6   3    0.10   13.50
  -2   6  -3  171.78   33.80
  -2   6  -3  193.28   37.20
  -2   6  -3  165.88   29.40
   2  -6   3  144.89   35.60
   2  -6   3  121.49   27.40
   2  -6   3   88.49   29.00
  -3   6  -3   51.89   32.10
  -3   6  -3    1.00   28.10
  -3   6  -3   24.30   22.50
   3  -6   3  -14.40   23.90
   3  -6   3  103.29   32.40
   3  -6   3   24.30   21.80
  -4   6  -3   83.69   31.70
  -4   6  -3   54.89   28.00
  -4   6  -3   95.79   31.20
   4  -6   3   86.89   34.70
   4  -6   3  125.09   41.40
  -5   6  -3   64.09   31.60
  -5   6  -3   54.59   27.00
  -5   6  -3   58.09   30.10
   5  -6   3   39.40   30.40
   5  -6   3   72.29   36.00
   5  -6   3   49.50   28.00
  -6   6  -3  -27.70   30.80
  -6   6  -3   -0.70   25.30
  -6   6  -3    1.80   31.70
   6  -6   3  -20.10   31.10
   6  -6   3  -32.20   37.20
   6  -6   3   -7.40   16.30
  -7   6  -3  -12.20   33.70
   7  -6   3    1.90   32.70
   7  -6   3    2.20   17.90
   7  -6   3    1.80   47.20
  -8   6  -3   -1.20   38.50
   8  -6   3  -14.90   42.10
   8  -6   3  -44.90   47.60
   8  -6   3    6.20   18.20
   4   5  -3   70.49   23.40
   4   5  -3   60.69   54.39
  -4  -5   3   47.90   45.50
  -4  -5   3   50.69   44.90
  -4  -5   3  167.88   52.39
  -4  -5   3   36.50   31.40
   3   5  -3    8.40   36.60
   3   5  -3   30.50   22.10
   3   5  -3   17.40   29.30
   3   5  -3    4.60   43.40
  -3  -5   3   53.49   43.20
  -3  -5   3    2.10   36.70
  -3  -5   3  -17.70   27.30
  -3  -5   3  -29.60   54.29
   2   5  -3  -62.19   34.40
   2   5  -3  -16.20   22.70
   2   5  -3   -5.20   31.20
   2   5  -3  -22.10   11.10
  -2  -5   3   22.00   34.20
  -2  -5   3    5.20   28.80
  -2  -5   3   11.90   22.00
  -2  -5   3   -3.10   29.70
   1   5  -3    6.30   20.10
   1   5  -3  -22.70   16.90
   1   5  -3   27.10   31.10
  -1  -5   3    5.90   25.80
  -1  -5   3  -31.90   31.10
  -1  -5   3   -5.00   18.10
  -1  -5   3   -5.80   25.90
   0   5  -3  -16.50   17.90
   0   5  -3   21.80   17.00
   0   5  -3    8.60   27.50
   0   5  -3  -36.30   29.30
   0  -5   3   15.90   19.50
   0  -5   3    8.60   21.00
   0  -5   3  -42.90   21.60
   0  -5   3    7.20   17.90
  -1   5  -3   61.89   22.40
  -1   5  -3   63.99   21.40
  -1   5  -3   71.99   29.40
  -1   5  -3   52.49   26.00
   1  -5   3   54.69   27.20
   1  -5   3   40.00   20.20
   1  -5   3   46.30   24.80
  -2   5  -3   50.29   21.60
  -2   5  -3   33.90   23.50
  -2   5  -3   66.89   27.70
   2  -5   3   41.50   23.70
   2  -5   3   54.69   21.00
   2  -5   3   60.49   26.50
  -3   5  -3  101.09   30.10
  -3   5  -3   97.89   26.60
  -3   5  -3  100.99   28.70
   3  -5   3   58.59   28.90
   3  -5   3   95.59   29.00
  -4   5  -3    7.40   28.10
  -4   5  -3   26.50   23.60
  -4   5  -3   40.00   29.30
   4  -5   3   15.80   23.10
   4  -5   3   59.89   29.40
   4  -5   3   30.40   42.20
  -5   5  -3   28.10   28.70
  -5   5  -3   29.80   25.40
   5  -5   3   88.19   31.60
   5  -5   3   45.40   35.00
  -6   5  -3   27.90   31.90
  -6   5  -3   28.30   26.50
   6  -5   3   40.80   16.60
   6  -5   3   55.69   32.80
   6  -5   3   47.10   43.10
  -7   5  -3   18.00   28.00
  -7   5  -3  -21.30   33.80
  -7   5  -3   -8.70   39.00
   7  -5   3  -11.60   31.30
   7  -5   3  -53.09   44.80
   7  -5   3  -25.60   14.50
  -8   5  -3  -67.79   36.80
  -8   5  -3  -22.10   44.10
   8  -5   3    2.60   31.70
   8  -5   3   -7.50   48.30
   8  -5   3  -24.70   15.60
   5   4  -3   30.90   55.59
   5   4  -3   41.70   22.20
  -5  -4   3   85.69   51.59
  -5  -4   3   11.70   44.20
  -5  -4   3   -9.30   34.90
   4   4  -3   -7.60   28.60
   4   4  -3    6.60   16.90
   4   4  -3   -4.10   32.10
   4   4  -3  -31.30   41.80
  -4  -4   3   -9.90   39.90
  -4  -4   3  -46.70   27.90
  -4  -4   3   33.00   45.70
  -4  -4   3   10.50   37.50
   3   4  -3    7.70   34.20
   3   4  -3   21.60   24.90
   3   4  -3    5.10   32.30
   3   4  -3   12.20   15.30
  -3  -4   3   13.90   38.00
  -3  -4   3   23.00   32.40
  -3  -4   3    9.30   29.20
  -3  -4   3   11.10   20.90
   2   4  -3 1011.40  101.19
   2   4  -3 1095.79   94.79
  -2  -4   3  834.52   98.09
  -2  -4   3  897.71   97.39
  -2  -4   3 1027.00   92.49
   1   4  -3  192.58   31.60
   1   4  -3  258.37   39.20
   1   4  -3  179.78   28.50
   1   4  -3  150.48   30.60
  -1  -4   3  167.48   37.10
  -1  -4   3  226.88   33.70
  -1  -4   3  238.88   28.60
   0   4  -3   72.39   22.00
   0   4  -3   78.59   23.60
   0   4  -3  103.79   28.00
   0   4  -3   70.99   18.90
   0  -4   3   65.09   17.20
   0  -4   3   18.00   23.50
   0  -4   3   96.99   23.50
   0  -4   3   76.69   19.60
   0  -4   3   56.39   22.00
  -1   4  -3  134.99   30.00
  -1   4  -3  151.88   23.80
  -1   4  -3  155.18   27.30
   1  -4   3  136.19   22.70
   1  -4   3  119.39   25.80
   1  -4   3  114.79   29.10
  -2   4  -3  509.75   52.59
  -2   4  -3  480.25   53.19
  -2   4  -3  440.46   50.09
   2  -4   3  508.25   53.39
   2  -4   3  450.75   49.99
  -3   4  -3  885.11   85.69
  -3   4  -3  833.02   84.59
  -3   4  -3  832.62   84.49
   3  -4   3  984.80   89.89
   3  -4   3  870.91   85.09
   3  -4   3  827.72   84.59
  -4   4  -3  842.82   96.39
  -4   4  -3 1075.99   97.89
   4  -4   3 1073.49  102.79
   4  -4   3 1040.00   97.99
   4  -4   3 1040.50   98.19
  -5   4  -3  307.67   41.70
  -5   4  -3  270.77   42.30
   5  -4   3  321.17   52.29
   5  -4   3  244.18   31.50
   5  -4   3  326.27   44.00
  -6   4  -3   80.79   36.50
  -6   4  -3    8.80   25.50
  -6   4  -3   49.40   33.10
   6  -4   3   52.39   30.50
   6  -4   3   36.50   16.30
   6  -4   3   55.79   40.00
  -7   4  -3   50.29   36.50
  -7   4  -3   63.39   42.50
  -7   4  -3   43.80   30.20
  -7   4  -3  -23.50   35.50
   7  -4   3   27.80   33.50
   7  -4   3  -25.10   46.00
   7  -4   3   37.20   16.50
  -8   4  -3  -38.90   36.00
  -8   4  -3   -2.00   40.20
  -8   4  -3  -16.80   36.50
   8  -4   3   -2.50   14.60
   8  -4   3    0.90   25.20
   8  -4   3  -13.90   50.19
   6   3  -3   71.79   23.20
   6   3  -3    8.60   56.09
  -6  -3   3    2.90   42.20
  -6  -3   3    3.20   50.59
  -6  -3   3   85.69   49.90
  -6  -3   3   12.80   21.40
   5   3  -3    2.50   17.30
   5   3  -3  -31.20   44.60
   5   3  -3  -11.00   31.10
   5   3  -3   42.70   34.70
  -5  -3   3   12.50   38.50
  -5  -3   3   10.00   42.80
  -5  -3   3   -5.70   18.40
  -5  -3   3   17.50   46.50
   4   3  -3  -32.60   34.70
   4   3  -3    7.70   14.40
   4   3  -3   -6.10   27.40
   4   3  -3  -21.60   25.50
  -4  -3   3  -27.10   36.30
  -4  -3   3   32.40   31.90
  -4  -3   3  -30.10   35.30
   3   3  -3  606.94   66.49
  -3  -3   3  699.23   76.39
   2   3  -3   60.19   24.50
   2   3  -3   82.39   24.90
   2   3  -3    8.60   28.70
  -2  -3   3  114.69   29.00
  -2  -3   3    4.10   40.10
  -2  -3   3   50.59   20.90
  -2  -3   3   18.70   24.30
   1   3  -3   41.90   22.90
   1   3  -3   -6.40   15.20
   1   3  -3   18.30   19.70
   1   3  -3   31.10   15.60
  -1  -3   3   13.00   16.90
  -1  -3   3   41.00   21.00
  -1  -3   3   -5.90   20.00
  -1  -3   3   41.80   15.60
   0   3  -3   92.19   18.40
   0   3  -3   90.39   17.30
   0   3  -3  122.89   21.90
   0  -3   3   63.29   16.40
   0  -3   3  113.19   22.40
   0  -3   3  111.19   19.40
   0  -3   3   83.69   16.60
   0  -3   3  118.29   20.40
  -1   3  -3  467.35   43.60
  -1   3  -3  405.66   39.20
  -1   3  -3  376.66   42.80
  -1   3  -3  398.86   41.50
   1  -3   3  411.46   43.00
   1  -3   3  403.86   41.10
  -2   3  -3  276.67   37.20
  -2   3  -3  327.87   36.50
  -2   3  -3  295.37   34.90
   2  -3   3  283.97   39.70
   2  -3   3  339.97   35.70
   2  -3   3  366.46   40.40
  -3   3  -3 2110.99  179.58
  -3   3  -3 1888.01  179.38
  -3   3  -3 2240.48  183.78
   3  -3   3 1959.30  178.28
   3  -3   3 1815.02  181.88
   3  -3   3 1971.50  179.28
  -4   3  -3  464.25   51.89
  -4   3  -3  468.65   48.80
  -4   3  -3  387.56   48.70
   4  -3   3  400.86   55.49
   4  -3   3  371.36   39.10
   4  -3   3  375.16   48.20
  -5   3  -3    4.20   26.30
  -5   3  -3   -8.60   29.30
  -5   3  -3  -14.80   26.30
   5  -3   3  -12.30   10.10
   5  -3   3  -71.29   46.50
   5  -3   3  -22.00   23.90
  -6   3  -3   28.20   34.30
  -6   3  -3    6.90   33.10
  -6   3  -3   19.90   24.90
   6  -3   3   50.19   14.10
   6  -3   3   36.50   41.30
   6  -3   3    1.80   28.10
  -7   3  -3   -2.80   25.50
  -7   3  -3  -50.29   33.50
  -7   3  -3  -11.50   37.10
  -7   3  -3  -45.10   36.10
   7  -3   3   12.50   34.80
   7  -3   3  -28.60   44.40
  -8   3  -3   10.80   45.50
  -8   3  -3    5.10   38.40
   8  -3   3   -9.60   14.20
   8  -3   3   43.10   34.10
   8  -3   3   -8.10   52.19
   7   2  -3  -48.20   52.09
  -7  -2   3   -5.60   45.30
  -7  -2   3   10.90   20.30
  -7  -2   3  -41.40   39.30
  -7  -2   3    0.60   53.39
   6   2  -3  -34.60   47.00
   6   2  -3   18.40   35.00
  -6  -2   3   -2.00   18.40
  -6  -2   3   29.30   47.30
  -6  -2   3   14.90   38.50
  -6  -2   3   12.10   50.79
   5   2  -3    6.30   28.50
   5   2  -3  -18.40   38.00
   5   2  -3   13.50   30.60
  -5  -2   3   33.20   35.30
  -5  -2   3   -2.10   32.10
  -5  -2   3   48.70   19.00
  -5  -2   3   12.40   40.80
   4   2  -3  954.30   89.09
   4   2  -3  685.63   91.59
  -4  -2   3  861.41   84.69
  -4  -2   3  719.93   87.79
  -4  -2   3  986.40   80.79
   3   2  -3   50.49   32.20
   3   2  -3   25.10   24.10
   3   2  -3   87.79   26.80
  -3  -2   3   39.80   28.00
  -3  -2   3   39.50   31.60
   2   2  -3  -29.90   19.70
   2   2  -3   -8.90   18.40
   2   2  -3  -20.50   20.00
  -2  -2   3  -21.60   17.50
  -2  -2   3   -0.50   20.40
  -2  -2   3   -0.10   15.70
  -2  -2   3  -38.90   20.10
   1   2  -3 2607.04  227.88
   1   2  -3 2761.82  228.28
  -1  -2   3 2206.98  226.88
  -1  -2   3 2404.26  227.88
  -1  -2   3 2898.11  227.38
  -1  -2   3 2733.03  227.38
   0   2  -3  760.92   65.39
   0   2  -3  685.83   64.69
   0   2  -3  742.43   64.89
   0  -2   3  586.74   65.09
   0  -2   3  694.73   64.69
   0  -2   3  732.33   65.69
   0  -2   3  752.12   63.09
  -1   2  -3  799.52   74.89
  -1   2  -3  845.32   74.59
   1  -2   3  827.52   76.99
   1  -2   3  803.12   75.19
   1  -2   3  805.72   74.49
  -2   2  -3  656.03   65.39
  -2   2  -3  722.83   67.99
   2  -2   3  699.53   65.39
   2  -2   3  630.44   68.59
  -3   2  -3  186.78   33.60
  -3   2  -3  191.58   32.00
  -3   2  -3  156.18   27.40
   3  -2   3  165.28   19.10
   3  -2   3  181.78   29.80
   3  -2   3  191.78   39.10
  -4   2  -3   12.90   26.20
  -4   2  -3   18.90   20.50
  -4   2  -3   13.30   26.70
   4  -2   3   28.80   33.30
   4  -2   3   16.00    9.40
   4  -2   3   37.10   23.90
  -5   2  -3    7.60   28.40
  -5   2  -3   10.30   21.80
  -5   2  -3  -19.10   27.70
   5  -2   3   21.10    9.50
   5  -2   3    1.10   36.30
   5  -2   3   -3.30   30.40
  -6   2  -3   45.40   34.40
  -6   2  -3   63.49   39.70
  -6   2  -3   29.80   30.80
   6  -2   3   28.10   31.20
   6  -2   3   42.30   42.50
   6  -2   3   49.30   12.80
  -7   2  -3  -22.00   37.70
  -7   2  -3   79.19   46.30
  -7   2  -3   11.80   36.40
   7  -2   3   21.10   52.39
   7  -2   3   52.89   39.30
  -8   2  -3   20.70   47.50
  -8   2  -3    3.50   44.20
  -8   2  -3  -43.20   39.60
   8  -2   3   18.50   35.50
   8  -2   3  -26.70   51.99
   7   1  -3  -39.40   49.10
   7   1  -3  -58.79   33.90
  -7  -1   3  -12.40   48.50
  -7  -1   3  -50.39   39.50
  -7  -1   3   -2.80   17.80
  -7  -1   3  -39.50   43.30
   6   1  -3   16.80   43.50
   6   1  -3  101.29   45.70
   6   1  -3   20.10   31.00
  -6  -1   3   14.00   43.10
  -6  -1   3   52.19   40.20
  -6  -1   3   21.90   35.40
  -6  -1   3   54.59   19.30
   5   1  -3    1.00   35.90
   5   1  -3  -45.40   36.60
   5   1  -3  -29.80   26.30
  -5  -1   3   -8.20   24.40
  -5  -1   3   -0.10   38.20
  -5  -1   3  -45.20   28.90
  -5  -1   3  -52.29   32.20
   4   1  -3  711.43   82.79
   4   1  -3  778.12   76.79
  -4  -1   3  833.52   85.09
  -4  -1   3  680.43   78.99
  -4  -1   3  918.41   74.09
   3   1  -3  332.77   41.00
   3   1  -3  339.47   42.10
   3   1  -3  455.65   47.50
  -3  -1   3  415.46   44.50
  -3  -1   3  377.86   42.60
  -3  -1   3  362.66   45.50
   2   1  -3 1095.39  103.79
   2   1  -3 1146.69  102.99
  -2  -1   3 1205.08  103.89
   1   1  -3   78.79   16.70
   1   1  -3   87.29   13.20
   1   1  -3  103.29   21.50
  -1  -1   3  117.09   18.10
  -1  -1   3   80.09   14.60
  -1  -1   3   74.59   12.80
   0   1  -3  734.63   63.09
   0   1  -3  711.53   62.79
   0  -1   3  707.83   64.29
   0  -1   3  587.74   62.49
   0  -1   3  769.42   63.59
  -1   1  -3  107.79   22.70
  -1   1  -3   99.99   19.80
   1  -1   3   69.99   17.90
   1  -1   3   81.29   23.30
  -2   1  -3  -11.70   18.80
  -2   1  -3  -11.60   12.40
  -2   1  -3    7.30   18.10
   2  -1   3  -12.30   16.70
   2  -1   3    0.00   22.10
   2  -1   3    8.60    5.10
  -3   1  -3  180.28   29.40
  -3   1  -3  271.97   34.70
   3  -1   3  269.47   34.10
   3  -1   3  191.98   20.90
   3  -1   3  291.17   41.60
  -4   1  -3  -26.90   27.00
  -4   1  -3  -16.60    8.80
   4  -1   3  -44.90   29.10
   4  -1   3    4.90    6.80
   4  -1   3  -28.00   22.70
  -5   1  -3   33.80   12.20
  -5   1  -3  -14.30   28.10
   5  -1   3  -21.20   27.10
   5  -1   3  -21.30   32.80
   5  -1   3  -30.20   36.60
  -6   1  -3    7.80   12.40
  -6   1  -3  -36.80   30.90
  -6   1  -3  -49.99   38.30
  -6   1  -3  -47.00   34.50
   6  -1   3  -12.10   43.70
   6  -1   3  -14.70   32.80
  -7   1  -3   50.59   50.39
  -7   1  -3   23.10   15.60
  -7   1  -3    9.70   38.00
  -7   1  -3  -18.00   41.90
   7  -1   3  -82.69   48.10
   7  -1   3   -7.20   39.30
   8   0  -3  -13.80   58.19
  -8   0   3  -24.50   67.89
  -8   0   3  -35.90   39.20
  -8   0   3  -15.80   45.80
  -8   0   3   11.00   17.50
   7   0  -3  -25.80   32.30
   7   0  -3  -39.50   46.70
  -7   0   3   51.69   47.90
  -7   0   3    8.90   16.50
  -7   0   3  -28.50   36.50
  -7   0   3   20.70   42.10
   6   0  -3  -36.70   36.40
   6   0  -3   20.20   27.20
  -6   0   3  -26.50   29.60
  -6   0   3   27.10   15.10
  -6   0   3    8.00   31.10
  -6   0   3  -11.10   36.40
  -5   0   3   -3.90   12.90
   4   0  -3  124.29   24.10
   4   0  -3   72.29   31.20
  -4   0   3   90.99   25.30
  -4   0   3  108.99   16.80
  -4   0   3   66.99   28.50
   3   0  -3    6.80   20.70
   3   0  -3   28.70   19.80
   3   0  -3   44.90   18.50
   3   0  -3   14.20    8.90
  -3   0   3    2.30   20.40
  -3   0   3   12.30   16.00
  -3   0   3   24.90   10.10
   2   0  -3 1469.05  122.19
   2   0  -3 1443.66  122.49
  -2   0   3 1341.57  122.59
  -2   0   3 1482.75  122.69
  -2   0   3 1411.76  123.69
  -2   0   3 1245.98  123.19
   1   0  -3 2464.35  217.98
   1   0  -3 2316.77  216.18
  -1   0   3 2338.57  216.18
  -1   0   3 2888.31  218.18
   0   0  -3   88.99   16.80
   0   0  -3   86.29   14.80
   0   0   3   58.79    7.70
   0   0   3   80.69   17.30
   0   0   3   66.79   14.90
   0   0   3   55.99    9.60
  -1   0  -3    5.20   16.40
  -1   0  -3  -15.70    9.10
  -1   0  -3   17.40   19.40
   1   0   3   33.50   12.40
   1   0   3   -1.40   19.60
   1   0   3   11.90   16.90
  -2   0  -3   22.50   15.00
  -2   0  -3   35.50    7.30
  -2   0  -3   31.30   24.00
  -2   0  -3   29.40   20.30
   2   0   3    5.40   24.20
   2   0   3   29.40   28.30
   2   0   3   16.80   17.20
  -3   0  -3  168.38   28.40
  -3   0  -3  205.38   37.50
  -3   0  -3  176.28   31.50
   3   0   3  204.08   33.20
   3   0   3  131.19   27.70
   3   0   3  156.88   38.30
  -4   0  -3  -23.10   29.20
  -4   0  -3  -24.80   23.90
  -4   0  -3   -8.80    8.00
   4   0   3  -25.30   26.70
   4   0   3  -38.30   22.20
  -5   0  -3   37.80   31.70
  -5   0  -3   27.90   38.10
  -5   0  -3   75.79   35.40
   5   0   3   18.40   40.20
   5   0   3   -8.20   28.50
   5   0   3   53.69   34.50
  -6   0  -3  -31.40   38.30
  -6   0  -3  -27.60   33.90
  -6   0  -3   -6.40   11.90
  -6   0  -3  -17.40   43.50
   6   0   3  -29.80   42.80
   6   0   3    0.10   35.10
  -7   0  -3   19.40   39.70
  -7   0  -3    7.90   14.60
  -7   0  -3   -4.30   45.10
  -7   0  -3   -8.40   51.59
   7   0   3  -17.60   48.10
   7   0   3   12.40   50.89
   8  -1  -3   -7.60   33.70
   8  -1  -3   -5.70   52.79
  -8   1   3  -68.29   46.40
  -8   1   3   -8.90   17.00
  -8   1   3  -13.80   38.90
  -8   1   3  -30.70   39.60
   7  -1  -3  -35.70   44.10
   7  -1  -3   47.30   31.20
  -7   1   3   42.70   45.00
  -7   1   3   -1.70   15.50
  -7   1   3   13.60   36.00
  -7   1   3   10.90   34.20
   6  -1  -3   76.39   27.90
   6  -1  -3   88.39   17.40
   6  -1  -3   11.50   38.50
  -6   1   3   38.50   31.10
  -6   1   3   80.29   37.80
  -6   1   3   83.59   18.30
  -6   1   3   48.30   30.20
   5  -1  -3   47.30   14.20
   5  -1  -3  -16.70   21.60
  -5   1   3  -21.40   29.40
  -5   1   3   34.60   13.50
   4  -1  -3 1391.06  107.39
   4  -1  -3 1073.99  111.39
   4  -1  -3 1241.18  108.69
  -4   1   3 1067.69  110.39
  -4   1   3 1162.18  109.19
  -4   1   3 1241.38  111.39
   3  -1  -3   -1.30   14.70
   3  -1  -3   29.00   10.20
   3  -1  -3   11.70   16.50
   3  -1  -3   17.30   11.10
  -3   1   3   -5.90   12.90
  -3   1   3   13.70    9.20
  -3   1   3   10.80   15.10
   2  -1  -3  442.46   39.80
  -2   1   3  375.96   39.20
  -2   1   3  455.65   39.90
  -2   1   3  448.96   39.90
   1  -1  -3   99.59   17.00
   1  -1  -3   61.49   13.10
  -1   1   3   68.39   15.10
  -1   1   3   84.89   11.40
  -1   1   3  102.29   16.00
   0  -1  -3   51.39   22.60
   0  -1  -3   69.09   16.10
   0   1   3   48.50   17.60
   0   1   3   44.10   20.30
  -1  -1  -3   15.40   17.40
  -1  -1  -3    3.50   24.00
  -1  -1  -3   39.40   14.00
   1   1   3   26.90   20.50
   1   1   3   23.70   15.20
   1   1   3   16.10   22.90
  -2  -1  -3  -51.49   28.40
  -2  -1  -3  -34.20   20.70
   2   1   3  -48.00   26.60
  -3  -1  -3   49.90   27.50
  -3  -1  -3   88.69   26.20
  -3  -1  -3   72.29   37.30
   3   1   3   31.50   32.00
   3   1   3   60.29   27.10
   3   1   3   41.50   29.00
  -4  -1  -3   36.40   29.80
  -4  -1  -3   23.50    9.60
  -4  -1  -3    4.60   29.20
  -4  -1  -3   42.90   40.30
   4   1   3   -4.30   31.90
   4   1   3   13.80   30.10
   4   1   3  -35.90   34.10
  -5  -1  -3  -16.40   38.40
  -5  -1  -3   17.40   38.50
  -5  -1  -3   -8.90   29.90
  -5  -1  -3   35.30   11.50
   5   1   3  -58.39   37.90
   5   1   3  -23.50   35.80
  -6  -1  -3  -21.20   46.20
  -6  -1  -3   -3.80   12.30
  -6  -1  -3  -22.70   35.50
   6   1   3  -20.90   46.20
   6   1   3  -25.70   39.40
   8  -2  -3   75.89   35.30
   8  -2  -3   79.59   53.39
   8  -2  -3   43.40   21.20
  -8   2   3  119.59   42.90
  -8   2   3  135.59   24.10
  -8   2   3   51.39   41.60
  -8   2   3  162.88   54.69
   7  -2  -3   25.10   17.30
   7  -2  -3    3.40   27.40
   7  -2  -3  -47.80   37.60
  -7   2   3  -16.40   35.80
  -7   2   3  -36.10   30.80
  -7   2   3   -1.40   14.20
  -7   2   3    6.40   37.20
   6  -2  -3   22.20   14.60
   6  -2  -3   11.40   35.00
   6  -2  -3  -56.69   32.50
  -6   2   3  -33.20   34.30
  -6   2   3  -34.90   26.10
  -6   2   3   12.60   13.50
  -6   2   3    9.30   34.80
   5  -2  -3   37.20   21.50
   5  -2  -3   13.20   29.90
  -5   2   3   22.90   25.00
  -5   2   3   45.40   14.60
  -5   2   3   35.60   28.10
   4  -2  -3  851.81   70.89
   4  -2  -3  698.63   73.79
   4  -2  -3  770.02   70.19
  -4   2   3  631.54   68.59
  -4   2   3  788.92   71.99
   3  -2  -3   11.90   16.40
   3  -2  -3   25.00   12.50
   3  -2  -3   50.09   15.00
  -3   2   3    8.60   13.10
  -3   2   3   29.10   13.50
  -3   2   3   27.60   11.00
   2  -2  -3 1323.07  131.09
   2  -2  -3 1361.66  131.59
   2  -2  -3 1504.25  132.69
   2  -2  -3 1468.85  131.59
  -2   2   3 1600.44  131.79
  -2   2   3 1534.55  131.29
  -2   2   3 1430.86  131.19
  -2   2   3 1728.53  132.69
   1  -2  -3  408.06   39.70
   1  -2  -3  475.45   42.40
  -1   2   3  422.36   45.20
  -1   2   3  463.15   39.30
  -1   2   3  421.16   42.80
   0  -2  -3  275.77   30.20
   0  -2  -3  223.98   34.80
   0  -2  -3  235.28   22.20
   0   2   3  235.98   35.90
   0   2   3  233.58   28.60
   0   2   3  207.28   30.10
  -1  -2  -3  -24.40   21.00
  -1  -2  -3  -58.79   29.30
   1   2   3  -40.40   28.30
   1   2   3   59.09   21.50
  -2  -2  -3   26.70   21.50
  -2  -2  -3  -59.09   33.00
   2   2   3   -3.40   22.60
  -3  -2  -3   33.90   48.40
  -3  -2  -3   42.20   29.50
   3   2   3   44.20   35.00
   3   2   3   74.19   33.30
   3   2   3  107.29   32.10
  -4  -2  -3   -5.30    9.60
  -4  -2  -3  -33.40   26.90
  -4  -2  -3   37.50   35.80
  -4  -2  -3  -14.80   42.40
   4   2   3  -20.40   32.60
   4   2   3   -5.30   35.60
   4   2   3  -12.60   32.70
  -5  -2  -3   -6.20   31.70
  -5  -2  -3    4.20   47.30
  -5  -2  -3   36.90   45.70
   5   2   3   44.90   40.90
   5   2   3  -61.69   41.40
  -6  -2  -3   36.60   14.30
  -6  -2  -3   80.69   56.49
  -6  -2  -3   10.90   37.20
   6   2   3   32.20   45.10
   6   2   3  -14.60   45.80
   9  -3  -3   62.19   58.49
   9  -3  -3  -26.70   21.90
  -9   3   3   81.29   44.90
  -9   3   3    3.50   40.30
  -9   3   3   13.60   53.29
  -9   3   3   34.80   16.50
   8  -3  -3  115.19   53.09
   8  -3  -3   50.49   34.60
  -8   3   3  128.49   44.20
  -8   3   3   99.19   48.50
  -8   3   3   97.19   41.30
   7  -3  -3  -27.80   24.00
   7  -3  -3    7.00   16.70
   7  -3  -3  -35.00   34.60
  -7   3   3  -58.59   38.50
  -7   3   3  -37.20   29.10
  -7   3   3   -9.20   33.00
  -7   3   3   12.70   14.90
   6  -3  -3   88.79   38.40
   6  -3  -3   71.39   39.80
   6  -3  -3  182.28   25.40
  -6   3   3  190.78   26.50
  -6   3   3  155.38   39.60
  -6   3   3  122.09   33.50
   5  -3  -3  122.99   26.10
   5  -3  -3  179.38   32.40
   5  -3  -3   56.39   32.30
  -5   3   3   83.49   20.90
  -5   3   3   94.09   26.70
   4  -3  -3  502.75   45.40
   4  -3  -3  428.26   50.69
   4  -3  -3  507.65   47.40
  -4   3   3  416.36   46.30
  -4   3   3  351.86   45.50
   3  -3  -3 2029.50  192.88
   3  -3  -3 2545.35  194.18
   3  -3  -3 1917.71  194.48
  -3   3   3 2112.29  194.08
  -3   3   3 2199.68  194.58
  -3   3   3 2427.76  198.58
   2  -3  -3 2352.06  222.08
   2  -3  -3 2570.04  220.48
  -2   3   3 2650.73  221.88
  -2   3   3 2408.76  218.58
  -2   3   3 2562.14  220.68
   1  -3  -3   30.90   27.20
  -1   3   3   50.09   21.20
  -1   3   3   69.89   26.40
   0  -3  -3   95.39   12.70
   0  -3  -3   34.30   31.10
   0  -3  -3  100.99   25.70
   0   3   3   54.49   31.80
  -1  -3  -3   -9.70   30.90
  -1  -3  -3   38.00   12.40
  -1  -3  -3   -6.00   22.30
   1   3   3  -23.20   29.60
   1   3   3  -30.70   23.70
   1   3   3   60.49   25.40
  -2  -3  -3   18.20   28.60
  -2  -3  -3  -56.19   33.50
  -2  -3  -3   30.10   27.10
   2   3   3  -31.90   33.60
   2   3   3  -21.10   28.00
  -3  -3  -3  -20.30   36.90
  -3  -3  -3   -4.50   30.40
  -3  -3  -3   90.59   32.10
   3   3   3   -4.20   38.20
   3   3   3   22.10   31.90
   3   3   3   47.70   33.90
  -4  -3  -3   27.20   47.30
  -4  -3  -3   35.60   41.30
  -4  -3  -3  -23.60   32.70
   4   3   3   19.20   42.60
   4   3   3  -20.80   35.20
  -5  -3  -3  -20.70   34.80
  -5  -3  -3   -0.10   12.20
  -5  -3  -3    8.50   50.79
  -5  -3  -3   29.90   46.50
   5   3   3   13.50   42.40
   5   3   3   12.70   39.30
   5   3   3  -36.10   44.60
   9  -4  -3  225.78   63.69
   9  -4  -3  229.98   38.00
  -9   4   3  165.58   61.59
  -9   4   3  287.77   54.49
  -9   4   3  308.37   54.79
   8  -4  -3  114.49   38.90
   8  -4  -3   92.79   50.89
   8  -4  -3   48.50   29.30
  -8   4   3  186.88   52.79
  -8   4   3  100.19   43.90
  -8   4   3  190.48   55.09
   7  -4  -3   11.80   38.10
   7  -4  -3   58.69   21.70
   7  -4  -3   49.40   28.80
  -7   4   3    2.20   30.60
   6  -4  -3   -2.50   32.10
   6  -4  -3   57.59   19.20
   6  -4  -3   39.00   24.90
  -6   4   3   84.59   23.70
  -6   4   3   19.00   26.00
   5  -4  -3   -9.90   26.50
   5  -4  -3   12.30   22.00
   5  -4  -3   -4.70   15.70
  -5   4   3    2.00   18.80
  -5   4   3   15.80   24.60
  -5   4   3    4.50   20.50
   4  -4  -3 1914.01  164.28
   4  -4  -3 1847.32  164.78
   4  -4  -3 1778.72  166.68
  -4   4   3 2046.10  166.68
  -4   4   3 1705.53  166.18
  -4   4   3 1801.12  165.38
   3  -4  -3   75.69   25.00
   3  -4  -3   55.29   21.90
   3  -4  -3   46.30   14.70
  -3   4   3   19.90   17.20
  -3   4   3   90.59   24.00
  -3   4   3   99.19   23.90
   2  -4  -3    9.90   17.70
   2  -4  -3  -24.00   12.70
   2  -4  -3   -9.00   21.80
  -2   4   3    5.10   12.30
  -2   4   3    7.70   17.70
  -2   4   3   34.40   22.60
   1  -4  -3  535.85   63.69
   1  -4  -3  613.04   52.49
  -1   4   3  509.05   50.39
  -1   4   3  588.94   59.49
  -1   4   3  526.55   51.09
  -1   4   3  634.44   64.09
  -1   4   3  548.75   58.29
   0  -4  -3  131.49   17.30
   0  -4  -3  106.49   28.20
   0  -4  -3   44.50   32.10
   0   4   3   53.39   36.30
   0   4   3  163.38   31.50
   0   4   3   75.39   29.20
  -1  -4  -3  -15.50   31.20
  -1  -4  -3   25.00   28.80
  -1  -4  -3   21.40   13.90
  -1  -4  -3  -23.60   25.80
   1   4   3  -35.90   34.30
   1   4   3   -8.80   30.80
   1   4   3   -1.60   26.40
  -2  -4  -3  -50.99   28.10
  -2  -4  -3  -58.09   36.30
  -2  -4  -3   36.90   33.50
  -2  -4  -3   16.70   16.60
   2   4   3  -43.50   36.10
   2   4   3  -47.60   29.00
   2   4   3    4.80   33.80
  -3  -4  -3   31.50   39.30
  -3  -4  -3  -35.60   44.10
  -3  -4  -3   -0.40   18.40
  -3  -4  -3  -20.80   32.50
   3   4   3    2.10   35.40
   3   4   3  -12.10   43.60
   3   4   3  -37.00   38.80
  -4  -4  -3   24.90   49.20
  -4  -4  -3   11.10   45.20
  -4  -4  -3  -17.20   21.90
  -4  -4  -3  -22.90   32.90
   4   4   3   20.50   44.00
   4   4   3   -3.40   47.20
   4   4   3   11.10   40.30
   9  -5  -3   57.19   26.10
   9  -5  -3   30.60   52.49
  -9   5   3  133.19   47.00
  -9   5   3   88.69   33.50
   8  -5  -3  109.89   52.49
   8  -5  -3   80.99   37.40
  -8   5   3   66.59   40.00
   7  -5  -3   50.79   40.70
   7  -5  -3   75.89   32.00
   7  -5  -3   18.20   21.20
  -7   5   3   57.99   33.30
  -7   5   3   67.39   33.70
  -7   5   3  -10.40   27.70
   6  -5  -3   20.30   25.40
   6  -5  -3  -32.40   30.30
   6  -5  -3  -21.50   15.60
  -6   5   3   -6.40   19.90
  -6   5   3    0.30   24.50
  -6   5   3    0.20   23.00
   5  -5  -3   10.20   25.40
   5  -5  -3   15.60   31.00
   5  -5  -3   47.20   19.50
  -5   5   3    5.30   19.00
  -5   5   3   -2.90   23.80
  -5   5   3   62.09   25.80
   4  -5  -3  467.55   64.49
   4  -5  -3  491.45   58.79
   4  -5  -3  602.14   56.19
  -4   5   3  518.35   59.29
  -4   5   3  603.94   58.99
  -4   5   3  615.34   56.49
   3  -5  -3  -28.20   14.90
   3  -5  -3  -15.20   24.70
   3  -5  -3   -4.50   19.00
  -3   5   3   12.40   24.00
  -3   5   3    3.10   20.20
  -3   5   3   12.50   15.70
   2  -5  -3  120.79   26.60
   2  -5  -3  105.69   19.00
   2  -5  -3   22.10   46.90
  -2   5   3   96.39   16.30
  -2   5   3   86.89   26.20
  -2   5   3  120.29   31.60
   1  -5  -3  -36.50   25.20
   1  -5  -3  -11.80   20.60
   1  -5  -3    1.60   12.50
  -1   5   3  -10.60   29.30
  -1   5   3   -3.10   10.20
  -1   5   3  -30.10   19.80
  -1   5   3  -33.50   29.90
   0  -5  -3   -0.10   13.40
   0  -5  -3    1.20   27.80
   0  -5  -3   15.90   25.10
   0   5   3   -6.70   32.70
   0   5   3    1.10   28.90
   0   5   3    2.10   34.50
  -1  -5  -3  -23.00   31.50
  -1  -5  -3   13.10   17.60
  -1  -5  -3  -34.70   34.10
  -1  -5  -3  -17.10   26.60
   1   5   3   -1.50   37.00
   1   5   3    7.40   41.70
   1   5   3  -28.20   26.60
  -2  -5  -3   62.49   40.80
  -2  -5  -3   39.10   20.90
  -2  -5  -3   19.40   42.30
  -2  -5  -3   38.50   34.60
   2   5   3   39.40   41.20
   2   5   3  -27.40   45.20
  -3  -5  -3   31.80   47.80
  -3  -5  -3    8.50   22.80
  -3  -5  -3   22.50   44.00
  -3  -5  -3  -21.30   36.00
   3   5   3  -20.00   49.10
   3   5   3  -19.20   47.40
   3   5   3    4.50   35.00
   8  -6  -3   -7.00   34.40
   8  -6  -3   -9.00   22.60
   8  -6  -3   -9.50   46.40
  -8   6   3   -2.20   27.90
  -8   6   3   42.20   34.10
  -8   6   3   29.80   36.10
   7  -6  -3   -0.80   32.30
   7  -6  -3  -42.30   40.20
   7  -6  -3    6.80   22.00
  -7   6   3   -9.30   31.90
  -7   6   3   19.70   32.30
  -7   6   3   -7.40   24.90
   6  -6  -3   21.80   20.00
   6  -6  -3   18.00   29.10
   6  -6  -3  -15.60   32.10
  -6   6   3  -17.80   26.20
  -6   6   3   40.20   21.90
  -6   6   3    4.90   27.40
   5  -6  -3    8.60   10.20
   5  -6  -3   -7.50   25.40
   5  -6  -3   -2.90   18.30
  -5   6   3   10.10   24.50
  -5   6   3   36.90   26.70
  -5   6   3   -6.10   19.50
   4  -6  -3  202.18   40.00
   4  -6  -3  172.78   30.80
   4  -6  -3  135.59   34.90
  -4   6   3  207.88   28.40
  -4   6   3  176.58   33.80
  -4   6   3  229.88   40.60
   3  -6  -3  206.88   29.20
   3  -6  -3  207.88   41.40
   3  -6  -3  181.58   33.60
  -3   6   3  226.08   38.30
  -3   6   3  220.38   35.30
  -3   6   3  202.68   27.60
   2  -6  -3   -8.40   28.00
   2  -6  -3   18.10   16.40
  -2   6   3   22.00   31.60
  -2   6   3  -14.00   23.60
  -2   6   3   40.50   35.50
  -2   6   3   21.30   15.30
   1  -6  -3    3.10   15.00
   1  -6  -3    4.80   31.10
   1  -6  -3   26.20   26.80
  -1   6   3    5.50   13.90
  -1   6   3   -1.10   36.70
  -1   6   3   25.20   36.80
  -1   6   3   18.70   25.60
   0  -6  -3    2.40   16.60
   0  -6  -3  -12.40   29.50
   0  -6  -3  -39.00   37.00
   0   6   3  -34.80   39.50
   0   6   3  -23.50   40.70
   0   6   3  -48.80   28.90
  -1  -6  -3  -28.30   40.00
  -1  -6  -3   15.50   35.60
  -1  -6  -3   -5.40   19.30
   1   6   3  -44.00   33.50
   1   6   3  -36.70   38.50
   1   6   3  -35.20   44.40
  -2  -6  -3   16.60   48.90
  -2  -6  -3  -12.80   36.80
  -2  -6  -3   31.60   47.30
  -2  -6  -3    6.70   22.20
   2   6   3  -27.00   48.20
   2   6   3   40.10   36.50
   8  -7  -3  -31.50   21.00
   8  -7  -3  -80.19   43.30
  -8   7   3  -30.20   34.80
  -8   7   3  -26.20   35.40
  -8   7   3    0.70   26.60
   7  -7  -3   20.10   22.50
  -7   7   3  -44.60   30.60
  -7   7   3   -6.60   25.60
   6  -7  -3   -7.20   12.00
   6  -7  -3  -73.69   41.80
   6  -7  -3    7.60   20.80
  -6   7   3   13.20   23.70
   5  -7  -3  -11.60    8.10
   5  -7  -3   -6.10   20.20
  -5   7   3  -35.30   29.50
  -5   7   3  -54.79   28.60
  -5   7   3  -25.20   21.60
   4  -7  -3   67.59   24.80
   4  -7  -3   37.90   29.10
   4  -7  -3   32.90   34.20
  -4   7   3   63.29   36.20
  -4   7   3   61.39   24.40
  -4   7   3   18.20   43.50
   3  -7  -3   43.50   27.60
   3  -7  -3   28.70   25.70
   3  -7  -3  -16.50   32.20
  -3   7   3   -6.60   26.90
  -3   7   3   34.60   19.70
  -3   7   3   60.59   40.50
  -3   7   3   11.20   33.60
   2  -7  -3  -20.40   17.70
   2  -7  -3   -0.80   27.10
   2  -7  -3   50.79   20.90
  -2   7   3    1.20   37.80
  -2   7   3   -7.50   15.80
   1  -7  -3   19.00   20.50
   1  -7  -3   37.20   32.80
  -1   7   3   22.90   43.70
  -1   7   3  -22.40   31.70
   0  -7  -3   23.00   37.90
   0  -7  -3    7.00   19.30
   0  -7  -3  -12.70   35.90
   0   7   3  -46.10   44.00
   0   7   3   18.50   33.60
   7  -8  -3  -22.90   20.60
   7  -8  -3   -2.70   21.80
   7  -8  -3  -30.00   43.60
  -7   8   3  -40.20   31.50
  -7   8   3  -38.20   32.30
  -7   8   3   -2.40   24.60
   6  -8  -3   39.20   23.40
   6  -8  -3   16.00   14.10
   6  -8  -3    2.50   10.10
  -6   8   3   10.80   24.40
  -6   8   3  -35.20   31.60
  -6   8   3  -41.10   33.10
   5  -8  -3  -12.20   31.50
   5  -8  -3  -12.00   25.40
  -5   8   3  -17.10   33.10
  -5   8   3  -28.70   31.40
  -5   8   3    0.00   25.00
   4  -8  -3   -5.20   21.30
   4  -8  -3  -27.60   28.10
  -4   8   3   -7.40   31.80
  -4   8   3  -53.59   32.70
  -4   8   3  -18.60   20.50
   3  -8  -3   13.30   30.40
   3  -8  -3   -1.70   21.00
  -3   8   3  -30.30   37.10
  -3   8   3  -24.70   19.00
  -3   8   3  -12.10   31.00
   2  -8  -3  -29.50   33.30
   2  -8  -3  -10.50   19.20
  -2   8   3  -35.80   20.00
  -2   8   3   -7.00   29.50
  -2   8   3    2.70   39.90
   1  -8  -3   62.59   40.70
   1  -8  -3  -20.00   36.30
   1  -8  -3    9.90   21.50
  -1   8   3  -29.00   46.30
  -1   8   3   32.90   35.30
  -2   9  -4  127.79   50.69
  -2   9  -4   57.19   38.70
  -2   9  -4   -7.60   60.39
   2  -9   4  126.09   43.80
   2  -9   4  159.98   47.50
   2  -9   4   69.19   34.70
  -3   9  -4   22.80   52.69
  -3   9  -4   50.69   55.79
  -3   9  -4   63.59   42.70
  -3   9  -4   -9.50   35.80
   3  -9   4   50.69   35.20
   3  -9   4   57.39   44.10
   3  -9   4    7.40   30.10
  -4   9  -4  -19.20   33.70
  -4   9  -4   -2.90   42.70
  -4   9  -4   82.29   41.90
  -4   9  -4   44.50   49.90
   4  -9   4   72.29   43.20
   4  -9   4   -5.10   26.60
  -5   9  -4  -57.79   47.90
  -5   9  -4   -8.30   39.30
  -5   9  -4  -58.09   40.50
  -5   9  -4  -36.20   41.80
   5  -9   4  -14.40   27.40
   5  -9   4   39.90   41.30
   0   8  -4   75.69   49.30
   0   8  -4  -84.29   49.30
   0   8  -4  -18.80   29.40
   0  -8   4   50.59   38.70
   0  -8   4   29.40   36.00
   0  -8   4   -4.30   31.00
  -1   8  -4  -51.19   29.30
  -1   8  -4   63.99   44.70
  -1   8  -4  -34.10   55.89
   1  -8   4   53.39   36.80
   1  -8   4   47.80   39.60
   1  -8   4   -5.10   29.10
  -2   8  -4    0.80   34.80
  -2   8  -4  118.29   43.20
  -2   8  -4    8.40   49.90
  -2   8  -4  -19.20   10.70
   2  -8   4   86.69   41.70
   2  -8   4  -27.40   28.30
   2  -8   4  -19.50   10.70
   2  -8   4   28.40   35.30
  -3   8  -4   62.49   40.60
  -3   8  -4   67.89   47.80
  -3   8  -4   -6.40   32.60
  -3   8  -4   35.30   38.30
   3  -8   4    5.00   31.60
   3  -8   4   52.49   41.80
   3  -8   4   -2.60   27.60
  -4   8  -4   60.79   36.00
  -4   8  -4  111.69   42.50
  -4   8  -4   51.99   39.40
  -4   8  -4   63.99   44.40
   4  -8   4   46.40   30.70
   4  -8   4   91.29   45.10
  -5   8  -4   16.50   25.10
  -5   8  -4   26.90   41.90
  -5   8  -4   91.89   39.60
   5  -8   4   57.79   32.80
   5  -8   4   40.60   43.40
   5  -8   4   86.19   44.50
  -6   8  -4  -35.10   31.70
  -6   8  -4   -1.30   37.80
   6  -8   4  -20.80   40.80
   6  -8   4  -55.29   40.40
   6  -8   4  -12.90   27.20
  -7   8  -4  -44.90   38.80
  -7   8  -4  -19.40   36.80
   7  -8   4  -33.20   42.80
   7  -8   4  -88.19   51.79
   2   7  -4   30.10   49.50
  -2  -7   4   -4.30   43.00
  -2  -7   4   -5.50   28.80
  -2  -7   4   50.49   53.69
  -2  -7   4   35.80   38.50
   1   7  -4   42.20   44.50
  -1  -7   4   22.50   37.00
  -1  -7   4  -33.50   26.20
  -1  -7   4   45.20   39.10
   0   7  -4  129.29   47.00
   0   7  -4   13.20   42.70
   0   7  -4   80.59   30.80
   0  -7   4   70.39   37.50
   0  -7   4   24.80   27.60
   0  -7   4   49.90   38.20
  -1   7  -4   50.89   41.10
  -1   7  -4   -4.70   24.40
  -1   7  -4   50.39   35.60
  -1   7  -4   38.00   27.80
   1  -7   4   12.40   29.50
   1  -7   4    6.20    9.40
   1  -7   4   -2.50   30.20
   1  -7   4    5.70   22.00
  -2   7  -4  210.28   41.20
  -2   7  -4  207.28   37.10
  -2   7  -4  162.28   36.50
   2  -7   4  112.29   30.80
   2  -7   4  202.78   44.00
   2  -7   4  171.78   38.20
  -3   7  -4   -4.00   34.80
  -3   7  -4   85.69   33.20
  -3   7  -4   50.09   27.90
  -3   7  -4  147.49   36.90
   3  -7   4   49.30   25.00
   3  -7   4   79.59   30.70
  -4   7  -4    2.90   30.70
  -4   7  -4   -1.30   25.40
  -4   7  -4   20.10   31.90
   4  -7   4   -6.60   23.30
   4  -7   4   12.60   34.00
  -5   7  -4   -0.40   33.20
  -5   7  -4    9.30   31.90
  -5   7  -4   11.30   27.50
   5  -7   4   -0.90   24.80
   5  -7   4  -21.30   33.70
   5  -7   4    1.10   37.70
  -6   7  -4  -44.60   34.10
  -6   7  -4   -8.60   33.70
   6  -7   4   18.40   29.20
   6  -7   4  -11.90   37.60
   6  -7   4   -5.90   41.50
  -7   7  -4  -12.20   35.50
  -7   7  -4  -24.30   34.60
   7  -7   4  -36.10   33.60
   7  -7   4  -44.80   44.70
   7  -7   4   -5.00   18.20
   3   6  -4  160.58   60.89
   3   6  -4  186.48   25.40
  -3  -6   4   89.59   38.40
  -3  -6   4  165.28   52.69
  -3  -6   4  168.88   47.70
  -3  -6   4  293.37   60.39
   2   6  -4  158.48   50.89
   2   6  -4   48.50   46.90
   2   6  -4  111.09   34.90
  -2  -6   4   93.59   34.70
  -2  -6   4  190.88   48.60
  -2  -6   4   81.59   45.30
  -2  -6   4  138.49   46.20
   1   6  -4  -22.60   35.60
   1   6  -4   17.70   25.10
   1   6  -4   51.69   37.30
  -1  -6   4   57.79   32.10
  -1  -6   4   58.29   37.10
  -1  -6   4   36.90   33.30
  -1  -6   4   21.20   23.00
   0   6  -4   55.69   26.00
   0   6  -4   46.40   21.90
   0   6  -4  106.99   37.60
   0  -6   4   53.29   29.50
   0  -6   4   27.00   30.30
   0  -6   4   51.59   21.90
   0  -6   4   83.19   32.10
  -1   6  -4   39.90   22.40
  -1   6  -4   53.59   35.10
  -1   6  -4   24.50   28.70
  -1   6  -4   29.10   23.10
   1  -6   4   24.20   20.70
   1  -6   4   -2.70   21.90
   1  -6   4    8.90   15.00
   1  -6   4   42.20   27.20
  -2   6  -4   50.59   30.30
  -2   6  -4  124.19   29.70
  -2   6  -4   92.59   26.40
   2  -6   4  135.69   34.10
   2  -6   4   63.09   25.30
   2  -6   4   61.39   27.60
  -3   6  -4  196.68   34.20
  -3   6  -4  242.58   55.39
  -3   6  -4  196.18   36.70
   3  -6   4  225.78   38.50
   3  -6   4  172.88   34.10
  -4   6  -4   -3.50   28.90
  -4   6  -4   30.90   26.10
  -4   6  -4   40.20   28.50
   4  -6   4  -21.30   23.00
   4  -6   4   51.29   35.50
   4  -6   4   67.99   35.00
  -5   6  -4   11.20   24.90
  -5   6  -4   18.30   29.00
  -5   6  -4    7.80   31.00
   5  -6   4  -34.00   23.20
   5  -6   4    2.50   30.80
   5  -6   4  -10.80   33.70
  -6   6  -4    4.40   33.00
  -6   6  -4   12.80   27.60
  -6   6  -4   -1.20   31.20
   6  -6   4  -27.40   30.80
   6  -6   4   -4.80   39.10
  -7   6  -4   -9.00   37.20
   7  -6   4  -14.00   16.00
   7  -6   4  -21.40   46.40
   7  -6   4  -20.20   32.90
  -8   6  -4   15.00   39.40
   8  -6   4  -53.99   49.30
   8  -6   4  -10.10   17.00
   8  -6   4  -48.00   56.39
   4   5  -4   96.99   41.70
   4   5  -4   29.80   49.20
   4   5  -4  122.49   32.20
  -4  -5   4   73.89   34.90
  -4  -5   4   39.30   44.10
  -4  -5   4   95.69   46.80
   3   5  -4    4.00   15.90
   3   5  -4  -18.00   37.40
   3   5  -4   22.90   27.30
   3   5  -4   47.60   42.50
  -3  -5   4   24.60   37.20
  -3  -5   4  102.49   43.50
  -3  -5   4  -31.80   24.30
  -3  -5   4  -14.30   35.50
   2   5  -4    6.00   22.20
   2   5  -4  -10.00   31.50
   2   5  -4  -27.00   32.60
   2   5  -4  -12.40   12.10
  -2  -5   4   61.99   35.20
  -2  -5   4    8.20   28.10
  -2  -5   4   10.20   22.40
  -2  -5   4   -5.40   28.30
   1   5  -4   -0.10   30.00
   1   5  -4  -13.60   28.20
   1   5  -4  -16.30   19.60
  -1  -5   4  -25.50   25.20
  -1  -5   4   11.20   20.20
  -1  -5   4   -9.30   25.60
   0   5  -4   71.29   26.40
   0   5  -4  138.59   34.30
   0   5  -4   61.59   28.10
   0   5  -4  109.59   23.10
   0  -5   4   60.59   29.00
   0  -5   4   73.39   22.10
   0  -5   4   97.39   28.90
   0  -5   4   43.40   28.50
   0  -5   4  104.59   20.90
  -1   5  -4   22.90   24.80
  -1   5  -4  -10.00   18.50
  -1   5  -4   48.90   24.90
  -1   5  -4    8.50   21.70
   1  -5   4   -5.90   15.40
   1  -5   4   -1.40   23.30
   1  -5   4   -7.80   23.10
   1  -5   4   12.20   25.00
  -2   5  -4   78.79   28.10
  -2   5  -4   74.99   27.00
  -2   5  -4   60.49   23.10
   2  -5   4  107.69   29.10
  -3   5  -4  294.87   39.20
  -3   5  -4  245.18   36.40
  -3   5  -4  195.78   33.10
   3  -5   4  253.27   38.10
   3  -5   4  180.58   32.60
   3  -5   4  305.27   43.20
  -4   5  -4  279.47   46.10
  -4   5  -4  324.37   40.20
  -4   5  -4  244.28   55.69
   4  -5   4  269.27   41.10
   4  -5   4  333.47   46.80
   4  -5   4  274.27   39.10
  -5   5  -4    3.10   28.20
  -5   5  -4   24.30   25.20
   5  -5   4   26.90   28.90
   5  -5   4   39.10   36.70
  -6   5  -4   12.90   26.90
  -6   5  -4  -32.10   30.30
   6  -5   4  -13.80   13.60
   6  -5   4  -47.10   39.70
   6  -5   4  -20.60   28.70
  -7   5  -4   24.80   30.70
  -7   5  -4  -45.20   36.10
  -7   5  -4  -63.69   38.00
   7  -5   4  -39.10   29.80
   7  -5   4    8.10   15.70
   7  -5   4  -42.80   46.40
  -8   5  -4    5.10   42.20
  -8   5  -4  -21.90   45.60
   8  -5   4  -39.20   49.20
   8  -5   4   54.19   48.80
   8  -5   4  -24.50   14.80
   5   4  -4   46.80   59.09
   5   4  -4  146.29   40.80
   5   4  -4   75.49   24.70
  -5  -4   4   47.00   39.20
  -5  -4   4  200.38   74.99
  -5  -4   4  135.09   52.09
   4   4  -4   23.60   18.90
   4   4  -4    2.40   40.40
   4   4  -4  -23.60   26.80
   4   4  -4   11.00   32.50
  -4  -4   4   12.50   26.80
  -4  -4   4   -0.40   39.30
  -4  -4   4   28.90   39.10
  -4  -4   4   29.80   44.60
   3   4  -4    1.90   32.70
   3   4  -4   -2.10   28.10
   3   4  -4    2.60   22.90
  -3  -4   4    6.00   30.10
  -3  -4   4   43.20   36.30
  -3  -4   4    2.10   29.00
  -3  -4   4    4.10   20.70
   2   4  -4  780.72   75.09
   2   4  -4  822.82   81.89
  -2  -4   4  760.72   79.79
  -2  -4   4  690.53   79.79
  -2  -4   4  703.13   72.79
   1   4  -4   86.99   24.40
   1   4  -4  126.29   27.30
   1   4  -4  168.08   35.10
  -1  -4   4   99.59   31.40
  -1  -4   4  147.59   30.10
  -1  -4   4  116.99   23.70
  -1  -4   4  143.09   25.80
   0   4  -4    5.30   18.90
   0   4  -4   26.40   21.70
   0   4  -4   22.60   24.10
   0   4  -4   25.40   17.80
   0  -4   4   12.80   15.90
   0  -4   4   42.90   21.80
   0  -4   4   16.40   15.10
  -1   4  -4  267.97   35.30
   1  -4   4  286.87   35.60
   1  -4   4  247.88   32.30
   1  -4   4  189.88   32.70
  -2   4  -4 1350.06  119.49
  -2   4  -4 1209.38  117.99
  -2   4  -4 1406.36  120.09
   2  -4   4 1183.18  117.99
  -3   4  -4   54.29   27.10
  -3   4  -4   75.19   26.60
  -3   4  -4   42.40   25.70
   3  -4   4   13.40   22.90
   3  -4   4   68.09   26.30
   3  -4   4   96.09   32.80
  -4   4  -4    4.80   22.10
  -4   4  -4   -2.50   25.00
   4  -4   4  -15.60   19.40
   4  -4   4   36.60   24.40
   4  -4   4    1.20   43.50
  -5   4  -4    0.10   31.00
  -5   4  -4   74.89   36.50
  -5   4  -4   47.20   24.50
   5  -4   4   -1.40   41.00
   5  -4   4   24.10   12.90
   5  -4   4   25.80   38.10
  -6   4  -4    7.80   26.80
  -6   4  -4  -36.50   32.80
  -6   4  -4  -30.90   30.20
   6  -4   4   20.30   13.30
   6  -4   4  -47.90   36.30
   6  -4   4    0.00   30.00
  -7   4  -4   33.90   30.80
  -7   4  -4  -37.00   36.30
   7  -4   4  -26.00   47.70
   7  -4   4   -7.50   32.90
   7  -4   4   -6.90   13.70
  -8   4  -4  -41.70   37.70
  -8   4  -4  -19.40   42.90
  -8   4  -4  -16.20   36.60
   8  -4   4   -4.90   15.10
   8  -4   4  -41.30   51.89
   6   3  -4  -22.60   51.79
   6   3  -4   82.19   23.80
  -6  -3   4    6.30   47.20
  -6  -3   4   35.40   24.00
  -6  -3   4   91.59   47.30
  -6  -3   4  -62.99   49.60
   5   3  -4    4.40   31.00
   5   3  -4   12.30   18.30
   5   3  -4  -12.30   42.40
   5   3  -4   25.00   36.70
  -5  -3   4  -14.10   44.30
  -5  -3   4   -2.10   20.10
  -5  -3   4  -19.00   36.50
  -5  -3   4   17.10   40.40
   4   3  -4   -3.90   27.70
   4   3  -4    8.70   15.60
   4   3  -4   47.60   27.80
   4   3  -4   46.10   36.30
  -4  -3   4   28.20   25.20
  -4  -3   4   10.00   31.10
  -4  -3   4   -5.40   34.30
  -4  -3   4   13.60   35.20
   3   3  -4 1308.37  127.09
   3   3  -4 1586.54  126.79
   3   3  -4 1157.48  126.79
  -3  -3   4 1351.96  127.39
  -3  -3   4 1304.87  132.49
  -3  -3   4 1474.25  130.59
   2   3  -4   47.20   22.70
   2   3  -4    3.10   21.20
   2   3  -4  -15.10   23.30
  -2  -3   4   12.60   16.20
  -2  -3   4  -28.20   21.60
   1   3  -4   -0.20   16.30
   1   3  -4  -10.20   15.00
   1   3  -4   17.50   20.00
  -1  -3   4  -34.10   17.80
  -1  -3   4    4.10   16.80
  -1  -3   4   -3.80   15.80
  -1  -3   4   13.40   16.90
   0   3  -4  -14.10   13.90
   0   3  -4    5.80   16.80
   0   3  -4  -28.20   13.40
   0  -3   4    9.00   17.90
   0  -3   4    4.60   15.00
   0  -3   4   -2.50   12.80
   0  -3   4  -32.20   15.40
  -1   3  -4   90.89   21.30
  -1   3  -4   97.79   21.90
  -1   3  -4  121.19   20.80
   1  -3   4  127.29   23.30
   1  -3   4   62.89   18.00
  -2   3  -4 1537.95  134.39
  -2   3  -4 1473.15  132.99
   2  -3   4 1543.15  133.39
   2  -3   4 1492.85  137.19
   2  -3   4 1315.37  137.79
  -3   3  -4  -19.40   23.40
  -3   3  -4   31.60   27.10
  -3   3  -4   17.90   19.80
   3  -3   4    9.30   23.10
   3  -3   4   -0.80   18.60
   3  -3   4  -16.10   28.30
  -4   3  -4   77.39   25.10
  -4   3  -4  128.39   32.70
  -4   3  -4  190.98   38.80
   4  -3   4  137.69   17.60
   4  -3   4  156.88   30.30
   4  -3   4  146.19   42.00
  -5   3  -4   30.10   32.30
  -5   3  -4   19.10   23.30
  -5   3  -4  -32.10   28.40
   5  -3   4  -13.60   37.10
   5  -3   4   22.20   11.10
  -6   3  -4   21.00   34.60
  -6   3  -4   -1.50   34.00
  -6   3  -4   27.20   26.40
  -6   3  -4  -21.60   30.70
   6  -3   4   -7.70   41.80
   6  -3   4   -0.40   28.20
   6  -3   4   22.90   11.60
  -7   3  -4   15.10   29.40
  -7   3  -4  -47.70   35.20
  -7   3  -4  -33.70   37.50
  -7   3  -4   46.40   42.40
   7  -3   4  -25.00   50.09
   7  -3   4   23.50   35.10
   7  -3   4    9.00   12.60
  -8   3  -4   38.30   49.50
  -8   3  -4  -25.60   39.70
  -8   3  -4  -23.60   39.80
   8  -3   4   31.30   37.60
   8  -3   4  -13.70   55.79
   8  -3   4   -3.60   14.30
   7   2  -4   80.59   24.20
   7   2  -4   28.90   53.69
  -7  -2   4   75.59   26.20
  -7  -2   4  101.69   62.19
  -7  -2   4   38.10   45.00
  -7  -2   4   72.49   46.90
   6   2  -4   50.39   35.60
   6   2  -4  112.29   23.70
   6   2  -4  138.49   49.00
   6   2  -4   77.59   48.90
  -6  -2   4  103.29   25.80
  -6  -2   4  105.69   49.60
  -6  -2   4   95.39   44.30
  -6  -2   4   78.09   55.09
   5   2  -4  -11.70   27.70
   5   2  -4    2.00   30.20
   5   2  -4   12.40   15.30
   5   2  -4  -20.40   35.70
  -5  -2   4   13.10   32.70
  -5  -2   4  -23.70   38.60
  -5  -2   4    1.30   35.10
  -5  -2   4   29.40   20.00
   4   2  -4  132.59   38.60
  -4  -2   4   19.50   41.90
   3   2  -4   19.20   24.40
   3   2  -4    7.30   22.40
   3   2  -4   25.30   23.80
   3   2  -4    3.10   20.10
  -3  -2   4  -15.10   25.70
  -3  -2   4   52.19   27.30
  -3  -2   4   -5.10   22.70
   2   2  -4   43.80   22.50
   2   2  -4   84.69   22.10
   2   2  -4  115.99   24.60
  -2  -2   4  128.39   25.10
  -2  -2   4   51.09   21.40
  -2  -2   4   96.59   21.40
  -2  -2   4   82.09   22.60
   1   2  -4   48.80   17.10
   1   2  -4  108.19   17.80
  -1  -2   4   88.39   15.30
  -1  -2   4   55.09   16.20
  -1  -2   4   97.29   15.30
  -1  -2   4   61.79   16.60
   0   2  -4   28.00   12.70
   0   2  -4    0.40   14.70
   0   2  -4   28.10   12.80
   0  -2   4   34.70   13.60
   0  -2   4   18.50   12.20
  -1   2  -4  122.39   18.20
  -1   2  -4  105.19   20.20
   1  -2   4  117.09   21.00
   1  -2   4  113.99   18.10
   1  -2   4  134.99   25.00
  -2   2  -4 1631.14  158.78
  -2   2  -4 1922.81  163.48
  -2   2  -4 1792.12  160.88
   2  -2   4 1696.93  163.38
   2  -2   4 1809.52  160.78
   2  -2   4 1911.11  159.58
  -3   2  -4  183.28   33.60
  -3   2  -4  178.48   28.20
  -3   2  -4  211.78   36.30
   3  -2   4  149.69   27.80
   3  -2   4  162.38   18.50
   3  -2   4  206.68   42.90
  -4   2  -4  -16.60   26.20
  -4   2  -4    0.50   18.50
  -4   2  -4   -1.60   26.30
   4  -2   4   27.40    8.80
   4  -2   4  -25.60   32.70
   4  -2   4   16.10   25.10
  -5   2  -4  -42.10   28.50
  -5   2  -4   28.00   34.10
  -5   2  -4  -34.30   26.30
   5  -2   4  -41.10   24.70
   5  -2   4  -42.50   34.80
   5  -2   4    1.70    7.80
  -6   2  -4    0.10   37.80
  -6   2  -4  -26.70   35.00
  -6   2  -4   15.10   25.70
  -6   2  -4  -25.00   33.60
   6  -2   4  -42.70   42.60
   6  -2   4   16.00   10.60
   6  -2   4    4.70   31.00
  -7   2  -4   -6.90   37.20
  -7   2  -4   26.00   43.30
  -7   2  -4    0.10   39.90
  -7   2  -4   11.60   29.90
   7  -2   4   40.30   52.09
   7  -2   4    8.40   37.70
   7   1  -4  -55.79   47.50
   7   1  -4  -37.70   31.80
   7   1  -4   18.70   20.50
  -7  -1   4  -22.40   45.40
  -7  -1   4  -33.30   41.40
  -7  -1   4  -30.60   47.60
  -7  -1   4  -12.20   19.50
   6   1  -4  125.19   23.10
   6   1  -4  123.39   47.80
   6   1  -4  221.88   45.60
   6   1  -4   85.99   35.20
  -6  -1   4  160.08   45.70
  -6  -1   4  134.09   50.09
  -6  -1   4  205.98   27.70
  -6  -1   4  142.09   42.30
   5   1  -4  264.87   55.89
   5   1  -4  242.58   30.90
   5   1  -4  339.47   47.70
   5   1  -4  359.36   50.89
  -5  -1   4  283.97   43.60
  -5  -1   4  282.27   45.90
  -5  -1   4  277.37   61.89
   4   1  -4    4.00   23.00
   4   1  -4   25.30   29.80
  -4  -1   4   53.49   17.80
  -4  -1   4   13.20   28.30
   3   1  -4   -6.50   18.70
   3   1  -4  -11.90   15.60
   3   1  -4   -6.10   21.30
   3   1  -4  -22.70   25.70
  -3  -1   4  -24.90   21.80
  -3  -1   4  -19.90   19.50
  -3  -1   4  -30.30   17.90
   2   1  -4   -3.30   10.90
   2   1  -4   17.70   18.50
  -2  -1   4  -17.60   15.10
  -2  -1   4   32.10   11.10
  -2  -1   4   14.40   12.00
  -2  -1   4    3.50   16.20
  -2  -1   4   -8.00   13.70
   1   1  -4   12.90    6.30
  -1  -1   4   -3.00   12.00
   0   1  -4   20.50    9.10
   0   1  -4   14.90   11.60
   0  -1   4   25.40   11.10
   0  -1   4   19.40   13.90
   0  -1   4   21.40    9.00
  -1   1  -4  375.16   33.30
   1  -1   4  337.57   39.80
   1  -1   4  306.67   34.80
   1  -1   4  307.47   33.00
  -2   1  -4  212.58   26.40
  -2   1  -4  232.68   32.90
  -2   1  -4  266.07   31.30
   2  -1   4  195.08   34.30
   2  -1   4  181.08   19.30
   2  -1   4  242.68   30.40
  -3   1  -4  -36.00   23.50
  -3   1  -4  -14.80   19.00
  -3   1  -4    0.80   16.80
  -3   1  -4  -30.00   26.00
   3  -1   4    2.10    4.70
   3  -1   4  -44.00   21.80
   3  -1   4  -32.60   28.70
  -4   1  -4    0.50   23.80
  -4   1  -4  -32.10   30.20
   4  -1   4  -19.10   24.10
   4  -1   4   -8.50   37.30
  -5   1  -4  -21.60   35.30
  -5   1  -4  -30.20   29.60
   5  -1   4    1.20   38.20
   5  -1   4   22.10   32.50
  -6   1  -4  -52.29   34.80
  -6   1  -4  -35.40   37.80
  -6   1  -4  -54.59   34.10
   6  -1   4  -24.30   43.80
   6  -1   4   23.90   36.60
  -7   1  -4   11.30   41.30
  -7   1  -4   18.20   43.90
  -7   1  -4   87.69   55.99
   7  -1   4   11.80   52.49
   7  -1   4   29.00   42.40
   8   0  -4  -47.90   47.50
  -8   0   4  -69.29   39.90
  -8   0   4    8.60   19.30
  -8   0   4  -24.90   51.19
  -8   0   4  -23.70   47.00
   7   0  -4   33.60   32.00
   7   0  -4  -44.20   43.00
  -7   0   4  -23.70   17.40
  -7   0   4  -25.90   37.90
  -7   0   4  -49.50   43.80
   6   0  -4   71.69   28.30
   6   0  -4   70.59   39.90
  -6   0   4  102.69   20.30
  -6   0   4   31.50   39.30
  -6   0   4   35.00   32.30
  -6   0   4   68.19   33.10
   5   0  -4   84.29   27.50
   5   0  -4  108.89   38.10
  -5   0   4   86.59   35.50
  -5   0   4   65.69   31.80
   4   0  -4   68.69   23.90
   4   0  -4   15.10   25.20
   4   0  -4   29.40   18.00
  -4   0   4   19.60   24.30
  -4   0   4   28.00   21.60
  -4   0   4   50.39   14.10
  -4   0   4   13.40   23.30
   3   0  -4  164.28   19.20
   3   0  -4  173.18   18.80
  -3   0   4  147.59   25.40
  -3   0   4  132.69   20.90
  -3   0   4  129.09   22.00
   2   0  -4   22.10    8.00
   2   0  -4   11.50   16.10
  -2   0   4   31.90   14.40
  -2   0   4    1.50    8.30
   1   0  -4    7.20    6.10
  -1   0   4   11.90    6.00
  -1   0   4   10.00    7.60
  -1   0   4   -3.00    6.30
  -1   0   4    2.90   13.20
   0   0  -4  318.07   31.10
   0   0  -4  306.47   32.70
   0   0  -4  341.57   28.10
   0   0   4  257.77   27.50
   0   0   4  318.67   28.60
   0   0   4  248.68   32.50
   0   0   4  383.86   35.40
  -1   0  -4  151.18   26.80
  -1   0  -4  138.39   22.10
  -1   0  -4   98.69   15.70
   1   0   4  133.89   22.40
   1   0   4  109.79   26.50
  -2   0  -4   60.89   25.20
  -2   0  -4   79.49   20.10
  -2   0  -4   83.59   30.10
   2   0   4   99.29   22.50
   2   0   4   48.10   29.60
   2   0   4   89.59   28.30
  -3   0  -4   54.69    9.00
  -3   0  -4   10.00   25.80
  -3   0  -4   48.40   31.30
  -3   0  -4   78.09   23.80
   3   0   4   15.20   33.00
   3   0   4   26.60   28.50
   3   0   4   65.19   21.60
  -4   0  -4    1.30   26.30
  -4   0  -4   30.70    9.50
  -4   0  -4    2.70   36.10
   4   0   4  -29.40   35.00
   4   0   4    5.50   30.30
   4   0   4   38.60   25.10
  -5   0  -4   24.40   34.00
  -5   0  -4  -38.10   29.60
  -5   0  -4   -3.70   16.10
   5   0   4  -49.70   37.50
   5   0   4  -19.80   33.00
  -6   0  -4   16.20   13.00
  -6   0  -4   30.70   46.00
  -6   0  -4    4.90   35.70
  -6   0  -4   60.89   39.90
   6   0   4   48.10   41.40
   6   0   4  -30.10   47.80
   8  -1  -4  -24.90   30.50
   8  -1  -4  -16.00   50.49
  -8   1   4  -12.70   17.60
  -8   1   4  -44.20   47.30
  -8   1   4  -67.19   36.20
  -8   1   4   -6.40   40.60
   7  -1  -4   23.20   28.10
   7  -1  -4  -14.50   41.10
  -7   1   4   18.00   36.50
  -7   1   4   48.40   17.50
  -7   1   4   12.90   34.50
  -7   1   4   40.80   42.20
   6  -1  -4   -9.30   24.30
   6  -1  -4   13.00   13.60
   6  -1  -4  -34.10   32.40
  -6   1   4  -17.80   12.50
  -6   1   4  -41.50   31.40
  -6   1   4   -4.60   26.90
   5  -1  -4   11.70   19.30
   5  -1  -4   44.30   25.00
   5  -1  -4  -29.20   28.90
   5  -1  -4   19.30   13.30
  -5   1   4   12.00   13.10
  -5   1   4  -29.20   22.30
  -5   1   4   14.70   27.50
   4  -1  -4  340.37   44.10
   4  -1  -4  434.96   40.60
   4  -1  -4  430.16   40.10
   4  -1  -4  470.55   46.40
  -4   1   4  352.16   41.50
  -4   1   4  376.06   38.90
   3  -1  -4  130.19   15.60
   3  -1  -4  119.99   17.40
  -3   1   4  130.69   19.70
  -3   1   4  105.39   15.90
  -3   1   4  135.99   18.10
   2  -1  -4   -6.70    8.90
   2  -1  -4    8.40   13.30
   2  -1  -4  -12.50    8.00
   2  -1  -4    4.70    2.20
  -2   1   4   18.20    8.10
  -2   1   4   14.30   17.70
  -2   1   4    6.70    6.60
   1  -1  -4  489.65   48.20
   1  -1  -4  467.65   50.99
  -1   1   4  446.96   47.80
  -1   1   4  595.54   50.09
  -1   1   4  640.74   51.59
  -1   1   4  581.84   51.19
   0  -1  -4  143.29   27.20
   0  -1  -4  122.39   14.60
   0  -1  -4  159.38   21.60
   0   1   4  110.59   26.10
   0   1   4  157.88   20.10
   0   1   4  133.59   22.20
  -1  -1  -4   15.00   27.90
  -1  -1  -4   14.30   20.60
   1   1   4  -13.30   22.70
   1   1   4   -6.90   25.10
  -2  -1  -4   17.30   34.00
  -2  -1  -4   65.99   21.20
  -2  -1  -4  -19.40   24.40
   2   1   4   17.80   28.90
   2   1   4    7.60   30.10
   2   1   4   26.90   23.10
  -3  -1  -4  114.89   41.10
  -3  -1  -4   88.39   29.40
   3   1   4   96.39   35.50
   3   1   4  123.39   35.20
  -4  -1  -4   39.90   31.70
  -4  -1  -4   25.80    9.30
  -4  -1  -4   22.30   40.70
  -4  -1  -4  -41.70   27.50
   4   1   4  -26.70   36.40
   4   1   4    2.70   32.00
  -5  -1  -4   -0.60   33.70
  -5  -1  -4   19.80   43.50
   5   1   4   -9.00   36.60
   5   1   4  -56.89   41.00
  -6  -1  -4   -5.40   12.30
  -6  -1  -4    6.20   51.29
  -6  -1  -4   -2.30   34.70
   6   1   4   18.60   44.30
   6   1   4  -30.90   48.40
   6   1   4   -6.80   40.50
   8  -2  -4   18.90   20.30
   8  -2  -4   38.70   31.70
   8  -2  -4  -15.50   50.69
  -8   2   4   61.49   20.70
  -8   2   4  108.29   44.80
  -8   2   4   27.10   39.90
  -8   2   4  110.09   51.39
   7  -2  -4    5.80   25.60
   7  -2  -4  -30.00   38.60
   7  -2  -4   48.30   19.70
  -7   2   4   46.00   16.90
  -7   2   4   21.40   32.40
  -7   2   4   47.80   38.70
  -7   2   4   18.60   36.00
   6  -2  -4  -27.10   32.60
   6  -2  -4   58.99   17.50
   6  -2  -4    9.50   22.70
  -6   2   4    9.90   31.20
  -6   2   4   34.50   15.20
  -6   2   4  -15.40   26.30
  -6   2   4  -30.70   37.70
   5  -2  -4    6.60   14.20
   5  -2  -4   -9.70   17.50
   5  -2  -4   27.00   26.40
  -5   2   4   -2.20   11.90
  -5   2   4  -20.00   23.70
   4  -2  -4  772.02   63.29
   4  -2  -4  654.63   61.79
   4  -2  -4  733.93   65.49
   4  -2  -4  544.15   64.49
  -4   2   4  645.94   62.69
  -4   2   4  616.34   61.09
   3  -2  -4  337.17   38.10
   3  -2  -4  397.66   38.50
   3  -2  -4  433.86   42.60
   3  -2  -4  309.67   39.60
  -3   2   4  410.96   38.10
  -3   2   4  398.16   37.30
  -3   2   4  329.67   37.90
   2  -2  -4 2779.12  251.67
   2  -2  -4 2751.62  251.57
   2  -2  -4 2799.72  254.17
   2  -2  -4 2479.75  251.47
  -2   2   4 3214.28  252.07
  -2   2   4 3184.38  252.67
  -2   2   4 3023.10  252.57
   1  -2  -4 1161.38  116.39
   1  -2  -4 1411.96  113.49
   1  -2  -4 1123.99  111.79
  -1   2   4 1357.26  116.59
  -1   2   4 1298.97  114.59
   0  -2  -4   50.49   19.40
   0   2   4   20.60   26.40
   0   2   4   39.40   19.30
   0   2   4   26.00   22.50
  -1  -2  -4   47.70   21.60
  -1  -2  -4  -21.60   21.90
   1   2   4  -43.80   28.10
   1   2   4  -48.40   25.20
   1   2   4   45.90   23.00
  -2  -2  -4  -28.70   32.40
  -2  -2  -4  -29.20   24.40
  -2  -2  -4   -4.30   24.00
   2   2   4  -25.10   23.50
   2   2   4  -59.39   31.20
   2   2   4  -54.49   27.30
  -3  -2  -4   30.50   29.70
  -3  -2  -4   27.50   40.70
   3   2   4   70.49   48.20
   3   2   4    3.70   34.00
  -4  -2  -4   30.10   34.20
  -4  -2  -4    3.30    9.40
  -4  -2  -4   -9.60   45.00
  -4  -2  -4   -1.50   30.30
   4   2   4  -13.30   37.30
   4   2   4  -14.40   39.20
  -5  -2  -4   15.20   51.19
  -5  -2  -4  -23.90   33.30
  -5  -2  -4   21.30   44.60
  -5  -2  -4   11.30   11.20
   5   2   4  -59.59   36.50
   5   2   4  -10.40   40.80
   5   2   4    0.00   46.00
   9  -3  -4   45.50   55.09
   9  -3  -4  -25.50   22.20
  -9   3   4   36.20   47.80
  -9   3   4   65.89   48.80
  -9   3   4   41.00   40.90
   8  -3  -4  -11.00   29.20
   8  -3  -4   62.89   49.70
  -8   3   4   11.70   43.90
  -8   3   4   73.69   41.70
  -8   3   4  -23.60   16.90
  -8   3   4   11.20   36.70
   7  -3  -4   11.20   26.40
   7  -3  -4   42.40   39.10
   7  -3  -4   57.59   21.60
  -7   3   4   29.10   36.20
  -7   3   4   29.70   17.10
  -7   3   4   11.50   30.40
   6  -3  -4  277.87   46.60
  -6   3   4  347.17   43.60
  -6   3   4  363.66   37.10
   5  -3  -4  371.16   39.60
   5  -3  -4  283.47   44.00
   5  -3  -4  347.37   38.90
   5  -3  -4  372.76   37.60
  -5   3   4  291.07   35.60
  -5   3   4  328.37   39.70
   4  -3  -4  408.26   44.40
   4  -3  -4  356.86   46.80
   4  -3  -4  429.36   45.40
   4  -3  -4  423.06   45.50
  -4   3   4  422.66   43.90
  -4   3   4  485.55   45.30
   3  -3  -4   50.19   17.90
   3  -3  -4   75.59   17.60
   3  -3  -4   49.99   19.20
   3  -3  -4   44.30   21.20
  -3   3   4   27.30   15.40
  -3   3   4  100.29   21.20
   2  -3  -4  174.68   23.30
   2  -3  -4  193.78   25.60
   2  -3  -4  111.39   31.70
  -2   3   4  143.49   26.60
  -2   3   4  206.38   22.60
  -2   3   4  187.68   20.30
  -2   3   4  191.88   30.80
   1  -3  -4  588.24   52.29
   1  -3  -4  515.85   62.09
  -1   3   4  617.74   62.89
  -1   3   4  605.14   59.49
  -1   3   4  559.04   51.09
   0  -3  -4   13.30   21.30
   0  -3  -4  -14.00   29.40
   0   3   4   -0.10   29.30
   0   3   4   -8.10   22.40
   0   3   4   50.39   23.20
  -1  -3  -4  167.08   19.80
  -1  -3  -4  215.88   34.10
  -1  -3  -4  140.89   41.90
   1   3   4  109.99   32.00
   1   3   4  119.29   40.60
  -2  -3  -4   -4.50   27.00
  -2  -3  -4   30.20   27.80
  -2  -3  -4   15.10   38.40
  -2  -3  -4   37.10   15.00
   2   3   4   -6.20   30.70
   2   3   4    9.80   35.50
   2   3   4  -17.70   30.20
  -3  -3  -4   19.00   32.80
  -3  -3  -4   84.89   35.80
  -3  -3  -4   26.30   45.60
   3   3   4   45.60   36.40
   3   3   4   32.40   34.80
   3   3   4   17.20   40.00
  -4  -3  -4  -59.09   43.30
  -4  -3  -4   30.80   41.40
  -4  -3  -4   -9.00   33.50
   4   3   4   -5.30   40.00
   4   3   4  -38.40   44.50
   9  -4  -4  209.98   61.69
   9  -4  -4  217.08   32.70
  -9   4   4  196.38   50.59
  -9   4   4  295.67   55.79
  -9   4   4  185.58   59.99
   8  -4  -4   -6.60   43.00
   8  -4  -4   14.60   31.30
   8  -4  -4  -10.80   22.40
  -8   4   4   29.20   37.50
  -8   4   4   43.30   20.90
   7  -4  -4  -37.20   34.10
   7  -4  -4   20.10   27.40
   7  -4  -4   12.00   21.00
  -7   4   4    4.10   29.80
   6  -4  -4   74.29   16.30
   6  -4  -4   59.59   21.20
   6  -4  -4   51.79   33.50
   6  -4  -4   39.80   25.10
  -6   4   4   35.20   25.90
  -6   4   4   60.29   29.90
  -6   4   4   32.10   21.00
   5  -4  -4  549.15   62.79
   5  -4  -4  539.25   58.09
   5  -4  -4  589.64   59.99
  -5   4   4  647.14   59.89
  -5   4   4  538.05   58.49
   4  -4  -4  118.39   22.00
   4  -4  -4  115.39   25.00
   4  -4  -4  112.79   26.90
  -4   4   4   76.69   21.40
  -4   4   4  127.89   23.50
  -4   4   4  123.29   26.20
   3  -4  -4   33.30   15.70
   3  -4  -4   27.60   18.60
   3  -4  -4   -8.50   21.90
  -3   4   4   36.80   16.90
  -3   4   4   49.60   18.70
  -3   4   4   46.10   22.80
   2  -4  -4   11.90   23.20
   2  -4  -4   17.10   13.20
   2  -4  -4   41.40   18.20
  -2   4   4   37.40   12.80
  -2   4   4   18.60   19.20
  -2   4   4   22.20   22.00
  -2   4   4   24.20   10.50
   1  -4  -4  -27.60   24.90
   1  -4  -4   29.20   18.90
   1  -4  -4    6.30   10.60
  -1   4   4  -25.80   25.20
  -1   4   4  -16.10   26.50
  -1   4   4   13.50    8.70
  -1   4   4  -19.30   19.70
   0  -4  -4   94.19   28.10
   0  -4  -4   78.69   14.20
   0  -4  -4   71.99   34.10
   0   4   4   52.39   27.70
   0   4   4   79.89   35.40
   0   4   4   61.89   36.50
  -1  -4  -4   14.30   26.80
  -1  -4  -4   -8.60   33.20
  -1  -4  -4   33.70   31.50
   1   4   4    0.00   27.00
   1   4   4   -2.70   33.00
   1   4   4    8.40   35.00
  -2  -4  -4   15.40   42.60
  -2  -4  -4   14.60   16.90
  -2  -4  -4   -7.20   29.00
  -2  -4  -4   33.80   34.60
   2   4   4  -26.50   38.90
   2   4   4   21.60   35.00
   2   4   4    1.20   35.90
  -3  -4  -4    4.30   18.90
  -3  -4  -4   16.60   40.30
  -3  -4  -4  -44.20   44.40
  -3  -4  -4  -19.40   33.60
   3   4   4  -21.60   45.30
   3   4   4  -60.49   39.90
   3   4   4  -24.50   36.30
  -4  -4  -4    0.80   44.60
  -4  -4  -4  -28.70   32.00
  -4  -4  -4    5.60   23.60
  -4  -4  -4   64.19   76.09
   4   4   4   23.00   45.00
   4   4   4   13.90   47.30
   9  -5  -4   48.50   49.30
   9  -5  -4  131.79   29.50
  -9   5   4   77.49   31.40
  -9   5   4  148.99   46.10
   8  -5  -4  -39.00   41.40
   8  -5  -4  -22.60   31.10
   8  -5  -4  -35.30   20.80
  -8   5   4  -25.10   32.60
  -8   5   4   28.30   32.90
  -8   5   4  -43.40   24.20
   7  -5  -4   64.19   21.80
   7  -5  -4   -2.90   36.80
   7  -5  -4   10.00   28.80
  -7   5   4  -16.30   29.20
  -7   5   4   -8.50   30.10
  -7   5   4    4.60   23.50
   6  -5  -4   45.90   21.80
   6  -5  -4   60.49   33.30
   6  -5  -4   50.59   17.80
   6  -5  -4   78.59   30.10
  -6   5   4   61.39   27.30
  -6   5   4   35.70   23.80
  -6   5   4   99.59   29.20
   5  -5  -4   24.60   18.90
   5  -5  -4   40.80   25.70
   5  -5  -4   38.40   12.80
   5  -5  -4   75.29   32.00
  -5   5   4   78.79   24.50
  -5   5   4   33.80   23.90
  -5   5   4   12.90   19.00
   4  -5  -4  -18.90   14.00
   4  -5  -4  -21.80   18.90
   4  -5  -4   14.60   17.10
   4  -5  -4   -7.60   24.00
  -4   5   4   -0.50   23.40
  -4   5   4   -4.70   15.80
  -4   5   4    4.80   20.70
   3  -5  -4   -7.80   25.70
   3  -5  -4   18.40   19.90
   3  -5  -4    7.00   16.60
  -3   5   4   13.10   25.70
  -3   5   4   -0.80   20.00
  -3   5   4   29.50   14.40
   2  -5  -4   12.70   20.00
   2  -5  -4  -26.90   24.50
   2  -5  -4  -13.10   13.00
  -2   5   4   -6.80   10.40
  -2   5   4  -26.20   19.90
  -2   5   4    5.30   25.30
   1  -5  -4   -2.50   12.20
   1  -5  -4   -9.70   22.50
   1  -5  -4  -34.20   26.50
  -1   5   4  -32.00   21.70
  -1   5   4  -14.50   28.50
  -1   5   4  -19.80   30.10
  -1   5   4    1.30    5.30
   0  -5  -4   10.00   13.70
   0  -5  -4   -6.10   30.40
   0  -5  -4   10.20   27.60
   0   5   4   -3.00   41.30
   0   5   4  -22.50   33.50
   0   5   4   14.70   36.00
  -1  -5  -4   52.29   18.10
  -1  -5  -4   37.40   42.40
  -1  -5  -4  112.99   35.60
   1   5   4   42.20   46.70
   1   5   4   72.59   42.00
   1   5   4   12.70   34.20
  -2  -5  -4   46.50   37.80
  -2  -5  -4   85.19   50.79
  -2  -5  -4   50.19   31.80
   2   5   4   58.69   50.49
   2   5   4   48.90   36.20
   2   5   4   32.90   43.30
  -3  -5  -4    6.20   22.30
  -3  -5  -4  -11.90   38.10
  -3  -5  -4   52.59   57.19
   3   5   4    8.50   37.00
   3   5   4   22.10   48.00
   8  -6  -4    0.30   17.80
   8  -6  -4  -30.60   33.10
   8  -6  -4  -77.79   40.60
   8  -6  -4    4.30   22.00
  -8   6   4  -11.20   32.10
  -8   6   4   12.80   24.50
  -8   6   4  -24.70   34.40
   7  -6  -4  -39.20   37.00
   7  -6  -4   20.00   22.10
   7  -6  -4  -16.40   15.40
  -7   6   4  -24.20   20.80
  -7   6   4  -51.29   29.50
  -7   6   4  -15.50   30.60
   6  -6  -4   28.10   20.70
   6  -6  -4   -5.90   33.60
   6  -6  -4    6.60   13.70
   6  -6  -4   -9.60   28.20
  -6   6   4   -7.80   27.60
  -6   6   4   40.10   21.60
  -6   6   4   13.20   29.20
   5  -6  -4  -31.80   25.80
   5  -6  -4   -2.80    9.80
   5  -6  -4   -2.50   18.20
  -5   6   4   -5.90   19.10
  -5   6   4   -1.90   23.60
  -5   6   4  -31.60   24.40
   4  -6  -4  139.39   27.90
   4  -6  -4  121.79   31.20
   4  -6  -4  112.99   35.20
  -4   6   4  104.59   29.50
  -4   6   4  130.89   24.50
  -4   6   4  174.28   35.50
   3  -6  -4   27.50   30.10
   3  -6  -4   16.70   18.40
   3  -6  -4   -3.20   22.60
  -3   6   4   36.20   30.10
  -3   6   4   27.20   16.20
  -3   6   4  -10.10   22.40
   2  -6  -4   40.50   33.20
   2  -6  -4   30.20   16.60
   2  -6  -4   -4.10   30.40
  -2   6   4   60.99   34.10
  -2   6   4   23.60   34.60
  -2   6   4   42.80   14.80
  -2   6   4   12.80   27.20
   1  -6  -4    9.40   29.00
   1  -6  -4  -23.20   15.00
   1  -6  -4   -6.00   34.10
  -1   6   4  -21.60   26.80
  -1   6   4  -40.30   33.80
  -1   6   4  -27.80   39.50
   0  -6  -4   -3.30   31.60
   0  -6  -4   -7.90   16.40
   0   6   4  -16.50   31.60
   0   6   4   -9.20   44.80
   0   6   4  -44.10   40.50
  -1  -6  -4   29.90   35.20
  -1  -6  -4   97.09   39.20
   1   6   4   43.80   38.30
   1   6   4   10.70   48.00
   1   6   4  -30.50   45.10
   8  -7  -4  -55.99   40.60
   8  -7  -4  -26.10   20.10
   8  -7  -4  -29.40   16.30
  -8   7   4   16.90   22.00
  -8   7   4  -26.90   34.00
  -8   7   4  -15.10   45.10
   7  -7  -4  -53.99   37.50
   7  -7  -4   16.30   22.40
   7  -7  -4  -56.69   30.10
  -7   7   4  -47.20   28.80
  -7   7   4   28.70   24.30
  -7   7   4  -45.60   30.10
   6  -7  -4  -62.29   38.10
   6  -7  -4  -13.20   20.70
   6  -7  -4   -7.80   11.60
  -6   7   4   11.90   23.70
  -6   7   4  -46.30   30.00
   5  -7  -4  -45.90   26.90
   5  -7  -4   -2.10    7.80
   5  -7  -4   -3.00   20.70
  -5   7   4  -51.49   27.50
  -5   7   4  -56.99   29.10
  -5   7   4   -0.30   24.70
   4  -7  -4  -19.10   33.90
   4  -7  -4   17.30   33.20
   4  -7  -4   36.30   37.90
  -4   7   4  -15.90   34.70
  -4   7   4  -13.10   32.10
  -4   7   4   11.50   19.30
   3  -7  -4  -13.20   36.30
   3  -7  -4   15.70   21.00
   3  -7  -4   28.70   29.30
  -3   7   4    0.80   36.00
  -3   7   4   11.20   18.40
  -3   7   4   -0.50   29.80
   2  -7  -4   -7.70   16.20
   2  -7  -4   -4.00   27.70
  -2   7   4  -22.40   29.40
  -2   7   4  -24.40   39.60
  -2   7   4  -15.20   15.00
   1  -7  -4   -6.50   33.40
   1  -7  -4   -7.00   17.00
  -1   7   4    2.10   45.10
  -1   7   4  -16.10   30.60
   0  -7  -4   76.49   41.40
   0  -7  -4   54.49   22.30
   0   7   4   76.79   50.69
   0   7   4   25.00   37.10
   7  -8  -4  -53.49   41.60
   7  -8  -4    4.90   24.10
  -7   8   4  -52.29   31.90
  -7   8   4  -28.80   33.30
  -7   8   4   24.60   27.00
   6  -8  -4   -4.00    9.00
   6  -8  -4   -5.50   23.10
  -6   8   4  -24.50   23.00
  -6   8   4  -37.10   32.90
  -6   8   4  -62.59   31.20
   5  -8  -4   32.80   26.40
   5  -8  -4    3.20   31.90
  -5   8   4   70.79   38.60
  -5   8   4   29.20   24.50
  -5   8   4   18.80   33.70
   4  -8  -4   94.49   28.10
   4  -8  -4   91.49   37.00
  -4   8   4   73.89   25.30
  -4   8   4   88.79   35.40
  -4   8   4  120.19   43.20
   3  -8  -4  229.58   44.40
   3  -8  -4  161.58   33.30
  -3   8   4  268.37   58.59
  -3   8   4  203.48   45.20
   2  -8  -4  -18.40   18.70
   2  -8  -4   -5.70   33.00
  -2   8   4   -2.40   34.00
  -2   8   4  -13.80   44.50
  -2   9  -5   75.19   48.00
  -2   9  -5  -51.59   36.50
  -2   9  -5  -20.20   56.99
   2  -9   5   16.00   37.90
   2  -9   5  -14.20   28.70
   2  -9   5  -12.10   33.90
   2  -9   5   -2.50   10.30
  -3   9  -5  -67.79   39.80
  -3   9  -5   46.60   44.20
   3  -9   5   -7.80   10.70
   3  -9   5    7.10   39.90
   3  -9   5    1.10   34.00
   3  -9   5   -6.90   26.90
  -4   9  -5  -32.50   36.50
  -4   9  -5  -46.00   39.90
  -4   9  -5  -66.79   39.40
   4  -9   5  -51.59   37.80
   4  -9   5  -24.20   25.90
  -5   9  -5  -47.70   35.10
  -5   9  -5  -63.19   38.70
   5  -9   5  -67.99   41.40
   5  -9   5   -8.50   27.90
   0   8  -5   49.40   46.30
   0   8  -5  -78.19   49.40
   0  -8   5  -11.50   35.00
   0  -8   5  -25.80   28.80
   0  -8   5   -1.80   39.10
  -1   8  -5   20.00   43.20
  -1   8  -5  -50.59   28.90
   1  -8   5  -12.70   37.10
   1  -8   5   -4.10   10.70
   1  -8   5   15.40   34.20
   1  -8   5  -11.80   27.50
  -2   8  -5  149.39   42.40
  -2   8  -5   49.50   34.10
   2  -8   5   29.60   28.50
   2  -8   5   17.40   12.50
   2  -8   5   50.69   36.50
   2  -8   5   84.29   40.90
  -3   8  -5   58.19   34.60
  -3   8  -5    5.10   46.60
  -3   8  -5  172.38   45.20
   3  -8   5   42.40   35.80
   3  -8   5   57.39   29.80
   3  -8   5  125.29   41.70
  -4   8  -5    9.30   43.60
  -4   8  -5   75.59   39.80
  -4   8  -5  -29.40   25.10
  -4   8  -5   -7.20    9.30
   4  -8   5   15.70   27.10
   4  -8   5   41.50   41.20
  -5   8  -5  -31.60   37.20
  -5   8  -5   -7.10   34.30
   5  -8   5   -2.80   27.10
   5  -8   5  -28.50   39.10
   5  -8   5   -8.80   39.40
  -6   8  -5  -46.50   38.30
  -6   8  -5  -20.20   36.60
   6  -8   5  -29.20   27.90
   6  -8   5  -56.89   38.90
   6  -8   5  -24.60   41.10
   2   7  -5   37.30   47.50
  -2  -7   5   10.20   28.70
  -2  -7   5   66.29   40.20
  -2  -7   5   52.59   42.80
  -2  -7   5   51.49   48.10
   1   7  -5   35.80   28.80
   1   7  -5   85.29   47.40
  -1  -7   5  -25.60   26.60
  -1  -7   5   29.30   36.60
  -1  -7   5   50.39   38.20
  -1  -7   5   20.20   45.00
   0   7  -5    4.80   40.60
   0   7  -5  -50.79   26.00
   0   7  -5   24.20   29.20
   0  -7   5   -5.10   25.00
   0  -7   5   -2.70   32.90
   0  -7   5  -59.19   32.30
  -1   7  -5   25.00   27.50
  -1   7  -5   32.30   34.70
  -1   7  -5    1.60   26.60
   1  -7   5   25.90   29.90
   1  -7   5   12.70   22.90
   1  -7   5   33.80   46.10
   1  -7   5    5.90   10.10
  -2   7  -5   99.09   36.10
  -2   7  -5   69.29   32.90
  -2   7  -5   74.99   29.60
  -2   7  -5   45.00   37.60
   2  -7   5   35.30   30.90
   2  -7   5   85.29   37.30
   2  -7   5   11.20   23.20
  -3   7  -5   43.40   31.20
  -3   7  -5   81.69   35.40
  -3   7  -5   69.19   27.40
  -3   7  -5   14.50   35.40
   3  -7   5   39.00   23.90
   3  -7   5  108.19   38.00
  -4   7  -5   -4.80   25.60
  -4   7  -5  -40.50   27.80
  -4   7  -5  -10.20   30.10
   4  -7   5    8.80   35.30
   4  -7   5  -41.80   21.10
   4  -7   5    7.10   36.90
  -5   7  -5  -12.60   35.30
  -5   7  -5  -18.40   20.50
  -5   7  -5  -42.60   31.00
   5  -7   5   -8.50   24.30
   5  -7   5    5.30   37.80
   5  -7   5  -28.60   35.60
  -6   7  -5  -16.90   35.50
  -6   7  -5  -22.50   34.80
   6  -7   5  -18.10   40.60
   6  -7   5  -21.20   36.30
   6  -7   5  -40.30   25.40
  -7   7  -5  -17.00   35.70
  -7   7  -5   30.30   34.60
   7  -7   5  -51.59   44.60
   7  -7   5   14.00   18.80
   7  -7   5  -21.10   36.60
   3   6  -5  128.79   52.39
  -3  -6   5  105.39   50.89
  -3  -6   5  116.19   49.99
  -3  -6   5   49.20   34.00
  -3  -6   5   71.09   40.00
   2   6  -5   79.49   44.50
   2   6  -5  -14.80   16.00
   2   6  -5   25.50   28.40
   2   6  -5  -58.89   45.40
  -2  -6   5   22.70   38.00
  -2  -6   5   93.09   44.10
  -2  -6   5   45.10   28.10
  -2  -6   5   90.09   41.20
   1   6  -5   11.20   23.80
   1   6  -5   46.40   38.50
   1   6  -5  -11.50   36.50
  -1  -6   5    9.40   21.90
  -1  -6   5   33.10   33.20
  -1  -6   5   30.60   30.30
  -1  -6   5   43.80   35.00
   0   6  -5   -5.00   19.50
   0   6  -5   21.60   30.60
   0   6  -5   15.70   23.00
   0   6  -5    2.80   32.70
   0  -6   5   35.90   29.00
   0  -6   5  -22.40   25.40
   0  -6   5   11.20   30.60
   0  -6   5   11.10   10.20
   0  -6   5   17.80   20.10
  -1   6  -5   20.70   22.30
  -1   6  -5   43.50   33.60
  -1   6  -5   23.20   29.20
  -1   6  -5   26.90   24.10
   1  -6   5   37.40   29.50
   1  -6   5    0.00   24.70
   1  -6   5  -10.60   19.20
  -2   6  -5   69.89   28.10
  -2   6  -5   20.60   30.80
  -2   6  -5   74.39   30.00
  -2   6  -5   32.40   22.60
   2  -6   5  -17.80   21.70
   2  -6   5   -2.30   25.90
   2  -6   5   84.79   30.00
  -3   6  -5  161.98   36.50
  -3   6  -5  199.98   39.80
  -3   6  -5  143.89   32.90
   3  -6   5  197.58   40.10
  -4   6  -5   76.29   33.00
  -4   6  -5   84.99   29.50
  -4   6  -5   96.79   34.80
   4  -6   5  120.49   45.30
   4  -6   5  133.39   39.80
   4  -6   5   71.59   27.20
  -5   6  -5  -11.00   29.20
  -5   6  -5  -22.20   25.00
  -5   6  -5   10.50   30.60
   5  -6   5  -20.40   23.20
   5  -6   5  -14.50   32.80
   5  -6   5   -4.20   32.00
  -6   6  -5  -28.70   30.90
  -6   6  -5    0.00   28.90
  -6   6  -5  -32.10   32.40
   6  -6   5  -30.20   40.10
   6  -6   5  -32.60   31.10
  -7   6  -5  -31.50   35.30
   7  -6   5  -30.00   34.70
   7  -6   5  -54.39   46.10
   7  -6   5  -16.30   15.90
   4   5  -5  154.58   52.79
   4   5  -5  212.68   47.40
   4   5  -5  128.39   38.90
  -4  -5   5  177.38   50.69
  -4  -5   5  158.88   54.09
  -4  -5   5   62.99   36.20
   3   5  -5   32.80   28.20
   3   5  -5  -33.70   34.60
   3   5  -5   18.20   39.60
   3   5  -5   12.90   16.60
  -3  -5   5    0.50   27.10
  -3  -5   5   22.80   36.40
  -3  -5   5   70.79   44.00
  -3  -5   5   86.89   40.50
   2   5  -5  -49.50   32.70
   2   5  -5  -12.80   20.10
   2   5  -5   44.20   33.90
   2   5  -5   -1.50   13.20
  -2  -5   5   11.90   30.20
  -2  -5   5   16.60   30.10
  -2  -5   5   16.60   22.00
  -2  -5   5    4.40   34.80
   1   5  -5    7.30   21.10
   1   5  -5   27.10   27.40
  -1  -5   5   68.69   29.20
  -1  -5   5   15.70   11.80
  -1  -5   5   57.39   23.70
  -1  -5   5   -9.00   28.40
   0   5  -5  237.68   32.90
   0   5  -5  225.88   35.30
   0  -5   5  247.28   38.10
   0  -5   5  193.28   30.60
   0  -5   5  158.88   30.50
   0  -5   5  147.29   38.20
   0  -5   5  289.07   35.10
  -1   5  -5  223.58   35.00
  -1   5  -5  146.29   30.90
   1  -5   5  175.88   33.60
  -2   5  -5  333.97   41.70
  -2   5  -5  395.66   45.00
  -2   5  -5  290.57   40.10
  -2   5  -5  383.96   43.80
   2  -5   5  266.87   38.80
   2  -5   5  348.77   44.90
  -3   5  -5  -31.50   31.40
  -3   5  -5   23.30   24.40
  -3   5  -5  -39.50   29.30
   3  -5   5    6.50   27.20
   3  -5   5   -5.70   26.80
   3  -5   5  -22.00   19.10
  -4   5  -5   -4.40   27.40
  -4   5  -5   24.70   23.30
  -4   5  -5   13.20   30.90
   4  -5   5   23.70   28.60
   4  -5   5   -2.80   31.60
   4  -5   5  -14.80   19.20
  -5   5  -5   48.70   32.60
  -5   5  -5   53.89   28.50
   5  -5   5   70.49   28.60
   5  -5   5   22.30   37.30
   5  -5   5   87.89   33.60
  -6   5  -5  -21.60   37.60
  -6   5  -5    3.10   27.60
  -6   5  -5   -1.70   36.10
   6  -5   5  -46.10   41.10
   6  -5   5   -4.70   32.50
   6  -5   5   -0.50   19.80
  -7   5  -5  -30.60   41.80
  -7   5  -5   34.60   31.70
  -7   5  -5   22.30   41.30
   7  -5   5    6.70   50.59
   7  -5   5   33.60   16.20
   7  -5   5  -11.20   33.20
   5   4  -5   88.59   38.70
   5   4  -5   75.39   50.89
   5   4  -5   58.79   25.80
  -5  -4   5   70.59   27.20
  -5  -4   5  107.19   41.20
  -5  -4   5  169.88   55.29
  -5  -4   5   94.49   52.69
   4   4  -5   10.80   18.30
   4   4  -5  -15.10   32.90
   4   4  -5   19.90   28.60
   4   4  -5   11.00   37.90
  -4  -4   5   17.40   39.00
  -4  -4   5   15.50   28.30
  -4  -4   5   36.70   44.50
  -4  -4   5   10.60   36.30
   3   4  -5  -22.30   21.70
   3   4  -5    2.90   14.60
   3   4  -5    3.30   30.90
   3   4  -5    8.10   27.30
  -3  -4   5  -17.30   28.50
  -3  -4   5   23.60   23.30
  -3  -4   5   -3.40   29.50
  -3  -4   5   33.40   37.80
   2   4  -5   55.89   29.50
   2   4  -5  108.79   32.40
  -2  -4   5   60.89   27.60
  -2  -4   5   31.80   23.00
  -2  -4   5   34.50   28.70
   1   4  -5   -0.70   17.00
   1   4  -5   13.40   17.50
   1   4  -5   -9.40   22.70
   1   4  -5   24.40   25.40
  -1  -4   5  -15.60   23.20
  -1  -4   5   18.00   18.70
  -1  -4   5   -6.70   16.90
  -1  -4   5   63.29   24.00
  -1  -4   5   -9.50   22.40
   0   4  -5  965.20   86.39
   0   4  -5  866.41   86.09
   0  -4   5  948.01   85.79
   0  -4   5  904.91   87.59
   0  -4   5  948.51   88.89
   0  -4   5  853.21   86.29
  -1   4  -5 1813.32  157.78
  -1   4  -5 1819.32  158.58
   1  -4   5 1633.64  156.98
  -2   4  -5  216.68   33.10
  -2   4  -5  263.37   35.20
  -2   4  -5  279.87   38.10
   2  -4   5  278.37   33.50
  -3   4  -5   68.49   23.60
  -3   4  -5   56.79   25.90
   3  -4   5   63.39   27.60
   3  -4   5   34.10   21.50
  -4   4  -5   -9.80   26.20
  -4   4  -5    4.50   35.90
  -4   4  -5    3.50   21.60
   4  -4   5   -6.60   23.20
   4  -4   5  -10.10   19.20
   4  -4   5  -29.20   29.40
  -5   4  -5   16.10   22.70
  -5   4  -5   16.70   32.80
  -5   4  -5   16.00   33.90
   5  -4   5   -2.60   38.30
   5  -4   5   -8.10   27.00
   5  -4   5   27.60   12.50
  -6   4  -5  -25.40   35.00
  -6   4  -5   25.40   38.40
  -6   4  -5    5.70   26.20
  -6   4  -5  -19.20   27.50
   6  -4   5    8.70   29.60
   6  -4   5   62.39   48.10
  -7   4  -5   29.40   30.40
  -7   4  -5  -58.89   36.90
  -7   4  -5  -42.00   38.10
   7  -4   5    8.90   13.00
   7  -4   5  -12.30   34.70
   7  -4   5  -37.30   47.90
   6   3  -5   11.40   21.30
   6   3  -5    0.30   48.00
   6   3  -5   23.10   33.50
  -6  -3   5  -24.50   51.19
  -6  -3   5   31.70   51.19
  -6  -3   5    6.10   46.00
  -6  -3   5  -32.50   23.20
   5   3  -5   22.30   19.70
   5   3  -5   16.50   33.60
   5   3  -5   22.90   30.60
   5   3  -5   33.90   40.00
  -5  -3   5   43.20   47.00
  -5  -3   5   26.90   40.80
  -5  -3   5  -15.60   21.90
  -5  -3   5   10.20   38.80
   4   3  -5   20.00   25.80
   4   3  -5    8.40   16.60
   4   3  -5  -12.40   30.20
   4   3  -5    0.40   30.80
  -4  -3   5   49.99   34.10
  -4  -3   5   32.10   33.70
  -4  -3   5   28.80   28.30
  -4  -3   5   38.00   35.60
   3   3  -5  646.64   81.39
   3   3  -5  831.72   75.19
   3   3  -5  742.73   76.59
  -3  -3   5  771.72   77.69
  -3  -3   5  608.94   77.59
  -3  -3   5  754.12   74.79
   2   3  -5  -23.60   16.10
   2   3  -5  -25.80   20.20
   2   3  -5    0.30   21.50
  -2  -3   5  -35.00   19.70
  -2  -3   5  -35.70   19.50
  -2  -3   5   -8.80   19.10
  -2  -3   5   53.69   23.80
   1   3  -5   15.20   15.20
   1   3  -5    6.50   17.10
   1   3  -5   38.80   20.20
  -1  -3   5   20.50   16.60
  -1  -3   5   13.30   18.30
  -1  -3   5   17.50   16.90
  -1  -3   5   -7.30   18.80
   0   3  -5  309.57   34.10
   0  -3   5  322.67   35.50
   0  -3   5  265.57   33.80
   0  -3   5  266.57   32.40
  -1   3  -5    6.20   15.50
  -1   3  -5   19.20   19.30
  -1   3  -5   46.30   19.90
   1  -3   5   71.49   20.90
   1  -3   5   92.39   24.60
   1  -3   5   14.70   15.60
  -2   3  -5   85.89   23.70
  -2   3  -5  151.48   28.90
   2  -3   5   86.69   31.90
   2  -3   5  114.09   24.60
  -3   3  -5   66.69   23.20
  -3   3  -5   41.10   26.60
  -3   3  -5   61.99   31.00
   3  -3   5   44.70   20.60
   3  -3   5   43.30   31.70
   3  -3   5   60.19   26.30
  -4   3  -5    5.20   26.80
  -4   3  -5  -12.60   17.80
  -4   3  -5  -10.30   26.30
   4  -3   5   -0.90   24.70
   4  -3   5  -23.10   33.40
   4  -3   5   17.00    9.30
  -5   3  -5  -44.10   30.40
  -5   3  -5   -4.10   20.40
  -5   3  -5  -13.90   28.70
   5  -3   5  -36.50   25.70
   5  -3   5  -29.60   36.80
   5  -3   5    2.40    9.10
  -6   3  -5   -5.40   24.60
  -6   3  -5  -15.30   35.10
  -6   3  -5  -41.40   31.50
   6  -3   5  -12.50   32.40
   6  -3   5  -51.39   44.30
   6  -3   5    8.90   10.60
  -7   3  -5  -18.30   43.00
  -7   3  -5  -48.10   38.40
  -7   3  -5  -45.30   39.90
  -7   3  -5    2.10   27.10
   7  -3   5   -8.80   37.50
   7  -3   5   -3.40   12.00
   7  -3   5  -28.10   52.99
   7   2  -5   15.10   49.40
   7   2  -5   35.00   22.30
  -7  -2   5  122.69   57.39
  -7  -2   5   49.30   51.79
  -7  -2   5   54.39   47.60
   6   2  -5   95.09   46.40
   6   2  -5   39.60   21.00
   6   2  -5  143.39   51.29
   6   2  -5   26.10   32.90
  -6  -2   5   40.80   52.99
  -6  -2   5   38.30   43.30
  -6  -2   5   62.99   46.50
  -6  -2   5   70.89   25.80
   5   2  -5   39.10   17.70
   5   2  -5   26.60   37.50
   5   2  -5   17.90   26.60
   5   2  -5   36.20   34.10
  -5  -2   5   88.09   22.30
  -5  -2   5   63.49   35.90
  -5  -2   5   -0.50   34.80
  -5  -2   5   37.20   42.80
   4   2  -5   16.20   28.20
   4   2  -5    1.60   26.30
   4   2  -5    5.60   23.20
  -4  -2   5   -8.50   28.50
  -4  -2   5   16.50   20.70
  -4  -2   5  -28.90   31.20
  -4  -2   5   -3.60   31.50
   3   2  -5   74.89   26.70
   3   2  -5   65.09   22.30
   3   2  -5   70.69   23.70
   3   2  -5  100.49   25.40
  -3  -2   5   92.39   29.20
  -3  -2   5   90.99   26.60
   2   2  -5   -5.50   13.20
   2   2  -5    3.90   14.70
   2   2  -5  -10.40   19.50
  -2  -2   5    2.40   13.90
  -2  -2   5   14.90   18.00
  -2  -2   5  -20.00   16.10
  -2  -2   5   -8.30   14.80
   1   2  -5   34.30   13.30
   1   2  -5   25.30   11.20
  -1  -2   5   27.80   14.10
  -1  -2   5    3.60   13.20
  -1  -2   5   47.20   15.70
  -1  -2   5   33.50   12.60
  -1  -2   5   32.70   17.40
   0   2  -5   19.30   12.70
   0   2  -5    3.90   11.60
   0   2  -5   12.10   12.60
   0  -2   5   19.50   13.60
   0  -2   5    4.10   10.80
  -1   2  -5  559.54   51.29
  -1   2  -5  497.05   52.49
   1  -2   5  495.55   55.69
   1  -2   5  511.85   52.59
   1  -2   5  596.04   51.89
  -2   2  -5  458.75   48.80
  -2   2  -5  458.45   51.79
  -2   2  -5  447.56   45.10
   2  -2   5  447.06   48.20
   2  -2   5  401.16   52.79
   2  -2   5  375.66   44.60
  -3   2  -5   22.70   27.30
  -3   2  -5   -7.90   25.40
  -3   2  -5    7.20   17.80
   3  -2   5   17.50   32.40
   3  -2   5   23.90   25.10
  -4   2  -5   21.20   38.60
  -4   2  -5   28.70   28.50
  -4   2  -5   16.90   20.90
   4  -2   5   49.60   27.40
   4  -2   5   48.00    9.10
   4  -2   5   -3.40   35.10
  -5   2  -5  -45.50   30.10
  -5   2  -5   -9.20   20.70
  -5   2  -5   -9.90   33.60
   5  -2   5   -4.00    7.20
   5  -2   5  -11.40   28.80
   5  -2   5  -61.59   36.60
  -6   2  -5  -29.80   35.30
  -6   2  -5  -21.60   37.50
  -6   2  -5  -16.70   34.40
  -6   2  -5  -38.40   25.30
   6  -2   5  -24.10   43.70
   6  -2   5   33.70   35.70
  -7   2  -5    9.90   46.80
  -7   2  -5   70.09   31.60
  -7   2  -5    0.30   42.30
   7  -2   5   25.40   41.50
   7  -2   5    9.90   56.79
   7   1  -5   39.80   19.90
   7   1  -5  -32.40   41.90
   7   1  -5   -2.40   29.80
  -7  -1   5   56.19   53.59
  -7  -1   5    3.30   41.10
  -7  -1   5  -17.00   44.70
  -7  -1   5  -16.00   20.90
   6   1  -5   20.30   27.90
   6   1  -5    2.00   36.40
   6   1  -5    7.30   16.80
  -6  -1   5    5.60   35.50
  -6  -1   5   32.70   43.60
  -6  -1   5   22.90   19.00
  -6  -1   5   11.30   37.60
   5   1  -5  100.59   29.00
   5   1  -5  106.39   20.70
   5   1  -5   92.19   35.50
  -5  -1   5  127.99   37.00
  -5  -1   5  174.38   24.80
  -5  -1   5  129.79   42.60
  -5  -1   5  149.49   37.50
   4   1  -5  154.78   31.10
   4   1  -5  118.59   24.70
  -4  -1   5  236.98   46.00
  -4  -1   5  171.48   31.90
  -4  -1   5  127.89   36.70
   3   1  -5  111.19   26.80
   3   1  -5   54.09   16.50
  -3  -1   5   27.40   21.30
  -3  -1   5   84.79   21.00
  -3  -1   5   22.70   23.50
  -3  -1   5  101.79   19.10
   2   1  -5   -5.00    3.80
   2   1  -5  -12.50    7.70
   2   1  -5   -1.90   19.00
  -2  -1   5  -15.70   11.30
  -2  -1   5   -2.50   11.50
  -2  -1   5   13.80   17.70
  -2  -1   5    1.50   14.50
  -2  -1   5   12.00    8.80
   1   1  -5    3.10    5.20
   1   1  -5    7.90    2.40
  -1  -1   5  -30.70   15.60
  -1  -1   5    0.10    8.70
  -1  -1   5   12.20    8.20
   0   1  -5  255.27   28.60
   0   1  -5  321.87   27.90
   0  -1   5  255.47   29.00
   0  -1   5  263.97   31.20
   0  -1   5  290.07   27.60
  -1   1  -5  142.49   22.30
  -1   1  -5  177.38   27.30
  -1   1  -5  149.59   19.30
   1  -1   5  132.19   22.60
   1  -1   5  151.08   29.50
  -2   1  -5  373.76   46.00
  -2   1  -5  347.07   45.60
   2  -1   5  335.17   46.90
  -3   1  -5  106.99   30.10
  -3   1  -5   80.39   22.50
  -3   1  -5  124.89   35.30
   3  -1   5  137.59   39.40
   3  -1   5  158.18   32.60
  -4   1  -5   22.90   23.60
  -4   1  -5   -6.00   29.20
  -4   1  -5  -33.80   33.60
  -4   1  -5  -16.50   17.00
   4  -1   5  -26.80   20.50
   4  -1   5   -7.50   36.20
   4  -1   5    2.60   26.00
  -5   1  -5   -9.70   36.70
  -5   1  -5  -41.80   22.90
  -5   1  -5   11.40   33.30
   5  -1   5   -9.60   33.80
   5  -1   5    9.60   44.20
   5  -1   5   34.00   34.00
  -6   1  -5   30.10   41.80
  -6   1  -5   61.79   50.49
  -6   1  -5   48.80   41.10
  -6   1  -5    3.10   26.70
   6  -1   5   26.70   42.10
   6  -1   5   82.89   55.19
   6  -1   5   71.39   43.90
  -7   1  -5   66.39   58.49
  -7   1  -5   59.39   44.40
  -7   1  -5   67.99   29.50
   7  -1   5   36.00   59.69
   7  -1   5  117.89   66.69
   8   0  -5   22.20   29.70
   8   0  -5   -7.20   18.90
   8   0  -5    2.20   48.70
  -8   0   5   22.60    9.80
  -8   0   5   -9.70   41.10
  -8   0   5  -20.40   47.20
  -8   0   5   17.30   49.90
   7   0  -5   -8.00   27.80
   7   0  -5   -9.70   16.10
   7   0  -5  -61.79   41.00
  -7   0   5  -54.59   45.20
  -7   0   5  -47.40   35.40
  -7   0   5  -32.50   17.70
   6   0  -5   21.60   23.20
   6   0  -5   -1.40   14.30
   6   0  -5  -18.10   31.80
  -6   0   5    1.80   29.90
  -6   0   5   21.50   35.30
  -6   0   5   10.30   15.40
  -6   0   5  -28.10   31.10
   5   0  -5  301.27   37.70
   5   0  -5  199.28   39.90
   5   0  -5  221.58   30.70
  -5   0   5  219.98   28.40
  -5   0   5  209.98   36.70
  -5   0   5  196.38   38.10
  -5   0   5  195.68   38.10
   4   0  -5   37.60   15.70
   4   0  -5   44.00   25.70
  -4   0   5   42.70   14.10
  -4   0   5   42.10   20.60
  -4   0   5   33.00   21.50
   3   0  -5  339.67   27.50
   3   0  -5  274.77   28.90
  -3   0   5  262.07   38.40
  -3   0   5  271.37   31.40
  -3   0   5  303.67   30.90
   2   0  -5   -0.60    7.40
   2   0  -5  -19.60   15.70
  -2   0   5    6.70   15.20
  -2   0   5   -0.80    7.70
   1   0  -5  195.68   18.40
  -1   0   5  163.38   18.20
  -1   0   5  152.78   20.60
  -1   0   5  210.68   26.20
  -1   0   5  195.18   18.50
   0   0  -5   26.90    6.80
   0   0  -5   25.30   13.50
   0   0   5   25.50    5.70
   0   0   5   34.70   16.00
   0   0   5   14.00    7.70
   0   0   5   22.70   17.60
  -1   0  -5  117.49   21.80
  -1   0  -5   81.29   14.70
  -1   0  -5  137.49   28.90
   1   0   5   99.79   28.50
   1   0   5  119.99   23.60
  -2   0  -5  683.73   72.89
  -2   0  -5  779.52   67.59
  -2   0  -5  873.51   79.39
   2   0   5  784.12   76.49
   2   0   5  621.84   76.79
   2   0   5  650.63   74.69
  -3   0  -5  157.98   38.50
  -3   0  -5  177.08   32.70
   3   0   5  192.78   34.90
   3   0   5  117.49   27.80
   3   0   5  142.49   41.90
  -4   0  -5   22.10   37.80
  -4   0  -5   41.60   30.50
   4   0   5    3.90   46.60
   4   0   5    5.10   25.60
   4   0   5    8.20   37.70
  -5   0  -5  -40.20   33.10
  -5   0  -5    3.40   45.00
  -5   0  -5   78.29   39.00
   5   0   5   10.30   39.70
   5   0   5  -63.89   40.90
  -6   0  -5   78.39   54.49
  -6   0  -5   11.00   39.40
  -6   0  -5   35.60   45.90
   6   0   5    9.40   50.89
   6   0   5   14.50   37.30
   6   0   5   64.89   47.50
   8  -1  -5  -37.50   43.70
   8  -1  -5    7.40   28.70
   8  -1  -5   10.70   19.20
  -8   1   5   11.20   46.10
  -8   1   5  -16.60   39.90
  -8   1   5   -9.80   19.30
  -8   1   5  -45.30   35.20
   7  -1  -5   13.10   25.70
   7  -1  -5   15.50   16.70
   7  -1  -5   -5.20   39.30
  -7   1   5   -4.40   32.90
  -7   1   5   14.40   16.70
  -7   1   5  -40.70   34.80
   6  -1  -5   15.20   15.00
   6  -1  -5   20.80   20.50
   6  -1  -5   34.40   16.20
   6  -1  -5   -6.90   31.80
  -6   1   5   27.60   30.80
  -6   1   5   -3.70   25.80
  -6   1   5  -46.00   32.40
  -6   1   5   11.10   14.20
   5  -1  -5   13.30   23.20
   5  -1  -5    6.80   16.20
   5  -1  -5   -9.20   13.20
   5  -1  -5  -15.80   26.00
  -5   1   5   12.40   24.30
  -5   1   5  -15.60   19.60
  -5   1   5  -14.90   20.60
   4  -1  -5  162.68   20.10
   4  -1  -5  123.69   30.00
   4  -1  -5  120.19   17.20
  -4   1   5  120.39   17.80
  -4   1   5   99.99   20.80
  -4   1   5  109.99   22.50
   3  -1  -5  281.47   31.40
   3  -1  -5  325.97   29.90
  -3   1   5  358.96   31.80
  -3   1   5  296.27   30.90
  -3   1   5  354.76   32.70
   2  -1  -5  489.05   47.30
   2  -1  -5  530.65   44.10
  -2   1   5  427.66   42.40
  -2   1   5  442.36   42.90
  -2   1   5  451.85   42.60
   1  -1  -5  629.44   57.09
   1  -1  -5  624.64   55.79
  -1   1   5  670.33   53.99
  -1   1   5  650.33   60.09
  -1   1   5  545.95   55.29
  -1   1   5  582.84   58.29
   0  -1  -5   14.00    7.10
   0  -1  -5   -2.20   23.10
   0  -1  -5   -3.50   15.20
   0   1   5   10.40   15.20
   0   1   5  -31.00   21.40
   0   1   5    2.30   21.50
  -1  -1  -5 1042.30  104.99
  -1  -1  -5 1163.28  100.39
  -1  -1  -5 1033.20   91.89
   1   1   5  975.00   95.59
   1   1   5 1107.59  105.29
  -2  -1  -5  246.78   42.90
  -2  -1  -5  204.58   36.50
   2   1   5  162.78   57.79
   2   1   5  252.17   32.70
   2   1   5  187.98   37.70
  -3  -1  -5  122.49   35.40
  -3  -1  -5  137.99   41.60
   3   1   5  125.89   40.60
   3   1   5  175.18   31.90
   3   1   5  162.08   41.30
  -4  -1  -5   51.09   45.10
  -4  -1  -5    3.10   32.20
   4   1   5  -49.70   32.00
   4   1   5   16.70   39.10
   4   1   5  -13.50   40.30
  -5  -1  -5    9.60   34.90
  -5  -1  -5   43.80   14.70
  -5  -1  -5  -48.60   44.70
   5   1   5  -16.00   45.80
   5   1   5  -38.00   42.10
  -6  -1  -5  -34.80   38.40
   6   1   5   35.00   59.69
   6   1   5  -41.80   49.10
   6   1   5   70.09   38.90
   8  -2  -5   15.50   27.30
   8  -2  -5   -3.80   19.40
   8  -2  -5   14.70   19.40
   8  -2  -5  -62.99   43.90
  -8   2   5   25.70   18.80
  -8   2   5   -9.40   43.90
  -8   2   5   -3.80   42.20
  -8   2   5  -24.40   35.70
   7  -2  -5    7.10   15.90
   7  -2  -5  -33.00   35.90
   7  -2  -5   -9.20   17.70
   7  -2  -5   -6.40   23.20
  -7   2   5   -4.20   14.70
  -7   2   5  -40.40   35.50
  -7   2   5  -18.00   29.80
  -7   2   5  -40.10   31.90
   6  -2  -5    2.30   13.90
   6  -2  -5  -11.80   19.30
   6  -2  -5   10.90   15.60
   6  -2  -5  -38.60   28.50
  -6   2   5  -21.60   39.70
  -6   2   5  -11.60   24.10
  -6   2   5   -3.10   12.60
  -6   2   5  -20.60   26.00
   5  -2  -5  -14.10   15.20
   5  -2  -5  -24.70   22.70
   5  -2  -5   11.70   15.90
   5  -2  -5    4.30   24.10
  -5   2   5  -18.90   12.90
  -5   2   5  -33.90   18.00
  -5   2   5   -0.40   21.00
   4  -2  -5   -4.80   22.20
   4  -2  -5   10.00   13.70
  -4   2   5   -9.30   10.60
  -4   2   5    9.10   14.00
  -4   2   5    1.70   12.90
   3  -2  -5  365.26   41.30
   3  -2  -5  417.86   38.50
  -3   2   5  352.76   36.20
  -3   2   5  388.46   37.50
  -3   2   5  298.67   35.50
   2  -2  -5  775.32   71.79
   2  -2  -5  658.23   74.29
   2  -2  -5  746.23   72.09
  -2   2   5  938.31   73.79
  -2   2   5  830.32   73.69
   1  -2  -5 1075.59  117.09
   1  -2  -5 1407.16  113.39
   1  -2  -5 1240.08  111.69
  -1   2   5 1216.68  115.39
  -1   2   5 1353.96  117.99
   0  -2  -5  271.47   45.40
   0  -2  -5  329.37   30.60
   0   2   5  302.87   36.30
   0   2   5  256.97   45.20
   0   2   5  340.07   41.60
  -1  -2  -5  298.77   48.40
  -1  -2  -5  359.26   42.40
   1   2   5  256.67   42.80
   1   2   5  311.67   38.40
  -2  -2  -5  -13.30   25.30
  -2  -2  -5  -19.20   34.90
  -2  -2  -5   -3.30   26.50
   2   2   5  -54.69   30.50
   2   2   5  -36.80   26.30
   2   2   5   -9.10   30.50
  -3  -2  -5   22.10   29.80
  -3  -2  -5   31.90   39.70
   3   2   5   13.20   37.00
   3   2   5    8.40   33.90
   3   2   5   36.70   36.00
  -4  -2  -5  -20.90   34.40
  -4  -2  -5   32.40   14.10
  -4  -2  -5  -33.80   46.90
  -4  -2  -5   47.90   37.90
   4   2   5  -51.59   40.00
   4   2   5  -41.50   39.30
  -5  -2  -5   45.40   54.89
  -5  -2  -5   38.00   12.00
  -5  -2  -5   -6.60   36.90
   5   2   5   -3.70   38.60
   5   2   5  -21.60   44.20
   5   2   5   69.79   48.00
   8  -3  -5  -21.90   20.80
   8  -3  -5   20.10   19.50
   8  -3  -5  -49.70   40.90
   8  -3  -5  -32.40   26.50
  -8   3   5  -43.70   39.50
  -8   3   5  -18.20   16.80
  -8   3   5  -52.59   39.00
  -8   3   5  -51.89   31.80
   7  -3  -5   26.10   16.90
   7  -3  -5   23.90   24.80
   7  -3  -5   -3.40   33.30
   7  -3  -5   27.30   20.50
  -7   3   5   20.10   34.90
  -7   3   5   -2.90   29.60
  -7   3   5   31.60   16.90
   6  -3  -5   51.09   19.70
   6  -3  -5   50.49   22.90
   6  -3  -5   26.40   29.50
   6  -3  -5   61.79   16.30
  -6   3   5   39.30   24.90
  -6   3   5   51.29   16.60
   5  -3  -5   -4.50   16.60
   5  -3  -5   18.90   19.50
   5  -3  -5   27.30   24.00
  -5   3   5   36.40   17.60
  -5   3   5   10.50   15.10
  -5   3   5  -11.00   18.40
   4  -3  -5  120.89   26.00
   4  -3  -5  126.29   21.80
   4  -3  -5  121.19   24.20
   4  -3  -5  155.58   26.80
  -4   3   5  106.59   18.90
  -4   3   5  109.19   22.70
  -4   3   5  124.59   21.60
   3  -3  -5   -4.70   14.60
   3  -3  -5   -8.80   15.20
   3  -3  -5  -32.60   17.60
   3  -3  -5  -19.80   13.00
  -3   3   5  -12.90   10.50
  -3   3   5   -1.80   16.90
  -3   3   5    8.10   14.50
  -3   3   5   11.60   15.40
   2  -3  -5   12.60   13.40
   2  -3  -5  -38.80   19.70
   2  -3  -5   17.50   14.90
  -2   3   5   22.10    8.90
  -2   3   5   11.70   19.50
  -2   3   5   40.00   24.20
  -2   3   5    7.10   17.60
   1  -3  -5   92.39   20.70
   1  -3  -5   21.30   27.80
  -1   3   5   55.79   28.10
  -1   3   5   43.10   22.90
   0  -3  -5    9.10    7.50
   0  -3  -5    6.60   30.40
   0  -3  -5   26.40   21.00
   0   3   5   21.50   24.00
   0   3   5    2.50   24.50
   0   3   5   -5.30   30.10
  -1  -3  -5   94.79   14.90
  -1  -3  -5  126.49   41.90
   1   3   5   79.49   33.20
   1   3   5   98.39   39.10
  -2  -3  -5   23.60   14.90
  -2  -3  -5    0.80   28.30
  -2  -3  -5  -19.30   38.10
  -2  -3  -5   -8.00   33.30
   2   3   5  -17.80   31.10
   2   3   5    4.40   37.60
   2   3   5   36.60   47.90
  -3  -3  -5   61.39   37.30
  -3  -3  -5    1.40   46.70
  -3  -3  -5   30.10   34.00
   3   3   5   -7.80   37.30
   3   3   5   14.00   44.40
  -4  -3  -5   55.99   53.39
  -4  -3  -5   24.30   11.00
  -4  -3  -5    9.70   33.40
  -4  -3  -5   34.10   41.40
   4   3   5  -14.10   46.10
   4   3   5   32.30   43.40
   4   3   5  -37.70   41.70
   8  -4  -5  -34.10   19.70
   8  -4  -5  -34.70   27.60
   8  -4  -5  -17.70   16.80
   8  -4  -5  -49.10   38.50
  -8   4   5   -2.70   17.90
  -8   4   5  -46.80   32.00
   7  -4  -5    5.30   26.30
   7  -4  -5  -16.10   19.60
   7  -4  -5  -17.20   15.30
   7  -4  -5  -18.20   33.20
  -7   4   5  -28.40   26.90
  -7   4   5  -40.30   26.90
  -7   4   5   23.60   17.00
   6  -4  -5   -3.50   27.80
   6  -4  -5   24.00   24.50
   6  -4  -5   55.29   16.10
   6  -4  -5   26.50   20.20
  -6   4   5   49.20   24.00
  -6   4   5   51.09   25.70
   5  -4  -5   67.19   22.30
   5  -4  -5   66.79   24.90
   5  -4  -5  121.79   26.70
   5  -4  -5   48.90   27.80
  -5   4   5    1.30   22.00
  -5   4   5  110.29   23.60
  -5   4   5   62.29   24.40
   4  -4  -5  -12.10   16.20
   4  -4  -5  -37.80   19.30
   4  -4  -5   -8.10   14.40
  -4   4   5   12.10   17.80
  -4   4   5   -8.00   13.00
  -4   4   5   -2.90   24.20
   3  -4  -5  562.24   64.09
   3  -4  -5  559.14   60.19
   3  -4  -5  683.93   59.59
  -3   4   5  627.24   61.09
   2  -4  -5   80.19   18.40
   2  -4  -5   76.29   30.20
   2  -4  -5   86.49   22.40
  -2   4   5   32.60   22.30
  -2   4   5  107.89   29.80
  -2   4   5   93.29   18.10
  -2   4   5   91.99   12.20
   1  -4  -5   -1.30   18.80
   1  -4  -5   -6.50    9.60
   1  -4  -5  -19.60   29.00
  -1   4   5   -5.10   27.00
  -1   4   5  -23.30   20.60
  -1   4   5  -43.30   26.70
   0  -4  -5    6.60   22.40
   0  -4  -5   12.50   10.30
   0  -4  -5  -13.70   30.60
   0   4   5  -15.80   27.00
   0   4   5    3.10   34.40
   0   4   5   -9.00   29.40
  -1  -4  -5   68.99   39.30
  -1  -4  -5   34.40   13.70
  -1  -4  -5   15.50   28.90
   1   4   5   33.90   39.00
   1   4   5   39.90   44.40
   1   4   5   13.00   35.20
  -2  -4  -5   26.20   42.20
  -2  -4  -5   70.19   33.80
  -2  -4  -5  135.39   42.40
   2   4   5   -8.60   39.10
   2   4   5    9.60   42.70
   2   4   5   83.99   39.20
  -3  -4  -5  -12.90   34.10
  -3  -4  -5    3.70   21.90
  -3  -4  -5   14.00   49.99
   3   4   5   -8.20   39.20
   3   4   5  -38.90   41.50
   3   4   5  -65.39   41.30
   8  -5  -5    4.90   30.10
   8  -5  -5  -15.50   38.70
   8  -5  -5  -14.80   17.50
   8  -5  -5   13.10   21.60
  -8   5   5   17.50   24.90
  -8   5   5    9.10   29.50
  -8   5   5  -34.90   29.30
   7  -5  -5  -23.60   27.20
   7  -5  -5  -15.50   15.80
   7  -5  -5   14.00   20.80
   7  -5  -5   -1.10   35.90
  -7   5   5   -1.90   26.70
  -7   5   5   18.10   21.60
  -7   5   5  -17.40   28.00
   6  -5  -5   -6.80   25.50
   6  -5  -5    4.90   14.50
   6  -5  -5  -29.50   29.20
   6  -5  -5   17.70   19.30
  -6   5   5  -17.10   24.10
  -6   5   5  -22.50   22.80
  -6   5   5   -4.90   20.40
   5  -5  -5  174.18   28.70
   5  -5  -5  170.38   35.00
  -5   5   5  170.08   30.00
  -5   5   5  142.59   32.30
  -5   5   5  138.39   27.30
   4  -5  -5    5.60   25.60
   4  -5  -5   20.30   17.70
   4  -5  -5    6.40   21.10
  -4   5   5   11.70   15.60
  -4   5   5    9.00   20.50
  -4   5   5    8.10   23.80
   3  -5  -5   -5.60   19.20
   3  -5  -5  -14.30   25.80
   3  -5  -5    1.20   16.70
  -3   5   5    0.10   21.40
  -3   5   5    9.80   25.10
  -3   5   5   21.50   13.30
   2  -5  -5   -9.90   13.10
   2  -5  -5  -27.00   20.00
   2  -5  -5  -13.60   26.80
  -2   5   5   -0.30   10.00
  -2   5   5  -11.20   27.70
  -2   5   5  -15.40   22.20
  -2   5   5   -6.70    6.80
   1  -5  -5   64.89   34.30
   1  -5  -5   96.59   27.60
   1  -5  -5   59.79   15.10
  -1   5   5   86.19   35.70
  -1   5   5   45.00   10.40
  -1   5   5   59.49   36.70
  -1   5   5   22.20   26.90
   0  -5  -5  -13.40   36.30
   0  -5  -5  -12.60   26.60
   0  -5  -5   -3.60   12.90
   0   5   5  -28.00   34.40
   0   5   5   18.70   41.00
   0   5   5  -25.70   31.80
  -1  -5  -5   64.19   34.60
   1   5   5   10.60   35.20
   1   5   5   62.49   47.60
  -2  -5  -5   42.10   21.80
  -2  -5  -5   76.79   41.20
  -2  -5  -5  100.59   48.00
   2   5   5   18.50   47.60
   2   5   5   21.00   46.40
   2   5   5   60.99   42.60
   8  -6  -5  -56.79   39.00
   8  -6  -5   -0.30   17.40
   8  -6  -5  -62.39   31.50
   8  -6  -5   10.20   22.00
  -8   6   5   37.60   23.20
  -8   6   5  -10.10   30.10
  -8   6   5  -53.69   28.80
   7  -6  -5  -50.59   29.00
   7  -6  -5   -3.50   15.70
   7  -6  -5  -57.79   34.70
   7  -6  -5    0.90   21.10
  -7   6   5  -11.60   28.40
  -7   6   5    2.80   20.50
   6  -6  -5  -11.60   29.80
   6  -6  -5  -42.50   32.90
   6  -6  -5    9.90   14.70
   6  -6  -5  -10.00   19.70
  -6   6   5   -5.70   28.70
  -6   6   5  -41.30   25.70
  -6   6   5   10.90   20.20
   5  -6  -5  247.88   33.50
   5  -6  -5  165.68   41.60
  -5   6   5  212.28   36.70
  -5   6   5  215.88   32.20
  -5   6   5  196.58   38.30
   4  -6  -5   80.19   24.80
   4  -6  -5   68.99   29.50
   4  -6  -5   48.80   33.20
  -4   6   5  117.69   23.00
  -4   6   5  138.69   35.80
  -4   6   5   86.09   30.20
   3  -6  -5   -7.10   30.50
   3  -6  -5  -14.10   17.10
   3  -6  -5  -25.10   22.60
  -3   6   5  -13.10   12.40
  -3   6   5  -12.40   30.00
  -3   6   5   -6.20   26.30
   2  -6  -5  -22.60   29.10
   2  -6  -5   -5.10   16.30
   2  -6  -5   -3.50   34.70
  -2   6   5  -15.30   34.80
  -2   6   5  -57.89   37.10
  -2   6   5   -8.40   12.00
  -2   6   5  -38.30   28.70
   1  -6  -5   68.29   31.90
   1  -6  -5    4.60   15.60
   1  -6  -5   33.70   34.40
  -1   6   5   10.60   33.60
  -1   6   5   24.70    7.20
  -1   6   5   -3.40   38.70
  -1   6   5   13.80   39.10
   0  -6  -5   45.90   34.40
   0  -6  -5  -14.50   16.00
   0   6   5   21.90   47.80
   0   6   5  -28.50   37.10
   0   6   5  -10.50   48.30
  -1  -6  -5   43.90   20.50
  -1  -6  -5   77.19   40.50
   1   6   5   84.99   36.80
   1   6   5   54.59   53.19
   7  -7  -5  -47.10   38.30
   7  -7  -5    1.10   15.40
   7  -7  -5   -5.00   22.50
   7  -7  -5  -32.00   33.70
  -7   7   5  -37.30   31.80
  -7   7   5  -14.90   30.20
  -7   7   5   23.50   21.00
   6  -7  -5   -5.80   23.00
   6  -7  -5  -19.60   31.30
   6  -7  -5  -10.80   11.00
  -6   7   5   -5.80   21.50
  -6   7   5  -32.10   28.60
  -6   7   5  -33.40   30.00
   5  -7  -5   -6.80   29.70
   5  -7  -5   27.20   36.20
   5  -7  -5   12.50   24.80
  -5   7   5  102.09   25.20
  -5   7   5   37.50   33.00
  -5   7   5   43.20   35.70
   4  -7  -5    0.30   32.60
   4  -7  -5   -1.40   23.00
   4  -7  -5  -41.90   32.90
  -4   7   5   11.60   18.70
  -4   7   5    3.10   33.70
  -4   7   5  -14.80   28.50
   3  -7  -5  -17.40   35.60
   3  -7  -5  -39.90   27.30
   3  -7  -5  -18.50   18.10
  -3   7   5  -16.30   35.60
  -3   7   5  -39.80   29.50
  -3   7   5  -20.90   15.50
   2  -7  -5   -3.50   17.10
   2  -7  -5   25.10   33.50
  -2   7   5  -13.20   31.30
  -2   7   5  -18.10   42.80
  -2   7   5  -42.40   46.00
   1  -7  -5   18.50   37.70
   1  -7  -5  -21.70   16.70
  -1   7   5  -40.40   48.30
  -1   7   5   -3.60   35.60
  -1   7   5  -46.90   54.49
   6  -8  -5    0.80   24.90
  -6   8   5  -21.70   30.90
  -6   8   5    4.40   37.20
  -6   8   5  -11.80   23.30
   5  -8  -5   65.09   35.80
   5  -8  -5   77.59   30.90
  -5   8   5   55.59   26.60
  -5   8   5   76.19   36.60
  -5   8   5  163.08   44.80
   4  -8  -5   -8.80   31.00
  -4   8   5  -23.60   21.00
  -4   8   5   49.99   40.60
  -4   8   5   47.20   34.80
   3  -8  -5  -39.30   29.80
   3  -8  -5  -32.10   30.70
  -3   8   5   57.49   48.10
  -3   8   5  -21.70   16.50
  -3   8   5  -45.50   28.90
  -3   8   5    4.50   32.70
  -3   9  -6   16.50   42.70
  -3   9  -6  -25.60   24.70
   3  -9   6  -11.40   27.40
   3  -9   6  -20.50   30.40
   3  -9   6  -23.70   39.30
   3  -9   6    9.60   12.70
  -4   9  -6  -33.60   38.20
   4  -9   6    3.40   25.90
   0   8  -6  -51.89   38.60
   0   8  -6   56.89   45.70
   0  -8   6  -25.40   34.60
   0  -8   6  -15.80   35.80
   0  -8   6    6.90   29.10
  -1   8  -6    1.40   40.50
  -1   8  -6  -30.40   14.30
  -1   8  -6  -16.30   43.50
   1  -8   6  -13.70   26.10
   1  -8   6   -9.40   11.90
   1  -8   6  -32.70   33.50
   1  -8   6   20.00   37.30
  -2   8  -6   19.10   37.50
  -2   8  -6  -12.20   10.00
   2  -8   6  -35.40   24.70
   2  -8   6   10.20   32.20
   2  -8   6    0.10   12.20
   2  -8   6   12.50   38.40
  -3   8  -6  -20.00   13.70
  -3   8  -6  -15.50   33.90
   3  -8   6    1.20   37.70
   3  -8   6    4.20   26.30
  -4   8  -6   -3.00   36.50
   4  -8   6   -5.90   41.50
   4  -8   6   34.50   40.20
   4  -8   6  -13.80   24.80
  -5   8  -6    3.00   35.30
  -5   8  -6   26.80   14.30
   5  -8   6   16.90   41.10
   5  -8   6    6.00   27.70
   5  -8   6  -69.79   37.50
  -6   8  -6   -1.70   45.80
  -6   8  -6  -44.70   34.20
   6  -8   6   -7.80   27.80
   6  -8   6  -57.99   40.90
   6  -8   6  -13.80   44.10
   2   7  -6   75.09   48.30
   2   7  -6   -2.10   48.00
  -2  -7   6   58.19   39.80
  -2  -7   6   91.89   47.50
  -2  -7   6   25.30   30.30
  -2  -7   6   63.79   45.50
   1   7  -6   24.40   27.80
   1   7  -6   -7.80   39.60
  -1  -7   6  -16.30   36.20
  -1  -7   6   15.80   42.80
  -1  -7   6  -23.20   35.90
  -1  -7   6  -18.00   27.00
   0   7  -6    4.10   28.50
   0   7  -6  -15.40   18.60
   0  -7   6  -14.50   39.80
   0  -7   6  -27.10   30.20
   0  -7   6   32.50   26.60
   0  -7   6   -2.70   11.30
  -1   7  -6   14.70   28.80
  -1   7  -6    4.10   25.90
  -1   7  -6   21.20   52.29
   1  -7   6    9.70   34.30
   1  -7   6   29.00   24.20
   1  -7   6   19.00   12.10
   1  -7   6   -5.20   28.80
  -2   7  -6   26.40   33.30
  -2   7  -6    8.50   29.90
  -2   7  -6   31.20   27.90
  -2   7  -6   -4.40   37.90
   2  -7   6   -9.70   12.00
   2  -7   6    5.90   55.89
   2  -7   6    2.00   22.90
   2  -7   6   -3.00   29.20
  -3   7  -6   -5.90   29.30
  -3   7  -6   13.50   25.20
  -3   7  -6   -3.50   30.40
   3  -7   6   -7.80   33.00
   3  -7   6  -37.50   20.00
  -4   7  -6   25.20   29.80
  -4   7  -6   29.10   29.30
  -4   7  -6   27.30   33.70
   4  -7   6   32.90   27.50
   4  -7   6    7.70   36.40
   4  -7   6   15.80   34.90
  -5   7  -6  -41.30   22.80
  -5   7  -6   55.99   31.60
  -5   7  -6  -34.20   33.20
   5  -7   6  -14.30   39.90
   5  -7   6   12.40   26.40
   5  -7   6  -43.30   36.20
  -6   7  -6   24.00   14.40
  -6   7  -6   -3.60   36.10
  -6   7  -6  -36.70   33.50
   6  -7   6  -47.40   36.60
   6  -7   6    7.20   28.80
   6  -7   6  -50.39   39.50
  -7   7  -6   74.69   42.60
  -7   7  -6   32.80   43.10
   7  -7   6   64.19   20.50
   7  -7   6  -17.60   41.10
   7  -7   6   -3.20   49.70
   3   6  -6   19.90   42.40
   3   6  -6   -9.50   43.00
  -3  -6   6  109.99   49.20
  -3  -6   6   33.10   33.50
  -3  -6   6   16.10   45.00
  -3  -6   6   17.30   39.90
   2   6  -6   15.10   26.60
   2   6  -6   22.50   41.50
  -2  -6   6   17.00   27.40
  -2  -6   6   20.00   35.40
  -2  -6   6   57.29   42.60
  -2  -6   6   70.79   38.60
   1   6  -6  -28.60   33.50
   1   6  -6   14.80   34.40
   1   6  -6    6.20   23.10
  -1  -6   6   -0.30   21.90
  -1  -6   6    6.60   11.50
  -1  -6   6   -2.60   30.60
  -1  -6   6   42.90   36.90
  -1  -6   6   24.10   30.80
   0   6  -6  -14.90   20.70
   0   6  -6   16.20   22.70
   0   6  -6   -8.90   32.40
   0   6  -6   51.69   31.90
   0  -6   6    5.30   11.40
   0  -6   6   -4.60   19.40
   0  -6   6   10.20   32.70
   0  -6   6    6.40   29.50
   0  -6   6   13.40   26.70
  -1   6  -6    2.50   27.90
  -1   6  -6  -21.60   21.00
  -1   6  -6   48.20   33.00
  -1   6  -6    3.50   22.60
   1  -6   6   -1.00   10.90
   1  -6   6  -20.20   24.20
   1  -6   6   -4.80   19.40
   1  -6   6    7.90   26.10
  -2   6  -6    9.10   25.40
  -2   6  -6    0.10   21.70
  -2   6  -6    9.10   24.80
  -2   6  -6  -12.80   30.80
   2  -6   6   33.80   29.60
   2  -6   6  -10.00   20.40
  -3   6  -6   69.09   30.90
  -3   6  -6   39.20   28.70
  -3   6  -6   48.70   25.90
   3  -6   6   73.49   34.80
   3  -6   6   22.40   22.80
   3  -6   6   64.79   32.00
  -4   6  -6   91.99   33.70
  -4   6  -6  138.09   33.30
  -4   6  -6  115.19   34.90
   4  -6   6   98.69   41.40
   4  -6   6   63.89   27.40
   4  -6   6   72.89   36.30
  -5   6  -6   42.90   35.70
  -5   6  -6   36.30   32.90
  -5   6  -6   73.69   32.00
   5  -6   6   38.70   41.50
   5  -6   6   65.19   30.50
   5  -6   6   76.19   38.80
  -6   6  -6    5.50   29.30
  -6   6  -6  -15.60   37.30
   6  -6   6  -10.80   33.30
   6  -6   6  -73.19   43.00
  -7   6  -6   48.10   44.20
   7  -6   6   45.30   18.20
   7  -6   6   27.00   40.50
   7  -6   6   16.00   48.70
   4   5  -6  193.68   53.19
   4   5  -6  192.88   51.29
   4   5  -6  242.38   42.90
  -4  -5   6  345.17   61.69
  -4  -5   6  121.19   40.90
  -4  -5   6  175.98   53.99
   3   5  -6   -1.90   25.20
   3   5  -6   47.70   37.10
   3   5  -6  -11.70   17.60
  -3  -5   6   10.50   43.20
  -3  -5   6   10.20   27.40
  -3  -5   6  -17.10   33.30
  -3  -5   6   -8.60   32.80
   2   5  -6   19.90   23.20
   2   5  -6    4.10   13.50
   2   5  -6   35.30   33.60
   2   5  -6  -35.20   31.10
  -2  -5   6   -0.70   29.50
  -2  -5   6   79.09   26.90
  -2  -5   6   33.20   29.70
  -2  -5   6   70.99   33.10
   1   5  -6   73.19   24.00
   1   5  -6   91.49   24.90
   1   5  -6  121.99   33.70
   1   5  -6   26.80   30.50
  -1  -5   6   78.89   29.50
  -1  -5   6   86.89   30.50
  -1  -5   6   70.29   24.30
   0   5  -6   79.49   27.70
   0   5  -6   21.90   20.30
   0   5  -6   26.40   21.60
   0   5  -6   17.10   26.30
   0  -5   6   31.60   24.90
   0  -5   6  -37.60   23.10
   0  -5   6   -4.30   17.20
   0  -5   6   55.89   23.50
   0  -5   6    8.40   19.80
  -1   5  -6  -16.10   22.30
  -1   5  -6    3.60   24.60
   1  -5   6    4.40   19.20
   1  -5   6   46.40   26.00
  -2   5  -6  -20.30   24.40
  -2   5  -6    9.00   24.60
  -2   5  -6    4.50   22.90
   2  -5   6   -6.90   18.70
   2  -5   6   -3.80   24.10
  -3   5  -6   43.80   25.00
  -3   5  -6   55.49   27.50
  -3   5  -6   48.70   27.00
   3  -5   6   63.59   31.30
   3  -5   6   54.39   28.50
   3  -5   6   26.50   22.00
  -4   5  -6    8.20   23.70
  -4   5  -6    5.70   26.20
   4  -5   6   12.90   28.30
   4  -5   6   11.10   20.90
   4  -5   6    8.60   31.70
  -5   5  -6   33.00   28.60
  -5   5  -6   42.50   34.80
   5  -5   6    1.80   41.20
   5  -5   6    6.80   32.10
   5  -5   6   39.80   27.00
  -6   5  -6  -56.99   40.70
  -6   5  -6   32.10   29.70
   6  -5   6  -39.60   32.00
   6  -5   6  -53.89   43.50
   6  -5   6   -4.80   13.60
  -7   5  -6  -10.40   39.80
  -7   5  -6  -53.59   39.20
   7  -5   6   -3.70   37.90
   7  -5   6    4.40   52.49
   7  -5   6   45.10   16.40
   5   4  -6   82.19   41.80
   5   4  -6   66.39   43.10
   5   4  -6   62.69   34.20
  -5  -4   6   17.90   48.70
  -5  -4   6   69.79   45.90
  -5  -4   6   60.39   37.10
  -5  -4   6   93.49   55.49
  -5  -4   6   19.20   21.10
   4   4  -6    2.90   17.70
   4   4  -6   16.70   35.50
   4   4  -6   33.80   28.70
  -4  -4   6   20.60   35.10
  -4  -4   6   27.40   29.20
  -4  -4   6   15.90   39.40
   3   4  -6   -3.10   22.30
   3   4  -6   -9.10   14.90
   3   4  -6  -36.90   27.30
   3   4  -6   14.20   27.50
  -3  -4   6   -2.00   27.90
  -3  -4   6    4.70   28.40
  -3  -4   6    6.90   36.90
  -3  -4   6   24.40   24.90
   2   4  -6   58.99   25.90
   2   4  -6   73.89   27.70
   2   4  -6   16.10   24.60
  -2  -4   6   29.40   25.10
  -2  -4   6   17.30   24.70
  -2  -4   6   70.49   38.20
  -2  -4   6   -5.40   20.70
  -2  -4   6   21.00   21.60
   1   4  -6   52.69   24.50
   1   4  -6   39.30   18.80
   1   4  -6    2.60   19.90
  -1  -4   6   10.50   35.00
  -1  -4   6   17.10   23.40
  -1  -4   6   45.70   21.90
  -1  -4   6   15.40   18.60
   0   4  -6   72.89   20.40
   0   4  -6   46.60   19.80
   0   4  -6   91.19   23.90
   0  -4   6   26.20   22.40
   0  -4   6  100.19   25.60
   0  -4   6   37.80   20.50
  -1   4  -6  138.19   27.70
  -1   4  -6  141.39   25.40
  -1   4  -6  185.18   28.60
   1  -4   6  136.99   24.80
   1  -4   6  174.28   30.50
  -2   4  -6   -7.40   20.90
  -2   4  -6   -2.20   18.10
  -2   4  -6   -6.40   20.00
   2  -4   6  -11.20   16.80
   2  -4   6   21.70   21.80
  -3   4  -6  257.17   35.60
  -3   4  -6  254.47   37.90
   3  -4   6  269.37   38.00
   3  -4   6  267.97   38.20
   3  -4   6  252.87   47.50
  -4   4  -6  -33.30   26.80
  -4   4  -6  -38.40   27.80
  -4   4  -6    1.10   24.00
   4  -4   6   -4.70   32.10
   4  -4   6   -0.80   24.90
   4  -4   6  -25.50   19.20
  -5   4  -6  -42.70   30.60
  -5   4  -6   18.60   33.80
  -5   4  -6   14.10   24.00
   5  -4   6   16.00   11.60
   5  -4   6  -13.30   28.30
   5  -4   6   -5.10   38.50
  -6   4  -6  -25.10   37.50
  -6   4  -6  -32.00   35.60
  -6   4  -6   11.30   28.50
   6  -4   6  -73.39   44.20
   6  -4   6    0.70   11.80
   6  -4   6  -49.30   32.90
  -7   4  -6  -16.70   27.40
  -7   4  -6  -63.49   39.40
  -7   4  -6  -52.29   41.20
   7  -4   6  -10.90   52.59
   7  -4   6  -35.20   35.60
   7  -4   6    0.30   12.20
   6   3  -6   54.89   32.80
   6   3  -6   20.90   22.80
   6   3  -6   14.40   40.80
  -6  -3   6   66.29   46.80
  -6  -3   6   44.70   50.89
  -6  -3   6   58.59   45.70
  -6  -3   6   76.89   40.00
   5   3  -6  121.89   33.90
   5   3  -6   -6.40   35.90
   5   3  -6   59.09   36.10
   5   3  -6   29.20   20.50
  -5  -3   6   71.19   48.90
  -5  -3   6   35.80   24.30
  -5  -3   6  129.89   48.20
  -5  -3   6  116.79   39.50
  -5  -3   6  107.69   43.40
   4   3  -6   23.00   16.10
   4   3  -6   16.10   24.30
   4   3  -6  -17.00   27.90
   4   3  -6   -4.80   25.80
  -4  -3   6   16.00   32.60
  -4  -3   6    1.20   28.90
  -4  -3   6   -6.00   34.10
  -4  -3   6   19.80   31.20
   3   3  -6   28.90   20.20
   3   3  -6   47.00   23.20
   3   3  -6  -13.50   26.90
  -3  -3   6   16.00   26.00
  -3  -3   6   12.80   21.90
  -3  -3   6   22.90   24.40
  -3  -3   6   58.79   32.70
   2   3  -6   74.79   24.30
  -2  -3   6   65.19   22.60
  -2  -3   6   94.29   27.10
  -2  -3   6   75.19   23.20
  -2  -3   6   84.39   23.30
   1   3  -6    1.40   12.10
   1   3  -6    4.30   15.00
   1   3  -6   21.10   16.80
  -1  -3   6   12.40   15.60
  -1  -3   6  -14.20   17.70
  -1  -3   6   -2.20   16.10
  -1  -3   6   13.60   20.30
  -1  -3   6   27.20   15.50
   0   3  -6  103.69   20.50
   0   3  -6   95.79   20.20
   0   3  -6   79.29   21.00
   0  -3   6   79.79   19.00
   0  -3   6   76.39   22.30
  -1   3  -6  117.99   22.00
  -1   3  -6   97.99   25.50
  -1   3  -6  102.79   25.40
   1  -3   6  141.29   26.00
   1  -3   6  133.29   29.20
   1  -3   6  100.69   21.20
  -2   3  -6    1.90   17.40
  -2   3  -6  -15.20   21.60
   2  -3   6   -2.80   15.20
   2  -3   6    8.40   22.90
   2  -3   6  -14.60   24.80
  -3   3  -6  -24.10   23.80
  -3   3  -6   12.60   19.50
   3  -3   6  -32.50   29.80
   3  -3   6  -31.30   22.00
   3  -3   6  -19.60   15.10
  -4   3  -6   -5.10   19.90
  -4   3  -6   -8.80   26.60
  -4   3  -6  -28.30   26.80
   4  -3   6    2.10   26.20
   4  -3   6   -8.30   36.70
   4  -3   6    6.00    8.50
  -5   3  -6   -6.80   32.80
  -5   3  -6   -7.40   23.70
  -5   3  -6    2.30   31.90
   5  -3   6   26.60   10.00
   5  -3   6  -37.10   39.40
   5  -3   6    7.20   28.90
  -6   3  -6  -38.30   39.00
  -6   3  -6  -56.99   38.20
  -6   3  -6  -36.30   26.60
   6  -3   6  -24.60   49.10
   6  -3   6   -9.40   10.30
   6  -3   6  -10.40   37.00
  -7   3  -6    5.10   27.80
  -7   3  -6  -37.60   43.40
  -7   3  -6  -77.49   38.50
   7  -3   6  -58.49   50.79
   7  -3   6  -13.50   11.00
   7   2  -6   74.79   32.80
   7   2  -6   29.90   41.70
   7   2  -6    8.90   21.30
  -7  -2   6   18.30   48.90
  -7  -2   6   95.69   55.09
  -7  -2   6   23.20   45.30
   6   2  -6  100.69   42.30
   6   2  -6   82.49   23.80
   6   2  -6  183.28   51.19
   6   2  -6   57.69   31.80
  -6  -2   6   68.29   46.50
  -6  -2   6  149.79   30.60
  -6  -2   6  131.49   57.19
  -6  -2   6    9.10   44.30
   5   2  -6   21.90   40.60
   5   2  -6   12.70   24.30
   5   2  -6    3.30   17.40
   5   2  -6   28.50   28.70
  -5  -2   6    6.10   32.90
  -5  -2   6   35.10   40.10
  -5  -2   6    5.00   35.70
  -5  -2   6    8.80   20.50
   4   2  -6    7.00   20.60
   4   2  -6   32.90   22.70
   4   2  -6  -20.30   14.70
  -4  -2   6   -0.30   30.10
  -4  -2   6  -24.90   17.80
  -4  -2   6   -6.00   30.50
  -4  -2   6   -1.00   26.10
   3   2  -6   24.20   28.20
   3   2  -6   33.10   18.30
   3   2  -6    9.10   17.40
  -3  -2   6   47.90   22.20
  -3  -2   6   58.59   24.10
  -3  -2   6    4.60   18.30
  -3  -2   6   50.89   25.30
  -3  -2   6   13.50   16.60
  -3  -2   6  -22.30   22.70
   2   2  -6   -2.40   20.00
   2   2  -6  -13.90   11.60
  -2  -2   6  -25.00   19.90
  -2  -2   6  -11.90   14.50
  -2  -2   6   12.80   15.80
  -2  -2   6    1.80   19.50
  -2  -2   6   14.50   12.90
   1   2  -6   -4.80   13.90
   1   2  -6   14.50    9.60
  -1  -2   6   27.10   20.40
  -1  -2   6   24.60   13.90
  -1  -2   6   14.90   13.30
  -1  -2   6    6.00   12.60
   0   2  -6    2.50   13.80
   0   2  -6    2.30   14.70
   0   2  -6   13.00   14.20
   0  -2   6   12.40   17.90
   0  -2   6   25.80   15.50
   0  -2   6    4.80   11.90
  -1   2  -6  186.18   29.60
  -1   2  -6  232.08   26.00
   1  -2   6  238.48   26.90
   1  -2   6  195.38   29.90
   1  -2   6  191.88   35.00
  -2   2  -6  -36.10   22.40
  -2   2  -6  -10.00   16.20
  -3   2  -6   44.30   27.10
  -3   2  -6   37.70   28.40
  -3   2  -6   18.00   18.70
   3  -2   6   17.90   31.70
   3  -2   6   37.00   24.80
  -4   2  -6  -29.80   29.20
  -4   2  -6   -8.30   18.10
  -4   2  -6   -2.50   20.70
  -4   2  -6  -17.20   28.60
   4  -2   6  -11.40   34.40
   4  -2   6   15.20    6.40
   4  -2   6   22.70   27.00
  -5   2  -6   35.50   28.40
  -5   2  -6   -8.90   24.90
  -5   2  -6  -27.20   33.30
  -5   2  -6   22.60   37.50
   5  -2   6  -31.70   43.00
   5  -2   6   35.00   35.00
  -6   2  -6   76.59   49.70
  -6   2  -6   44.60   43.70
   6  -2   6   44.80   52.79
   6  -2   6  114.59   43.50
  -7   2  -6   41.30   29.70
  -7   2  -6   82.29   49.30
   7  -2   6  135.59   50.29
   7  -2   6   60.69   56.39
   7   1  -6  -10.30   38.70
   7   1  -6   -6.10   27.00
   7   1  -6   21.60   19.30
  -7  -1   6   -9.70   20.70
  -7  -1   6  -70.19   47.30
  -7  -1   6  -22.30   39.00
  -7  -1   6   30.60   48.50
   6   1  -6   -3.20   24.40
   6   1  -6    3.70   31.60
   6   1  -6   16.00   17.80
  -6  -1   6   -9.20   39.10
  -6  -1   6  -32.80   38.90
  -6  -1   6   18.30   20.10
  -6  -1   6  -33.10   34.90
   5   1  -6   25.20   20.00
   5   1  -6   12.20   23.50
   5   1  -6   15.20   16.60
  -5  -1   6   27.10   33.10
  -5  -1   6   32.80   18.50
  -5  -1   6   -5.00   29.60
  -5  -1   6   -4.80   27.40
   4   1  -6   45.90   28.00
   4   1  -6   40.20   17.10
  -4  -1   6   36.80   23.70
  -4  -1   6   15.40   27.80
   3   1  -6    7.70   14.30
   3   1  -6  -25.10   22.90
  -3  -1   6  -12.90   18.10
  -3  -1   6   -2.50   12.70
  -3  -1   6   -9.70   13.00
  -3  -1   6  -31.50   17.40
   2   1  -6   11.20   20.40
  -2  -1   6   44.70   14.80
  -2  -1   6    3.60   12.10
  -2  -1   6   -2.60   10.10
  -2  -1   6    3.30    8.70
  -2  -1   6   28.40   18.90
   1   1  -6   68.79    9.90
  -1  -1   6   70.39   15.80
  -1  -1   6   77.09   12.80
  -1  -1   6   75.89   22.90
  -1  -1   6   85.79   13.70
  -1  -1   6   91.69   14.30
   0   1  -6   17.50   10.90
   0   1  -6   32.40   17.10
   0   1  -6    6.10   14.00
   0  -1   6    9.60   19.40
   0  -1   6   23.00   19.50
   0  -1   6   19.70   11.00
  -1   1  -6  410.36   39.00
  -1   1  -6  359.16   43.30
  -1   1  -6  402.46   47.30
   1  -1   6  361.26   44.20
   1  -1   6  437.96   40.10
  -2   1  -6   -0.70   27.80
  -2   1  -6   -4.60   23.00
  -2   1  -6   17.70   15.50
   2  -1   6  -33.10   28.70
   2  -1   6   31.20   25.90
  -3   1  -6  -11.80   16.30
  -3   1  -6  -31.70   31.70
  -3   1  -6  -44.30   26.00
   3  -1   6  -50.49   32.20
   3  -1   6  -12.20   26.30
  -4   1  -6   54.59   37.00
  -4   1  -6   -5.80   19.80
  -4   1  -6  -11.20   31.90
  -4   1  -6  102.29   28.30
   4  -1   6    6.10   39.30
   4  -1   6   38.60   32.70
   4  -1   6   40.20   22.90
  -5   1  -6  -11.40   35.10
  -5   1  -6  -26.60   43.80
   5  -1   6   -0.70   47.00
   5  -1   6   -0.10   37.80
  -6   1  -6   75.19   44.10
  -6   1  -6    4.20   25.90
  -6   1  -6   80.79   50.49
   6  -1   6  130.09   48.80
   6  -1   6   84.19   55.89
   8   0  -6    4.00   28.70
   8   0  -6  -15.90   18.00
   8   0  -6  -36.50   38.00
  -8   0   6  -34.40   45.70
  -8   0   6  -11.20   40.50
  -8   0   6  -18.40   48.10
   7   0  -6  -54.49   34.60
   7   0  -6   -7.20   26.70
   7   0  -6   17.80   18.40
  -7   0   6  -39.90   44.10
  -7   0   6  -55.29   37.50
  -7   0   6  -62.19   36.60
  -7   0   6    1.40   20.80
   6   0  -6   20.60   28.90
   6   0  -6   -9.30   15.40
   6   0  -6   10.60   30.80
  -6   0   6    4.70   16.00
  -6   0   6  -11.00   29.90
  -6   0   6   30.80   33.10
  -6   0   6  -31.80   32.90
   5   0  -6   50.79   17.20
   5   0  -6   47.30   17.20
  -5   0   6   -8.00   30.30
  -5   0   6   45.40   17.40
  -5   0   6   50.79   26.70
   4   0  -6  126.89   30.50
   4   0  -6   63.59   12.20
   4   0  -6   35.70   15.40
  -4   0   6   56.79   20.20
  -4   0   6   81.39   17.10
  -4   0   6   42.40   19.50
  -3   0   6   74.99   13.70
  -3   0   6   57.69   12.90
  -3   0   6  106.29   24.90
  -2   0   6  239.28   25.40
  -2   0   6  262.17   32.60
   1   0  -6   59.79   13.30
  -1   0   6   45.60   16.90
  -1   0   6   45.20   14.70
  -1   0   6   63.39   10.20
  -1   0   6   78.49   10.60
  -1   0   6   49.80   23.80
   0   0  -6  339.07   38.40
   0   0  -6  350.46   41.50
   0   0   6  367.66   42.30
   0   0   6  369.06   39.70
  -1   0  -6 1747.33  162.68
  -1   0  -6 1722.13  165.58
  -1   0  -6 1939.11  158.78
   1   0   6 1814.42  164.28
  -2   0  -6   48.10   30.50
  -2   0  -6   11.40   24.00
  -2   0  -6    9.30   15.70
   2   0   6   49.90   27.90
   2   0   6   49.90   22.30
  -3   0  -6   70.39   35.70
  -3   0  -6   36.10   28.10
  -3   0  -6  -12.20   16.80
   3   0   6   -6.50   22.00
   3   0   6   24.90   31.20
   3   0   6   27.00   36.20
  -4   0  -6   -1.40   38.40
  -4   0  -6  -16.70   20.40
  -4   0  -6  -13.30   32.00
   4   0   6   11.90   26.90
   4   0   6   10.90   37.30
   4   0   6  -20.50   40.80
  -5   0  -6   42.00   52.89
  -5   0  -6  -32.30   37.80
   5   0   6   72.29   35.80
   5   0   6   62.19   47.20
   5   0   6   21.00   50.19
  -6   0  -6   33.20   43.30
  -6   0  -6  104.89   79.99
   6   0   6  102.29   38.80
   6   0   6   38.00   52.09
   6   0   6   42.20   47.50
   8  -1  -6   16.10   26.20
   8  -1  -6    5.00   19.30
   8  -1  -6  -13.30   39.60
  -8   1   6  -22.30   44.00
  -8   1   6    8.20    8.50
  -8   1   6  -40.30   40.70
  -8   1   6  -30.10   35.60
   7  -1  -6    6.80   35.40
   7  -1  -6   23.20   17.30
   7  -1  -6   21.80   22.40
  -7   1   6   25.60   33.70
  -7   1   6    9.50   36.80
  -7   1   6    6.80   17.60
   6  -1  -6   45.40   29.30
   6  -1  -6   10.30   16.70
   6  -1  -6   55.19   19.30
   6  -1  -6   64.79   17.10
  -6   1   6   14.20   26.00
  -6   1   6   -4.50   34.80
  -6   1   6   41.50   16.00
  -6   1   6   41.70   28.70
   5  -1  -6   -3.60   13.50
   5  -1  -6   18.40   14.60
   5  -1  -6  -24.40   26.90
  -5   1   6    0.30   20.50
  -5   1   6    3.90   21.80
  -5   1   6    8.50   12.90
   4  -1  -6   -9.50   14.40
   4  -1  -6  -16.00    9.80
   4  -1  -6  -13.60   24.00
  -4   1   6   -7.30    9.90
  -4   1   6  -23.40   12.20
   3  -1  -6   45.60   24.50
   3  -1  -6   68.89   14.40
  -3   1   6   18.60   21.50
  -3   1   6   49.40   11.90
  -3   1   6   57.59   10.20
  -3   1   6   30.40    9.90
   2  -1  -6  188.88   20.00
  -2   1   6  156.98   18.20
  -2   1   6  149.88   20.10
  -2   1   6  127.39   21.20
   1  -1  -6  812.02   80.59
   1  -1  -6  832.52   84.19
   1  -1  -6  936.71   79.49
  -1   1   6  823.22   79.09
  -1   1   6  898.21   86.49
  -1   1   6 1079.89   86.19
   0  -1  -6  878.91   83.99
   0  -1  -6 1101.79   94.79
   0  -1  -6 1017.80   89.49
   0   1   6  980.60   91.89
   0   1   6  836.22   92.49
  -1  -1  -6   14.00    4.90
  -1  -1  -6    0.40    9.00
  -1  -1  -6   -5.10   20.80
  -1  -1  -6    4.10   30.20
   1   1   6   31.80   20.50
   1   1   6   -4.20   28.40
   1   1   6    9.90   29.90
  -2  -1  -6    8.30   16.00
  -2  -1  -6   61.09   28.90
  -2  -1  -6   60.89   42.90
   2   1   6   37.80   35.10
   2   1   6   53.69   24.20
   2   1   6   34.90   34.70
  -3  -1  -6   52.49   35.60
  -3  -1  -6  116.39   41.20
   3   1   6  130.19   42.30
   3   1   6  117.49   30.40
   3   1   6   82.09   41.10
  -4  -1  -6   -2.80   32.20
  -4  -1  -6   62.89   34.30
  -4  -1  -6   17.40   44.60
   4   1   6    8.10   43.50
   4   1   6  -44.20   32.10
   4   1   6  -47.40   39.50
  -5  -1  -6   23.50   53.19
  -5  -1  -6  -13.70   37.40
   5   1   6  -81.49   43.30
   5   1   6  -10.40   35.30
   5   1   6  -21.80   42.80
   8  -2  -6   63.39   44.00
   8  -2  -6   37.30   26.90
   8  -2  -6   63.49   22.80
   8  -2  -6   48.50   21.40
  -8   2   6   -1.80   46.70
  -8   2   6   38.40   16.10
  -8   2   6   38.80   36.30
   7  -2  -6    7.40   16.70
   7  -2  -6   -1.20   35.70
   7  -2  -6  -19.30   17.90
   7  -2  -6    5.90   22.00
  -7   2   6   15.20   33.00
  -7   2   6  -33.60   27.70
  -7   2   6    3.90   15.40
   6  -2  -6   28.90   17.80
   6  -2  -6   57.59   34.60
   6  -2  -6   70.99   20.80
   6  -2  -6  118.59   23.50
  -6   2   6   52.39   25.30
  -6   2   6   85.29   18.20
  -6   2   6   86.69   29.20
   5  -2  -6   44.10   17.40
   5  -2  -6   14.60   27.60
   5  -2  -6   33.40   16.20
  -5   2   6   10.10   18.50
  -5   2   6   35.30   13.70
   4  -2  -6   15.90   12.70
   4  -2  -6   -4.20   20.90
   4  -2  -6   57.59   19.20
  -4   2   6   52.99   13.20
  -4   2   6   17.60   13.60
  -4   2   6   23.00   12.40
   3  -2  -6   28.50   14.60
   3  -2  -6    4.40   13.70
   3  -2  -6   13.60   18.30
  -3   2   6   31.60   18.20
  -3   2   6   32.70   14.00
  -3   2   6   42.90   13.00
  -3   2   6   20.80   11.10
   2  -2  -6   40.10   13.60
   2  -2  -6   37.60   13.00
   2  -2  -6   12.30   20.00
  -2   2   6   28.50   16.90
  -2   2   6   37.90   18.30
   1  -2  -6  730.53   62.89
   1  -2  -6  609.94   70.49
  -1   2   6  738.83   71.09
  -1   2   6  655.43   68.29
   0  -2  -6  130.39   37.50
   0  -2  -6  174.68   18.60
   0  -2  -6  207.98   28.80
   0   2   6  160.18   37.90
   0   2   6  102.19   35.10
   0   2   6  150.68   28.10
  -1  -2  -6  313.27   40.80
   1   2   6  333.47   38.10
   1   2   6  229.58   47.30
   1   2   6  230.58   43.10
  -2  -2  -6  -12.00   37.60
  -2  -2  -6   -0.10   27.70
   2   2   6  -20.70   35.40
   2   2   6  -36.90   28.20
   2   2   6  -32.30   35.10
  -3  -2  -6   -4.80    6.00
  -3  -2  -6  -49.30   41.00
  -3  -2  -6  -38.80   29.70
  -3  -2  -6   57.19   32.00
   3   2   6    5.60   38.30
   3   2   6  -25.90   36.50
  -4  -2  -6   73.09   31.00
  -4  -2  -6  -25.10   33.50
  -4  -2  -6   -9.00    7.80
   4   2   6  -53.69   39.20
   8  -3  -6   11.70   19.30
   8  -3  -6  -41.70   24.20
   8  -3  -6  -21.90   20.20
   8  -3  -6  -25.60   38.70
  -8   3   6  -11.20   31.40
  -8   3   6  -32.40   46.80
  -8   3   6   57.19   24.70
   7  -3  -6   12.30   23.90
   7  -3  -6  -13.60   32.60
   7  -3  -6   37.40   21.40
   7  -3  -6   14.00   17.20
  -7   3   6    6.90   27.70
  -7   3   6   23.40   16.20
   6  -3  -6  106.09   22.50
   6  -3  -6  140.69   27.00
   6  -3  -6  142.89   25.70
   6  -3  -6   61.09   29.40
  -6   3   6  143.39   21.50
  -6   3   6  103.49   27.30
  -6   3   6  120.59   25.70
   5  -3  -6   -9.10   17.70
   5  -3  -6  -40.60   21.20
   5  -3  -6  -29.30   16.20
   5  -3  -6   19.00   24.90
  -5   3   6   -6.00   17.70
  -5   3   6   13.70   16.00
  -5   3   6   -2.50   12.50
   4  -3  -6   -9.10   16.10
   4  -3  -6   -6.60   13.80
   4  -3  -6  -20.70   16.80
   4  -3  -6   -4.90   19.00
  -4   3   6   -2.10   16.40
  -4   3   6   27.30   15.00
  -4   3   6   -1.30   12.00
   3  -3  -6    0.10   13.30
   3  -3  -6  -19.30   18.20
  -3   3   6  -14.30   15.80
  -3   3   6   -3.80    9.80
  -3   3   6   -7.10   17.10
  -3   3   6  -19.70   14.00
   2  -3  -6   26.30   14.60
   2  -3  -6   73.39   17.80
  -2   3   6   73.09   18.60
  -2   3   6   57.49    9.00
  -2   3   6   46.00   20.60
  -2   3   6   58.49   23.30
   1  -3  -6   88.59   34.70
   1  -3  -6  125.39   19.40
   1  -3  -6  157.58   25.70
  -1   3   6  151.18   31.10
  -1   3   6  108.19   35.00
  -1   3   6  191.78   41.10
   0  -3  -6   20.30   21.20
   0  -3  -6  -10.20   32.10
   0   3   6   39.60   28.70
   0   3   6   15.40   31.50
   0   3   6  -29.10   25.50
  -1  -3  -6  449.46   51.79
  -1  -3  -6  320.47   57.59
   1   3   6  403.26   54.79
   1   3   6  384.96   58.49
  -2  -3  -6   -2.90   28.20
  -2  -3  -6   -4.70   40.40
  -2  -3  -6   -1.50   14.20
   2   3   6  -39.90   36.00
   2   3   6  -37.70   30.90
   2   3   6  -27.10   37.20
  -3  -3  -6   69.69   39.70
  -3  -3  -6   32.00   34.90
   3   3   6   19.60   43.40
   3   3   6  -21.20   42.70
  -4  -3  -6   -2.20   38.00
  -4  -3  -6   -2.80   10.70
  -4  -3  -6   34.70   56.09
   4   3   6  -18.90   40.50
   4   3   6   33.30   48.50
   4   3   6  -79.19   45.30
   8  -4  -6    8.20   28.40
   8  -4  -6    7.50   19.50
   8  -4  -6   62.89   24.30
   8  -4  -6   19.90   39.10
  -8   4   6   47.60   30.10
  -8   4   6   13.70   31.60
   7  -4  -6   19.00   18.80
   7  -4  -6   38.20   22.10
   7  -4  -6    6.60   32.80
   7  -4  -6   23.50   26.80
  -7   4   6  -27.80   27.00
  -7   4   6   43.00   12.40
  -7   4   6   22.00   27.50
   6  -4  -6   46.50   23.90
   6  -4  -6    8.90   15.80
   6  -4  -6   18.00   28.10
   6  -4  -6   35.30   20.10
  -6   4   6   -2.90   21.40
  -6   4   6  -11.60   21.50
   5  -4  -6   18.20   19.10
   5  -4  -6   11.20   12.60
   5  -4  -6    6.10   23.60
   5  -4  -6   23.00   22.40
  -5   4   6    9.70   17.20
  -5   4   6   32.20   19.10
  -5   4   6   33.30   21.60
   4  -4  -6  -13.40    9.50
   4  -4  -6  -13.20   15.90
  -4   4   6   -4.20   20.90
  -4   4   6    1.50   12.40
  -4   4   6  -13.00   16.60
   3  -4  -6  128.29   32.50
   3  -4  -6  159.48   26.60
  -3   4   6  155.58   29.00
  -3   4   6  200.78   21.00
  -3   4   6  161.58   30.90
  -3   4   6  171.48   24.30
   2  -4  -6  -26.10   34.30
   2  -4  -6   28.50   18.60
   2  -4  -6   -9.40   13.20
  -2   4   6    8.00   21.60
  -2   4   6   15.90    7.20
  -2   4   6    9.20   15.20
  -2   4   6   34.60   26.30
   1  -4  -6  113.49   26.60
   1  -4  -6   47.50   33.30
  -1   4   6   91.79   37.30
  -1   4   6   46.90   28.60
  -1   4   6    6.80   42.30
   0  -4  -6   30.90   36.00
   0  -4  -6  -14.90   24.00
   0   4   6   30.80   37.60
   0   4   6  -18.60   30.30
   0   4   6   20.70   32.30
  -1  -4  -6   45.00   32.10
  -1  -4  -6   29.00   13.10
  -1  -4  -6   39.80   43.70
   1   4   6   74.69   38.20
   1   4   6   50.49   44.40
  -2  -4  -6   53.59   41.70
  -2  -4  -6    8.60   16.90
  -2  -4  -6   19.10   35.30
   2   4   6  -11.60   46.10
   2   4   6  -29.60   39.30
  -3  -4  -6    0.00   23.20
  -3  -4  -6   15.10   34.80
  -3  -4  -6   41.10   47.70
   3   4   6  -37.90   42.10
   3   4   6   69.09   45.20
   3   4   6  -29.90   46.70
   8  -5  -6    6.70   22.10
   8  -5  -6  -24.20   18.50
   8  -5  -6  -50.09   27.60
   8  -5  -6   -3.00   35.80
  -8   5   6  -18.40   28.80
  -8   5   6   27.50   24.40
  -8   5   6    1.60   27.70
   7  -5  -6  -32.70   17.00
   7  -5  -6   -2.10   21.00
   7  -5  -6  -42.90   25.40
   7  -5  -6  -15.60   32.70
  -7   5   6  -17.80   26.70
  -7   5   6    3.20   20.50
  -7   5   6   -9.50   25.30
   6  -5  -6   19.90   14.90
   6  -5  -6   45.00   22.60
   6  -5  -6  -11.60   29.70
   6  -5  -6   -0.60   25.80
  -6   5   6   -2.60   26.90
  -6   5   6   -7.20   24.90
   5  -5  -6    8.60   11.60
   5  -5  -6   17.60   18.90
   5  -5  -6    3.20   25.60
  -5   5   6   22.30   24.70
  -5   5   6   60.69   19.80
   4  -5  -6   -3.30   17.20
   4  -5  -6   -6.20   20.10
   4  -5  -6  -30.50   24.50
  -4   5   6   12.10   22.50
  -4   5   6   -0.60   14.40
  -4   5   6   10.20   24.60
   3  -5  -6   -1.80   20.40
   3  -5  -6   -5.20   26.20
   3  -5  -6  -26.40   16.10
  -3   5   6   -9.60   26.10
  -3   5   6   -6.40   24.60
  -3   5   6    2.40   12.70
   2  -5  -6   -2.90   22.20
   2  -5  -6  -47.50   29.20
   2  -5  -6   -4.20   16.30
  -2   5   6   12.10   15.80
  -2   5   6    2.70    9.00
  -2   5   6   -9.10   32.10
  -2   5   6  -25.30   32.30
  -2   5   6  -28.20   25.50
   1  -5  -6  144.99   43.80
   1  -5  -6  149.09   35.10
   1  -5  -6  150.88   20.80
  -1   5   6  117.49   37.40
  -1   5   6  207.98   43.50
  -1   5   6  168.48   48.10
  -1   5   6  117.29   21.60
   0  -5  -6   67.19   47.00
   0  -5  -6   37.60   31.50
   0   5   6   26.80   44.60
   0   5   6   28.50   37.60
   0   5   6   18.40   45.40
  -1  -5  -6  124.89   21.60
   1   5   6  183.28   52.09
  -2  -5  -6   -8.50   38.00
  -2  -5  -6   11.60   18.70
   2   5   6  -10.80   49.80
   2   5   6   60.49   42.90
   8  -6  -6    8.80   22.50
   8  -6  -6  -35.00   37.10
   8  -6  -6   -2.90   18.80
   8  -6  -6  -48.60   29.90
  -8   6   6  -40.30   31.60
  -8   6   6  -36.20   28.00
  -8   6   6   27.90   20.20
   7  -6  -6  -12.80   15.30
   7  -6  -6  -32.00   19.50
   7  -6  -6  -20.90   34.50
   7  -6  -6  -46.30   28.00
  -7   6   6    6.70   19.40
  -7   6   6  -20.30   27.90
  -7   6   6    1.40   27.60
   6  -6  -6   31.20   16.40
   6  -6  -6    8.20   29.90
   6  -6  -6   -4.60   20.80
   6  -6  -6    1.80   35.30
  -6   6   6   -1.20   19.40
  -6   6   6    3.00   26.70
  -6   6   6    9.70   29.40
   5  -6  -6  104.79   26.90
   5  -6  -6   44.10   32.20
  -5   6   6   70.99   33.80
  -5   6   6   63.29   30.80
  -5   6   6   71.39   23.20
   4  -6  -6   35.90   28.20
   4  -6  -6   58.29   34.40
   4  -6  -6   37.00   23.40
  -4   6   6   68.19   34.60
  -4   6   6   36.10   17.70
  -4   6   6   17.40   27.40
   3  -6  -6   -4.40   22.40
   3  -6  -6   29.70   35.60
   3  -6  -6   25.70   28.40
  -3   6   6   -7.50   13.60
  -3   6   6   37.80   31.90
  -3   6   6   -7.10   35.20
   2  -6  -6   86.49   39.00
   2  -6  -6   19.20   18.60
   2  -6  -6   14.40   41.10
  -2   6   6   35.30   36.20
  -2   6   6   71.99   43.90
  -2   6   6   64.99   46.90
   1  -6  -6   69.69   35.90
  -1   6   6   44.30   38.60
  -1   6   6   51.29   47.00
  -1   6   6   42.80   46.20
   0  -6  -6  -12.40   15.00
   0  -6  -6   39.10   35.30
   0   6   6   24.30   49.00
   0   6   6   24.20   37.60
   0   6   6   22.40   52.19
   7  -7  -6   60.79   44.50
   7  -7  -6   38.60   17.00
   7  -7  -6   92.99   29.90
   7  -7  -6  118.29   34.20
  -7   7   6   87.39   27.20
  -7   7   6   72.89   37.60
  -7   7   6   37.20   33.70
   6  -7  -6   68.29   35.80
   6  -7  -6   51.89   26.50
  -6   7   6   37.70   32.00
  -6   7   6   48.70   35.00
  -6   7   6   15.80   23.90
   5  -7  -6   41.40   35.70
   5  -7  -6  -21.70   23.70
   5  -7  -6   -1.30   28.70
  -5   7   6   13.70   35.50
  -5   7   6   -7.40   18.60
  -5   7   6   -2.60   29.00
   4  -7  -6  -19.40   23.40
   4  -7  -6  -12.70   27.70
   4  -7  -6   17.50   36.00
  -4   7   6   14.60   37.20
  -4   7   6   -2.80   16.50
  -4   7   6  -38.80   28.50
   3  -7  -6  -14.10   30.40
  -3   7   6  -45.10   38.00
  -3   7   6  -16.70   30.60
   2  -7  -6   -9.90   18.10
  -2   7   6   18.30   34.70
  -2   7   6  -36.80   45.20
   0   8  -7    8.70   40.70
   0   8  -7   25.80   10.40
   0  -8   7  -31.40   26.40
   0  -8   7  -19.40   35.70
   0  -8   7   -4.50   12.50
   0  -8   7   -9.30   36.80
  -1   8  -7  -21.40   37.30
  -1   8  -7  -19.40   16.50
   1  -8   7  -38.30   34.20
   1  -8   7  -20.30   34.30
   1  -8   7  -28.70   25.80
  -2   8  -7   30.20   39.40
   2  -8   7  -16.90   25.10
   2  -8   7  -46.80   30.50
   2  -8   7   -7.70   18.10
   2  -8   7    3.60   37.60
  -3   8  -7  -42.70   33.80
   3  -8   7  -46.10   38.10
   3  -8   7  -11.20   24.50
  -4   8  -7   -1.20   36.60
   4  -8   7  -72.09   37.30
   4  -8   7   14.60   27.50
   4  -8   7   -4.10   41.00
  -5   8  -7  -41.90   35.90
   5  -8   7   -3.50   41.80
   5  -8   7   28.30   28.50
   5  -8   7  -41.20   40.00
   2   7  -7   22.30   46.50
   2   7  -7   28.10   65.59
  -2  -7   7   52.89   38.50
  -2  -7   7   -6.70   28.00
  -2  -7   7    6.70   41.10
   1   7  -7   24.40   27.90
   1   7  -7    2.20   39.80
  -1  -7   7   41.80   40.70
  -1  -7   7    0.10   32.90
  -1  -7   7    3.90   28.50
  -1  -7   7  -41.10   35.00
   0   7  -7   -6.60   36.10
   0   7  -7   19.70   29.10
   0  -7   7  -26.30   32.30
   0  -7   7  -16.70   32.40
   0  -7   7   -1.40   23.40
   0  -7   7    2.00   17.80
  -1   7  -7  -19.00   14.40
  -1   7  -7  -17.30   33.30
  -1   7  -7  -24.00   27.20
  -1   7  -7  -18.40   36.30
   1  -7   7   18.50   22.60
   1  -7   7  -19.60   34.30
   1  -7   7   -0.60   13.50
   1  -7   7  -44.70   30.20
  -2   7  -7  -27.60   25.80
  -2   7  -7   14.50   31.40
  -2   7  -7   21.00   49.90
   2  -7   7  -10.50   22.20
   2  -7   7   -5.50   35.60
  -3   7  -7   39.70   27.90
  -3   7  -7    9.50   32.70
  -3   7  -7   39.70   34.40
   3  -7   7  -27.60   37.30
   3  -7   7  -27.30   35.30
   3  -7   7  -18.70   22.50
  -4   7  -7   38.60   15.90
  -4   7  -7   12.20   38.80
  -4   7  -7   -0.90   27.50
  -4   7  -7  -47.60   30.70
   4  -7   7  -23.10   36.60
   4  -7   7  -56.99   34.30
   4  -7   7  -22.30   23.50
  -5   7  -7    2.30   31.50
  -5   7  -7   20.10   38.40
   5  -7   7  -14.30   38.50
   5  -7   7   40.60   40.90
   5  -7   7   10.60   27.90
  -6   7  -7   99.59   43.60
   6  -7   7   95.29   38.60
   6  -7   7  116.09   48.80
   6  -7   7  141.49   55.69
   3   6  -7   36.70   42.70
   3   6  -7   95.09   25.90
  -3  -6   7   44.40   40.70
  -3  -6   7   43.80   44.10
  -3  -6   7   31.00   32.80
  -3  -6   7   88.39   45.40
   2   6  -7    4.90   36.30
   2   6  -7   12.60   26.60
  -2  -6   7   66.39   40.60
  -2  -6   7  -19.40   34.60
  -2  -6   7    4.90   27.50
  -2  -6   7    8.50   34.10
   1   6  -7   31.30   34.80
   1   6  -7    6.20   24.50
  -1  -6   7   -3.20   30.40
  -1  -6   7   27.40   31.40
  -1  -6   7   21.00   14.30
  -1  -6   7   12.10   22.70
  -1  -6   7   77.79   36.10
   0   6  -7   65.29   27.10
   0   6  -7   19.20   33.60
   0   6  -7   26.70   24.80
   0   6  -7  100.49   34.20
   0  -6   7   55.49   31.10
   0  -6   7   64.89   32.40
   0  -6   7   75.29   25.60
  -1   6  -7    2.90   27.60
  -1   6  -7   -6.40   24.90
  -1   6  -7   22.10   27.20
  -1   6  -7  -12.10   22.00
   1  -6   7   10.50   28.50
   1  -6   7  -16.80   18.50
   1  -6   7    1.00   12.60
  -2   6  -7  -14.50   22.40
  -2   6  -7  -33.00   23.80
  -2   6  -7    3.00   25.50
   2  -6   7    7.20   20.50
   2  -6   7   -5.10   28.70
  -3   6  -7  -22.70   26.50
  -3   6  -7   -0.20   23.90
  -3   6  -7  -18.20   26.10
  -3   6  -7   22.40   28.30
   3  -6   7  -20.70   29.90
   3  -6   7   -2.70   31.00
   3  -6   7    3.50   21.60
  -4   6  -7   74.89   31.80
  -4   6  -7   43.10   34.20
  -4   6  -7   60.69   33.20
   4  -6   7   47.20   38.60
   4  -6   7   40.00   27.20
   4  -6   7   98.79   39.40
  -5   6  -7   42.10   31.60
  -5   6  -7   -8.40   35.40
   5  -6   7   30.70   28.90
   5  -6   7  -14.60   42.80
  -6   6  -7   54.49   34.70
  -6   6  -7  -50.19   35.70
   6  -6   7  -29.40   38.10
   6  -6   7  -39.30   43.30
  -7   6  -7  -31.40   40.90
   7  -6   7   20.40   40.20
   7  -6   7  -44.90   50.79
   7  -6   7   25.20   16.70
   4   5  -7  139.89   44.90
   4   5  -7   42.10   43.90
   4   5  -7  128.39   34.80
  -4  -5   7   94.49   44.40
  -4  -5   7   83.89   45.00
  -4  -5   7  137.49   51.29
  -4  -5   7   88.69   36.40
   3   5  -7   -5.40   17.20
   3   5  -7   11.60   26.40
   3   5  -7   -9.10   33.00
  -3  -5   7   52.69   42.40
  -3  -5   7    3.60   27.60
  -3  -5   7   -7.20   33.50
  -3  -5   7  -33.00   33.30
   2   5  -7   79.99   32.80
   2   5  -7   47.00   24.70
  -2  -5   7   48.50   30.10
  -2  -5   7    8.20   25.20
  -2  -5   7  113.89   36.90
  -2  -5   7   40.30   31.80
   1   5  -7   40.50   27.60
   1   5  -7   47.70   21.80
   1   5  -7   28.50   21.10
   1   5  -7    5.70   28.90
  -1  -5   7   36.30   27.00
  -1  -5   7    7.60   13.80
  -1  -5   7   42.10   26.20
  -1  -5   7   91.39   29.80
  -1  -5   7   25.50   20.50
   0   5  -7  -21.50   25.00
   0   5  -7   15.50   20.10
   0   5  -7   30.20   24.70
   0   5  -7   34.30   21.90
   0  -5   7   13.20   12.80
   0  -5   7    4.10   23.10
   0  -5   7   33.10   22.80
   0  -5   7   28.10   25.30
   0  -5   7   18.00   18.80
  -1   5  -7   49.20   24.30
  -1   5  -7   28.90   21.50
  -1   5  -7   11.20   22.70
   1  -5   7    2.40   18.90
   1  -5   7   24.80   26.90
  -2   5  -7  -22.00   22.10
  -2   5  -7    2.40   23.20
  -2   5  -7  -15.70   19.20
   2  -5   7   -8.00   25.70
   2  -5   7   24.10   28.20
   2  -5   7  -19.20   17.40
  -3   5  -7  -14.90   25.60
  -3   5  -7  -20.60   21.80
  -3   5  -7  -27.50   24.50
   3  -5   7  -17.70   28.20
   3  -5   7  -31.70   24.00
   3  -5   7  -17.20   18.10
  -4   5  -7  -24.20   37.00
  -4   5  -7  -12.90   25.40
  -4   5  -7   -4.60   24.70
   4  -5   7   -6.90   22.00
   4  -5   7   -3.80   29.20
   4  -5   7  -31.70   31.80
  -5   5  -7   10.00   27.80
  -5   5  -7  -36.90   34.10
   5  -5   7  -60.99   38.00
   5  -5   7    6.80   32.60
  -6   5  -7  -46.70   38.00
  -6   5  -7   24.50   32.80
   6  -5   7   -2.40   13.40
   6  -5   7  -33.40   35.10
  -7   5  -7    1.40   45.30
  -7   5  -7   17.80   53.69
   7  -5   7   41.20   25.90
   7  -5   7   45.80   57.19
   7  -5   7   52.59   42.80
   5   4  -7   54.49   32.30
   5   4  -7   -4.40   34.10
   5   4  -7   11.20   21.80
   5   4  -7   28.90   41.50
  -5  -4   7   45.20   37.40
  -5  -4   7    3.20   47.00
  -5  -4   7  -14.30   15.30
  -5  -4   7   62.89   43.70
  -5  -4   7   62.99   50.49
   4   4  -7   31.50   30.70
   4   4  -7    8.00   19.70
   4   4  -7    8.60   25.80
  -4  -4   7   28.40   30.80
  -4  -4   7   -2.60   34.40
  -4  -4   7   59.09   42.50
  -4  -4   7   18.60   39.90
   3   4  -7  -18.80   14.70
   3   4  -7    4.80   21.20
   3   4  -7   20.10   26.60
  -3  -4   7   20.60   35.50
  -3  -4   7    8.20   28.70
  -3  -4   7   17.70   27.80
  -3  -4   7   38.10   26.30
   2   4  -7   35.10   25.00
   2   4  -7    9.00   24.50
   2   4  -7   37.80   24.50
  -2  -4   7   71.19   24.10
  -2  -4   7   24.20   25.20
  -2  -4   7   49.10   24.50
  -2  -4   7   70.79   30.70
  -2  -4   7   28.20   16.40
   1   4  -7   11.90   16.20
   1   4  -7   32.10   19.20
   1   4  -7   17.20   21.00
  -1  -4   7   12.30   20.60
  -1  -4   7   33.10   22.20
  -1  -4   7  -22.50   19.90
  -1  -4   7    5.10   21.60
  -1  -4   7    3.10   16.00
   0   4  -7   46.80   20.20
   0   4  -7   32.50   18.30
   0   4  -7   77.59   22.20
   0  -4   7    4.30   23.30
   0  -4   7   47.20   23.00
   0  -4   7   35.90   17.70
  -1   4  -7   39.40   21.50
  -1   4  -7   43.30   22.90
  -1   4  -7   42.10   19.00
   1  -4   7   48.60   26.70
   1  -4   7   32.20   24.00
  -2   4  -7   74.29   25.60
  -2   4  -7   62.29   21.40
  -2   4  -7   10.50   28.90
   2  -4   7   34.70   28.20
   2  -4   7  105.89   28.30
   2  -4   7   77.59   28.10
  -3   4  -7    0.60   25.60
  -3   4  -7   29.70   23.30
   3  -4   7   16.20   19.90
   3  -4   7   46.70   26.30
   3  -4   7   21.50   31.30
  -4   4  -7  -37.70   27.10
  -4   4  -7  -11.10   31.10
  -4   4  -7    5.20   24.30
   4  -4   7   -9.40   25.60
   4  -4   7  -42.10   34.50
   4  -4   7  -27.70   19.10
  -5   4  -7   -7.70   26.20
  -5   4  -7  -48.00   32.00
  -5   4  -7  -59.69   31.50
   5  -4   7  -22.90   32.30
   5  -4   7  -57.19   42.60
   5  -4   7    5.60   11.20
  -6   4  -7   55.49   27.10
  -6   4  -7  -30.10   28.00
   6  -4   7   12.20   11.50
   6  -4   7  -74.49   48.40
  -7   4  -7  -21.50   39.50
  -7   4  -7  -14.20   50.49
   7  -4   7  -52.39   38.50
   7  -4   7  -87.79   50.99
   7  -4   7    0.70   11.50
   6   3  -7   89.39   33.40
   6   3  -7   41.40   34.90
  -6  -3   7   91.89   48.20
  -6  -3   7   65.09   44.40
  -6  -3   7   82.39   53.99
  -6  -3   7   55.59   52.09
   5   3  -7   91.69   32.30
   5   3  -7   25.50   53.39
   5   3  -7   62.59   32.70
  -5  -3   7  107.89   29.00
  -5  -3   7   96.99   64.49
  -5  -3   7  183.08   45.40
  -5  -3   7  106.99   42.70
  -5  -3   7   78.59   43.10
   4   3  -7    7.80   23.30
   4   3  -7   -8.40   22.20
   4   3  -7   12.40   17.40
   4   3  -7  -30.00   37.10
  -4  -3   7   16.00   34.10
  -4  -3   7  -11.10   17.00
  -4  -3   7   11.20   34.10
  -4  -3   7    8.90   28.60
  -4  -3   7   16.10   27.20
   3   3  -7  -20.50   17.00
   3   3  -7    7.60   20.30
   3   3  -7  -21.80   24.10
  -3  -3   7    9.10   19.90
  -3  -3   7   -2.40   12.30
  -3  -3   7   31.10   22.90
   2   3  -7  -27.50   13.70
   2   3  -7    9.80   17.70
  -2  -3   7    6.50   16.60
  -2  -3   7  -27.80   17.50
  -2  -3   7    4.80   21.30
  -2  -3   7  -11.30   23.60
  -2  -3   7   -4.40   18.20
   1   3  -7   38.20   16.90
   1   3  -7   54.79   17.30
   1   3  -7   41.00   13.80
  -1  -3   7   44.90   18.90
  -1  -3   7   -2.50   15.90
  -1  -3   7    8.10   19.50
  -1  -3   7   29.00   16.00
  -1  -3   7   17.80   21.30
   0   3  -7   24.40   16.10
   0   3  -7   13.60   14.60
   0   3  -7   22.70   16.60
   0  -3   7   10.20   14.00
   0  -3   7    1.50   17.70
  -1   3  -7  -14.10   18.40
  -1   3  -7    7.30   14.00
  -1   3  -7   16.80   19.10
   1  -3   7   -7.80   14.80
   1  -3   7    1.90   22.90
   1  -3   7   20.00   20.00
  -2   3  -7   -7.00   16.60
  -2   3  -7  -27.80   21.90
   2  -3   7  -15.80   32.80
   2  -3   7  -11.00   21.00
   2  -3   7  -17.30   15.50
  -3   3  -7   27.10   27.90
  -3   3  -7   22.80   20.50
  -3   3  -7   25.40   29.80
   3  -3   7   12.50   18.90
   3  -3   7   12.70   24.70
   3  -3   7    9.10   33.90
  -4   3  -7  -17.90   27.50
  -4   3  -7  -19.60   21.70
  -4   3  -7  -31.70   28.80
   4  -3   7    3.80   27.70
   4  -3   7   -8.00    7.70
  -5   3  -7   71.79   41.10
  -5   3  -7   57.39   39.60
  -5   3  -7   12.00   29.00
   5  -3   7   42.20   11.50
   5  -3   7   25.50   45.00
   5  -3   7   87.29   38.50
  -6   3  -7   31.00   32.00
  -6   3  -7  -17.40   40.90
  -6   3  -7  -32.70   28.40
   6  -3   7  -80.39   50.49
   6  -3   7  -16.40   39.40
   6  -3   7   -9.40    9.20
   6   2  -7    1.20   19.70
   6   2  -7    6.00   28.70
   6   2  -7   19.70   27.00
  -6  -2   7   58.49   40.80
  -6  -2   7   11.60   48.30
  -6  -2   7    6.40   24.00
  -6  -2   7  -57.79   45.80
   5   2  -7   27.50   23.80
   5   2  -7   35.40   24.30
   5   2  -7    5.10   17.40
  -5  -2   7    5.50   38.70
  -5  -2   7    4.30   36.00
  -5  -2   7   57.29   23.20
  -5  -2   7   13.70   31.30
   4   2  -7    7.10   18.00
   4   2  -7   -1.50   15.50
  -4  -2   7   35.80   28.30
  -4  -2   7    9.60   29.40
  -4  -2   7   41.50   19.80
  -4  -2   7   25.20   26.90
  -4  -2   7   -0.30   31.20
   3   2  -7  -24.60   13.30
   3   2  -7  -44.40   25.30
   3   2  -7   -3.70    3.80
  -3  -2   7   13.50   21.00
  -3  -2   7  -30.60   26.00
  -3  -2   7  -19.80   23.20
  -3  -2   7   -2.30   15.20
  -3  -2   7  -35.10   19.30
   2   2  -7    8.80    3.70
   2   2  -7  -18.30   10.20
  -2  -2   7    6.00   12.20
  -2  -2   7    2.40   15.40
  -2  -2   7   34.60   21.00
  -2  -2   7  -10.10   12.90
   1   2  -7  -13.20    9.50
   1   2  -7  -11.50   12.90
  -1  -2   7   15.70   12.60
  -1  -2   7    7.30   22.30
  -1  -2   7   -1.40   13.40
   0   2  -7  159.28   21.90
   0   2  -7  124.79   23.80
   0   2  -7  168.08   20.70
   0  -2   7  131.79   23.70
   0  -2   7  120.69   19.70
   0  -2   7  116.19   27.90
  -1   2  -7  121.39   23.90
  -1   2  -7  119.49   20.40
  -1   2  -7  186.88   29.30
   1  -2   7  148.59   24.70
   1  -2   7  132.69   21.40
   1  -2   7  152.58   33.70
  -2   2  -7   18.70   24.90
  -2   2  -7   14.50   17.00
  -2   2  -7   -9.30   22.80
   2  -2   7  -15.10   23.00
   2  -2   7   -7.10   14.80
  -3   2  -7    2.20   29.40
  -3   2  -7   11.00   19.30
   3  -2   7  -24.00   23.90
   3  -2   7  -25.80   32.10
  -4   2  -7  148.09   40.60
  -4   2  -7  206.78   50.99
   4  -2   7  165.08   37.80
   4  -2   7  135.09   46.40
   4  -2   7  121.79   12.90
  -5   2  -7   65.89   40.20
  -5   2  -7   95.29   42.00
   5  -2   7   52.79   50.79
   5  -2   7  126.39   41.90
  -6   2  -7   91.89   42.20
  -6   2  -7   17.20   25.70
  -6   2  -7    9.50   44.20
   6  -2   7   70.69   56.39
   6  -2   7   79.49   42.20
   7   1  -7    8.20   31.20
   7   1  -7    9.90   20.00
   7   1  -7   32.90   25.60
  -7  -1   7    7.40   11.10
  -7  -1   7  -53.29   37.10
  -7  -1   7   40.60   49.20
  -7  -1   7  -54.99   45.60
   6   1  -7    0.80   24.40
   6   1  -7    5.30   22.50
   6   1  -7   10.40   18.50
  -6  -1   7  -33.50   38.40
  -6  -1   7  -19.40   37.90
  -6  -1   7   34.10   23.10
  -6  -1   7    2.10   34.50
   5   1  -7    0.60   16.30
   5   1  -7    6.30   15.30
  -5  -1   7  -32.30   28.00
  -5  -1   7   -6.50   25.70
  -5  -1   7   -2.20   17.40
   4   1  -7    0.70   13.00
   4   1  -7   -8.90   27.20
   4   1  -7   -3.20   10.20
  -4  -1   7  -17.10   17.60
  -4  -1   7   -2.60   15.00
  -4  -1   7  -30.30   22.30
   3   1  -7   95.59   29.80
  -3  -1   7  122.59   27.10
  -3  -1   7   95.39   15.70
  -2  -1   7   10.00   20.40
  -2  -1   7  -10.10   11.30
  -2  -1   7   15.50   13.90
   1   1  -7  482.65   41.70
  -1  -1   7  438.36   43.50
  -1  -1   7  502.65   43.60
  -1  -1   7  395.36   45.90
   0   1  -7  380.66   32.60
   0   1  -7  257.17   34.20
   0  -1   7  320.47   33.20
   0  -1   7  319.87   39.70
   0  -1   7  310.57   37.40
  -1   1  -7   -6.40   19.60
  -1   1  -7    4.10   12.50
  -1   1  -7   -9.60   21.40
   1  -1   7    2.70    5.70
   1  -1   7  -17.00   11.80
   1  -1   7  -19.40   20.60
   1  -1   7  -38.40   23.70
  -2   1  -7  498.25   55.69
  -2   1  -7  563.84   51.29
  -2   1  -7  487.05   59.19
   2  -1   7  384.86   58.79
   2  -1   7  542.75   56.79
  -3   1  -7  -35.70   28.90
  -3   1  -7  -17.20   16.10
  -3   1  -7   26.80   20.90
  -3   1  -7  -13.20   26.70
   3  -1   7  -29.00   34.00
   3  -1   7  -11.10   28.60
  -4   1  -7  -10.90   30.70
  -4   1  -7   -7.00   36.10
   4  -1   7  -32.80   39.20
   4  -1   7   35.40   24.00
  -5   1  -7   50.09   42.20
   5  -1   7   51.89   53.69
  -6   1  -7   99.19   46.00
  -6   1  -7   29.90   27.40
   6  -1   7  143.89   52.59
   6  -1   7   77.29   58.89
   7   0  -7   43.10   30.20
   7   0  -7    5.10   18.70
   7   0  -7    2.30   23.40
  -7   0   7    0.40   38.20
  -7   0   7   10.70   21.10
  -7   0   7   50.19   44.40
   6   0  -7   -1.30   16.80
   6   0  -7  -28.00   15.80
  -6   0   7   -9.10   16.50
  -6   0   7  -57.09   34.20
  -6   0   7  -13.40   31.80
  -6   0   7   -7.20   30.10
   5   0  -7   12.00   11.30
   5   0  -7    2.40   14.00
   5   0  -7    9.40   15.60
  -5   0   7   19.70   15.50
  -5   0   7   -5.50   23.10
  -5   0   7   -8.40   22.50
   4   0  -7    2.20   24.80
  -4   0   7  -19.90   14.90
  -4   0   7   -6.50   14.40
  -4   0   7    3.20   18.80
   3   0  -7   11.70   23.70
  -3   0   7   38.30   22.70
  -3   0   7   10.00   10.90
  -2   0   7  448.56   43.20
  -2   0   7  501.05   42.30
  -1   0   7 1401.16  130.69
  -1   0   7 1472.65  130.99
  -1   0   7 1527.75  134.79
  -1   0   7 1602.24  138.39
   0   0  -7  643.74   60.09
   0   0  -7  618.64   55.59
   0   0   7  607.24   62.29
   0   0   7  664.03   55.39
   0   0   7  535.35   64.39
  -1   0  -7   57.79   23.50
  -1   0  -7   58.89   29.20
   1   0   7    7.00   29.60
   1   0   7   72.99   28.90
  -2   0  -7   30.80   25.50
  -2   0  -7   52.69   42.50
   2   0   7  -11.00   32.40
   2   0   7   -0.30   23.00
   2   0   7   88.89   32.20
  -3   0  -7   -8.70   28.80
  -3   0  -7   -3.40   16.50
  -3   0  -7   13.70   34.50
   3   0   7   20.60   33.00
   3   0   7    6.00   23.60
   3   0   7  -59.19   32.10
  -4   0  -7   -3.90   20.00
  -4   0  -7   20.70   43.10
  -4   0  -7  -37.30   32.30
   4   0   7  -39.10   41.00
   4   0   7   15.90   39.30
   4   0   7    2.20   28.40
  -5   0  -7   12.20   40.30
  -5   0  -7   12.10   24.50
   5   0   7   95.59   50.99
   5   0   7   71.99   34.60
   5   0   7  -11.10   50.49
   8  -1  -7   -3.80   22.20
   8  -1  -7    2.30   32.10
   8  -1  -7   12.80   19.50
  -8   1   7   30.30   41.30
  -8   1   7  -54.59   41.80
  -8   1   7   -0.70   36.40
   7  -1  -7   -6.20   18.90
   7  -1  -7  -20.30   17.90
  -7   1   7  -22.10   31.40
  -7   1   7   -7.70   18.00
  -7   1   7    4.10   32.60
   6  -1  -7   21.20   15.40
   6  -1  -7  -12.30   13.40
   6  -1  -7   -9.70   16.20
  -6   1   7    9.10   14.60
  -6   1   7  -31.30   25.00
  -6   1   7   11.50   23.60
   5  -1  -7   -5.40   14.90
   5  -1  -7    2.80    9.90
   5  -1  -7   21.10   10.60
   5  -1  -7   39.90   15.80
  -5   1   7   19.80   17.80
  -5   1   7   -2.50   18.80
  -5   1   7   20.10   14.00
   4  -1  -7   42.80   14.70
   4  -1  -7   49.10   25.60
  -4   1   7   37.70   12.40
  -4   1   7  -11.60   11.00
  -4   1   7   11.80   21.00
  -4   1   7   17.90    9.40
   3  -1  -7  313.47   39.20
   3  -1  -7  346.27   33.00
  -3   1   7  319.67   29.40
  -3   1   7  285.07   30.20
  -3   1   7  317.57   32.10
   2  -1  -7    3.50   11.80
   2  -1  -7   13.00   10.60
   2  -1  -7   -3.70    8.60
  -2   1   7   10.30    9.40
  -2   1   7   14.50   10.20
  -2   1   7    9.40   19.00
  -2   1   7   -9.20   15.60
  -2   1   7    4.50   12.90
   1  -1  -7   30.00   20.60
   1  -1  -7   55.19   11.50
   1  -1  -7   51.59   13.50
  -1   1   7   41.40   11.80
  -1   1   7   10.50   27.30
  -1   1   7   21.30   22.70
  -1   1   7   54.19    7.90
   0  -1  -7  674.43   67.09
   0  -1  -7  571.14   55.09
   0  -1  -7  543.45   60.79
   0   1   7  538.65   66.39
   0   1   7  687.83   66.39
   0   1   7  705.23   58.69
  -1  -1  -7   31.60   22.80
  -1  -1  -7    1.00    9.50
  -1  -1  -7   26.50   31.40
   1   1   7   -5.10   29.80
   1   1   7   18.80   31.30
   1   1   7   25.60   21.80
  -2  -1  -7   -7.90   26.80
  -2  -1  -7   25.90   15.80
  -2  -1  -7   40.30   36.80
   2   1   7   11.80   26.70
   2   1   7   32.70   36.50
   2   1   7   21.20   35.80
  -3  -1  -7    0.80   15.40
  -3  -1  -7  -24.00   36.60
  -3  -1  -7  -38.70   28.90
   3   1   7   -6.10   52.89
   3   1   7  -42.60   28.80
   3   1   7  -20.30   36.90
  -4  -1  -7    2.40   17.60
  -4  -1  -7  -46.60   33.20
   4   1   7  -67.89   41.80
   4   1   7  -41.90   44.90
  -5  -1  -7  -23.10   38.00
   5   1   7   49.60   35.40
   5   1   7  -44.30   46.60
   5   1   7   -7.40   49.10
   8  -2  -7  -15.40   22.60
   8  -2  -7    3.50   34.80
   8  -2  -7    9.60   19.00
   8  -2  -7    5.80   19.80
  -8   2   7  -33.10   32.80
  -8   2   7   -0.80   37.20
   7  -2  -7   12.60   22.40
   7  -2  -7    2.40   18.00
   7  -2  -7   12.60   20.00
  -7   2   7   18.70   30.40
  -7   2   7   -8.80   27.50
  -7   2   7   15.90    8.10
   6  -2  -7   42.10   18.30
   6  -2  -7   42.10   17.80
   6  -2  -7   65.99   20.90
  -6   2   7   46.70   15.80
  -6   2   7    7.20   22.10
   5  -2  -7   -9.60   11.10
   5  -2  -7  -27.30   16.40
   5  -2  -7   -6.90   14.90
   5  -2  -7   -5.60   14.10
  -5   2   7  -25.90   15.50
  -5   2   7   14.60   13.50
  -5   2   7   -6.20   11.80
   4  -2  -7  112.89   20.60
  -4   2   7   72.89   15.70
  -4   2   7   84.99   24.20
  -4   2   7   83.89   16.60
  -4   2   7   64.79   15.90
   3  -2  -7  135.49   19.90
  -3   2   7   94.69   17.70
  -3   2   7   94.89   18.90
  -3   2   7  113.89   25.30
  -3   2   7  138.29   19.80
   2  -2  -7   54.89   25.00
   2  -2  -7   88.39   17.60
   2  -2  -7   94.89   16.80
  -2   2   7   61.59   27.90
  -2   2   7   94.09   22.20
  -2   2   7  111.49   24.80
   1  -2  -7  259.47   39.30
   1  -2  -7  291.47   30.90
   1  -2  -7  253.07   27.50
  -1   2   7  259.07   39.70
  -1   2   7  219.68   36.70
   0  -2  -7  -10.50   30.60
   0  -2  -7   16.50    9.50
   0  -2  -7   31.00   20.10
   0   2   7   -3.10   22.50
   0   2   7    1.40   32.90
   0   2   7   -2.90   28.60
  -1  -2  -7  100.39   14.40
  -1  -2  -7  110.09   42.90
   1   2   7  115.99   40.90
   1   2   7  161.88   41.80
  -2  -2  -7    0.30   40.20
  -2  -2  -7  -49.80   26.20
   2   2   7  -35.50   35.90
   2   2   7  -26.60   38.10
   3   2   7  -46.30   41.70
   3   2   7  -60.59   38.70
   4   2   7  -38.10   41.30
   4   2   7  -42.00   44.90
   8  -3  -7  -11.50   19.10
   8  -3  -7  -14.50   25.30
   8  -3  -7  -30.50   35.10
   8  -3  -7   11.00   21.90
  -8   3   7  -25.10   29.80
   7  -3  -7   20.80   20.30
   7  -3  -7    2.50   18.70
   7  -3  -7   12.20   22.60
  -7   3   7   13.80    5.20
  -7   3   7    0.80   26.50
   6  -3  -7   26.00   19.90
   6  -3  -7   26.00   18.70
   6  -3  -7    3.70   16.40
  -6   3   7  -20.20   18.60
  -6   3   7   35.70   15.80
  -6   3   7   17.60   21.20
   5  -3  -7   -7.80   15.40
   5  -3  -7   21.70   14.40
   5  -3  -7    1.90   17.00
  -5   3   7   16.70   13.90
  -5   3   7    6.90   16.70
  -5   3   7   24.50   18.90
   4  -3  -7   10.80   16.30
   4  -3  -7  -22.80   15.50
   4  -3  -7    8.70   20.00
  -4   3   7   11.50   17.80
  -4   3   7   22.30   24.20
  -4   3   7   12.70   17.10
   3  -3  -7  -15.20   18.50
   3  -3  -7  -17.20   14.10
   3  -3  -7  -10.20   13.80
  -3   3   7   15.50   17.90
  -3   3   7   -0.70   16.30
  -3   3   7   12.10   18.10
  -3   3   7  -13.20    9.30
   2  -3  -7  -45.00   22.90
   2  -3  -7    0.90   12.50
   2  -3  -7   -9.10   14.40
  -2   3   7   10.50   18.20
  -2   3   7   -0.70   20.40
  -2   3   7  -10.60   26.10
   1  -3  -7   26.30   46.90
   1  -3  -7   51.49   20.70
   1  -3  -7   39.70   12.50
  -1   3   7   -4.00   28.70
  -1   3   7    7.30   38.50
  -1   3   7  -19.10   26.20
   0  -3  -7  283.37   48.20
   0  -3  -7  345.87   42.60
   0  -3  -7  280.17   30.20
   0   3   7  327.57   52.69
   0   3   7  288.37   42.20
   0   3   7  290.17   46.50
  -1  -3  -7    8.70   27.80
  -1  -3  -7    8.60   39.50
  -1  -3  -7   19.20    9.00
   1   3   7   20.10   35.20
   1   3   7   32.70   37.30
   1   3   7   16.80   40.10
  -2  -3  -7   18.90   14.70
  -2  -3  -7   72.69   43.60
  -2  -3  -7   65.49   35.60
   2   3   7  -27.20   43.30
   2   3   7  -49.10   43.00
   2   3   7  -32.20   36.80
  -3  -3  -7   -9.10   35.00
  -3  -3  -7   -8.80   41.70
   3   3   7    1.50   41.60
   3   3   7  -63.59   42.60
   3   3   7  -37.90   37.00
   8  -4  -7    6.10   22.00
   8  -4  -7   -9.10   19.10
   8  -4  -7  -43.10   32.90
   8  -4  -7  -17.80   26.10
  -8   4   7  -19.20   28.90
  -8   4   7   -4.10   26.10
   7  -4  -7  -11.70   18.20
   7  -4  -7  -11.90   22.70
   7  -4  -7   -6.70   29.00
   7  -4  -7   -4.90   21.00
  -7   4   7   13.30    6.10
  -7   4   7   -4.80   25.40
  -7   4   7   -2.70   23.60
   6  -4  -7   76.29   27.60
   6  -4  -7   93.69   24.70
   6  -4  -7   64.99   29.50
  -6   4   7   54.39   25.70
  -6   4   7   68.59   24.60
   5  -4  -7   -4.40   17.20
   5  -4  -7   -9.50   12.70
   5  -4  -7  -11.00   22.00
   5  -4  -7  -14.80   19.30
  -5   4   7    2.90   15.60
  -5   4   7    1.20   20.50
  -5   4   7    4.30   19.60
   4  -4  -7   -7.30   16.70
   4  -4  -7    1.70   16.00
   4  -4  -7  -13.10   21.70
  -4   4   7   19.00   22.10
  -4   4   7    4.40   19.40
  -4   4   7    6.50   12.80
   3  -4  -7  -26.90   17.70
   3  -4  -7  -20.70   14.80
  -3   4   7    5.90    9.60
  -3   4   7   -9.90   10.20
  -3   4   7  -38.40   23.80
   2  -4  -7  141.19   37.30
   2  -4  -7  144.79   23.30
  -2   4   7  134.69   19.20
  -2   4   7  175.88   33.50
  -2   4   7  211.18   39.40
   1  -4  -7  371.16   57.99
   1  -4  -7  395.26   43.00
  -1   4   7  435.06   52.39
  -1   4   7  463.95   55.99
  -1   4   7  497.35   62.29
   0  -4  -7    8.60   40.00
   0  -4  -7   45.00   28.70
   0   4   7    6.20   40.80
   0   4   7   33.80   37.90
   0   4   7   47.30   34.70
  -1  -4  -7  124.49   17.70
  -1  -4  -7  157.28   53.59
   1   4   7  176.58   49.90
   1   4   7  208.18   57.59
  -2  -4  -7   29.00   38.20
  -2  -4  -7  -10.80   15.50
   2   4   7    8.30   43.50
   2   4   7   11.60   44.40
   2   4   7  -30.90   46.70
   8  -5  -7    1.20   21.90
   8  -5  -7  -23.90   26.50
   8  -5  -7   -1.40   19.80
   8  -5  -7  -10.30   34.40
  -8   5   7   55.49   22.70
  -8   5   7  -14.50   28.00
  -8   5   7  -13.80   28.40
   7  -5  -7   49.60   24.70
   7  -5  -7   29.40   18.00
   7  -5  -7    7.20   26.10
   7  -5  -7  -14.40   30.70
  -7   5   7   12.40   27.10
  -7   5   7   32.60   20.40
  -7   5   7   37.70   28.50
   6  -5  -7  -20.60   15.20
   6  -5  -7  -22.10   19.00
   6  -5  -7  -27.50   23.90
   6  -5  -7  -15.40   28.60
  -6   5   7  -19.60   24.10
  -6   5   7    5.40   18.90
  -6   5   7    4.00   25.80
   5  -5  -7   -3.90   20.10
   5  -5  -7   23.70   26.60
   5  -5  -7   -4.60   12.90
  -5   5   7   25.80   17.30
  -5   5   7   15.90   24.20
  -5   5   7   29.60   27.60
   4  -5  -7   -5.00   22.50
   4  -5  -7  -11.60   18.00
   4  -5  -7   10.20   28.30
  -4   5   7   11.70   14.80
  -4   5   7   -3.90   26.70
  -4   5   7  -17.00   23.30
   3  -5  -7   49.60   25.50
   3  -5  -7    8.10   32.20
   3  -5  -7    6.90   19.40
  -3   5   7   35.50   29.20
  -3   5   7    5.00   11.10
  -3   5   7   79.09   34.00
  -3   5   7   32.20   10.60
   2  -5  -7  -10.30   35.10
   2  -5  -7   46.30   27.50
   2  -5  -7  -20.30   18.40
  -2   5   7   27.00   38.40
  -2   5   7   77.99   38.60
  -2   5   7    5.60   32.10
  -2   5   7    0.30   11.60
   1  -5  -7 1070.79  118.39
  -1   5   7 1161.58  115.39
   0  -5  -7   25.00   47.00
   0  -5  -7   91.79   36.30
   0   5   7  100.29   53.99
   0   5   7   51.59   48.30
   0   5   7   92.59   43.50
  -1  -5  -7   80.59   39.60
   1   5   7   53.79   53.89
   1   5   7   81.19   40.50
   1   5   7  -22.60   46.70
   7  -6  -7   36.60   18.10
   7  -6  -7   43.20   25.50
   7  -6  -7   24.30   30.00
   7  -6  -7   -0.60   34.20
  -7   6   7   39.00   29.10
  -7   6   7   77.49   24.20
  -7   6   7   14.70   30.40
   6  -6  -7  -24.60   32.70
   6  -6  -7   20.80   29.90
   6  -6  -7    2.70   24.00
   6  -6  -7   -3.80   12.50
  -6   6   7   39.20   28.50
  -6   6   7   31.00   31.30
  -6   6   7    8.10   19.70
   5  -6  -7  -34.90   28.40
   5  -6  -7  -34.90   19.90
  -5   6   7   55.79   33.90
  -5   6   7    5.10   17.90
  -5   6   7   -5.30   27.00
   4  -6  -7   16.40   26.70
   4  -6  -7   -5.20   22.90
   4  -6  -7    7.40   32.60
  -4   6   7    1.50   29.30
  -4   6   7   -5.20   15.10
  -4   6   7   21.50   35.10
   3  -6  -7    4.80   21.90
   3  -6  -7  -43.10   34.90
  -3   6   7  -11.30   14.30
  -3   6   7   -2.10   39.00
  -3   6   7  -46.50   31.50
   2  -6  -7  521.05   69.29
   2  -6  -7  480.25   52.99
  -2   6   7  462.45   49.60
  -1   6   7  163.98   45.60
   6  -7  -7  126.99   37.90
   6  -7  -7   91.89   31.50
  -6   7   7   98.89   30.00
  -6   7   7  108.49   35.50
  -6   7   7  159.18   43.40
   5  -7  -7  122.09   36.20
   5  -7  -7   28.30   30.80
   5  -7  -7   42.00   28.00
  -5   7   7   71.49   34.10
  -5   7   7   40.60   20.80
  -5   7   7  109.59   41.20
   4  -7  -7  -37.10   21.50
   4  -7  -7  -50.19   29.30
  -4   7   7  -18.30   30.90
  -4   7   7  -29.70   40.70
   3  -7  -7  -18.80   33.40
   3  -7  -7  -27.60   22.90
  -3   7   7   34.40   47.10
  -3   7   7  -14.50   33.70
  -1   8  -8   -2.00   38.60
   1  -8   8  -16.60   24.90
   1  -8   8    1.00   13.70
   1  -8   8  -19.80   35.30
  -2   8  -8  -12.10   36.50
   2  -8   8   -8.50   26.00
   2  -8   8    7.50   14.70
   2  -8   8   -8.10   36.90
  -3   8  -8   40.40   37.60
   3  -8   8   27.40   25.60
   3  -8   8   -9.30   40.90
   3  -8   8   -5.90   37.80
  -4   8  -8   39.70   39.30
   4  -8   8   44.90   44.20
   4  -8   8   14.90   41.30
   4  -8   8   36.90   27.90
  -5   8  -8   18.00   40.50
   5  -8   8   22.50   42.10
   5  -8   8  -16.60   41.40
   5  -8   8   51.59   30.80
   1   7  -8   28.60   25.40
   1   7  -8  -41.30   35.90
  -1  -7   8  -12.90   34.30
  -1  -7   8   14.90   27.30
  -1  -7   8    6.20   14.00
  -1  -7   8  -16.20   34.80
  -1  -7   8   16.50   39.80
   0   7  -8  -16.10   26.80
   0   7  -8   -8.10   35.90
   0  -7   8   -8.60   23.10
   0  -7   8   -4.00   13.90
   0  -7   8  -56.89   31.70
   0  -7   8  -25.20   32.30
  -1   7  -8   -2.90   29.90
  -1   7  -8  -10.70   30.10
  -1   7  -8    0.00   33.10
   1  -7   8  -26.10   22.30
   1  -7   8   -7.60   13.60
   1  -7   8  -34.20   33.50
  -2   7  -8  -34.20   29.30
  -2   7  -8    2.80   28.60
  -2   7  -8  -28.40   34.90
   2  -7   8  -39.90   21.70
   2  -7   8  -32.90   33.10
  -3   7  -8  -19.00   31.50
  -3   7  -8    2.90   27.30
  -3   7  -8    7.70   34.70
   3  -7   8   -2.70   37.60
   3  -7   8   -5.10   24.70
   3  -7   8   30.60   39.10
  -4   7  -8  -39.70   33.70
  -4   7  -8    5.10   30.10
   4  -7   8  -33.80   34.20
   4  -7   8    0.40   25.30
   4  -7   8  -42.40   36.90
  -5   7  -8   24.30   19.20
  -5   7  -8   66.29   41.40
   5  -7   8   23.80   30.10
   5  -7   8   45.70   45.70
   5  -7   8   20.70   40.80
  -6   7  -8   28.50   43.90
   6  -7   8   69.39   52.39
   6  -7   8   66.59   35.10
   6  -7   8   14.70   40.50
   3   6  -8   11.00   37.60
   3   6  -8   15.50   37.30
  -3  -6   8  -47.90   40.90
  -3  -6   8   25.30   32.00
  -3  -6   8    9.80   38.30
  -3  -6   8   56.09   36.60
   2   6  -8    9.20   34.20
   2   6  -8   -6.10   24.60
  -2  -6   8   41.30   40.50
  -2  -6   8   20.90   35.00
  -2  -6   8   47.50   27.50
  -2  -6   8   -5.60   14.20
  -2  -6   8  -15.50   33.00
   1   6  -8   18.90   25.30
   1   6  -8   20.60   33.80
  -1  -6   8   41.20   35.10
  -1  -6   8    5.90   31.50
  -1  -6   8    9.70   24.90
  -1  -6   8    1.50   31.90
  -1  -6   8   17.50   15.20
   0   6  -8  -12.50   22.30
   0   6  -8  -40.90   23.60
   0   6  -8  -24.90   28.30
   0  -6   8   -3.90   21.80
   0  -6   8  -12.10   27.70
   0  -6   8  -28.90   29.00
   0  -6   8    5.40   14.00
  -1   6  -8  -13.60   26.80
  -1   6  -8   -2.50   23.50
  -1   6  -8  -32.50   25.20
  -1   6  -8   17.90   28.40
   1  -6   8   -8.10   30.60
   1  -6   8   28.20   22.60
   1  -6   8   11.90   14.90
  -2   6  -8  -17.50   24.80
  -2   6  -8   12.20   27.80
  -2   6  -8   17.90   29.90
   2  -6   8    3.50   32.80
   2  -6   8   -1.00   21.30
   2  -6   8   21.80   34.20
  -3   6  -8  -20.50   28.60
  -3   6  -8    5.70   25.30
  -3   6  -8  -20.70   28.00
   3  -6   8  -37.70   31.00
   3  -6   8  -25.30   30.50
   3  -6   8  -12.70   20.20
  -4   6  -8  -66.29   33.70
  -4   6  -8  -22.00   31.70
  -4   6  -8  -12.30   28.20
   4  -6   8   -5.20   24.70
   4  -6   8  -43.40   37.30
  -5   6  -8  -10.90   30.00
  -5   6  -8  -53.39   34.50
   5  -6   8  -34.70   42.00
   5  -6   8   -5.20   26.20
   5  -6   8  -22.60   35.40
  -6   6  -8  -44.90   39.30
   6  -6   8  -38.00   49.90
   6  -6   8  -37.90   35.20
   4   5  -8   10.30   33.70
   4   5  -8   19.10   26.60
  -4  -5   8  -15.80   37.80
  -4  -5   8   25.60   38.60
  -4  -5   8   22.40   34.10
   3   5  -8  -20.10   24.00
   3   5  -8   -8.60   30.40
  -3  -5   8   17.90   30.00
  -3  -5   8   16.70   41.90
  -3  -5   8  -60.19   32.50
  -3  -5   8   -2.10   32.10
   2   5  -8   16.80   29.30
   2   5  -8   15.60   23.00
  -2  -5   8   54.49   30.10
  -2  -5   8  -32.20   29.20
  -2  -5   8   45.00   27.00
  -2  -5   8   56.19   35.00
  -2  -5   8   21.70   14.60
   1   5  -8    5.30   25.10
   1   5  -8   13.10   26.00
   1   5  -8   10.80   21.00
   1   5  -8   11.70   21.30
  -1  -5   8   32.40   26.90
  -1  -5   8    0.50   13.20
  -1  -5   8    5.50   24.50
  -1  -5   8   17.20   19.70
  -1  -5   8   -1.20   30.50
   0   5  -8  -15.60   20.70
   0   5  -8   -4.40   23.10
   0   5  -8   -5.70   22.10
   0   5  -8    2.50   20.20
   0  -5   8    1.10   18.40
   0  -5   8  -10.00   13.40
   0  -5   8  -40.10   20.80
   0  -5   8    3.20   24.80
  -1   5  -8   11.80   22.80
  -1   5  -8    4.00   22.70
  -1   5  -8   13.30   21.50
   1  -5   8   -3.10   17.80
   1  -5   8    4.20   25.10
  -2   5  -8  -35.60   19.60
  -2   5  -8    2.90   24.60
  -2   5  -8  -32.20   22.00
   2  -5   8  -11.40   19.20
   2  -5   8  -10.40   25.90
   2  -5   8  -18.40   26.20
  -3   5  -8  -38.70   25.90
  -3   5  -8  -18.00   24.10
  -3   5  -8   11.10   23.90
   3  -5   8  -15.50   27.50
   3  -5   8  -25.50   28.90
   3  -5   8  -11.50   19.70
  -4   5  -8  -13.70   27.00
  -4   5  -8  -30.80   34.10
   4  -5   8  -16.40   30.40
   4  -5   8  -14.80   21.90
   4  -5   8  -16.40   37.40
  -5   5  -8   -3.00   31.80
  -5   5  -8  -37.80   38.70
   5  -5   8  -45.70   46.40
   5  -5   8  -21.80   37.30
  -6   5  -8  -26.20   42.70
  -6   5  -8  -18.30   33.40
   6  -5   8   12.90   37.10
   6  -5   8   -4.70   51.79
   6  -5   8   45.20   14.80
   5   4  -8   50.59   28.80
   5   4  -8   -8.10   21.60
   5   4  -8   14.40   30.90
  -5  -4   8   61.09   52.89
  -5  -4   8    1.20   36.50
  -5  -4   8   49.90   46.50
  -5  -4   8   11.70   38.00
   4   4  -8    2.10   20.50
   4   4  -8   30.30   25.70
   4   4  -8   13.90   29.00
  -4  -4   8   44.10   45.60
  -4  -4   8    6.50   32.00
  -4  -4   8   21.70   30.90
  -4  -4   8   -1.90   38.50
   3   4  -8   22.90   25.30
   3   4  -8  -11.90   21.30
   3   4  -8   -4.20   29.20
   3   4  -8  -21.40   15.50
  -3  -4   8    6.70   26.40
  -3  -4   8   37.80   28.70
  -3  -4   8  -27.40   27.20
  -3  -4   8   -4.50   14.30
  -3  -4   8   16.90   35.70
   2   4  -8   12.60   21.30
   2   4  -8  -16.70   19.70
   2   4  -8  -19.70   24.00
  -2  -4   8   11.50   21.70
  -2  -4   8    6.30   21.70
  -2  -4   8  -12.20   23.40
  -2  -4   8    5.40   30.70
  -2  -4   8    5.00   13.60
   1   4  -8  -25.50   22.90
   1   4  -8   11.10   16.10
   1   4  -8    3.00   17.80
   1   4  -8   -4.90   18.80
  -1  -4   8   12.40   21.50
  -1  -4   8   15.60   17.00
  -1  -4   8   -8.80   23.20
  -1  -4   8    8.30   13.50
   0   4  -8   14.50   18.70
   0   4  -8   15.10   25.70
   0   4  -8   11.50   19.50
   0  -4   8   -3.40   38.90
   0  -4   8   -2.70   16.50
   0  -4   8   13.60   22.00
  -1   4  -8  -22.30   20.70
  -1   4  -8    7.20   18.30
  -1   4  -8   25.50   22.30
   1  -4   8    6.90   23.10
   1  -4   8   -1.60   21.40
   1  -4   8  -10.90   16.90
  -2   4  -8  -42.00   21.70
  -2   4  -8   19.10   19.60
  -2   4  -8    6.10   24.10
   2  -4   8  -14.40   16.30
   2  -4   8   -7.10   22.90
   2  -4   8   -8.50   26.10
  -3   4  -8    4.30   27.80
  -3   4  -8  -11.20   21.70
   3  -4   8  -24.90   32.00
   3  -4   8   -2.30   26.30
  -4   4  -8   61.49   48.00
  -4   4  -8   13.00   26.20
  -4   4  -8   25.90   38.20
   4  -4   8    8.50   32.00
   4  -4   8   23.40   26.00
   4  -4   8   23.10   42.00
  -5   4  -8   85.09   16.00
  -5   4  -8   47.40   44.00
   5  -4   8   50.29   39.50
   5  -4   8   69.29   54.39
   5  -4   8   58.69   15.00
  -6   4  -8  -29.40   27.60
  -6   4  -8  -51.69   39.90
   6  -4   8    9.90   11.20
   6  -4   8  -30.90   36.80
   6  -4   8    1.50   55.99
   6   3  -8   36.00   29.20
   6   3  -8   42.10   27.50
   6   3  -8   -4.50   20.00
  -6  -3   8  -21.80   43.30
  -6  -3   8   15.40   53.29
  -6  -3   8   33.00   39.40
  -6  -3   8    5.00   43.30
   5   3  -8    4.80   24.80
   5   3  -8   20.00   24.40
   5   3  -8  -30.20   19.30
  -5  -3   8   27.10   41.10
  -5  -3   8  -30.60   39.70
  -5  -3   8   44.00   33.80
  -5  -3   8  -35.90   43.70
   4   3  -8   18.20   22.90
   4   3  -8   -1.20   29.40
   4   3  -8  -20.70   17.60
  -4  -3   8  -22.30   32.70
  -4  -3   8   32.30   25.60
  -4  -3   8   19.90   22.30
  -4  -3   8    9.20   29.60
  -4  -3   8   -8.20   34.30
   3   3  -8  -26.40   33.60
   3   3  -8  -18.00   14.80
   3   3  -8  -25.70   15.90
  -3  -3   8   33.30   24.30
  -3  -3   8  -11.70   12.80
  -3  -3   8   11.60   19.50
   2   3  -8   -5.60   13.30
  -2  -3   8   12.90   16.80
  -2  -3   8   10.20   22.80
  -2  -3   8   23.80   19.20
  -2  -3   8  -32.50   23.90
   1   3  -8  124.69   21.60
   1   3  -8  124.49   19.40
   1   3  -8  114.09   21.40
  -1  -3   8  120.69   23.60
  -1  -3   8   94.09   34.70
  -1  -3   8   88.59   23.10
   0   3  -8   70.59   18.80
   0   3  -8   32.20   18.60
   0   3  -8   34.50   17.00
   0  -3   8   27.90   16.50
   0  -3   8   54.39   20.60
   0  -3   8   42.20   22.00
  -1   3  -8   31.70   21.80
  -1   3  -8   36.90   17.20
  -1   3  -8   14.70   21.00
   1  -3   8   63.89   22.50
   1  -3   8   31.00   17.40
   1  -3   8   36.60   37.50
  -2   3  -8    3.60   17.80
  -2   3  -8  -15.70   22.80
   2  -3   8  -25.00   16.10
   2  -3   8  -24.20   21.20
   2  -3   8  -30.60   28.20
  -3   3  -8   42.30   31.60
  -3   3  -8   13.30   29.10
  -3   3  -8    6.10   22.60
   3  -3   8   58.29   29.50
   3  -3   8    9.20   35.60
  -4   3  -8   72.79   40.30
  -4   3  -8   28.50   41.70
   4  -3   8  115.59   39.10
   4  -3   8   52.59   46.20
   4  -3   8   76.89   12.50
  -5   3  -8  481.45   65.19
   5  -3   8  468.55   76.79
   5  -3   8  393.86   39.60
   5  -3   8  469.85   63.59
  -6   3  -8  -20.50   29.00
  -6   3  -8  -41.60   39.80
   6  -3   8  -43.70   55.89
   6  -3   8   50.49   44.60
   6   2  -8  -13.60   22.60
   6   2  -8   -4.80   17.70
   6   2  -8  -10.70   22.60
  -6  -2   8  -37.30   42.20
  -6  -2   8    9.90   36.00
  -6  -2   8   16.60   46.70
   5   2  -8    6.00   17.70
   5   2  -8   -7.10   20.40
  -5  -2   8   30.10   28.60
  -5  -2   8  -24.20   36.20
  -5  -2   8   43.50   35.70
  -5  -2   8    8.50   18.80
  -5  -2   8  -36.00   37.50
   4   2  -8   14.30   18.90
   4   2  -8   14.60   17.30
   4   2  -8   10.00   15.10
  -4  -2   8    0.30   25.90
  -4  -2   8   10.40   30.90
  -4  -2   8  -16.50   29.40
  -4  -2   8   73.49   34.10
  -4  -2   8   53.99   21.50
   3   2  -8   33.00   28.00
   3   2  -8   49.30   14.10
   3   2  -8   76.19   14.20
  -3  -2   8   96.39   19.00
  -3  -2   8  145.29   24.70
  -3  -2   8   12.70   22.40
  -3  -2   8  122.99   28.70
  -3  -2   8   41.90   26.10
   2   2  -8  -16.20    8.20
  -2  -2   8   24.50   33.50
  -2  -2   8  -24.40   13.00
  -2  -2   8    2.40   14.90
  -2  -2   8   23.10   16.60
   1   2  -8  101.29   15.40
  -1  -2   8   96.89   21.90
  -1  -2   8  116.59   19.10
  -1  -2   8  101.19   18.20
   0   2  -8   49.90   20.00
   0   2  -8   90.89   19.30
   0   2  -8   73.99   17.00
   0  -2   8  103.99   27.70
   0  -2   8   73.29   20.40
   0  -2   8   61.49   17.30
  -1   2  -8   26.70   14.80
  -1   2  -8   23.80   21.30
  -1   2  -8   35.70   25.70
   1  -2   8    7.10   27.70
   1  -2   8   26.70   21.50
   1  -2   8    6.50   15.90
  -2   2  -8   15.80   17.40
  -2   2  -8  -35.70   38.90
  -2   2  -8    0.60   23.10
   2  -2   8   -7.50   14.50
   2  -2   8    5.40   24.50
   2  -2   8  -47.00   28.70
  -3   2  -8  -12.40   27.30
  -3   2  -8   -2.80   30.80
  -3   2  -8  -13.30   20.30
   3  -2   8  -39.70   26.70
   3  -2   8  -27.40   34.20
  -4   2  -8  360.66   56.39
  -4   2  -8  256.47   49.20
   4  -2   8  389.36   53.99
   4  -2   8  290.57   59.19
  -5   2  -8  570.64   70.19
   5  -2   8  426.96   78.09
   5  -2   8  515.65   69.69
  -6   2  -8   42.60   27.50
  -6   2  -8   53.59   46.70
   6  -2   8   83.59   46.70
   6  -2   8  119.59   64.39
   7   1  -8   -0.50   18.60
   7   1  -8   22.40   37.60
   7   1  -8  -13.50   21.60
  -7  -1   8  -49.50   41.50
  -7  -1   8  -21.60   42.90
  -7  -1   8  -29.60   36.10
   6   1  -8  -12.70   17.30
   6   1  -8   13.10   13.00
  -6  -1   8  -28.10   43.60
  -6  -1   8    3.30   31.80
  -6  -1   8    9.10   38.70
   5   1  -8   -3.40   11.20
   5   1  -8   -1.30   13.00
   5   1  -8   28.10   18.50
  -5  -1   8   -6.10   26.30
  -5  -1   8    1.10   18.80
  -5  -1   8    1.30   25.90
   4   1  -8   14.90   17.20
  -4  -1   8   32.10   17.90
  -4  -1   8  -15.70   12.90
  -4  -1   8  -18.10   20.60
  -4  -1   8   13.80   13.90
   3   1  -8   -9.00   24.50
  -3  -1   8   62.19   24.60
  -3  -1   8   31.50    9.30
  -3  -1   8   83.09   21.90
  -3  -1   8   89.09   18.70
  -2  -1   8   86.79   25.20
  -2  -1   8   33.00   13.50
  -2  -1   8   44.70   15.90
  -2  -1   8   34.80   19.70
  -2  -1   8   67.79   11.70
  -2  -1   8  104.89   16.70
   1   1  -8   14.20    9.40
   1   1  -8   -2.50   11.70
  -1  -1   8   11.00   10.60
  -1  -1   8    9.40   10.30
  -1  -1   8   13.40   12.50
  -1  -1   8   30.00   18.10
  -1  -1   8   -7.90   23.70
   0   1  -8  210.28   29.50
   0   1  -8  267.77   26.50
   0  -1   8  219.58   29.60
   0  -1   8  182.78   33.00
   0  -1   8  255.67   26.70
  -1   1  -8  -19.80   20.40
  -1   1  -8  -29.40   23.40
  -1   1  -8   -3.30   11.30
   1  -1   8   -7.00   12.50
   1  -1   8    5.00   37.40
   1  -1   8    1.60   23.10
  -2   1  -8  118.79   36.60
  -2   1  -8  122.49   31.10
  -2   1  -8  112.29   22.80
   2  -1   8  121.99   39.10
   2  -1   8  152.58   34.90
  -3   1  -8   19.10   23.60
  -3   1  -8  -41.50   32.40
  -3   1  -8  -22.60   28.00
  -3   1  -8    3.10   18.50
   3  -1   8  -41.70   36.20
   3  -1   8   -7.50   19.20
   3  -1   8  -23.70   29.40
  -4   1  -8  -40.80   36.30
  -4   1  -8  -59.79   43.10
  -4   1  -8   -4.20   21.10
   4  -1   8    6.00   26.00
   4  -1   8  -40.70   39.40
   4  -1   8  -53.69   44.70
  -5   1  -8   44.10   43.90
  -5   1  -8   67.19   29.80
   5  -1   8  145.29   60.89
   5  -1   8  168.98   55.09
   7   0  -8   -9.50   18.20
   7   0  -8   24.90   17.20
   7   0  -8   -5.00   18.60
  -7   0   8    3.90   37.60
  -7   0   8   -7.90   35.40
   6   0  -8    1.30   12.00
   6   0  -8   -0.60   13.80
   6   0  -8    4.80   17.50
  -6   0   8  -38.20   28.00
  -6   0   8   -4.20   13.70
  -6   0   8    6.90   28.40
   5   0  -8   59.19   19.70
  -5   0   8   51.19   21.70
  -5   0   8   66.69   23.30
  -5   0   8  -16.40   35.30
  -5   0   8  101.59   21.80
   4   0  -8   -0.60   15.60
  -4   0   8    0.70    6.00
  -4   0   8   -2.80   12.20
  -4   0   8   10.90   13.60
  -3   0   8  272.37   44.10
  -3   0   8  350.56   34.10
  -2   0   8  -15.80   11.20
  -2   0   8   20.50   11.70
  -2   0   8    1.00   22.20
  -2   0   8   22.90    8.90
  -2   0   8   22.20   10.80
   1   0  -8  104.49   17.80
  -1   0   8   93.59   20.00
  -1   0   8   85.59   13.40
  -1   0   8   36.60   27.30
  -1   0   8   83.99   13.40
  -1   0   8   68.79   24.10
   0   0  -8  316.17   33.50
   0   0  -8  380.46   40.10
   0   0   8  393.76   43.00
   0   0   8  319.87   45.70
   0   0   8  381.56   33.40
  -1   0  -8  243.78   34.40
  -1   0  -8  245.28   25.30
  -1   0  -8  254.37   39.40
   1   0   8  275.87   39.40
   1   0   8  206.08   40.20
  -2   0  -8   35.80   19.20
  -2   0  -8   -1.60   25.60
  -2   0  -8   29.00   34.00
   2   0   8   23.10   33.30
   2   0   8   -2.10   35.40
   2   0   8   23.50   23.00
  -3   0  -8  -31.20   30.40
  -3   0  -8  -57.29   37.80
  -3   0  -8    1.30   17.20
   3   0   8  -45.60   37.10
   3   0   8  -23.30   40.00
   3   0   8  -35.20   24.50
  -4   0  -8   28.30   20.20
   4   0   8   -5.20   29.60
   4   0   8  -25.40   46.90
  -5   0  -8   17.60   22.90
  -5   0  -8  -11.90   40.70
   5   0   8   41.70   55.59
   5   0   8   93.09   34.20
   5   0   8   82.59   53.89
   8  -1  -8    3.30   20.50
   8  -1  -8   10.10   20.20
  -8   1   8  -64.99   40.80
  -8   1   8  -17.30   35.00
  -8   1   8   11.50   36.80
   7  -1  -8    6.90   21.80
   7  -1  -8   14.40   18.70
   7  -1  -8  -11.00   24.40
  -7   1   8   31.00   33.50
  -7   1   8  -13.10   32.00
   6  -1  -8    0.70    9.30
   6  -1  -8  -18.80   15.80
  -6   1   8   -0.20   20.50
  -6   1   8  -21.80   27.30
  -6   1   8    8.10   15.90
   5  -1  -8   18.50   17.20
   5  -1  -8   51.19   17.60
  -5   1   8    2.20   19.00
  -5   1   8   16.70   14.90
   4  -1  -8   17.20   26.30
   4  -1  -8   40.10   15.70
  -4   1   8   -2.60    9.30
  -4   1   8    7.00   13.30
  -4   1   8   21.10    7.70
  -4   1   8   32.30   23.40
   3  -1  -8   24.80   13.90
  -3   1   8   41.40   10.00
  -3   1   8   31.00   24.90
   2  -1  -8  476.25   45.60
  -2   1   8  558.84   45.90
  -2   1   8  431.06   46.40
  -2   1   8  524.45   50.69
   1  -1  -8   40.30   23.00
   1  -1  -8   49.70   11.50
   1  -1  -8   32.10   14.30
  -1   1   8   27.40   25.40
  -1   1   8   17.50    7.10
  -1   1   8   37.90   10.80
  -1   1   8   -0.90   25.00
   0  -1  -8  194.98   29.30
   0  -1  -8  204.48   36.40
   0   1   8  167.88   40.20
   0   1   8  205.78   28.20
   0   1   8  201.88   36.30
  -1  -1  -8  121.29   30.50
  -1  -1  -8  178.68   40.90
   1   1   8  141.99   40.70
   1   1   8  127.69   41.30
  -2  -1  -8  -22.40   27.50
  -2  -1  -8  -16.70   36.10
  -2  -1  -8    9.80   14.90
   2   1   8  -17.30   27.10
   2   1   8  -34.30   35.10
   2   1   8  -28.70   38.00
  -3  -1  -8  -77.19   40.70
  -3  -1  -8    3.30   16.10
  -3  -1  -8    2.60   34.80
  -3  -1  -8  -48.80   31.60
   3   1   8  -70.79   43.10
   3   1   8  -79.29   40.40
   3   1   8  -46.80   34.60
  -4  -1  -8  -44.60   35.80
  -4  -1  -8   -4.90   18.20
   4   1   8  -23.40   31.30
   4   1   8  -56.69   44.30
   8  -2  -8  -15.90   18.20
   8  -2  -8  -28.70   20.70
   8  -2  -8   71.59   23.40
   8  -2  -8  -14.10   20.50
  -8   2   8   11.50   34.00
  -8   2   8  -26.30   31.20
   7  -2  -8   10.10   19.40
   7  -2  -8   46.20   19.40
   7  -2  -8   11.60   22.10
   7  -2  -8   84.09   25.40
  -7   2   8   20.10   10.00
  -7   2   8   34.70   28.80
   6  -2  -8   -1.10   16.20
   6  -2  -8  -12.40   18.00
   6  -2  -8  -12.50   16.60
   6  -2  -8    1.70    9.00
  -6   2   8   -2.20   14.30
  -6   2   8   -5.60   22.70
   5  -2  -8    1.90   15.70
   5  -2  -8    0.80   17.10
  -5   2   8  -20.40   12.70
  -5   2   8   -2.50   12.40
  -5   2   8  -18.50   14.60
   4  -2  -8   -7.60   12.20
   4  -2  -8    5.40   15.40
  -4   2   8    3.80   11.70
  -4   2   8    5.70   14.20
  -4   2   8   13.30   17.70
  -4   2   8   10.40   12.30
   3  -2  -8   58.69   17.40
  -3   2   8   21.00   18.00
  -3   2   8   62.29   17.30
  -3   2   8   41.80   13.90
  -3   2   8   85.69   24.80
   2  -2  -8    8.60   12.30
   2  -2  -8   23.80   20.30
   2  -2  -8  -18.30   21.30
  -2   2   8   19.80   24.70
  -2   2   8   15.40    5.30
  -2   2   8   20.30   20.70
  -2   2   8    7.80   21.10
   1  -2  -8  163.68   20.40
   1  -2  -8  139.09   36.40
   1  -2  -8  188.08   24.60
  -1   2   8  125.69   35.10
  -1   2   8  157.48   36.80
   0  -2  -8   86.19   13.20
   0  -2  -8   75.79   37.20
   0  -2  -8   99.79   25.50
   0   2   8   75.99   36.40
   0   2   8   55.39   35.60
  -1  -2  -8   -0.30    6.40
  -1  -2  -8  -19.70   25.30
  -1  -2  -8   -0.90   38.80
   1   2   8   -9.50   26.90
   1   2   8  -22.70   36.80
   1   2   8  -17.40   39.60
  -2  -2  -8   14.20   14.40
  -2  -2  -8  -64.09   42.30
  -2  -2  -8  -87.39   48.00
   2   2   8  -48.90   42.80
   2   2   8  -50.99   31.50
  -3  -2  -8    2.60   15.00
  -3  -2  -8  -35.20   35.00
   3   2   8  -22.80   46.40
   3   2   8  -11.80   46.10
   8  -3  -8  -23.60   21.90
   8  -3  -8   -4.60   21.20
  -8   3   8  -13.60   28.60
  -8   3   8  -21.10   22.20
   7  -3  -8   10.80   27.30
   7  -3  -8    2.90   18.30
   7  -3  -8   55.29   30.40
   7  -3  -8   31.80   22.30
  -7   3   8   -2.80   25.50
  -7   3   8   19.30    6.20
  -7   3   8   -5.70   37.50
   6  -3  -8   -8.40   13.90
   6  -3  -8   -1.00   17.50
   6  -3  -8   19.50   20.50
   6  -3  -8  -14.10   21.50
  -6   3   8   10.10   15.60
  -6   3   8   -6.80   18.50
  -6   3   8   12.90   19.80
   5  -3  -8   -4.40   18.60
   5  -3  -8   -3.00   13.60
   5  -3  -8   20.00   18.40
   5  -3  -8   -5.60   15.30
  -5   3   8   15.80   15.00
  -5   3   8   -3.60   16.60
  -5   3   8   -3.20   25.10
   4  -3  -8   -5.80   15.70
   4  -3  -8  -16.70   16.80
  -4   3   8    5.80   20.30
  -4   3   8   13.60   12.50
  -4   3   8    4.50   16.90
   3  -3  -8   33.10   23.50
   3  -3  -8   46.00   17.10
   3  -3  -8   37.50   24.10
  -3   3   8   13.00    9.50
  -3   3   8   48.10   22.30
  -3   3   8   20.10   21.00
  -3   3   8   31.30   13.40
   2  -3  -8   74.29   17.40
   2  -3  -8  112.69   21.70
   2  -3  -8   62.29   33.10
  -2   3   8   79.09   17.80
  -2   3   8   77.19   30.40
  -2   3   8   90.69   30.70
   1  -3  -8  281.97   29.40
   1  -3  -8  225.28   45.40
   1  -3  -8  340.07   36.80
  -1   3   8  274.37   47.60
  -1   3   8  227.78   40.00
  -1   3   8  257.67   43.00
   0  -3  -8  -48.50   35.30
   0  -3  -8   -9.00   25.20
   0  -3  -8  -11.30    9.30
   0   3   8  -18.40   37.90
   0   3   8  -13.20   36.20
  -1  -3  -8   27.90   32.70
   1   3   8  -51.89   44.20
   1   3   8   -7.30   37.00
   1   3   8  -60.79   44.70
  -2  -3  -8   10.70   15.60
  -2  -3  -8    1.90    6.90
  -2  -3  -8  -25.90   12.10
  -2  -3  -8   -4.20   35.10
   2   3   8   17.50   38.40
   2   3   8  -14.00   47.40
   2   3   8  -61.09   42.70
   8  -4  -8  -14.50   22.90
   8  -4  -8   11.80   23.50
   8  -4  -8  -25.70   18.90
  -8   4   8   11.10   28.50
  -8   4   8  -25.80   23.30
   7  -4  -8  -21.30   17.70
   7  -4  -8   35.30   23.90
   7  -4  -8  -25.10   19.20
  -7   4   8   28.00   17.60
  -7   4   8  -29.50   23.10
  -7   4   8   -1.50   23.20
   6  -4  -8   37.20   21.80
   6  -4  -8  -13.60   16.90
  -6   4   8  -10.10   21.80
  -6   4   8   -5.60   22.00
   5  -4  -8   43.60   15.50
   5  -4  -8   95.89   24.80
   5  -4  -8   33.00   24.40
  -5   4   8   44.20   18.90
  -5   4   8   60.39   24.40
  -5   4   8   95.69   27.10
   4  -4  -8   41.80   21.90
   4  -4  -8   75.39   21.60
  -4   4   8   76.19   26.90
  -4   4   8   43.50   21.60
  -4   4   8   66.79   25.40
   3  -4  -8  105.89   21.80
   3  -4  -8   56.79   31.70
   3  -4  -8  125.09   24.80
  -3   4   8   70.29   11.60
  -3   4   8  112.69   32.50
  -3   4   8   93.19   30.30
  -3   4   8   37.70   17.20
   2  -4  -8  186.38   31.80
   2  -4  -8  286.77   46.20
   2  -4  -8  253.67   36.60
  -2   4   8  343.77   50.49
  -2   4   8  277.27   44.80
  -1   4   8 1322.77  134.99
  -1   4   8 1384.96  122.09
  -1   4   8 1163.78  128.79
   0  -4  -8   67.09   49.40
   0  -4  -8  138.59   19.70
   0  -4  -8  131.09   36.10
   0   4   8  136.89   50.09
   0   4   8  119.89   54.19
  -1  -4  -8   28.60   11.30
  -1  -4  -8  -39.60   34.70
   1   4   8  -17.80   49.90
   1   4   8  -49.80   40.00
   1   4   8  -24.30   40.80
   7  -5  -8   52.89   20.90
   7  -5  -8   74.19   28.00
   7  -5  -8   58.79   26.20
   7  -5  -8   23.60   31.50
  -7   5   8   72.39   24.20
  -7   5   8   65.49   29.60
  -7   5   8   68.59   28.90
   6  -5  -8   -2.20   14.50
   6  -5  -8  -11.20   22.30
   6  -5  -8   -2.00   23.20
   6  -5  -8    6.70   27.20
  -6   5   8   19.00   26.60
  -6   5   8    6.70   24.00
  -6   5   8    9.90   18.20
   5  -5  -8   17.60   21.20
   5  -5  -8   58.49   28.40
  -5   5   8   62.49   30.10
  -5   5   8   17.80   17.50
  -5   5   8   43.90   27.40
   4  -5  -8  182.98   32.90
   4  -5  -8  194.38   42.40
   4  -5  -8  212.38   35.90
  -4   5   8  194.48   29.60
  -4   5   8  206.48   51.29
   3  -5  -8  774.42   89.79
   3  -5  -8  736.43   79.99
  -3   5   8  997.30   90.29
   2  -5  -8  354.56   57.29
   2  -5  -8  370.26   49.00
  -2   5   8  405.56   58.69
   1  -5  -8  214.68   29.10
  -1   5   8  298.17   50.69
  -1   5   8  194.18   28.50
   0  -5  -8   33.90   22.90
   0  -5  -8   50.39   35.50
   0   5   8   36.30   41.80
   0   5   8   58.19   52.89
   0   5   8   -5.70   47.20
   7  -6  -8   68.79   35.60
   7  -6  -8   97.09   31.20
   7  -6  -8   48.20   18.60
   7  -6  -8   58.59   27.90
  -7   6   8   61.79   32.60
  -7   6   8   65.49   31.50
  -7   6   8   55.69   24.00
   6  -6  -8   20.60   28.90
   6  -6  -8  -21.10   22.40
   6  -6  -8   47.10   35.10
  -6   6   8   24.70   28.30
  -6   6   8   10.20   19.60
  -6   6   8   30.40   31.30
   5  -6  -8   69.79   27.70
   5  -6  -8  161.88   37.20
  -5   6   8  136.49   36.70
  -5   6   8  136.29   40.00
   4  -6  -8   -2.50   31.20
   4  -6  -8   28.30   28.90
   4  -6  -8    7.00   23.20
  -4   6   8   50.29   38.30
  -4   6   8   15.30   30.70
  -4   6   8    6.00   16.90
   3  -6  -8  144.69   31.50
   3  -6  -8  154.58   45.70
   3  -6  -8  230.78   39.80
  -3   6   8  150.78   52.59
  -3   6   8  234.98   44.30
   2  -6  -8  532.15   48.80
   2  -6  -8  335.87   47.60
  -2   6   8  438.36   41.90
  -2   8  -9   49.10   38.30
   2  -8   9   -0.80   38.30
   2  -8   9   29.90   17.40
   2  -8   9   -2.70   26.30
  -3   8  -9   96.09   43.70
   3  -8   9   92.19   47.70
   3  -8   9   47.40   29.80
   3  -8   9   71.69   44.10
   1   7  -9  -21.50   35.60
  -1  -7   9  -54.89   34.30
  -1  -7   9  -27.60   39.60
  -1  -7   9    2.00   28.10
  -1  -7   9   -8.10   35.30
   0   7  -9  -26.90   32.50
   0   7  -9  -39.10   26.50
   0  -7   9  -46.00   33.10
   0  -7   9   -3.00   15.40
   0  -7   9    5.40   24.50
  -1   7  -9   -8.00   29.60
  -1   7  -9  -43.90   31.60
  -1   7  -9  -14.40   25.20
   1  -7   9    1.30   16.00
   1  -7   9   -4.60   23.50
   1  -7   9  -38.80   33.60
  -2   7  -9  -21.20   31.70
  -2   7  -9   -2.60   27.80
   2  -7   9  -23.40   36.20
   2  -7   9  -18.10   39.10
   2  -7   9  -18.60   22.40
  -3   7  -9  -36.10   27.40
  -3   7  -9  -13.40   27.30
  -3   7  -9  -36.60   33.50
   3  -7   9    2.00   24.90
   3  -7   9  -35.70   35.80
   3  -7   9  -46.10   34.50
  -4   7  -9  -31.90   21.30
  -4   7  -9   -8.80   37.30
   4  -7   9    3.00   26.70
   4  -7   9  -45.80   39.00
   4  -7   9  -43.10   38.60
  -5   7  -9  -16.50   40.60
   5  -7   9   20.20   47.50
   5  -7   9    4.10   43.20
   5  -7   9   61.49   30.70
   2   6  -9  -16.60   24.30
   2   6  -9  -32.20   30.30
  -2  -6   9  -24.40   38.70
  -2  -6   9   -8.50   14.30
  -2  -6   9  -23.60   32.10
  -2  -6   9  -32.70   31.50
  -2  -6   9    7.80   28.00
   1   6  -9  -30.50   24.00
   1   6  -9  -47.30   28.50
  -1  -6   9   -4.10   31.10
  -1  -6   9  -42.90   31.40
  -1  -6   9    8.60   34.00
  -1  -6   9  -11.00   15.10
  -1  -6   9    2.90   25.00
   0   6  -9  -28.10   29.10
   0   6  -9  -24.40   22.30
   0   6  -9   -2.50   26.40
   0  -6   9   -5.10   22.00
   0  -6   9  -10.80   15.20
   0  -6   9  -44.70   26.30
  -1   6  -9  -50.29   27.50
  -1   6  -9  -16.10   24.50
   1  -6   9   13.20   15.50
   1  -6   9   -8.60   21.30
  -2   6  -9  -28.10   28.80
  -2   6  -9   -4.80   25.40
  -2   6  -9  -30.30   30.40
   2  -6   9  -58.09   31.50
   2  -6   9  -20.80   33.40
   2  -6   9  -10.10   21.50
  -3   6  -9  -47.40   32.30
  -3   6  -9    2.50   33.00
  -3   6  -9   18.50   27.40
   3  -6   9  -23.30   22.00
   3  -6   9  -46.90   36.60
  -4   6  -9  -50.39   34.20
  -4   6  -9  -25.80   31.00
  -4   6  -9   18.20   33.80
   4  -6   9  -30.60   35.90
   4  -6   9  -54.99   38.60
   4  -6   9  -45.30   25.50
  -5   6  -9  -17.50   32.20
  -5   6  -9  -15.10   37.40
   5  -6   9    5.70   30.00
   5  -6   9  -18.80   44.80
   5  -6   9   -9.30   37.10
   4   5  -9    2.40   29.40
   4   5  -9  -23.10   20.90
   4   5  -9   11.40   24.40
  -4  -5   9    4.60   34.20
  -4  -5   9   17.90   34.80
  -4  -5   9  -23.80   45.60
  -4  -5   9   -9.40   36.50
   3   5  -9  -11.40   23.10
   3   5  -9  -15.90   28.60
   3   5  -9   -0.10   34.10
  -3  -5   9  -13.80   30.30
  -3  -5   9   -1.30   41.10
  -3  -5   9   15.60   45.50
  -3  -5   9   13.20   30.60
   2   5  -9  -20.30   20.90
   2   5  -9  -13.40   25.80
  -2  -5   9  -37.60   28.80
  -2  -5   9   14.20   34.80
  -2  -5   9  -13.40   15.20
  -2  -5   9    6.30   25.30
  -2  -5   9    5.70   27.40
   1   5  -9  -12.90   21.10
   1   5  -9  -20.90   22.90
  -1  -5   9   15.40   29.60
  -1  -5   9  -23.10   24.00
  -1  -5   9   13.20   14.10
  -1  -5   9   35.50   21.80
  -1  -5   9  -37.70   26.20
   0   5  -9   14.30   23.60
   0   5  -9   -7.50   20.30
   0   5  -9   10.10   21.80
   0   5  -9    2.20   21.70
   0  -5   9   -2.30   18.80
   0  -5   9    8.50   16.00
  -1   5  -9  -23.60   23.60
  -1   5  -9   24.30   22.40
   1  -5   9    5.50   19.00
   1  -5   9   -6.30   28.80
   1  -5   9   -8.00   27.60
  -2   5  -9  -20.40   22.20
  -2   5  -9  -27.60   26.20
   2  -5   9  -23.20   30.70
   2  -5   9  -42.70   28.90
   2  -5   9  -28.30   20.20
  -3   5  -9    9.00   26.20
  -3   5  -9  -18.70   31.60
  -3   5  -9   34.10   30.50
   3  -5   9    3.70   22.50
   3  -5   9  -22.80   37.60
   3  -5   9  -13.90   33.30
  -4   5  -9   57.99   34.50
  -4   5  -9   12.40   38.00
   4  -5   9   15.60   43.90
   4  -5   9   25.00   28.60
  -5   5  -9  -11.40   42.00
  -5   5  -9   50.09   35.40
   5  -5   9   39.40   38.40
   5  -5   9  -18.90   49.00
  -6   5  -9  -25.30   41.50
  -6   5  -9   19.40   33.20
   6  -5   9   -1.70   51.39
   6  -5   9   -6.10   11.60
   6  -5   9   19.90   39.10
   4   4  -9  -10.30   24.50
   4   4  -9  -33.90   18.80
   4   4  -9   -3.90   23.40
  -4  -4   9   10.40   43.40
  -4  -4   9   59.89   35.60
  -4  -4   9   10.70   28.50
   3   4  -9   -9.80   22.00
  -3  -4   9   -2.30   24.20
  -3  -4   9  -20.60   35.50
  -3  -4   9  -13.40   14.50
  -3  -4   9   40.40   29.10
  -3  -4   9  -11.80   27.80
   2   4  -9  -41.10   30.00
   2   4  -9   -7.20   19.20
   2   4  -9   -2.40   23.70
  -2  -4   9  -11.60   21.20
  -2  -4   9   -7.40   32.60
  -2  -4   9    6.10   15.10
  -2  -4   9    6.10   22.80
   1   4  -9   15.10   16.50
   1   4  -9    9.70   18.60
   1   4  -9   12.70   18.70
  -1  -4   9   13.60   15.30
  -1  -4   9    5.30   23.20
  -1  -4   9   16.50   19.90
  -1  -4   9   21.40   24.20
   0   4  -9   12.60   18.70
   0   4  -9   23.10   22.40
   0   4  -9   16.50   20.70
   0  -4   9   28.60   24.20
   0  -4   9   35.80   25.00
   0  -4   9    8.80   18.10
   0  -4   9   15.30   15.10
  -1   4  -9   64.29   25.10
  -1   4  -9   88.89   26.00
  -1   4  -9  106.39   27.70
   1  -4   9   45.90   22.20
   1  -4   9   56.29   30.50
   1  -4   9   88.49   27.80
  -2   4  -9   52.19   28.50
  -2   4  -9   68.09   27.10
  -2   4  -9   41.00   24.10
   2  -4   9   32.50   20.70
   2  -4   9   63.09   35.30
   2  -4   9   89.89   30.70
  -3   4  -9   52.69   30.30
  -3   4  -9   79.19   35.90
   3  -4   9   25.50   40.30
   3  -4   9  110.29   35.80
   3  -4   9   30.20   24.70
  -4   4  -9  522.85   78.59
  -4   4  -9  845.92   89.89
  -4   4  -9  639.84   86.39
   4  -4   9  873.11   92.09
  -5   4  -9   -4.60   35.00
  -5   4  -9   30.90   43.50
   5  -4   9   35.50   40.70
   5  -4   9  -11.20   51.29
  -6   4  -9  -38.70   42.00
  -6   4  -9  -11.70   29.20
   6  -4   9   -2.10   38.60
   6  -4   9   -4.40    9.30
   6  -4   9  -18.50   50.69
   5   3  -9   -9.90   20.30
   5   3  -9   -6.00   21.30
  -5  -3   9   -4.30   42.00
  -5  -3   9    2.90   27.30
  -5  -3   9  -42.20   39.50
  -5  -3   9   10.20   37.20
   4   3  -9  -17.10   18.30
   4   3  -9   -0.80    9.40
   4   3  -9  -11.30   17.80
  -4  -3   9    9.70   23.30
  -4  -3   9  -32.20   34.90
  -4  -3   9  -47.20   39.70
  -4  -3   9    4.30   30.40
  -4  -3   9   -9.90   22.30
   3   3  -9   -6.90   15.30
  -3  -3   9    5.90   18.70
  -3  -3   9  -17.90   23.00
  -3  -3   9   21.10   24.60
  -3  -3   9   -6.50   18.00
  -3  -3   9  -16.90   13.90
   2   3  -9    0.50   12.90
  -2  -3   9   25.80   20.90
  -2  -3   9   10.10   14.50
  -2  -3   9  -16.90   18.70
  -2  -3   9    8.40   16.60
  -2  -3   9    6.10   26.10
   1   3  -9   68.49   16.40
  -1  -3   9   59.49   22.90
  -1  -3   9   74.49   19.90
  -1  -3   9   37.80   18.00
  -1  -3   9  121.19   36.80
   0   3  -9   27.70   17.50
   0   3  -9   22.60   19.00
   0   3  -9   39.10   18.70
   0  -3   9   28.00   16.80
   0  -3   9   53.49   21.00
   0  -3   9   59.79   33.60
  -1   3  -9   31.00   18.30
  -1   3  -9   33.50   22.20
  -1   3  -9   35.90   23.70
   1  -3   9   42.10   23.10
   1  -3   9   11.00   28.60
  -2   3  -9  -18.50   19.70
  -2   3  -9    1.90   25.30
   2  -3   9   17.20   25.00
   2  -3   9   10.20   32.70
   2  -3   9  -14.10   19.60
  -3   3  -9  790.72   78.09
  -3   3  -9  589.14   67.09
  -3   3  -9  588.54   69.69
   3  -3   9  583.34   65.59
   3  -3   9  550.54   77.99
   3  -3   9  709.33   71.89
  -4   3  -9 1408.76  140.89
  -4   3  -9 1410.66  140.19
   4  -3   9 1331.37  141.09
  -5   3  -9  128.99   48.80
   5  -3   9  146.29   49.10
   5  -3   9   96.29   63.09
   6   2  -9    8.70   20.10
   6   2  -9   20.20   18.90
  -6  -2   9   -5.90   39.60
  -6  -2   9   18.60   28.60
  -6  -2   9   -4.20   41.80
   5   2  -9    0.40   14.00
   5   2  -9   -3.20   15.60
   5   2  -9   -9.20   18.60
  -5  -2   9  -36.60   33.80
  -5  -2   9   -7.70   37.20
  -5  -2   9    9.80   10.50
  -5  -2   9   10.60   22.70
  -5  -2   9  -35.30   38.50
   4   2  -9  -12.10   17.10
  -4  -2   9   11.10   18.40
  -4  -2   9  -21.80   30.60
  -4  -2   9  -19.50   27.90
  -4  -2   9    3.90   26.80
  -4  -2   9    4.50   14.70
  -4  -2   9    4.70   19.30
  -3  -2   9  -13.60   13.80
  -3  -2   9   -8.80   12.30
  -3  -2   9  -28.70   26.40
  -3  -2   9   16.10   23.20
  -3  -2   9  -35.00   17.60
  -3  -2   9    7.30   18.70
  -2  -2   9    0.30   16.10
  -2  -2   9   19.80   14.20
  -2  -2   9   -8.50   14.10
  -2  -2   9  -14.40   22.30
  -2  -2   9   13.80   15.30
  -2  -2   9   12.20   18.90
   1   2  -9  184.38   19.70
  -1  -2   9  136.99   27.10
  -1  -2   9  131.89   22.40
  -1  -2   9  165.78   37.00
  -1  -2   9  168.58   23.80
  -1  -2   9  201.78   23.90
   0   2  -9   39.40   15.10
   0   2  -9   22.20   19.00
   0   2  -9   42.50   17.40
   0  -2   9   51.59   20.60
   0  -2   9   36.60   15.70
   0  -2   9   22.90   12.50
   0  -2   9   81.49   29.30
  -1   2  -9   41.40   16.60
  -1   2  -9   59.19   23.90
  -1   2  -9   85.69   28.90
   1  -2   9   49.40   17.60
   1  -2   9   35.60   31.10
   1  -2   9   77.89   26.30
  -2   2  -9   23.90   28.70
  -2   2  -9  -20.50   15.60
  -2   2  -9  -27.80   23.60
   2  -2   9    3.10   33.20
   2  -2   9  -25.10   16.00
   2  -2   9    0.70   26.00
  -3   2  -9  141.99   44.90
  -3   2  -9  170.58   40.10
   3  -2   9  184.98   43.50
   3  -2   9  119.39   50.89
  -4   2  -9  268.37   51.39
  -4   2  -9  305.67   55.19
  -4   2  -9  320.87   64.39
   4  -2   9  254.37   63.19
   4  -2   9  332.97   70.49
  -5   2  -9  152.48   50.29
   5  -2   9  163.88   63.69
   5  -2   9  177.78   52.59
   6   1  -9    8.50   16.50
   6   1  -9    1.30   18.50
   6   1  -9  -10.60   10.00
  -6  -1   9   -4.70   31.30
  -6  -1   9    4.60   25.30
  -6  -1   9  -55.39   37.10
   5   1  -9   -4.30   18.00
  -5  -1   9  -14.70   23.50
  -5  -1   9   -6.10   18.20
  -5  -1   9    5.00   19.90
  -5  -1   9  -40.40   32.30
   4   1  -9   13.20   17.80
  -4  -1   9  -29.30   28.90
  -4  -1   9   72.09   32.60
  -4  -1   9   50.69   19.10
  -4  -1   9  -11.80   15.90
  -4  -1   9   21.30   11.40
  -4  -1   9   11.50   14.60
  -3  -1   9  200.38   34.80
  -3  -1   9  148.19   23.60
  -2  -1   9   54.09   17.10
  -2  -1   9   79.59   13.30
  -2  -1   9   78.79   17.40
  -2  -1   9   56.49   23.80
  -2  -1   9  118.49   31.20
   1   1  -9   40.60   13.90
  -1  -1   9   33.60   13.00
  -1  -1   9   29.70   13.70
  -1  -1   9   59.99   23.60
  -1  -1   9   64.39   16.70
  -1  -1   9   -3.60   28.40
   0   1  -9  117.19   18.00
   0   1  -9  162.88   28.30
   0   1  -9  120.89   24.80
   0  -1   9  131.69   16.30
   0  -1   9  108.39   33.60
   0  -1   9  123.29   27.50
   0  -1   9  120.59   19.40
  -1   1  -9   -1.70   23.00
  -1   1  -9   35.10   12.60
  -1   1  -9   21.70   31.50
   1  -1   9   40.30   14.60
   1  -1   9   20.80   27.80
   1  -1   9  -25.60   31.50
   1  -1   9   25.60    7.60
  -2   1  -9  -17.00   14.70
  -2   1  -9   14.00   31.80
  -2   1  -9  -16.20   25.00
   2  -1   9  -12.30   30.10
   2  -1   9  -17.70   35.80
  -3   1  -9   -2.40   20.90
  -3   1  -9  -10.80   38.50
   3  -1   9  -61.99   36.00
   3  -1   9    0.80   22.30
   3  -1   9  -41.40   41.40
  -4   1  -9   23.40   23.90
  -4   1  -9  -99.99   60.79
  -4   1  -9  -68.89   36.10
   4  -1   9  -69.69   45.90
   4  -1   9   24.40   27.70
  -5   1  -9   28.60   25.60
  -5   1  -9  -21.80   41.50
   5  -1   9   29.90   58.39
   5  -1   9  102.09   51.49
   7   0  -9   -5.10   18.70
   7   0  -9    1.20   18.30
   7   0  -9  -12.40   14.10
  -7   0   9   -9.50   28.90
  -7   0   9  -70.39   42.00
   6   0  -9   41.20   19.70
  -6   0   9    7.50   11.00
  -6   0   9  -62.89   37.80
  -6   0   9    1.10   22.60
  -6   0   9   -5.30   24.30
   5   0  -9   23.40   18.80
  -5   0   9    8.40   17.40
  -5   0   9    1.20   12.40
   4   0  -9   -5.30   15.40
  -4   0   9   10.90   15.30
  -4   0   9   21.00   14.20
  -3   0   9   13.10   14.20
  -3   0   9   -9.20   11.80
  -3   0   9   10.20   16.80
  -2   0   9   22.40   28.90
  -2   0   9   38.30   13.20
  -2   0   9   27.00   13.10
  -2   0   9   16.80   12.00
  -2   0   9   23.30   16.30
   1   0  -9  396.16   38.00
  -1   0   9  324.17   34.00
  -1   0   9  322.57   43.90
  -1   0   9  392.26   34.60
  -1   0   9  305.77   39.10
   0   0  -9  134.29   24.90
   0   0  -9  191.88   32.00
   0   0   9  170.78   18.60
   0   0   9  200.58   20.50
   0   0   9  142.29   39.40
   0   0   9  164.48   31.40
  -1   0  -9  -18.20   21.20
  -1   0  -9   -4.40    8.10
  -1   0  -9   -5.00   30.40
   1   0   9  -25.60   39.40
   1   0   9  -15.20   33.70
  -2   0  -9  -13.40   35.70
  -2   0  -9   12.00   15.90
  -2   0  -9    6.10   28.30
   2   0   9   -9.20   24.60
   2   0   9   27.60   37.90
   2   0   9   -9.30   39.10
  -3   0  -9  -26.50   44.30
  -3   0  -9  -12.90   18.60
   3   0   9  -72.19   44.10
   3   0   9  -49.40   43.50
  -4   0  -9  -54.39   35.10
  -4   0  -9   23.20   22.30
   4   0   9  -33.80   46.90
   4   0   9  -65.79   49.30
   7  -1  -9   -0.70   19.90
  -7   1   9   -4.70   24.80
  -7   1   9  -29.80   29.20
   6  -1  -9   10.80   18.90
  -6   1   9   23.80   18.50
  -6   1   9  -54.09   28.20
   5  -1  -9   24.00   18.40
   5  -1  -9   18.20   15.90
  -5   1   9   -1.70   14.40
  -5   1   9    9.60    8.00
  -5   1   9  -14.60   13.20
   4  -1  -9  119.19   21.30
  -4   1   9   74.19   17.20
  -4   1   9   87.19   18.40
   3  -1  -9   18.10   15.10
  -3   1   9    9.30   11.10
  -3   1   9   19.20    9.90
  -3   1   9   16.90   15.80
  -3   1   9   -8.00   12.50
  -3   1   9   23.50   14.30
   2  -1  -9   38.00   12.50
   2  -1  -9   20.20   12.30
   2  -1  -9   30.10   10.30
  -2   1   9   40.10   22.10
  -2   1   9   28.50   11.60
  -2   1   9   16.60    9.00
  -2   1   9   20.60   19.20
  -2   1   9    7.40   20.60
   1  -1  -9   32.60   24.80
   1  -1  -9   34.70   14.50
  -1   1   9   23.20   10.90
  -1   1   9   26.20   27.50
  -1   1   9   -8.50   29.50
   0  -1  -9   15.00   20.00
   0  -1  -9   29.80   40.00
   0   1   9  -50.39   29.50
   0   1   9  -17.70   30.80
   0   1   9   15.20   21.80
  -1  -1  -9  -16.50   34.10
  -1  -1  -9  -37.80   23.80
   1   1   9   -2.90   37.40
  -2  -1  -9  -57.99   28.80
  -2  -1  -9  -68.49   39.80
  -2  -1  -9    3.90   13.10
   2   1   9  -81.49   41.50
  -3  -1  -9   -0.50   17.30
  -3  -1  -9   -4.60   42.70
  -3  -1  -9  -43.10   34.20
   3   1   9  -61.19   43.70
   3   1   9  -42.30   48.60
  -4  -1  -9   40.10   19.50
   4   1   9   42.00   51.09
   4   1   9  -52.19   49.70
   4   1   9   35.20   34.70
   7  -2  -9  -25.10   17.60
   7  -2  -9  -24.70   19.10
  -7   2   9  -30.50   18.50
  -7   2   9   -8.10   26.60
  -7   2   9   25.10    7.80
   6  -2  -9    4.40   19.00
   6  -2  -9   -0.20   20.70
  -6   2   9    6.80   15.60
  -6   2   9   -9.10   15.00
  -6   2   9  -37.20   29.80
   5  -2  -9   26.20   17.60
   5  -2  -9   47.80   20.70
  -5   2   9   26.90   15.20
  -5   2   9   12.90   13.00
  -5   2   9   10.90   14.40
  -4   2   9  308.47   34.70
  -4   2   9  330.47   33.60
  -4   2   9  351.46   35.40
  -4   2   9  315.87   35.50
   3  -2  -9   27.70   14.30
   3  -2  -9   12.00   15.70
  -3   2   9   30.60   16.90
  -3   2   9   -7.80   18.60
  -3   2   9    5.20   13.10
  -3   2   9    1.40   21.00
   2  -2  -9   -8.10   23.30
   2  -2  -9    9.60   13.20
  -2   2   9  -20.60   29.50
  -2   2   9  -16.70   26.00
  -2   2   9   -5.70   13.20
   1  -2  -9   82.69   20.50
   1  -2  -9   98.59   16.20
  -1   2   9   39.20   34.20
  -1   2   9   52.39   35.00
  -1   2   9   78.39   26.40
   0  -2  -9   35.60   36.50
   0  -2  -9   13.50   23.00
   0   2   9   36.70   27.10
   0   2   9  -44.50   36.70
   0   2   9   -7.30   35.30
   1   2   9  -10.60   29.70
  -2  -2  -9  -60.19   44.30
  -2  -2  -9   -0.80   12.60
   2   2   9  -46.90   32.70
   2   2   9  -68.59   44.20
   2   2   9  -92.59   54.69
  -3  -2  -9  -15.50   33.60
  -3  -2  -9    9.90   17.10
   3   2   9   33.30   49.70
   3   2   9  -20.80   47.20
   3   2   9    0.30   36.40
   7  -3  -9    1.60   21.40
   7  -3  -9   -7.50   19.40
   7  -3  -9    2.80   14.50
   7  -3  -9   10.40    9.70
  -7   3   9   -8.00   23.10
  -7   3   9   57.69   20.20
  -7   3   9   -8.70   19.70
   6  -3  -9   11.90   21.90
   6  -3  -9   16.30   20.30
  -6   3   9   20.70   16.60
  -6   3   9    2.60   19.30
  -6   3   9   12.40   19.50
   5  -3  -9   58.99   19.50
   5  -3  -9   51.19   18.80
  -5   3   9  113.79   22.90
  -5   3   9   90.99   22.10
  -5   3   9  147.89   22.10
   4  -3  -9   76.39   21.20
   4  -3  -9   48.90   22.50
  -4   3   9   72.49   23.40
  -4   3   9   28.30   15.80
  -4   3   9   39.20   22.10
   3  -3  -9  460.85   53.59
   3  -3  -9  531.65   49.10
  -3   3   9  546.55   54.59
  -3   3   9  405.16   43.30
  -3   3   9  475.15   47.50
   2  -3  -9  196.78   31.30
   2  -3  -9  211.68   42.90
  -2   3   9  279.47   45.70
  -2   3   9  300.37   44.60
   1  -3  -9  146.89   45.30
   1  -3  -9  132.49   19.80
  -1   3   9  171.48   47.80
  -1   3   9  133.09   45.50
   0  -3  -9   60.39   13.30
   0  -3  -9   46.80   45.40
   0  -3  -9   63.09   32.30
   0   3   9   53.59   50.69
   0   3   9  -13.90   46.20
  -1  -3  -9  -11.60   33.20
  -1  -3  -9   23.70   48.30
   1   3   9   11.70   36.40
   1   3   9   16.60   48.60
   1   3   9  -24.60   48.80
  -2  -3  -9    6.50   10.70
  -2  -3  -9   -5.20    8.80
  -2  -3  -9  -37.60   34.90
   2   3   9   19.10   37.50
   2   3   9  -62.89   46.40
   2   3   9   14.40   48.90
   7  -4  -9  -19.70   23.00
   7  -4  -9   17.20   25.00
   7  -4  -9   -3.50   19.80
   7  -4  -9   -0.10   23.80
  -7   4   9   14.00   18.60
  -7   4   9  -13.60   23.10
   6  -4  -9   -6.20   28.30
   6  -4  -9   17.10   17.40
   6  -4  -9    1.20   21.40
   6  -4  -9   -3.60   22.10
  -6   4   9   15.00   35.50
  -6   4   9    4.30   21.20
   5  -4  -9  116.59   18.20
   5  -4  -9  202.38   30.00
   5  -4  -9  111.09   38.00
  -5   4   9  129.29   23.00
  -5   4   9  151.78   31.80
   4  -4  -9  197.28   37.60
   4  -4  -9  252.87   33.60
   4  -4  -9  220.68   32.00
  -4   4   9  174.28   35.50
  -4   4   9  203.28   37.00
   3  -4  -9 5997.30  511.45
   3  -4  -9 6740.33  513.45
   3  -4  -9 5107.29  515.65
  -3   4   9 5224.38  509.55
  -3   4   9 6342.27  517.25
   2  -4  -9  470.85   70.49
   2  -4  -9  660.33   62.69
  -2   4   9  555.74   72.69
   1  -4  -9   81.49   44.30
   1  -4  -9   26.50   15.10
   1  -4  -9   80.19   30.30
  -1   4   9   49.00   38.60
  -1   4   9   13.50   18.70
  -1   4   9   34.20   46.20
  -1   4   9   73.39   43.20
   0  -4  -9   -9.20   42.90
   0  -4  -9  -21.20   31.10
   0  -4  -9   12.90   11.10
   0   4   9   -6.40   49.40
   0   4   9   12.40   42.00
   0   4   9  -46.90   40.40
  -1  -4  -9   -0.90   36.30
  -1  -4  -9   18.20    9.90
   1   4   9   -9.20   46.00
   1   4   9  -12.00   50.99
   7  -5  -9   50.69   21.20
   7  -5  -9   93.19   29.60
   7  -5  -9  103.79   25.40
  -7   5   9  120.49   26.30
  -7   5   9  103.39   31.30
  -7   5   9   60.49   29.20
   6  -5  -9  117.19   29.20
   6  -5  -9   85.59   45.50
   6  -5  -9   88.69   27.40
  -6   5   9  105.09   32.00
  -6   5   9  107.19   30.90
  -6   5   9  100.89   24.60
   5  -5  -9  149.49   30.80
   5  -5  -9  119.99   31.90
  -5   5   9  150.58   34.60
  -5   5   9  102.79   23.90
   4  -5  -9   39.80   30.40
   4  -5  -9  -16.10   24.70
   4  -5  -9  -14.50   19.40
  -4   5   9   54.39   58.59
  -4   5   9   53.09   36.00
   3  -5  -9   76.79   37.20
   3  -5  -9  147.69   33.30
   3  -5  -9   47.80   23.60
  -3   5   9   88.49   20.40
  -3   5   9  188.78   47.60
  -3   5   9  168.68   43.60
   2  -5  -9    6.90   18.10
   2  -5  -9   61.79   40.80
   2  -5  -9  103.59   32.00
  -2   5   9   48.00   45.70
  -2   5   9   98.59   43.60
  -2   5   9  113.79   42.40
  -2   5   9   13.70   16.30
   1  -5  -9  247.68   30.90
   1  -5  -9  278.67   34.70
  -1   5   9  304.07   54.89
  -1   5   9  292.87   68.09
  -1   5   9  238.98   32.70
   5  -6  -9  -26.70   22.40
   5  -6  -9   26.60   29.20
  -5   6   9    3.90   14.70
  -5   6   9   11.80   34.10
  -5   6   9    7.90   29.80
   4  -6  -9   38.40   33.40
   4  -6  -9   18.70   28.70
   4  -6  -9    1.00   22.40
  -4   6   9   10.00   33.10
  -4   6   9   -8.80   10.20
  -4   6   9    8.30   41.30
   3  -6  -9   18.20   19.00
   3  -6  -9   -6.20   29.00
  -3   6   9    0.10   42.90
  -3   6   9   53.59   38.80
   0   7 -10   -1.90   24.60
   0   7 -10    2.20   32.10
   0  -7  10  -15.40   15.30
   0  -7  10  -30.40   25.40
   0  -7  10  -50.09   32.70
   0  -7  10  -46.40   29.40
  -1   7 -10  -32.50   27.10
  -1   7 -10   -4.10   13.20
  -1   7 -10  -30.90   31.60
   1  -7  10    7.10   23.80
   1  -7  10  -31.10   34.60
   1  -7  10   15.00   17.70
  -2   7 -10  -10.20   35.30
   2  -7  10    9.90   40.70
   2  -7  10   -1.80   24.60
   2  -7  10  -42.60   37.10
  -3   7 -10  -31.10   35.30
  -3   7 -10   -1.80   15.70
   3  -7  10   -6.40   22.70
   3  -7  10  -38.00   40.00
   3  -7  10  -51.99   36.10
  -4   7 -10  -11.30   37.50
   4  -7  10  -25.10   41.00
   4  -7  10  -21.30   24.40
   4  -7  10  -59.79   35.40
   2   6 -10  -21.10   23.50
   2   6 -10  -13.50   28.80
  -2  -6  10  -10.70   30.90
  -2  -6  10  -10.80   16.50
  -2  -6  10  -31.70   27.00
  -2  -6  10   -8.70   32.90
  -2  -6  10  -24.70   41.40
   1   6 -10  -34.00   23.00
   1   6 -10  -34.00   27.20
  -1  -6  10   -9.50   16.30
  -1  -6  10  -30.30   28.00
  -1  -6  10    8.80   25.20
  -1  -6  10   -7.90   34.80
   0   6 -10  -54.49   27.80
   0   6 -10    9.70   25.70
   0  -6  10   18.70   17.40
   0  -6  10  -57.59   32.60
   0  -6  10   12.90   23.10
  -1   6 -10  -33.40   28.00
  -1   6 -10    1.40   26.10
  -1   6 -10  -45.80   29.40
   1  -6  10  -16.70   36.20
   1  -6  10  -50.89   35.50
   1  -6  10    0.60   16.20
   1  -6  10   -7.90   21.10
  -2   6 -10   17.40   33.30
  -2   6 -10   44.00   29.20
  -2   6 -10   49.90   37.40
   2  -6  10   21.20   38.80
   2  -6  10   21.60   25.00
   2  -6  10    4.80   38.30
  -3   6 -10   69.89   35.50
  -3   6 -10  -27.70   26.30
  -3   6 -10  -48.70   34.80
   3  -6  10   14.90   38.10
   3  -6  10   42.30   43.30
   3  -6  10   34.70   27.20
  -4   6 -10   -0.70   37.70
   4  -6  10   -0.20   41.10
   4  -6  10  -42.50   34.90
  -5   6 -10    0.90   23.70
  -5   6 -10  -17.30   38.20
   5  -6  10  -50.09   25.60
   5  -6  10  -47.50   45.30
   5  -6  10  -16.10   36.50
   3   5 -10  -15.40   24.90
   3   5 -10  -11.50   21.40
  -3  -5  10  -27.80   30.80
  -3  -5  10  -21.50   41.90
  -3  -5  10   45.10   32.20
  -3  -5  10   -8.40   15.80
  -3  -5  10    8.80   28.40
   2   5 -10  -27.70   20.70
   2   5 -10   -2.50   24.40
  -2  -5  10   32.00   26.70
  -2  -5  10  -39.30   29.90
  -2  -5  10   16.30   35.70
  -2  -5  10  -21.50   26.00
  -2  -5  10  -21.10   15.90
   1   5 -10  -18.20   21.60
   1   5 -10   -1.00   23.80
  -1  -5  10  -29.00   28.80
  -1  -5  10   17.50   16.90
  -1  -5  10   69.59   30.40
  -1  -5  10   15.90   22.80
   0   5 -10  -11.10   25.40
   0   5 -10  -37.50   22.90
   0   5 -10   22.50   23.40
   0  -5  10  -44.70   29.10
   0  -5  10    9.70   21.90
   0  -5  10  -22.90   31.90
   0  -5  10    0.40   17.00
  -1   5 -10  -10.60   23.80
  -1   5 -10  -14.60   26.50
   1  -5  10  -35.80   32.80
   1  -5  10   -2.60   20.80
  -2   5 -10   32.10   32.40
  -2   5 -10   40.00   29.50
   2  -5  10  -46.30   33.00
   2  -5  10    8.80   23.80
   2  -5  10  -36.00   37.20
  -3   5 -10   34.80   32.80
  -3   5 -10   22.90   36.30
  -3   5 -10   85.89   35.60
   3  -5  10   12.00   27.70
   3  -5  10   30.60   37.30
   3  -5  10   49.50   44.60
  -4   5 -10  -67.99   33.10
  -4   5 -10  -31.80   37.30
   4  -5  10  -56.79   43.80
   4  -5  10   -5.80   37.80
  -5   5 -10  -29.30   35.80
  -5   5 -10   14.90   41.60
   5  -5  10    0.30   50.59
   5  -5  10   33.30   38.30
   4   4 -10  -20.50   19.70
  -4  -4  10    2.30   12.80
  -4  -4  10  -65.29   32.40
  -4  -4  10  -19.30   24.80
  -4  -4  10   -0.20   34.00
  -4  -4  10  -17.30   43.00
   3   4 -10   -6.70   18.40
  -3  -4  10   13.60   23.70
  -3  -4  10   30.50   29.40
   2   4 -10  -35.90   23.10
  -2  -4  10  -23.40   16.40
  -2  -4  10  -11.70   25.60
  -2  -4  10   13.90   23.70
  -2  -4  10    6.40   21.40
  -2  -4  10    4.70   34.70
   1   4 -10   13.30   22.80
   1   4 -10   29.70   21.70
  -1  -4  10   57.79   25.20
  -1  -4  10   20.60   25.00
  -1  -4  10   -1.60   17.00
  -1  -4  10   44.90   21.10
   0   4 -10    6.00   22.10
   0   4 -10   40.50   22.20
   0   4 -10   38.30   22.00
   0  -4  10   20.50   25.30
   0  -4  10   19.60   17.60
   0  -4  10    9.30   18.90
   0  -4  10   -3.80   25.40
  -1   4 -10   72.69   28.50
  -1   4 -10   36.90   24.70
  -1   4 -10  108.69   28.80
   1  -4  10   93.49   30.80
   1  -4  10   69.69   32.80
   1  -4  10   63.19   23.60
  -2   4 -10   46.20   25.80
  -2   4 -10   98.09   30.20
  -2   4 -10   52.79   31.10
   2  -4  10   56.39   39.30
   2  -4  10  103.19   33.40
   2  -4  10    7.30   22.20
  -3   4 -10 1950.01  200.68
  -3   4 -10 2221.98  199.18
   3  -4  10 2426.86  203.68
   3  -4  10 2137.09  198.38
  -4   4 -10  -23.80   33.80
  -4   4 -10  -32.80   39.40
  -4   4 -10   14.20   46.30
   4  -4  10   80.59   51.69
   4  -4  10   56.19   52.09
  -5   4 -10    1.40   34.10
  -5   4 -10   71.79   45.20
   5  -4  10  104.59   59.79
   5  -4  10   49.90   11.90
   5  -4  10   73.39   43.70
   5   3 -10   -8.60   20.40
   5   3 -10  -11.80   17.00
   5   3 -10    3.50   26.60
  -5  -3  10   27.50   25.60
  -5  -3  10  -48.00   56.99
  -5  -3  10  -35.60   37.70
  -5  -3  10   14.50   38.80
   4   3 -10  -12.10   13.70
   4   3 -10   -5.20   12.20
   4   3 -10  -37.80   18.40
  -4  -3  10  -13.10   35.60
  -4  -3  10    0.50   31.90
  -4  -3  10   -0.20   31.80
  -4  -3  10   12.80   23.40
  -4  -3  10   -4.20   20.90
   3   3 -10   -3.20   12.00
   3   3 -10  -13.60    9.80
  -3  -3  10   24.10   18.30
  -3  -3  10   20.60   28.70
  -3  -3  10    8.90   21.70
  -3  -3  10  -39.20   22.20
   2   3 -10   -3.50   12.70
   2   3 -10   -0.80   10.50
  -2  -3  10   -1.00   26.50
  -2  -3  10   -4.90   15.80
  -2  -3  10   12.90   19.80
  -2  -3  10    5.70   15.10
  -2  -3  10    4.70   20.90
   1   3 -10  182.08   23.40
  -1  -3  10  143.29   26.60
  -1  -3  10  188.88   31.10
  -1  -3  10  194.48   28.90
   0   3 -10   97.69   24.90
   0   3 -10  144.59   25.40
   0  -3  10  177.98   28.50
   0  -3  10  113.49   32.60
  -1   3 -10  252.97   38.50
  -1   3 -10  311.07   38.90
   1  -3  10  223.38   44.70
   1  -3  10  334.77   40.40
  -2   3 -10   63.49   31.40
  -2   3 -10   25.10   23.80
   2  -3  10   75.09   32.10
   2  -3  10   26.70   22.10
   2  -3  10   54.49   40.90
  -3   3 -10  595.04   71.09
  -3   3 -10  625.14   76.29
   3  -3  10  589.74   80.69
   3  -3  10  554.24   70.29
  -4   3 -10  394.36   68.39
  -4   3 -10  404.06   59.09
   4  -3  10  367.26   64.49
   4  -3  10  368.76   68.29
  -5   3 -10  110.29   46.50
  -5   3 -10   37.70   37.00
   5  -3  10  127.79   60.99
   5  -3  10  162.28   48.70
   6   2 -10   13.40   15.30
   6   2 -10    1.10   13.90
   6   2 -10    3.20   21.40
  -6  -2  10   30.10   24.30
  -6  -2  10   -3.70   47.00
  -6  -2  10    3.60   35.70
  -6  -2  10   -5.80   41.90
   5   2 -10   -3.60   19.20
  -5  -2  10   10.40   23.80
  -5  -2  10   20.20   19.50
  -5  -2  10  -17.30   32.80
  -5  -2  10    9.20   34.80
  -5  -2  10  -32.90   42.70
   4   2 -10  -15.60   17.60
  -4  -2  10   -6.40   16.10
  -4  -2  10    4.40   20.70
  -4  -2  10   -2.20   28.50
  -4  -2  10  -41.80   26.40
  -4  -2  10   10.20   15.20
  -4  -2  10   32.50   34.10
  -3  -2  10    3.60   17.60
  -3  -2  10   -1.40   18.20
  -3  -2  10   11.30   17.00
  -3  -2  10  -20.80   23.60
  -3  -2  10  -19.60   28.90
  -2  -2  10   12.70   17.10
  -2  -2  10   11.10   15.50
  -2  -2  10    1.00   16.60
  -2  -2  10    2.20   18.20
  -2  -2  10   13.00   24.10
  -2  -2  10    1.30   15.40
   1   2 -10  174.78   19.70
   1   2 -10  126.09   20.70
  -1  -2  10  141.59   31.00
  -1  -2  10  177.58   24.40
  -1  -2  10  115.79   22.90
  -1  -2  10  207.18   24.00
   0   2 -10  169.18   25.70
   0   2 -10  146.49   25.10
   0  -2  10  175.88   27.50
   0  -2  10  108.49   23.00
   0  -2  10  130.89   20.10
   0  -2  10  186.58   37.10
  -1   2 -10    6.90   15.00
  -1   2 -10  -10.70   22.50
   1  -2  10  -35.60   30.00
   1  -2  10   35.10   25.90
   1  -2  10  -10.20   15.50
   1  -2  10   -6.40    8.80
  -2   2 -10   -5.90   17.80
  -2   2 -10  -25.60   31.20
  -2   2 -10  -12.60   28.10
   2  -2  10  -31.70   38.20
   2  -2  10  -12.50   17.00
   2  -2  10  -26.80   30.10
   2  -2  10   -5.60    7.00
  -3   2 -10  -10.90   22.90
  -3   2 -10  -72.39   38.50
  -4   2 -10  318.77   54.99
  -4   2 -10  312.57   56.09
   4  -2  10  287.77   69.19
   4  -2  10  314.87   57.19
   6   1 -10   12.20   20.80
  -6  -1  10   -8.40   19.40
  -6  -1  10   -6.10   27.50
  -6  -1  10    8.70    8.60
  -5  -1  10   21.30   37.00
  -5  -1  10   65.99   15.60
  -5  -1  10   92.99   43.30
  -5  -1  10  107.89   26.80
   4   1 -10   28.60   17.80
  -4  -1  10  -13.90   30.90
  -4  -1  10   76.89   22.90
  -4  -1  10   23.60   16.40
  -4  -1  10   50.09   31.20
  -3  -1  10   25.10   28.30
  -3  -1  10   59.29   18.80
  -3  -1  10   64.49   27.30
  -3  -1  10   26.00   16.60
  -2  -1  10   57.89   16.90
  -2  -1  10   22.00   16.40
  -2  -1  10   35.80   23.60
  -2  -1  10   23.30   15.30
  -2  -1  10   56.89   12.90
  -2  -1  10   43.90   19.70
   1   1 -10   31.10   11.90
   1   1 -10   16.60   12.10
  -1  -1  10   33.30   17.20
  -1  -1  10   22.30   13.00
  -1  -1  10   26.80   25.40
  -1  -1  10    3.10   15.70
  -1  -1  10   16.40   13.70
   0   1 -10   15.20   12.20
   0   1 -10   45.70   23.40
   0   1 -10   12.40   17.60
   0  -1  10   29.30   14.40
   0  -1  10   12.70   23.40
   0  -1  10    2.60   29.50
   0  -1  10   33.90   10.30
  -1   1 -10    8.30   22.20
  -1   1 -10    1.20   11.70
  -1   1 -10   12.30   28.60
   1  -1  10  -11.10   27.60
   1  -1  10   -4.50   13.00
   1  -1  10   -5.10   33.70
   1  -1  10    9.10    6.80
  -2   1 -10    0.50   29.70
  -2   1 -10  -16.10   35.90
  -2   1 -10   12.90   16.10
   2  -1  10  -18.60   43.40
   2  -1  10  -13.50   36.80
  -3   1 -10  -24.90   33.60
  -3   1 -10   -7.70   20.70
  -3   1 -10  -38.30   40.70
   3  -1  10  -55.29   46.60
   3  -1  10  -38.10   41.40
  -4   1 -10   31.70   25.70
  -4   1 -10  -67.59   38.00
   4  -1  10    5.90   47.90
   4  -1  10  -54.59   51.59
   7   0 -10    8.30   20.10
  -7   0  10  -10.80   23.30
  -7   0  10   33.00   12.40
  -7   0  10    6.70   23.70
  -7   0  10  -47.00   43.00
   6   0 -10  -11.60   20.50
  -6   0  10   -0.10   20.80
  -6   0  10   20.10   21.70
   5   0 -10   13.90   19.30
  -5   0  10   12.50   39.00
  -5   0  10   39.70   20.40
  -4   0  10   28.50   17.30
  -4   0  10   -4.30   27.40
  -4   0  10   10.60   14.80
  -3   0  10   11.40   15.10
  -3   0  10    8.00   14.80
  -3   0  10   60.79   18.70
  -2   0  10   82.09   15.60
  -2   0  10   41.50   17.30
  -2   0  10   52.39   20.00
  -2   0  10   42.40   12.90
   1   0 -10   -1.30   17.00
   1   0 -10   11.30    6.00
  -1   0  10   16.20   27.90
  -1   0  10    8.80   10.90
  -1   0  10    5.20    9.80
  -1   0  10   -4.40   14.50
  -1   0  10   42.00   22.70
   0   0 -10  -17.20   17.50
   0   0 -10  -12.20   32.50
   0   0  10  -22.20   26.80
   0   0  10  -38.80   30.90
   0   0  10   -7.00   13.10
  -1   0 -10   12.10    9.60
  -1   0 -10  -27.20   33.90
  -1   0 -10  -26.80   23.40
   1   0  10    3.60   36.00
   1   0  10  -34.20   36.70
  -2   0 -10  -36.90   40.50
  -2   0 -10    6.30   15.80
   2   0  10  -41.10   25.90
  -3   0 -10  -37.20   45.60
  -3   0 -10   17.30   20.40
   3   0  10  -14.50   61.69
   3   0  10  -45.10   28.70
   7  -1 -10    0.40   20.10
  -7   1  10   49.90   19.30
  -7   1  10  -50.19   47.60
  -7   1  10   -9.80   23.70
   6  -1 -10   87.99   24.20
  -6   1  10   74.19   23.40
  -6   1  10   59.99   15.90
  -6   1  10   83.79   13.00
  -6   1  10    7.90   46.50
   5  -1 -10    6.40   17.80
  -5   1  10   -5.40   16.00
  -5   1  10   14.30   16.20
  -4   1  10    5.80   15.10
  -4   1  10    2.60   20.50
  -4   1  10  -24.80   13.90
  -3   1  10  -17.70   11.20
  -3   1  10  -13.40   12.60
  -3   1  10   14.10   15.70
  -3   1  10   -1.40   13.70
   2  -1 -10   -0.40    9.40
   2  -1 -10    5.10   13.20
  -2   1  10    6.50   11.70
  -2   1  10   -2.40    8.60
  -2   1  10  -25.30   21.60
  -2   1  10  -21.90   22.50
  -2   1  10    3.30   15.70
   1  -1 -10  -17.00   15.20
   1  -1 -10    3.50   26.40
  -1   1  10  -21.80   15.20
  -1   1  10  -16.30   30.10
  -1   1  10   -4.10   30.10
   0  -1 -10  -24.40   34.40
   0  -1 -10  -29.00   20.20
   0   1  10  -50.29   35.80
   0   1  10    1.50   22.90
  -1  -1 -10  -50.39   40.10
   1   1  10  -76.09   41.30
   1   1  10  -27.70   27.80
   1   1  10  -53.49   43.00
  -2  -1 -10   -6.50   11.00
  -2  -1 -10  -30.10   44.60
  -2  -1 -10  -58.49   31.40
   2   1  10  -70.69   47.50
  -3  -1 -10   23.20   20.80
  -3  -1 -10   36.70   37.70
   3   1  10   42.40   51.39
   3   1  10   95.89   55.49
   3   1  10   14.10   35.50
   7  -2 -10   10.20   21.50
   7  -2 -10  -10.40   21.40
  -7   2  10  -23.40   25.50
  -7   2  10   -6.50   16.30
   6  -2 -10   32.00   24.40
   6  -2 -10   16.50   20.20
  -6   2  10    4.40   17.40
  -6   2  10   10.80   13.30
  -6   2  10  -11.20   18.60
   5  -2 -10    8.00   16.90
   5  -2 -10   10.50   21.20
  -5   2  10   -1.70   13.30
  -5   2  10  -12.60   13.80
  -5   2  10    3.10   16.50
  -5   2  10   14.00   15.20
  -4   2  10  578.14   55.99
  -4   2  10  548.85   57.09
  -4   2  10  561.04   55.79
  -4   2  10  579.34   53.59
   3  -2 -10   80.69   20.20
   3  -2 -10   56.29   14.90
  -3   2  10   84.79   13.90
  -3   2  10   88.59   19.80
  -3   2  10   83.99   26.10
  -3   2  10   52.89   19.00
  -3   2  10   43.80   29.50
   2  -2 -10  -23.40   25.10
  -2   2  10  -26.10   16.40
  -2   2  10  -29.10   28.50
  -2   2  10  -55.09   32.20
   1  -2 -10    1.80   34.00
   1  -2 -10   36.20   13.60
   1  -2 -10   12.70   20.40
  -1   2  10   70.79   30.30
  -1   2  10   -1.90   38.90
  -1   2  10  -28.00   40.00
   0  -2 -10  -35.80   24.60
   0   2  10  -73.39   43.40
   0   2  10  -79.79   41.00
   0   2  10    0.60   28.90
  -1  -2 -10  -37.00   40.10
  -1  -2 -10   -4.90   28.70
   1   2  10  -49.00   43.80
   1   2  10   35.70   50.99
  -2  -2 -10  -55.49   34.80
   2   2  10  -21.00   54.59
   2   2  10  -67.79   49.00
   2   2  10  -29.10   37.20
   7  -3 -10   20.70   23.20
   7  -3 -10   37.50   26.10
  -7   3  10    7.90   23.10
  -7   3  10   24.40   19.40
   6  -3 -10    0.30   19.00
   6  -3 -10   15.20   23.80
  -6   3  10   22.10   18.70
  -6   3  10   -6.50   17.80
  -6   3  10    6.80   18.60
   5  -3 -10  489.65   49.10
  -5   3  10  406.86   44.50
  -5   3  10  441.26   44.90
  -5   3  10  344.57   46.10
   4  -3 -10  319.37   35.50
  -4   3  10  394.16   45.20
  -4   3  10  240.98   34.60
   3  -3 -10  323.77   56.49
  -3   3  10  338.87   53.19
  -3   3  10  397.46   49.70
   2  -3 -10  -25.30   20.50
   1  -3 -10  -32.90   22.80
   1  -3 -10  -11.40   11.80
   1  -3 -10  -40.30   36.50
  -1   3  10  -80.39   42.10
  -1   3  10  -58.89   40.50
  -1   3  10  -32.00   32.70
   0  -3 -10    0.40   41.20
   0  -3 -10    3.30   10.10
   0  -3 -10   -1.50   28.80
   0   3  10  -76.19   44.50
   0   3  10  -40.00   45.90
   0   3  10  -29.40   36.20
  -1  -3 -10   -8.40   55.59
   1   3  10   -4.30   55.29
   1   3  10   13.60   67.99
   6  -4 -10   22.10   15.40
   6  -4 -10  -10.40   22.60
   6  -4 -10   14.80   24.80
  -6   4  10   23.70   22.40
  -6   4  10   45.90   20.10
  -6   4  10   -8.60   20.70
   5  -4 -10  238.58   41.50
   5  -4 -10  374.46   43.00
   5  -4 -10  320.17   52.49
  -5   4  10  305.97   59.89
  -5   4  10  361.86   44.20
   4  -4 -10    5.50   28.60
   4  -4 -10   47.60   21.80
  -4   4  10  -13.50   17.80
  -4   4  10  -24.40   28.10
  -4   4  10    0.20   12.80
  -4   4  10    7.50   31.70
   3  -4 -10  683.33   79.39
   3  -4 -10  757.52   72.29
  -3   4  10  807.22   82.39
  -3   4  10  727.13   70.89
   2  -4 -10  110.49   41.40
   2  -4 -10    9.80   16.70
   2  -4 -10   35.60   25.80
  -2   4  10  124.09   42.20
  -2   4  10  107.19   44.40
  -2   4  10   43.40   41.50
  -2   4  10   12.90   19.10
   1  -4 -10   75.29   16.40
   1  -4 -10   60.99   41.70
   1  -4 -10   83.89   31.50
  -1   4  10   40.70   39.90
  -1   4  10   62.19   20.10
  -1   4  10   84.09   49.60
  -1   4  10   79.49   44.60
   0  -4 -10    6.40   33.20
   0   4  10   58.79   55.79
   0   4  10   15.00   53.09
   6  -5 -10   23.30   21.20
   6  -5 -10  -17.90   22.50
  -6   5  10   11.30   17.70
  -6   5  10  -27.20   24.60
  -6   5  10  -13.80   26.70
   5  -5 -10   97.29   30.50
   5  -5 -10  146.59   29.20
  -5   5  10  112.69   21.30
  -5   5  10  121.99   34.20
  -5   5  10  212.88   37.40
   4  -5 -10  118.19   30.20
   4  -5 -10  109.79   34.10
   4  -5 -10   73.09   24.80
  -4   5  10  107.99   40.90
  -4   5  10  199.98   44.70
  -4   5  10   53.89   18.90
   3  -5 -10   40.40   36.90
   3  -5 -10   14.60   19.90
   3  -5 -10   27.70   28.60
  -3   5  10   29.30   38.00
  -3   5  10   40.20   43.60
  -3   5  10   60.79   48.10
   2  -5 -10   96.19   32.40
  -2   5  10   75.29   41.80
  -2   5  10   41.40   43.80
  -2   5  10   94.09   52.09
  -2   7 -11  -37.10   35.60
   2  -7  11   -7.00   25.90
   2  -7  11  -57.89   37.70
   2  -7  11  -15.80   39.20
   1   6 -11  -24.80   26.30
   1   6 -11  -41.60   21.50
  -1  -6  11   -4.60   18.10
  -1  -6  11  -49.20   31.00
  -1  -6  11    4.10   26.00
   0   6 -11  -46.60   27.70
   0   6 -11    2.80   28.60
   0  -6  11  -17.20   33.00
   0  -6  11   -7.80   37.00
   0  -6  11   17.80   25.00
   0  -6  11   42.00   20.00
  -1   6 -11   38.00   29.90
  -1   6 -11   11.90   32.10
  -1   6 -11   41.00   30.90
   1  -6  11   82.99   40.00
   1  -6  11   23.40   38.20
   1  -6  11   27.40   25.30
   1  -6  11   70.29   21.00
  -2   6 -11  109.69   37.80
  -2   6 -11  210.58   44.70
   2  -6  11  114.59   33.30
   2  -6  11  199.68   46.30
   2  -6  11  152.98   48.90
  -3   6 -11   20.60   31.40
  -3   6 -11  125.49   42.80
  -3   6 -11   62.29   17.30
   3  -6  11   55.29   29.50
   3  -6  11  155.18   50.89
   3  -6  11   79.59   41.30
   3   5 -11   14.20   20.60
  -3  -5  11    7.70   26.50
  -3  -5  11  -20.60   13.00
  -3  -5  11    1.00   31.50
  -3  -5  11  -18.10   33.40
   2   5 -11   -4.90   20.60
   2   5 -11   -5.00   27.00
  -2  -5  11  -24.50   19.00
  -2  -5  11  -36.10   30.40
  -2  -5  11   16.00   24.90
  -2  -5  11   10.50   26.20
   1   5 -11  -42.00   21.70
  -1  -5  11   20.70   29.70
  -1  -5  11   -5.20   19.00
  -1  -5  11  -57.89   29.50
  -1  -5  11   16.40   24.50
   0   5 -11   17.90   26.20
   0   5 -11   34.50   25.10
   0   5 -11   -2.10   25.80
   0  -5  11   11.60   25.70
   0  -5  11   57.89   20.90
   0  -5  11   14.50   31.70
   0  -5  11   39.00   32.90
  -1   5 -11  110.09   32.10
  -1   5 -11  113.29   35.10
   1  -5  11   73.69   28.80
   1  -5  11   95.09   40.60
  -2   5 -11  167.58   41.60
  -2   5 -11  141.19   39.30
   2  -5  11  192.58   50.49
  -3   5 -11   25.90   38.50
  -3   5 -11    8.70   32.90
  -3   5 -11  -18.00   31.20
   3  -5  11   17.30   37.00
   3  -5  11  -15.70   45.20
   3  -5  11  -23.80   27.00
  -4   5 -11   22.40   34.30
  -4   5 -11   22.00   41.90
   4  -5  11   29.00   51.09
   4  -5  11   39.20   30.10
   4  -5  11   55.99   42.10
   4   4 -11   -6.60   17.80
   4   4 -11   -3.10   17.00
  -4  -4  11   -9.90   23.30
  -4  -4  11   32.00   24.20
  -4  -4  11  -21.10   43.30
  -4  -4  11  -49.80   35.40
   3   4 -11    9.70   17.50
   3   4 -11  -11.00   22.20
  -3  -4  11    1.50   20.80
  -3  -4  11   15.40   29.30
  -3  -4  11  -25.30   19.80
  -3  -4  11   -3.80   34.80
   2   4 -11   35.10   21.80
   2   4 -11   -3.60   19.80
  -2  -4  11   70.49   37.20
  -2  -4  11  -25.10   18.80
  -2  -4  11    2.40   25.20
   1   4 -11    7.50   23.50
  -1  -4  11   14.70   27.40
  -1  -4  11   13.20   21.30
  -1  -4  11   11.70   25.10
  -1  -4  11   36.00   26.80
   0   4 -11  103.69   30.20
   0   4 -11   53.39   26.20
   0  -4  11   84.49   34.50
   0  -4  11   48.90   28.30
   0  -4  11  116.09   31.70
  -1   4 -11  359.56   49.30
  -1   4 -11  423.96   50.09
   1  -4  11  531.05   57.39
   1  -4  11  336.67   56.89
   1  -4  11  414.86   48.90
  -2   4 -11  334.77   50.59
   2  -4  11  348.97   52.79
   2  -4  11  374.16   61.49
  -3   4 -11  187.38   45.00
  -3   4 -11   99.69   37.20
   3  -4  11  175.28   55.79
   3  -4  11  108.89   32.50
  -4   4 -11   -9.30   33.10
  -4   4 -11   21.80   40.20
   4  -4  11   53.39   41.90
   4  -4  11   37.90   51.69
  -4  -3  11   27.40   19.50
  -4  -3  11  -34.20   36.00
  -4  -3  11  -31.50   30.10
  -4  -3  11  -11.50   22.30
  -4  -3  11    1.70   33.20
  -3  -3  11    2.40   23.70
  -3  -3  11  -42.80   26.40
  -3  -3  11    0.00   20.00
  -3  -3  11   -4.20   20.50
  -2  -3  11   28.90   19.90
  -2  -3  11   -8.70   18.80
  -2  -3  11  -29.00   21.30
  -2  -3  11    8.60   20.50
  -2  -3  11   41.80   22.50
  -2  -3  11   30.80   29.70
   1   3 -11   17.70   13.90
   1   3 -11   47.90   21.50
  -1  -3  11   38.90   17.50
  -1  -3  11   32.20   26.80
  -1  -3  11   23.20   23.10
  -1  -3  11   -1.60   19.40
  -1  -3  11  -19.90   18.90
   0   3 -11  -25.50   21.30
   0   3 -11   -0.30   22.50
   0   3 -11   41.30   37.80
   0  -3  11   33.00   32.50
   0  -3  11    0.80   18.80
   0  -3  11   20.90   23.90
  -1   3 -11  231.98   37.30
  -1   3 -11  175.68   35.60
   1  -3  11  275.77   39.40
   1  -3  11  170.88   47.10
   1  -3  11  192.68   32.30
  -2   3 -11  -35.30   31.20
  -2   3 -11  -47.10   22.70
   2  -3  11  -14.50   20.40
   2  -3  11   -2.30   42.40
   2  -3  11  -34.30   31.60
  -3   3 -11  104.99   34.70
  -3   3 -11  147.09   43.30
  -3   3 -11  156.28   49.80
   3  -3  11  132.49   45.20
   3  -3  11  110.79   52.99
  -4   3 -11  235.38   54.19
   4  -3  11  217.08   55.59
   4  -3  11  195.18   64.89
   5   2 -11  -17.20   19.20
  -5  -2  11    1.10   24.50
  -5  -2  11   -6.50   23.30
  -5  -2  11   14.30   15.60
  -5  -2  11    1.80   38.30
  -4  -2  11  -11.10   20.70
  -4  -2  11   21.40   35.70
  -4  -2  11   -5.80   21.90
  -4  -2  11   -1.60   31.20
  -3  -2  11    3.90   16.80
  -3  -2  11   18.50   15.90
  -3  -2  11   28.90   20.90
  -3  -2  11  -20.80   30.70
  -3  -2  11   -7.20   18.50
  -2  -2  11   -8.80   25.10
  -2  -2  11   21.70   16.30
  -2  -2  11   -9.40   17.20
  -2  -2  11   -8.20   17.40
  -2  -2  11  -10.10   21.30
  -2  -2  11   -7.00   16.80
   1   2 -11    7.50   11.90
   1   2 -11   14.70   10.90
  -1  -2  11    4.80   15.70
  -1  -2  11   30.70   18.30
  -1  -2  11  -18.60   27.60
  -1  -2  11    5.30   15.00
  -1  -2  11    7.40   17.50
   0   2 -11   18.70   16.60
   0   2 -11   47.60   30.10
   0   2 -11   60.29   21.70
   0  -2  11   56.29   24.10
   0  -2  11   32.10   32.60
   0  -2  11   36.00   18.10
   0  -2  11   60.59   14.80
  -1   2 -11   45.20   27.20
  -1   2 -11   59.39   19.10
   1  -2  11   40.30   32.00
   1  -2  11   16.40   38.90
   1  -2  11   64.79   20.30
   1  -2  11   55.89   13.20
  -2   2 -11  -44.20   29.20
  -2   2 -11  -20.50   17.20
  -2   2 -11  -31.30   34.10
   2  -2  11  -80.69   40.20
   2  -2  11  -29.30   33.50
   2  -2  11  -12.70    6.30
  -3   2 -11  -15.70   34.90
  -3   2 -11    8.90   43.80
  -3   2 -11  -12.10   23.70
   3  -2  11   19.70   42.90
   3  -2  11   36.30   52.19
  -4   2 -11  -17.00   38.20
  -4   2 -11    1.30   27.40
   4  -2  11    7.90   46.20
   4  -2  11  -44.40   52.19
   6   1 -11   -6.00   19.70
  -6  -1  11  -53.39   42.00
  -6  -1  11  -26.50   22.70
  -6  -1  11   -0.20   19.00
  -6  -1  11    5.00   16.90
   5   1 -11    0.50   19.30
  -5  -1  11  -30.80   35.40
  -5  -1  11  -24.80   31.70
  -5  -1  11    3.60   22.60
  -4  -1  11   -5.30   19.50
  -4  -1  11   -6.50    6.80
  -4  -1  11  -25.00   32.20
  -4  -1  11  -52.49   27.80
  -3  -1  11   -4.30   17.70
  -3  -1  11   -5.20   17.90
  -3  -1  11  -34.70   29.00
  -3  -1  11  -19.50   20.10
  -2  -1  11    1.90   12.20
  -2  -1  11    6.40   14.90
  -2  -1  11  -36.70   24.80
  -2  -1  11    8.60   17.70
  -2  -1  11  -23.50   20.80
  -2  -1  11    5.00   17.20
   1   1 -11  -13.90   10.00
   1   1 -11  -18.60   10.90
  -1  -1  11   -3.00   13.40
  -1  -1  11   11.10   16.40
  -1  -1  11  -16.60   16.90
  -1  -1  11  -25.90   30.80
  -1  -1  11   -8.60   12.20
   0   1 -11  -21.80   18.10
   0  -1  11  -11.10   12.70
   0  -1  11  -62.59   31.60
   0  -1  11  -28.10   24.70
   0  -1  11    2.20    9.80
  -1   1 -11   -3.20   25.70
  -1   1 -11    4.20   12.50
  -1   1 -11  -13.30   31.50
   1  -1  11  -16.80    7.30
   1  -1  11  -44.40   42.60
   1  -1  11   -5.50   40.40
  -2   1 -11  110.19   35.90
  -2   1 -11  112.69   44.50
   2  -1  11  106.39   50.79
   2  -1  11  177.68   49.20
  -3   1 -11  -64.79   33.10
  -3   1 -11   19.30   34.70
  -3   1 -11  -12.20   21.00
   3  -1  11   15.80   45.50
   3  -1  11  -56.09   49.20
   6   0 -11   -0.40   20.00
  -6   0  11  -32.20   39.00
  -6   0  11   -0.70   21.30
  -5   0  11  160.78   44.80
  -5   0  11  181.88   31.20
  -5   0  11  149.29   46.80
  -4   0  11   49.30   19.90
  -4   0  11   88.49   27.90
  -4   0  11   32.60   18.90
  -4   0  11   26.70   38.10
  -3   0  11  -27.70   14.90
  -3   0  11   -4.60   17.10
  -3   0  11    8.80   17.30
  -2   0  11   14.60   13.20
  -2   0  11   14.60   16.00
  -2   0  11  -25.10   21.90
  -2   0  11   -1.60   17.00
  -2   0  11   19.40   13.50
   1   0 -11   11.20   10.30
   1   0 -11    3.90   20.10
  -1   0  11   11.70   17.00
  -1   0  11    8.30   10.80
  -1   0  11    7.60   33.40
  -1   0  11   -1.90   11.50
  -1   0  11    0.50   26.00
   0   0 -11  -24.40   19.40
   0   0 -11   -7.80   29.70
   0   0  11  -35.00   32.20
   0   0  11  -47.70   37.00
  -1   0 -11  -27.10   38.40
  -1   0 -11    2.30    9.30
  -1   0 -11  -30.00   25.80
   1   0  11  -41.30   41.50
   1   0  11  -79.99   40.90
  -2   0 -11   -6.20   15.60
  -2   0 -11   -1.30   45.00
  -2   0 -11  -25.50   29.50
   2   0  11  -76.09   43.00
   2   0  11  -31.60   47.20
  -3   0 -11  -14.80   35.80
  -3   0 -11    5.20   19.10
   3   0  11    5.40   53.39
   3   0  11   13.80   29.20
   3   0  11  -51.39   49.99
  -6   1  11  -29.40   46.30
  -6   1  11    7.30   19.80
  -5   1  11  -18.70   18.10
  -5   1  11   -8.70   15.90
  -5   1  11  -14.60   52.09
  -4   1  11  -13.70   15.90
  -4   1  11   11.00   18.20
  -4   1  11    5.60   20.30
  -3   1  11  -15.20   16.00
  -3   1  11   -4.70   14.40
  -3   1  11   -2.70   13.50
   2  -1 -11   23.70   10.80
  -2   1  11  -11.30   12.50
  -2   1  11    4.40   10.50
  -2   1  11  -13.30   18.20
  -2   1  11  -40.00   25.90
  -2   1  11  -31.00   25.50
   1  -1 -11  -18.20   20.70
  -1   1  11   -3.70   17.80
  -1   1  11  -50.09   35.70
  -1   1  11   12.80   26.20
   0  -1 -11    8.80   22.80
   0  -1 -11    1.80   38.40
   0   1  11  -18.20   27.50
   0   1  11  -64.09   40.60
   0   1  11   -3.00   48.00
  -1  -1 -11   30.60   29.60
  -1  -1 -11   72.79   46.30
   1   1  11   64.99   52.29
   1   1  11   35.90   31.80
   1   1  11   37.50   49.40
  -2  -1 -11    0.00   34.00
   2   1  11   44.10   54.69
   2   1  11   18.80   54.69
   6  -2 -11   47.20   22.10
   6  -2 -11  111.89   26.60
  -6   2  11   79.39   23.10
   5  -2 -11  139.19   28.30
  -5   2  11  103.59   23.30
  -4   2  11  534.55   52.19
  -4   2  11  433.26   53.09
  -4   2  11  480.65   52.39
  -4   2  11  572.94   49.90
  -3   2  11  -27.40   22.30
  -3   2  11   20.20   15.00
  -3   2  11   -6.00    9.80
   2  -2 -11  -57.09   46.00
   2  -2 -11  -19.50   15.30
  -2   2  11  -30.80   19.10
   1  -2 -11    2.20   36.40
   1  -2 -11  -12.90   19.70
  -1   2  11    0.30   42.70
  -1   2  11  -36.30   18.40
  -1   2  11   -6.40   30.30
  -1   2  11  -20.00   41.40
   0  -2 -11   14.40   41.30
   0  -2 -11  -33.90   25.60
   0   2  11  -55.39   48.60
   0   2  11  -80.09   45.80
  -1  -2 -11   59.69   34.30
  -1  -2 -11  147.09   42.40
   1   2  11  107.89   56.59
   1   2  11   96.79   55.99
   6  -3 -11   47.30   27.20
  -6   3  11   44.80   20.40
  -6   3  11   22.60   17.70
  -6   3  11   12.60   17.40
  -5   3  11  248.18   31.20
  -5   3  11  191.08   28.50
  -5   3  11  187.58   29.40
  -4   3  11  432.46   49.70
  -4   3  11  503.25   58.09
  -4   3  11  499.45   46.50
   3  -3 -11   45.90   15.50
   3  -3 -11   15.90   21.30
  -3   3  11  132.69   43.10
  -3   3  11  136.69   36.50
  -3   3  11    2.70   21.70
   2  -3 -11   87.19   38.80
   2  -3 -11  133.99   27.00
   2  -3 -11  114.79   26.80
  -2   3  11  181.08   42.00
  -2   3  11  100.39   47.30
  -2   3  11   71.49   25.50
  -2   3  11  157.08   47.40
   1  -3 -11  -27.50   23.10
   1  -3 -11   -5.60   12.30
   1  -3 -11   19.10   36.30
  -1   3  11  -37.00   40.50
  -1   3  11   23.30   45.50
  -1   3  11    4.60   17.60
   0  -3 -11   79.59   35.40
   0  -3 -11    1.40    9.40
   0  -3 -11  -37.30   27.40
   0   3  11  -65.29   49.10
   0   3  11  -25.30   47.00
   5  -4 -11   16.90   23.20
   5  -4 -11   56.29   26.40
   5  -4 -11   73.89   30.00
  -5   4  11   13.70   16.20
  -5   4  11   59.29   27.90
  -5   4  11   45.10   26.20
   4  -4 -11   13.00   20.50
   4  -4 -11   32.80   28.50
  -4   4  11   16.70   32.00
  -4   4  11   50.79   34.40
  -4   4  11    9.60   18.80
   3  -4 -11   57.69   24.40
   3  -4 -11   75.89   34.60
   3  -4 -11   43.50   19.30
  -3   4  11   51.29   40.60
  -3   4  11   46.30   21.60
  -3   4  11   64.49   40.20
   2  -4 -11  309.17   34.80
   2  -4 -11  365.96   52.09
  -2   4  11  399.26   57.99
  -2   4  11  243.88   36.80
   0   6 -12    2.80   11.60
   0   6 -12    0.40   28.90
   0   6 -12  -37.60   25.50
   0  -6  12   21.50   14.30
   0  -6  12  -14.90   35.00
   0  -6  12   20.70   27.20
   0  -6  12   -1.90   34.50
  -1   6 -12   30.10   29.40
  -1   6 -12   83.89   34.60
  -1   6 -12   35.70   33.70
   1  -6  12   56.89   40.20
   1  -6  12   74.49   39.00
   1  -6  12   -1.70   26.60
   1  -6  12   34.60   13.90
  -2   6 -12  176.08   44.50
  -2   6 -12   79.89   36.90
   2  -6  12  175.98   45.60
   2  -6  12  147.69   48.70
   2  -6  12  121.09   33.60
   2   5 -12   26.80   19.10
  -2  -5  12   24.50   31.80
  -2  -5  12   56.09   31.10
   1   5 -12   52.39   36.70
   1   5 -12   55.59   22.50
  -1  -5  12   49.90   34.10
  -1  -5  12   58.09   34.40
  -1  -5  12   53.89   28.70
  -1  -5  12   24.50   19.00
   0   5 -12   59.69   30.20
   0   5 -12   40.30   28.40
   0   5 -12   38.60   25.70
   0  -5  12   95.09   36.60
   0  -5  12   70.89   23.10
   0  -5  12   19.50   35.30
   0  -5  12   23.20   25.40
  -1   5 -12   36.40   29.10
  -1   5 -12  115.89   35.90
  -1   5 -12  108.49   32.60
   1  -5  12  151.28   39.90
   1  -5  12   59.39   29.50
   1  -5  12  120.79   44.00
  -2   5 -12   45.40   33.00
  -2   5 -12   56.79   35.90
   2  -5  12   43.30   26.90
   2  -5  12   44.90   43.50
   2  -5  12   41.30   36.80
  -3   5 -12   39.50   38.50
  -3   5 -12    8.10   29.60
   3  -5  12   25.10   27.20
   3  -5  12   48.10   41.20
   3  -5  12   49.70   50.39
  -3  -4  12   -7.70   40.50
  -3  -4  12  -16.00   21.70
  -3  -4  12   -8.90   31.30
  -3  -4  12   16.50   27.40
   2   4 -12   -8.10   13.80
   2   4 -12   -8.70   14.80
  -2  -4  12    1.80   26.70
  -2  -4  12   -7.90   18.00
  -2  -4  12   40.10   35.70
  -2  -4  12   -4.90   19.00
  -2  -4  12   14.10   27.00
  -2  -4  12   -3.50   25.20
   1   4 -12   88.69   19.50
  -1  -4  12   55.19   25.40
  -1  -4  12   89.69   27.10
  -1  -4  12  153.18   35.10
   0   4 -12  178.48   31.70
   0   4 -12  112.29   30.10
   0  -4  12  119.99   40.60
  -1   4 -12   46.10   29.50
  -1   4 -12   69.49   31.30
   1  -4  12   76.99   42.30
   1  -4  12   11.40   25.50
   1  -4  12  123.59   42.30
  -2   4 -12    4.70   26.70
  -2   4 -12   40.10   34.00
  -2   4 -12   32.10   30.40
   2  -4  12   -5.10   42.20
   2  -4  12   28.30   34.10
   2  -4  12    3.50   23.50
  -3   4 -12   92.89   39.90
   3  -4  12   73.79   40.70
   3  -4  12   83.49   51.09
  -4  -3  12   11.50   34.90
  -4  -3  12  -14.10   23.00
  -4  -3  12    2.50   40.70
  -4  -3  12   -8.80   28.80
  -3  -3  12    9.10   20.70
  -3  -3  12   -1.90   21.60
  -3  -3  12    3.50   23.00
  -3  -3  12  -27.60   27.60
  -3  -3  12  -10.40   15.40
  -2  -3  12  -12.30   30.50
  -2  -3  12  -13.10   20.10
  -2  -3  12    9.30   24.70
  -2  -3  12   -5.80   24.60
  -2  -3  12  -12.30   22.70
  -2  -3  12   -2.60   20.10
   1   3 -12   40.40   16.00
   1   3 -12   52.49   14.10
  -1  -3  12   40.50   22.10
  -1  -3  12   17.70   33.10
  -1  -3  12   45.20   19.70
  -1  -3  12    8.00   29.70
  -1  -3  12   73.69   25.10
   0   3 -12  -41.10   21.50
   0   3 -12   -5.40   20.60
   0  -3  12   15.30   25.10
   0  -3  12   38.20   37.20
   0  -3  12   12.00   15.40
   0  -3  12   20.30   20.20
  -1   3 -12  -34.10   21.30
  -1   3 -12   -1.10   26.90
  -1   3 -12  -31.90   23.00
   1  -3  12   12.80   29.50
   1  -3  12    5.50   18.80
   1  -3  12  -20.30   39.10
   1  -3  12   14.90   13.60
  -2   3 -12  -19.60   30.30
   2  -3  12  -43.60   40.10
   2  -3  12   -5.70   11.00
   2  -3  12  -36.80   33.50
   2  -3  12  -19.50   18.50
  -3   3 -12   83.89   40.90
  -3   3 -12    8.70   28.10
  -3   3 -12   67.59   29.10
   3  -3  12   28.60   50.69
   3  -3  12   97.29   42.30
  -4  -2  12    1.00   29.80
  -4  -2  12  -25.20   21.80
  -3  -2  12  -43.90   31.70
  -3  -2  12  -45.60   19.40
  -2  -2  12    6.80    9.40
  -2  -2  12    8.10   19.00
  -2  -2  12  -16.90   26.20
  -2  -2  12  -25.90   17.60
  -2  -2  12   13.80   17.30
   1   2 -12   16.20   11.00
   1   2 -12   16.40   10.90
  -1  -2  12   15.10    8.80
  -1  -2  12   20.40   17.90
  -1  -2  12    6.90   19.00
  -1  -2  12   19.20   20.80
  -1  -2  12  -21.50   29.20
   0   2 -12  -27.60   16.00
   0   2 -12  -26.10   18.60
   0  -2  12   -4.90   12.40
   0  -2  12    8.20   24.30
   0  -2  12  -31.80   35.70
   0  -2  12    4.30   16.40
  -1   2 -12  -22.10   24.20
  -1   2 -12    2.70   16.40
   1  -2  12    8.60   16.80
   1  -2  12  -38.30   39.80
   1  -2  12   21.30   10.70
   1  -2  12   51.19   33.50
  -2   2 -12   10.50   37.80
  -2   2 -12  -42.20   28.90
  -2   2 -12   -0.80   18.90
   2  -2  12  -82.69   42.40
   2  -2  12  -17.90   38.00
  -3   2 -12   -3.80   22.20
   3  -2  12  -80.69   48.90
   3  -2  12  -54.39   42.80
  -5  -1  12  -15.90   30.70
  -5  -1  12  -13.30   23.00
  -5  -1  12  -31.10   38.00
  -4  -1  12  -21.60   19.10
  -4  -1  12  -18.90   25.80
  -4  -1  12  -33.40   35.20
  -3  -1  12   -7.50   12.20
  -3  -1  12    6.90   20.40
  -3  -1  12  -22.00   17.30
  -2  -1  12   -8.80   15.90
  -2  -1  12  -12.60   19.40
  -2  -1  12  -39.10   24.00
  -2  -1  12  -20.70   14.20
  -2  -1  12   -2.30   13.80
   1   1 -12  -12.30   11.90
   1   1 -12    0.10   10.60
  -1  -1  12   10.60   19.20
  -1  -1  12  -10.30   12.80
  -1  -1  12  -58.49   32.20
  -1  -1  12   -0.80   15.00
  -1  -1  12  -18.10   19.70
   0   1 -12   -5.80   19.90
   0  -1  12    7.20   14.80
   0  -1  12   -5.00   10.00
   0  -1  12  -61.79   38.80
   0  -1  12   -9.00   29.50
  -1   1 -12  -28.00   24.90
  -1   1 -12    0.00   13.00
  -1   1 -12   14.60   35.20
   1  -1  12  -75.69   42.60
   1  -1  12  -24.30   39.20
  -2   1 -12  -38.90   40.40
  -2   1 -12  -27.20   30.80
  -2   1 -12  -26.10   14.20
   2  -1  12  -52.69   48.70
   2  -1  12  -21.30   41.20
  -5   0  12  201.88   41.60
  -5   0  12  191.18   33.90
  -4   0  12   18.80   20.00
  -4   0  12    1.60   41.20
  -4   0  12   36.30   23.90
  -4   0  12    5.90   18.80
  -3   0  12  -18.70   16.40
  -3   0  12    5.50   17.70
  -3   0  12  -24.40   15.40
  -2   0  12  -29.20   18.00
  -2   0  12  -11.40   12.80
  -2   0  12  -10.40   13.90
  -2   0  12   -4.10   18.40
   1   0 -12   -2.70   15.80
  -1   0  12  -10.30   11.50
  -1   0  12    7.80   11.60
  -1   0  12    0.90   18.20
  -1   0  12  -56.89   34.70
  -1   0  12  -14.00   34.30
   0   0 -12   24.50   33.20
   0   0 -12   11.50   20.50
   0   0  12   60.89   40.50
   0   0  12  -31.70   42.90
  -1   0 -12  108.89   32.60
  -1   0 -12  160.38   46.00
   1   0  12  148.09   51.79
   1   0  12   58.99   51.19
  -2   0 -12   22.30   33.20
   2   0  12   79.29   55.39
   2   0  12  125.69   55.09
  -5   1  12   -0.60   18.80
  -5   1  12   76.89   55.59
  -5   1  12   11.60   20.30
  -5   1  12   25.20   26.70
  -4   1  12  -19.90   17.60
  -4   1  12  -30.40   18.00
  -4   1  12  -15.50   19.80
  -3   1  12   -5.50   19.10
  -3   1  12   24.70   15.90
  -3   1  12  -17.10   12.90
   2  -1 -12   57.49   15.70
  -2   1  12   67.49   16.00
  -2   1  12   38.00   22.20
  -2   1  12   22.90   31.30
  -2   1  12    2.40   30.60
  -2   1  12   30.10   12.10
   1  -1 -12  -37.90   28.60
  -1   1  12  -33.60   38.90
  -1   1  12  -30.00   27.80
  -1   1  12   -0.50   19.40
   0  -1 -12  117.49   30.40
   0  -1 -12  199.98   49.20
   0   1  12  288.77   76.49
   0   1  12  113.49   54.79
  -1  -1 -12  -32.10   27.50
  -1  -1 -12   -2.50   44.60
   1   1  12   13.70   49.90
   1   1  12  -60.39   48.40
   5  -2 -12   53.49   22.50
  -5   2  12   55.19   21.20
  -5   2  12   84.59   37.90
  -5   2  12   54.19   20.30
  -4   2  12  280.97   31.40
  -4   2  12  192.58   31.70
  -4   2  12  220.28   32.60
   3  -2 -12   33.50   18.20
  -3   2  12   42.50   28.20
  -3   2  12  -22.00   20.70
  -3   2  12   -5.10   36.60
   2  -2 -12   28.90   29.50
  -2   2  12    3.80   39.60
  -2   2  12   10.80   21.50
  -2   2  12   10.30   36.00
   1  -2 -12  -35.90   19.90
   1  -2 -12  -60.19   33.50
  -1   2  12  -18.00   45.10
  -1   2  12    3.10   18.50
  -1   2  12  -55.09   43.10
   0  -2 -12    3.40   26.80
   0  -2 -12  -18.30   42.30
   0   2  12  -24.10   50.29
   0   2  12    5.30   50.49
  -5   3  12  208.88   29.30
  -5   3  12  191.88   26.50
  -5   3  12  158.78   31.60
  -5   3  12  152.28   27.80
   4  -3 -12   90.99   24.40
  -4   3  12   50.59   12.90
  -4   3  12   43.10   12.90
  -4   3  12   60.59   22.60
  -4   3  12   75.29   33.60
   3  -3 -12   49.60   21.80
   3  -3 -12   84.19   22.20
   3  -3 -12   97.69   32.00
  -3   3  12   96.89   36.00
  -3   3  12   45.90   23.40
  -3   3  12   76.89   45.30
   2  -3 -12  -22.60   15.70
   2  -3 -12   30.20   34.50
   2  -3 -12  -26.10   19.30
  -2   3  12  -54.99   34.80
  -2   3  12   -2.00   21.00
  -2   3  12  -14.10   44.20
  -2   3  12  -22.30   39.60
  -2  -4  13    7.90   26.00
  -2  -4  13   -5.90   19.10
  -2  -4  13   -5.70   27.50
  -2  -4  13   10.40   27.20
   1   4 -13    6.90   17.30
   1   4 -13   12.70   20.70
  -1  -4  13   12.40   49.40
  -1  -4  13   -9.40   17.40
  -1  -4  13  -26.00   30.50
  -1  -4  13  -11.70   24.30
   0   4 -13   19.10   22.70
   0   4 -13  -31.20   24.30
   0  -4  13   -0.40   22.70
   0  -4  13   11.40   29.80
   0  -4  13    1.40   15.70
   0  -4  13  -17.10   35.80
  -1   4 -13  -15.50   25.40
  -1   4 -13   90.19   29.60
  -1   4 -13   23.70   27.40
   1  -4  13   24.30   41.40
   1  -4  13   71.79   46.80
   1  -4  13   36.80   25.00
  -2   4 -13  127.89   35.20
  -2   4 -13  100.49   36.80
   2  -4  13  101.79   29.40
   2  -4  13  144.59   52.59
   2  -4  13  175.58   43.20
  -3  -3  13   12.70   20.90
  -3  -3  13    8.40   28.90
  -3  -3  13   17.60   22.30
  -3  -3  13   14.10   22.50
  -2  -3  13  -12.20   18.80
  -2  -3  13  -25.60   24.90
  -2  -3  13   -8.80   20.50
  -2  -3  13   12.60   23.60
   1   3 -13   44.80   18.30
   1   3 -13   39.40   11.70
  -1  -3  13   56.09   25.00
  -1  -3  13   27.90   22.70
  -1  -3  13   42.40   18.90
  -1  -3  13   15.00   32.60
   0   3 -13  -32.40   20.00
   0   3 -13    6.50   21.40
   0  -3  13   -1.50   20.40
   0  -3  13   20.00   26.30
   0  -3  13   18.10   38.20
   0  -3  13   18.40   20.00
  -1   3 -13   -2.10   24.40
  -1   3 -13  -32.60   25.50
   1  -3  13  -17.80   18.00
   1  -3  13  -29.10   40.20
   1  -3  13  -56.19   28.40
  -2   3 -13  -28.30   22.20
  -2   3 -13    7.70   31.50
   2  -3  13   24.40   35.70
   2  -3  13  -30.20   44.20
   2  -3  13    5.60   10.80
   2  -3  13   16.10   21.70
  -4  -2  13   -3.10   24.40
  -4  -2  13    8.70   31.40
  -4  -2  13   -1.60   43.40
  -3  -2  13   -8.80   24.80
  -3  -2  13  -20.40   19.10
  -2  -2  13   -3.40   20.00
  -2  -2  13  -45.30   27.70
  -2  -2  13  -23.00   17.70
  -2  -2  13  -12.30   17.10
   1   2 -13   -8.30    9.50
  -1  -2  13   -2.00   15.20
  -1  -2  13    8.40   21.10
  -1  -2  13   35.10   19.50
  -1  -2  13  -26.20   33.30
   0   2 -13   -8.50   20.40
   0  -2  13    1.90   21.30
   0  -2  13  -66.79   37.60
   0  -2  13   -1.50   13.30
   0  -2  13    2.10   25.60
  -1   2 -13  -17.00   16.20
  -1   2 -13  -31.60   24.40
   1  -2  13  -43.50   42.70
   1  -2  13    1.30   10.10
   1  -2  13   -2.80   18.80
   1  -2  13  -15.30   46.70
  -4  -1  13  -32.60   26.80
  -4  -1  13   -9.10    7.70
  -4  -1  13  -26.20   38.10
  -4  -1  13  -24.40   19.60
  -3  -1  13   -8.10   20.00
  -3  -1  13    4.60   11.40
  -3  -1  13  -16.40   17.60
  -2  -1  13  -48.00   33.50
  -2  -1  13   -6.60   15.00
  -2  -1  13   -1.60   21.40
  -2  -1  13   -4.30   17.20
   1   1 -13  -16.60   10.20
   1   1 -13  -12.40   12.20
  -1  -1  13   -4.60   15.40
  -1  -1  13   -2.00   12.70
  -1  -1  13   39.60   21.00
  -1  -1  13  -61.49   36.40
  -1  -1  13  -24.20   21.80
   0   1 -13   28.10   36.80
   0  -1  13  110.89   37.60
   0  -1  13   56.09   13.80
   0  -1  13   70.09   46.80
   0  -1  13   44.40   18.00
  -1   1 -13   37.20   27.00
  -1   1 -13   84.69   39.60
   1  -1  13   39.60   51.79
   1  -1  13  103.49   44.90
  -4   0  13   23.40   18.90
  -4   0  13  -19.60   29.00
  -4   0  13   -3.10   22.40
  -4   0  13    0.30   42.70
  -3   0  13   -2.70   20.30
  -3   0  13   -9.60   16.90
  -2   0  13   -3.60   22.10
  -2   0  13   -6.30   13.20
  -2   0  13  -37.10   19.20
   1   0 -13   85.29   20.20
  -1   0  13   76.09   16.30
  -1   0  13   67.49   24.30
  -1   0  13   56.29   15.50
  -1   0  13  167.98   59.69
  -1   0  13   94.89   43.70
   0   0 -13  -15.70   31.80
   0   0 -13   -8.80   20.10
   0   0  13   21.30   46.70
   0   0  13   -3.10   42.60
  -4   1  13  -10.00   16.40
  -4   1  13  -24.00   22.20
  -4   1  13    8.20   20.00
  -3   1  13  -38.90   22.10
  -3   1  13   -0.10   14.50
   2  -1 -13  -16.40   11.00
  -2   1  13  -14.80   16.40
  -2   1  13  -24.90   20.50
  -2   1  13  -22.50   30.00
  -2   1  13  -54.89   30.50
   1  -1 -13   43.60   32.10
  -1   1  13   53.89   42.40
  -1   1  13   65.69   23.40
  -1   1  13    2.50   43.50
  -3   2  13  -38.60   19.60
   2  -2 -13  -31.10   26.30
   2  -2 -13  -16.60   15.10
  -2   2  13  -24.50   19.80
  -2   2  13  -42.00   35.50
  -2   2  13   -3.50   40.50
  -1  -2  14   13.30   16.40
  -1  -2  14   -5.00   37.00
  -1  -2  14    3.00   22.20
  -1  -2  14    1.70   19.10
  -2  -1  14   -7.00   26.70
  -2  -1  14   32.80   27.60
  -2  -1  14   13.50   17.10
  -2  -1  14   42.70   17.30
  -2  -1  14  -11.80   21.80
   1   1 -14   24.30   12.80
   1   1 -14   28.40   14.50
  -1  -1  14   34.40   40.60
  -1  -1  14   17.90   21.60
  -1  -1  14    2.60   15.20
  -1  -1  14    8.00   15.50
  -1  -1  14   48.80   25.00
   0   0   0    0.00    0.00

_computing_structure_solution     'SHELXT 2014/5 (Sheldrick, 2014)'
;
_shelx_hkl_checksum                44276
_olex2_submission_original_sample_id  PFC-76-NH2-Act
_olex2_submission_special_instructions  'No special instructions were received'
loop_
  _twin_individual_id
  _twin_individual_mass_fraction_refined
 1 0.999(2)
 2 0.001(2)

# start Validation Reply Form
_vrf_THETM01_pfc-76-nh2
;
PROBLEM: The value of sine(theta_max)/wavelength is less than 0.550
RESPONSE: Due to the highly porous nature of the crystal, diffractions at
higher 2-Theta angles were too weak to be incorporated for structure determin
A resolution cut-off was applied at 1.00 angstrom.
;
_vrf_PLAT082_pfc-76-nh2
;
PROBLEM: High R1 Value .................................. 0.24 Report
RESPONSE: Due to the highly porous nature of the crystal, diffractions at
higher 2-Theta angles were too weak to be incorporated for structure determin
A resolution cut-off was applied at 1.00 angstrom.
;
_vrf_PLAT084_pfc-76-nh2
;
PROBLEM: High wR2 Value (i.e. > 0.25) ................... 0.63 Report
RESPONSE: Due to the highly porous nature of the crystal, diffractions at
higher 2-Theta angles were too weak to be incorporated for structure determin
A resolution cut-off was applied at 1.00 angstrom.
;
_vrf_PLAT430_pfc-76-nh2
;
PROBLEM: Short Inter D...A Contact O9 ..O10 . 2.10 Ang.
RESPONSE: The two respective entities exhibit hydrogen bonding to each other,
which explains the short heteroatom-heteroatom distance. The associated
interatomic distance is in agreement with a hydrogen bond.
;
_vrf_RINTA01_pfc-76-nh2
;
PROBLEM: The value of Rint is greater than 0.18
RESPONSE: Due to the highly porous nature of the crystal, diffractions at
higher 2-Theta angles were too weak to be incorporated for structure determin
A resolution cut-off was applied at 1.00 angstrom.
;
_vrf_PLAT020_pfc-76-nh2
;
PROBLEM: The Value of Rint is Greater Than 0.12 ......... 0.206 Report
RESPONSE: Due to the highly porous nature of the crystal, diffractions at
higher 2-Theta angles were too weak to be incorporated for structure determin
A resolution cut-off was applied at 1.00 angstrom.
;
_vrf_PLAT097_pfc-76-nh2
;
PROBLEM: Large Reported Max. (Positive) Residual Density 0.87 eA-3
RESPONSE:  Due to the disorder of guest.
;
_vrf_PLAT260_pfc-76-nh2
;
PROBLEM: Large Average Ueq of Residue Including O9 0.389 Check
RESPONSE:  Due to the disorder of guest.
;
_vrf_PLAT306_pfc-76-nh2
;
PROBLEM: Isolated Oxygen Atom (H-atoms Missing ?) ....... O9 Check
RESPONSE: This oxygen atom is part of a water molecule. Unfortunately, the
respective H atoms cannot be located with great certainty because of
potential disorder in hydrogen atom locations and limitations in data
quality.
;
_vrf_PLAT340_pfc-76-nh2
;
PROBLEM: Low Bond Precision on C-C Bonds ............... 0.02346 Ang.
RESPONSE: Due to the highly porous nature of the crystal, diffractions at
higher 2-Theta angles were too weak to be incorporated for structure determin
A resolution cut-off was applied at 1.00 angstrom.
;
# end Validation Reply Form
