# Supplementary material for: Multivariate Hydrogen-Bonded Organic Frameworks for Optimum Atmospheric Water Harvesting
Source: ACS Cent Sci. 2025 Sep 4;11(10):1984–92. doi: 10.1021/acscentsci.5c01233 (PMC12550616; doi:10.1021/acscentsci.5c01233)
Supplement: Supplementary file 4 [file oc5c01233_si_004.cif]

data_pfc-76-nh2-h2o
_audit_creation_date               2025-04-22
_audit_creation_method
;
Olex2 1.5
(compiled 2022.04.07 svn.rca3783a0 for OlexSys, GUI svn.r6498)
;
_shelxl_version_number             2014-3
_audit_contact_author_address      ?
_audit_contact_author_email        ?
_audit_contact_author_name         ''
_audit_contact_author_phone        ?
_publ_contact_author_id_orcid      ?
_publ_section_references
;
Dolomanov, O.V., Bourhis, L.J., Gildea, R.J, Howard, J.A.K. & Puschmann, H.
 (2009), J. Appl. Cryst. 42, 339-341.

Sheldrick, G.M. (2008). Acta Cryst. A64, 112-122.
;
_chemical_name_common              ?
_chemical_name_systematic          Monoclinic
_chemical_formula_moiety           'C22 H16 N2 O8.667, 1.6(O)'
_chemical_formula_sum              'C22 H16 N2 O10.27'
_chemical_formula_weight           472.65
_chemical_melting_point            ?
loop_
  _atom_type_symbol
  _atom_type_description
  _atom_type_scat_dispersion_real
  _atom_type_scat_dispersion_imag
  _atom_type_scat_source
 'C' 'C' 0.0137 0.0067 'International Tables Vol C Tables 4.2.6.8 and 6.1.1.4'
 'H' 'H' 0.0000 0.0000 'International Tables Vol C Tables 4.2.6.8 and 6.1.1.4'
 'N' 'N' 0.0241 0.0134 'International Tables Vol C Tables 4.2.6.8 and 6.1.1.4'
 'O' 'O' 0.0389 0.0241 'International Tables Vol C Tables 4.2.6.8 and 6.1.1.4'

_shelx_space_group_comment
;
The symmetry employed for this shelxl refinement is uniquely defined
by the following loop, which should always be used as a source of
symmetry information in preference to the above space-group names.
They are only intended as comments.
;
_space_group_crystal_system        'monoclinic'
_space_group_IT_number             15
_space_group_name_H-M_alt          'I 1 2/a 1'
_space_group_name_Hall             '-I 2ya'
loop_
  _space_group_symop_operation_xyz
 'x, y, z'
 '-x+1/2, y, -z'
 'x+1/2, y+1/2, z+1/2'
 '-x+1, y+1/2, -z+1/2'
 '-x, -y, -z'
 'x-1/2, -y, z'
 '-x+1/2, -y+1/2, -z+1/2'
 'x, -y+1/2, z+1/2'

_cell_length_a                     7.517(3)
_cell_length_b                     26.627(10)
_cell_length_c                     14.924(5)
_cell_angle_alpha                  90
_cell_angle_beta                   90.14(3)
_cell_angle_gamma                  90
_cell_volume                       2987.1(18)
_cell_formula_units_Z              4
_cell_measurement_reflns_used      278
_cell_measurement_temperature      293
_cell_measurement_theta_max        24.962
_cell_measurement_theta_min        2.888
_shelx_estimated_absorpt_T_max     0.836
_shelx_estimated_absorpt_T_min     0.654
_exptl_absorpt_coefficient_mu      0.465
_exptl_absorpt_correction_T_max    ?
_exptl_absorpt_correction_T_min    ?
_exptl_absorpt_correction_type     none
_exptl_absorpt_process_details     ?
_exptl_crystal_colour              'clear light colourless'
_exptl_crystal_colour_lustre       clear
_exptl_crystal_colour_modifier     light
_exptl_crystal_colour_primary      colourless
_exptl_crystal_density_diffrn      1.051
_exptl_crystal_density_meas        ?
_exptl_crystal_density_method      ?
_exptl_crystal_description         block
_exptl_crystal_F_000               977
_exptl_crystal_preparation         Oil
_exptl_crystal_recrystallization_method  'Solventhermal method'
_exptl_crystal_size_max            1
_exptl_crystal_size_mid            0.7
_exptl_crystal_size_min            0.4
_exptl_special_details
;
 ?
;
_exptl_transmission_factor_max     ?
_exptl_transmission_factor_min     ?
_diffrn_reflns_av_R_equivalents    0.4279
_diffrn_reflns_av_unetI/netI       0.1864
_diffrn_reflns_Laue_measured_fraction_full  0.141
_diffrn_reflns_Laue_measured_fraction_max  0.969
_diffrn_reflns_limit_h_max         4
_diffrn_reflns_limit_h_min         -4
_diffrn_reflns_limit_k_max         16
_diffrn_reflns_limit_k_min         -14
_diffrn_reflns_limit_l_max         9
_diffrn_reflns_limit_l_min         -8
_diffrn_reflns_number              1221
_diffrn_reflns_point_group_measured_fraction_full  0.141
_diffrn_reflns_point_group_measured_fraction_max  0.969
_diffrn_reflns_theta_full          53.594
_diffrn_reflns_theta_max           24.962
_diffrn_reflns_theta_min           2.888
_diffrn_ambient_temperature        293
_diffrn_detector                   'CCD area detector'
_diffrn_detector_area_resol_mean   5.6
_diffrn_detector_type              'Bruker SMART CCD 6000 area detector'
_diffrn_measured_fraction_theta_full  0.141
_diffrn_measured_fraction_theta_max  0.969
_diffrn_measurement_device         'three-circle diffractometer'
_diffrn_measurement_device_type    'Bruker SMART CCD 6000'
_diffrn_measurement_method         '\w scans'
_diffrn_radiation_monochromator    graphite
_diffrn_radiation_probe            x-ray
_diffrn_radiation_type             GaK\a
_diffrn_radiation_wavelength       1.34139
_diffrn_source                     'sealed X-ray tube'
_diffrn_source_target              Mo
_reflns_Friedel_coverage           0.000
_reflns_Friedel_fraction_full      .
_reflns_Friedel_fraction_max       .
_reflns_number_gt                  242
_reflns_number_total               380
_reflns_special_details
;
 Reflections were merged by SHELXL according to the crystal
 class for the calculation of statistics and refinement.
 
 _reflns_Friedel_fraction is defined as the number of unique
 Friedel pairs measured divided by the number that would be
 possible theoretically, ignoring centric projections and
 systematic absences.
;
_reflns_threshold_expression       'I > 2\s(I)'
_computing_cell_refinement         ?
_computing_data_collection         ?
_computing_data_reduction          ?
_computing_molecular_graphics      'Olex2 1.5 (Dolomanov et al., 2009)'
_computing_publication_material    'Olex2 1.5 (Dolomanov et al., 2009)'
_computing_structure_refinement    'XL  (Sheldrick, 2008)'
_computing_structure_solution      ?
_refine_diff_density_max           0.378
_refine_diff_density_min           -0.475
_refine_diff_density_rms           0.117
_refine_ls_extinction_coef         .
_refine_ls_extinction_method       none
_refine_ls_goodness_of_fit_ref     1.074
_refine_ls_hydrogen_treatment      constr
_refine_ls_matrix_type             full
_refine_ls_number_parameters       195
_refine_ls_number_reflns           380
_refine_ls_number_restraints       265
_refine_ls_R_factor_all            0.2535
_refine_ls_R_factor_gt             0.1807
_refine_ls_restrained_S_all        0.725
_refine_ls_shift/su_max            0.000
_refine_ls_shift/su_mean           0.000
_refine_ls_structure_factor_coef   Fsqd
_refine_ls_weighting_details      
 'w=1/[\s^2^(Fo^2^)+(0.2500P)^2^+250.0000P] where P=(Fo^2^+2Fc^2^)/3'
_refine_ls_weighting_scheme        calc
_refine_ls_wR_factor_gt            0.4006
_refine_ls_wR_factor_ref           0.4913
_refine_special_details
;
 ?
;
_olex2_refinement_description
;
1. Fixed Uiso
 At 1.2 times of:
  All C(H) groups, All N(H,H) groups
 At 1.5 times of:
  All O(H) groups
2. Restrained distances
 N2A-C8
 1.47 with sigma of 0.02
 N1A-C7
 1.47 with sigma of 0.02
 C2-C2_$1 \\sim C4_$1-C4 \\sim C2_$1-C5 \\sim C3-C4_$1 \\sim C5-C2 \\sim C4-C3
 with sigma of 0.02
 C12-C11 \\sim C11-C10 \\sim C11_$1-C10 \\sim C12-C11 \\sim C14-C12_$1 \\sim
C14-C12
 with sigma of 0.02
 C12-C10 \\sim C10-C12_$1 \\sim C14-C11 \\sim C11-C11_$1 \\sim C12_$1-C12 \\sim
C11_$1-C14
 with sigma of 0.02
 C6-C8_$1 \\sim C7-C7_$1 \\sim C9-C7 \\sim C7_$1-C9 \\sim C8-C6 \\sim C8_$1-C8
 with sigma of 0.02
 C8-C7 \\sim C7-C6 \\sim C7_$1-C6 \\sim C8-C7 \\sim C9-C8_$1 \\sim C9-C8
 with sigma of 0.02
3. Restrained planarity
 C2, C4, C5, C2_$1, C4_$1, C3
 with sigma of 0.1
 C14, C12, C12_$1, C11, C11_$1, C10
 with sigma of 0.1
 C9, C8, C8_$1, C7, C7_$1, C6
 with sigma of 0.1
4. Uiso/Uaniso restraints and constraints
Uanis(O4) \\sim Ueq, Uanis(O3) \\sim Ueq, Uanis(O1) \\sim Ueq, Uanis(O2) \\sim
Ueq, Uanis(N2A) \\sim Ueq, Uanis(N1A) \\sim Ueq, Uanis(O2A) \\sim Ueq,
Uanis(O5) \\sim Ueq, Uanis(O6) \\sim Ueq, Uanis(O1A) \\sim Ueq: with sigma of
0.01 and sigma for terminal atoms of 0.02
5. Rigid body (RIGU) restrains
 C9, O4, C13, O3, C12, C14, C11, C10, C8, C7, N2A, C6, N1A, C5, C4, C2, C1, C3,
  O1, O2
 with sigma for 1-2 distances of 0.001 and sigma for 1-3 distances of 0.001
6. Others
 Fixed Sof: H8(0.5) H7(0.5) N2A(0.5) H2AA(0.5) H2AB(0.5) N1A(0.5) H1AA(0.5)
 H1AB(0.5) O5(0.3) O2A(0.25) O6(0.33333) O1A(0.25)
7.a Riding coordinates:
 O4(H4), O2(H2)
7.b Aromatic/amide H refined with riding coordinates:
 C14(H14), C4(H4A), C3(H3), C8(H8), C7(H7), C11(H11)
7.c X=CH2 refined with riding coordinates:
 N2A(H2AA,H2AB), N1A(H1AA,H1AB)
;
_atom_sites_solution_hydrogens     mixed
_atom_sites_solution_primary       ?
_atom_sites_solution_secondary     ?
loop_
  _atom_site_label
  _atom_site_type_symbol
  _atom_site_fract_x
  _atom_site_fract_y
  _atom_site_fract_z
  _atom_site_U_iso_or_equiv
  _atom_site_adp_type
  _atom_site_occupancy
  _atom_site_site_symmetry_order
  _atom_site_calc_flag
  _atom_site_refinement_flags_posn
  _atom_site_refinement_flags_adp
  _atom_site_refinement_flags_occupancy
  _atom_site_disorder_assembly
  _atom_site_disorder_group
 O4 O 0.617(4) 0.7527(13) 0.3491(19) 0.129(17) Uani 1 1 d . U . . .
 H4 H 0.5669 0.7634 0.3039 0.194 Uiso 1 1 d R U . . .
 O3 O 0.538(5) 0.6808(12) 0.288(3) 0.110(16) Uani 1 1 d . U . . .
 O1 O 0.538(4) 0.2983(12) 0.289(2) 0.127(17) Uani 1 1 d . U . . .
 O2 O 0.601(4) 0.2264(13) 0.356(2) 0.136(17) Uani 1 1 d . U . . .
 H2 H 0.5546 0.2152 0.3109 0.204 Uiso 1 1 d R U . . .
 C5 C 0.7500 0.3784(18) 0.5000 0.117(18) Uani 1 2 d DS TU P . .
 C14 C 0.7500 0.7035(16) 0.5000 0.10(2) Uani 1 2 d DS TU P . .
 H14 H 0.7500 0.7384 0.5000 0.121 Uiso 1 2 calc R U P . .
 C1 C 0.606(7) 0.279(3) 0.347(4) 0.128(18) Uani 1 1 d . U . . .
 C2 C 0.681(3) 0.3000(16) 0.4270(16) 0.103(19) Uani 1 1 d D U . . .
 C9 C 0.7500 0.5433(17) 0.5000 0.125(18) Uani 1 2 d DS TU P C .
 C4 C 0.680(3) 0.3533(15) 0.4271(15) 0.104(19) Uani 1 1 d D U . . .
 H4A H 0.6333 0.3711 0.3788 0.125 Uiso 1 1 calc R U . . .
 C3 C 0.7500 0.2748(17) 0.5000 0.11(2) Uani 1 2 d DS TU P . .
 H3 H 0.7500 0.2399 0.5000 0.130 Uiso 1 2 calc R U P . .
 C8 C 0.794(5) 0.5166(13) 0.4196(18) 0.112(18) Uani 1 1 d D U . . .
 H8 H 0.8208 0.5341 0.3674 0.135 Uiso 0.5 1 calc R U P A 1
 C13 C 0.611(7) 0.703(2) 0.355(4) 0.12(2) Uani 1 1 d . U . . .
 C12 C 0.685(4) 0.6778(14) 0.4267(16) 0.106(18) Uani 1 1 d D U . . .
 C7 C 0.797(5) 0.4625(13) 0.4200(17) 0.109(18) Uani 1 1 d D U . . .
 H7 H 0.8283 0.4450 0.3686 0.131 Uiso 0.5 1 calc R U P B 2
 C11 C 0.683(5) 0.6257(14) 0.4272(17) 0.13(2) Uani 1 1 d D U . . .
 H11 H 0.6373 0.6081 0.3785 0.152 Uiso 1 1 calc R U . . .
 C6 C 0.7500 0.4358(16) 0.5000 0.116(18) Uani 1 2 d DS TU P D .
 C10 C 0.7500 0.6000(17) 0.5000 0.125(18) Uani 1 2 d DS TU P . .
 N2A N 0.857(9) 0.535(3) 0.333(3) 0.129(19) Uani 0.5 1 d D U P C 2
 H2AA H 0.8728 0.5666 0.3249 0.154 Uiso 0.5 1 calc R U P C 2
 H2AB H 0.8781 0.5142 0.2904 0.154 Uiso 0.5 1 calc R U P C 2
 N1A N 0.854(9) 0.441(3) 0.333(4) 0.14(2) Uani 0.5 1 d D U P D 1
 H1AA H 0.8626 0.4094 0.3266 0.164 Uiso 0.5 1 calc R U P D 1
 H1AB H 0.8788 0.4611 0.2893 0.164 Uiso 0.5 1 calc R U P D 1
 O5 O 1.05(5) 0.489(10) 0.25(2) 0.40(14) Uani 0.3 1 d . U P . .
 O2A O 0.86(3) 0.481(7) 0.232(14) 0.23(8) Uani 0.25 1 d . U P E 2
 O6 O 0.841(19) 0.687(5) 0.732(9) 0.18(6) Uani 0.3333 1 d . U P . .
 O1A O 0.88(3) 0.542(8) 0.217(13) 0.26(9) Uani 0.25 1 d . U P F 1

loop_
  _atom_site_aniso_label
  _atom_site_aniso_U_11
  _atom_site_aniso_U_22
  _atom_site_aniso_U_33
  _atom_site_aniso_U_23
  _atom_site_aniso_U_13
  _atom_site_aniso_U_12
 O4 0.15(2) 0.108(16) 0.13(2) 0.001(5) -0.044(14) -0.003(7)
 O3 0.11(2) 0.109(17) 0.112(18) -0.001(6) -0.016(11) -0.002(9)
 O1 0.13(2) 0.115(18) 0.13(2) 0.001(7) -0.048(14) -0.004(11)
 O2 0.16(3) 0.114(17) 0.14(2) 0.000(5) -0.058(15) -0.003(8)
 C5 0.11(3) 0.111(16) 0.126(19) 0.000 -0.039(15) 0.000
 C14 0.09(4) 0.107(18) 0.108(19) 0.000 -0.01(2) 0.000
 C1 0.14(3) 0.113(17) 0.13(2) -0.001(5) -0.049(16) -0.002(8)
 C2 0.08(3) 0.112(17) 0.12(2) 0.000(4) -0.021(17) -0.001(6)
 C9 0.14(3) 0.109(16) 0.126(18) 0.000 -0.032(13) 0.000
 C4 0.08(3) 0.112(17) 0.12(2) 0.000(4) -0.024(18) -0.001(6)
 C3 0.09(4) 0.113(18) 0.12(2) 0.000 -0.03(2) 0.000
 C8 0.10(3) 0.111(16) 0.123(18) -0.001(3) -0.043(15) -0.001(6)
 C13 0.12(4) 0.108(16) 0.118(19) -0.001(5) -0.026(19) 0.000(7)
 C12 0.10(3) 0.108(16) 0.111(18) -0.001(4) -0.013(16) 0.001(6)
 C7 0.09(3) 0.111(16) 0.123(18) -0.001(3) -0.044(16) -0.001(6)
 C11 0.15(4) 0.108(16) 0.124(19) -0.001(4) -0.04(2) 0.000(5)
 C6 0.11(3) 0.111(16) 0.126(18) 0.000 -0.039(14) 0.000
 C10 0.14(3) 0.109(16) 0.123(18) 0.000 -0.033(14) 0.000
 N2A 0.15(3) 0.113(17) 0.128(19) -0.001(5) -0.029(16) -0.003(12)
 N1A 0.17(3) 0.113(17) 0.132(19) -0.002(5) -0.020(16) -0.001(12)
 O5 0.40(14) 0.40(14) 0.40(14) 0.00(3) 0.00(3) 0.00(3)
 O2A 0.23(9) 0.23(9) 0.23(9) 0.00(3) 0.00(3) 0.00(3)
 O6 0.18(6) 0.18(6) 0.18(6) 0.002(14) 0.002(14) -0.001(14)
 O1A 0.26(9) 0.26(9) 0.26(9) 0.00(3) 0.00(3) 0.00(3)

_geom_special_details
;
 All esds (except the esd in the dihedral angle between two l.s. planes)
 are estimated using the full covariance matrix.  The cell esds are taken
 into account individually in the estimation of esds in distances, angles
 and torsion angles; correlations between esds in cell parameters are only
 used when they are defined by crystal symmetry.  An approximate (isotropic)
 treatment of cell esds is used for estimating esds involving l.s. planes.
;
loop_
  _geom_bond_atom_site_label_1
  _geom_bond_atom_site_label_2
  _geom_bond_distance
  _geom_bond_site_symmetry_2
  _geom_bond_publ_flag
 O4 H4 0.8205 . ?
 O4 C13 1.32(5) . ?
 O3 C13 1.29(6) . ?
 O3 O6 0.98(12) 2_656 ?
 O1 C1 1.12(5) . ?
 O2 H2 0.8199 . ?
 O2 C1 1.42(5) . ?
 C5 C4 1.38(3) 2_656 ?
 C5 C4 1.38(3) . ?
 C5 C6 1.53(6) . ?
 C14 H14 0.9300 . ?
 C14 C12 1.38(3) 2_656 ?
 C14 C12 1.38(3) . ?
 C1 C2 1.43(6) . ?
 C2 C4 1.42(5) . ?
 C2 C3 1.38(3) . ?
 C9 C8 1.44(3) . ?
 C9 C8 1.44(3) 2_656 ?
 C9 C10 1.51(5) . ?
 C4 H4A 0.9300 . ?
 C3 C2 1.38(3) 2_656 ?
 C3 H3 0.9300 . ?
 C8 H8 0.9300 . ?
 C8 C7 1.44(3) . ?
 C8 N2A 1.46(3) . ?
 C13 C12 1.38(6) . ?
 C13 O6 1.42(13) 2_656 ?
 C12 C11 1.39(3) . ?
 C7 H7 0.9300 . ?
 C7 C6 1.43(3) . ?
 C7 N1A 1.48(3) . ?
 C11 H11 0.9300 . ?
 C11 C10 1.38(3) . ?
 C6 C7 1.43(3) 2_656 ?
 C10 C11 1.38(3) 2_656 ?
 N2A H2AA 0.8600 . ?
 N2A H2AB 0.8600 . ?
 N1A H1AA 0.8600 . ?
 N1A H1AB 0.8600 . ?
 O6 O3 0.98(12) 2_656 ?
 O6 C13 1.42(13) 2_656 ?

loop_
  _geom_angle_atom_site_label_1
  _geom_angle_atom_site_label_2
  _geom_angle_atom_site_label_3
  _geom_angle
  _geom_angle_site_symmetry_1
  _geom_angle_site_symmetry_3
  _geom_angle_publ_flag
 C13 O4 H4 113.0 . . ?
 O6 O3 C13 77(8) 2_656 . ?
 C1 O2 H2 106.8 . . ?
 C4 C5 C4 122(4) . 2_656 ?
 C4 C5 C6 119.0(18) . . ?
 C4 C5 C6 119.0(18) 2_656 . ?
 C12 C14 H14 119.8 2_656 . ?
 C12 C14 H14 119.8 . . ?
 C12 C14 C12 120.3(16) . 2_656 ?
 O1 C1 O2 121(6) . . ?
 O1 C1 C2 130(7) . . ?
 O2 C1 C2 108(5) . . ?
 C4 C2 C1 113(4) . . ?
 C3 C2 C1 128(4) . . ?
 C3 C2 C4 119.1(18) . . ?
 C8 C9 C8 120.5(15) . 2_656 ?
 C8 C9 C10 119.7(8) . . ?
 C8 C9 C10 119.7(8) 2_656 . ?
 C5 C4 C2 118.9(18) . . ?
 C5 C4 H4A 120.5 . . ?
 C2 C4 H4A 120.5 . . ?
 C2 C3 C2 122(4) 2_656 . ?
 C2 C3 H3 119.0 2_656 . ?
 C2 C3 H3 119.0 . . ?
 C9 C8 H8 120.2 . . ?
 C9 C8 C7 119.7(10) . . ?
 C9 C8 N2A 130(3) . . ?
 C7 C8 H8 120.2 . . ?
 C7 C8 N2A 110(3) . . ?
 O4 C13 C12 122(6) . . ?
 O4 C13 O6 104(7) . 2_656 ?
 O3 C13 O4 115(5) . . ?
 O3 C13 C12 123(5) . . ?
 O3 C13 O6 42(5) . 2_656 ?
 C12 C13 O6 117(7) . 2_656 ?
 C14 C12 C13 121(3) . . ?
 C14 C12 C11 119.8(10) . . ?
 C13 C12 C11 119(3) . . ?
 C8 C7 H7 120.1 . . ?
 C8 C7 N1A 112(3) . . ?
 C6 C7 C8 119.7(10) . . ?
 C6 C7 H7 120.1 . . ?
 C6 C7 N1A 128(4) . . ?
 C12 C11 H11 120.1 . . ?
 C10 C11 C12 119.8(10) . . ?
 C10 C11 H11 120.1 . . ?
 C7 C6 C5 119.7(8) . . ?
 C7 C6 C5 119.7(8) 2_656 . ?
 C7 C6 C7 120.6(15) 2_656 . ?
 C11 C10 C9 119.7(8) 2_656 . ?
 C11 C10 C9 119.7(8) . . ?
 C11 C10 C11 120.5(16) 2_656 . ?
 C8 N2A H2AA 120.0 . . ?
 C8 N2A H2AB 120.0 . . ?
 H2AA N2A H2AB 120.0 . . ?
 C7 N1A H1AA 120.0 . . ?
 C7 N1A H1AB 120.0 . . ?
 H1AA N1A H1AB 120.0 . . ?
 O3 O6 C13 62(8) 2_656 2_656 ?

loop_
  _geom_torsion_atom_site_label_1
  _geom_torsion_atom_site_label_2
  _geom_torsion_atom_site_label_3
  _geom_torsion_atom_site_label_4
  _geom_torsion
  _geom_torsion_site_symmetry_1
  _geom_torsion_site_symmetry_2
  _geom_torsion_site_symmetry_3
  _geom_torsion_site_symmetry_4
  _geom_torsion_publ_flag
 O4 C13 C12 C14 8(7) . . . . ?
 O4 C13 C12 C11 -177(4) . . . . ?
 O3 C13 C12 C14 -175(4) . . . . ?
 O3 C13 C12 C11 0(7) . . . . ?
 O1 C1 C2 C4 -7(7) . . . . ?
 O1 C1 C2 C3 174(5) . . . . ?
 O2 C1 C2 C4 -176(3) . . . . ?
 O2 C1 C2 C3 5(5) . . . . ?
 C14 C12 C11 C10 -2(4) . . . . ?
 C1 C2 C4 C5 -179(3) . . . . ?
 C1 C2 C3 C2 179(4) . . . 2_656 ?
 C9 C8 C7 C6 2(4) . . . . ?
 C9 C8 C7 N1A -177(4) . . . . ?
 C4 C5 C4 C2 -0.2(10) 2_656 . . . ?
 C4 C5 C6 C7 138(2) 2_656 . . . ?
 C4 C5 C6 C7 -42(2) . . . . ?
 C4 C5 C6 C7 -42(2) 2_656 . . 2_656 ?
 C4 C5 C6 C7 138(2) . . . 2_656 ?
 C4 C2 C3 C2 -0.2(10) . . . 2_656 ?
 C3 C2 C4 C5 0(2) . . . . ?
 C8 C9 C8 C7 -0.9(19) 2_656 . . . ?
 C8 C9 C8 N2A -174(6) 2_656 . . . ?
 C8 C9 C10 C11 -140(2) . . . 2_656 ?
 C8 C9 C10 C11 40(2) 2_656 . . 2_656 ?
 C8 C9 C10 C11 -140(2) 2_656 . . . ?
 C8 C9 C10 C11 40(2) . . . . ?
 C8 C7 C6 C5 179.1(19) . . . . ?
 C8 C7 C6 C7 -0.9(19) . . . 2_656 ?
 C13 C12 C11 C10 -177(4) . . . . ?
 C12 C14 C12 C13 176(4) 2_656 . . . ?
 C12 C14 C12 C11 1(2) 2_656 . . . ?
 C12 C11 C10 C9 -179(2) . . . . ?
 C12 C11 C10 C11 1(2) . . . 2_656 ?
 C6 C5 C4 C2 179.8(10) . . . . ?
 C10 C9 C8 C7 179.1(19) . . . . ?
 C10 C9 C8 N2A 6(6) . . . . ?
 N2A C8 C7 C6 176(4) . . . . ?
 N2A C8 C7 N1A -2(5) . . . . ?
 N1A C7 C6 C5 -2(6) . . . . ?
 N1A C7 C6 C7 178(6) . . . 2_656 ?
 O6 O3 C13 O4 83(9) 2_656 . . . ?
 O6 O3 C13 C12 -95(10) 2_656 . . . ?
 O6 C13 C12 C14 137(8) 2_656 . . . ?
 O6 C13 C12 C11 -48(9) 2_656 . . . ?

_shelx_res_file
;
TITL 2_a.res in I2/a
CELL 1.34139 7.5169 26.6265 14.9245 90 90.144 90
ZERR 4 0.0027 0.0098 0.005 0 0.028 0
LATT 2
SYMM 0.5-X,+Y,-Z
SFAC C H N O
DISP C 0.0137 0.0067 57.1
DISP H 0 0 0.6
DISP N 0.0241 0.0134 109.9
DISP O 0.0389 0.0241 193.4
UNIT 88 64 8 41.07
EQIV $1 1.5-X,+Y,1-Z
RIGU 0.001 0.001 C9 O4 C13 O3 C12 C14 C11 C10 C8 C7 N2A C6 N1A C5 C4 C2 C1 =
 C3 O1 O2
ISOR 0.01 0.02 O4 O3 O1 O2 N2A N1A O2A O5 O6 O1A
DFIX 1.47 N2A C8
DFIX 1.47 N1A C7
SADI C2 C2_$1 C4_$1 C4 C2_$1 C5 C3 C4_$1 C5 C2 C4 C3
FLAT C2 C4 C5 C2_$1 C4_$1 C3
SADI C12 C11 C11 C10 C11_$1 C10 C12 C11 C14 C12_$1 C14 C12
FLAT C14 C12 C12_$1 C11 C11_$1 C10
SADI C12 C10 C10 C12_$1 C14 C11 C11 C11_$1 C12_$1 C12 C11_$1 C14
SADI C6 C8_$1 C7 C7_$1 C9 C7 C7_$1 C9 C8 C6 C8_$1 C8
SADI C8 C7 C7 C6 C7_$1 C6 C8 C7 C9 C8_$1 C9 C8
FLAT C9 C8 C8_$1 C7 C7_$1 C6

L.S. 50
PLAN  12
SIZE 1 0.4 0.7
TEMP 19.85
CONF
FREE O5 N2A
FREE O5 H2Aa
FREE O5 H2Ab
FREE O5 O2A
FREE O1A H2Aa
FREE O2A H1Ab
FREE O2A H2Ab
FREE N1A O2A
list 4
MORE -1
BOND $H
fmap 2 53
acta
OMIT -2 50
OMIT 2 1 -1
OMIT 0 2 -2
OMIT 0 6 -6
OMIT 0 0 -2
OMIT 0 6 6
OMIT 2 1 3
OMIT -2 1 1
OMIT 0 2 2
REM <olex2.extras>
REM <HklSrc "%.\\PFC-76-NH2-H2O.hkl">
REM </olex2.extras>

WGHT    0.250000  250.000000
SWAT    0.386659    0.7065
FVAR       0.25849
O4    4    0.616529    0.752742    0.349099    11.00000    0.15370    0.10797 =
         0.12561    0.00066   -0.04382   -0.00274
AFIX   3
H4    2    0.566909    0.763432    0.303939    11.00000   -1.50000
AFIX   0
O3    4    0.537635    0.680760    0.288346    11.00000    0.10851    0.10863 =
         0.11223   -0.00052   -0.01594   -0.00205
O1    4    0.538028    0.298303    0.289435    11.00000    0.13420    0.11481 =
         0.13288    0.00065   -0.04810   -0.00351
O2    4    0.600968    0.226393    0.356495    11.00000    0.15541    0.11401 =
         0.13826   -0.00023   -0.05773   -0.00311
AFIX   3
H2    2    0.554628    0.215233    0.310865    11.00000   -1.50000
AFIX   0
C5    1    0.750000    0.378419    0.500000    10.50000    0.11233    0.11121 =
         0.12602    0.00000   -0.03929    0.00000
C14   1    0.750000    0.703493    0.500000    10.50000    0.08628    0.10728 =
         0.10786    0.00000   -0.00662    0.00000
AFIX  43
H14   2    0.750000    0.738420    0.500000    10.50000   -1.20000
AFIX   0
C1    1    0.606248    0.279391    0.346902    11.00000    0.13792    0.11344 =
         0.13194   -0.00101   -0.04886   -0.00150
C2    1    0.680758    0.299952    0.427020    11.00000    0.07850    0.11207 =
         0.11842   -0.00034   -0.02068   -0.00076
C9    1    0.750000    0.543298    0.500000    10.50000    0.14107    0.10920 =
         0.12552    0.00000   -0.03213    0.00000
C4    1    0.680086    0.353335    0.427119    11.00000    0.08204    0.11205 =
         0.11893   -0.00024   -0.02441   -0.00079
AFIX  43
H4A   2    0.633264    0.371062    0.378825    11.00000   -1.20000
AFIX   0
C3    1    0.750000    0.274821    0.500000    10.50000    0.09052    0.11291 =
         0.12129    0.00000   -0.02643    0.00000
AFIX  43
H3    2    0.750000    0.239893    0.500000    10.50000   -1.20000
AFIX   0
C8    1    0.794044    0.516567    0.419559    11.00000    0.10286    0.11056 =
         0.12275   -0.00094   -0.04286   -0.00057
PART 1
AFIX  43
H8    2    0.820827    0.534081    0.367395    10.50000   -1.20000
AFIX   0
PART 0
C13   1    0.610878    0.703190    0.355466    11.00000    0.12431    0.10791 =
         0.11754   -0.00067   -0.02554   -0.00043
C12   1    0.685292    0.677750    0.426738    11.00000    0.10047    0.10801 =
         0.11068   -0.00107   -0.01270    0.00069
C7    1    0.796560    0.462523    0.420013    11.00000    0.09314    0.11056 =
         0.12349   -0.00099   -0.04435   -0.00060
PART 2
AFIX  43
H7    2    0.828278    0.444974    0.368598    10.50000   -1.20000
AFIX   0
PART 0
C11   1    0.683433    0.625664    0.427235    11.00000    0.14914    0.10793 =
         0.12369   -0.00090   -0.03686   -0.00005
AFIX  43
H11   2    0.637344    0.608125    0.378545    11.00000   -1.20000
AFIX   0
C6    1    0.750000    0.435847    0.500000    10.50000    0.10989    0.11141 =
         0.12595    0.00000   -0.03885    0.00000
C10   1    0.750000    0.600030    0.500000    10.50000    0.14170    0.10906 =
         0.12266    0.00000   -0.03340    0.00000
PART 2
N2A   3    0.856930    0.534972    0.333134    10.50000    0.14522    0.11269 =
         0.12801   -0.00104   -0.02851   -0.00282
AFIX  93
H2AA  2    0.872773    0.566627    0.324940    10.50000   -1.20000
H2AB  2    0.878142    0.514163    0.290406    10.50000   -1.20000
AFIX   0
PART 1
N1A   3    0.854001    0.441401    0.333208    10.50000    0.16576    0.11292 =
         0.13246   -0.00191   -0.01984   -0.00106
AFIX  93
H1AA  2    0.862584    0.409409    0.326577    10.50000   -1.20000
H1AB  2    0.878847    0.461101    0.289324    10.50000   -1.20000
AFIX   0

PART 0
O5    4    1.054520    0.488975    0.252271    10.30000    0.40285    0.40337 =
         0.40018   -0.00108    0.00301   -0.00029

PART 2
O2A   4    0.860537    0.480835    0.231701    10.25000    0.23185    0.23416 =
         0.23190    0.00087    0.00224    0.00305

PART 0
O6    4    0.840700    0.686604    0.731859    10.33333    0.17547    0.17595 =
         0.17541    0.00181    0.00192   -0.00091

PART 1
O1A   4    0.882780    0.541564    0.217153    10.25000    0.25754    0.25902 =
         0.25538   -0.00098   -0.00059   -0.00182
HKLF 4

REM  2_a.res in I2/a
REM R1 =  0.1807 for     242 Fo > 4sig(Fo)  and  0.2535 for all     380 data
REM    195 parameters refined using    265 restraints

END

WGHT      0.2000      0.0000

REM Highest difference peak  0.378,  deepest hole -0.475,  1-sigma level  0.117
Q1    1   0.9281  0.6182  0.0815  11.00000  0.05    0.38
Q2    1   0.9033  0.4571  0.1047  11.00000  0.05    0.35
Q3    1   0.6829  0.5041  0.0472  11.00000  0.05    0.31
Q4    1   0.7500  0.2223  0.5000  10.50000  0.05    0.31
Q5    1   0.5042  0.7620  0.3821  11.00000  0.05    0.30
Q6    1   0.7607  0.7617  0.3276  11.00000  0.05    0.29
Q7    1   0.7629  0.2928  0.2875  11.00000  0.05    0.28
Q8    1   0.7468  0.2855  0.2918  11.00000  0.05    0.25
Q9    1   0.8198  0.8399  0.4670  11.00000  0.05    0.25
Q10   1   0.5582  0.2830  0.3623  11.00000  0.05    0.25
Q11   1   1.1055  0.6003  0.0545  11.00000  0.05    0.25
Q12   1   0.7500  0.8272  0.5000  10.50000  0.05    0.25
;
_shelx_res_checksum                87057
_shelx_hkl_file
;
   0   2   0 2129.14   29.50
   0   4   0 1940.84   10.07
   0   4   0    0.12   10.04
   0   6   0   30.53    0.59
   0   6   0   27.42    0.64
   0   8   0   73.20    1.14
   0   8   0   71.31    1.21
   0  10   0   64.76    1.18
   0  10   0   67.52    1.11
   0  12   0  625.49    8.99
   0  12   0  647.45    8.96
   0  14   0   64.80    1.20
   0  14   0   59.86    1.09
   0  16   0   21.08    0.91
   0  16   0   18.92    0.79
   0  18   0   16.57    0.93
   0  18   0   16.04    0.91
   0  20   0   -0.29    0.89
   0  22   0    2.61    0.99
   0  24   0    9.28    1.07
   0  26   0   -0.47    1.02
   0  25  -1   13.37    1.10
   0  23  -1    0.58    0.98
   0  21  -1    0.11    0.87
   0  21  -1    0.22    0.93
   0  19  -1    0.23    0.87
   0  19  -1    0.25    0.72
   0  17  -1   10.06    0.66
   0  17  -1   11.06    0.85
   0  15  -1   31.20    0.81
   0  15  -1   31.69    0.92
   0  13  -1  361.24    5.20
   0  13  -1  360.44    5.15
   0  11  -1   24.93    0.65
   0   9  -1    0.77    0.33
   0   9  -1    0.87    0.44
   0   7  -1   -1.24    1.46
   0   7  -1   12.42    0.37
   0   5  -1  586.02    8.15
   0  -1   1   -0.01    0.24
   0   1   1 1875.47   25.13
   0   1   1 1726.70   25.13
   0   3   1  690.19    9.60
   0   5   1  261.29   11.75
   0   5   1   25.91   12.22
   0   7   1    2.21    4.95
   0   7   1   22.32    0.66
   0   9   1    0.71    0.48
   0   9   1    0.49    0.61
   0  11   1    9.93    0.72
   0  11   1   11.44    0.57
   0  13   1  341.60    4.74
   0  13   1  312.64    4.76
   0  15   1   46.25    1.06
   0  15   1   33.45    1.03
   0  17   1    9.78    0.87
   0  19   1    0.91    0.87
   0  21   1    0.87    0.96
   0  23   1    0.91    0.99
   0  25   1   12.66    1.14
   0  26  -2    4.74    1.01
   0  24  -2    0.27    0.98
   0  22  -2   -0.10    1.01
   0  22  -2   -0.20    0.90
   0  20  -2    2.33    2.51
   0  20  -2    0.96    0.84
   0  20  -2    0.16    0.71
   0  18  -2    1.05    0.62
   0  18  -2    1.79    0.86
   0  16  -2    7.68    0.60
   0  16  -2    8.72    0.84
   0  14  -2    6.10    0.56
   0  14  -2    6.52    0.68
   0  12  -2   68.80    1.17
   0  12  -2   69.68    1.05
   0  10  -2    1.51    1.81
   0  10  -2   49.66    0.83
   0   8  -2  215.17    3.05
   0  -2   2   -1.84    2.25
   0   0   2    0.26    1.65
   0   0   2   -1.07    2.74
   0   4   2  628.06    8.77
   0   6   2    8.40    0.57
   0   8   2  294.38    4.21
   0  10   2   -9.59    6.20
   0  10   2   37.12    0.89
   0  12   2   57.92    1.18
   0  14   2    5.68    0.80
   0 -14  -2    0.27    3.11
   0  16   2    5.31    0.84
   0  18   2    0.98    0.87
   0  20   2    0.80    0.91
   0  22   2    0.67    1.00
   0  24   2    1.15    1.08
   0  26   2    3.08    1.14
   0  25  -3   -0.22    0.97
   0  23  -3   -1.19    2.89
   0  23  -3    0.99    1.00
   0  23  -3    2.18    0.88
   0  21  -3    1.09    0.73
   0  21  -3    0.16    0.92
   0  19  -3    1.62    0.80
   0  19  -3    1.81    0.62
   0  17  -3   22.59    0.92
   0  17  -3   21.85    0.73
   0  15  -3   16.10    2.17
   0  15  -3   38.50    0.84
   0  13  -3   75.92    1.21
   0  13  -3   64.42    1.08
   0  11  -3  110.70    1.66
   0  11  -3  301.08    6.88
   0   9  -3  117.50    1.71
   0  -3   3   35.81    3.79
   0  -1   3   19.17    3.57
   0  -1   3  242.74    3.03
   0   1   3  255.07    3.65
   0   5   3  311.30    4.44
   0   7   3    7.10    0.65
   0   7   3   -6.26    3.82
   0   9   3  134.54    2.08
   0  11   3  143.58    2.23
   0  13   3   76.48    1.40
   0  13   3  -12.13    7.10
   0  15   3   38.17    1.07
   0  17   3   17.33    0.98
   0  19   3    1.44    0.94
   0  21   3    0.51    1.04
   0  23   3    2.64    1.13
   0  25   3    0.55    1.13
   0  24  -4   -1.01    3.03
   0  24  -4   -0.45    0.99
   0  22  -4   -0.26    0.93
   0  22  -4    0.11    2.82
   0  22  -4    0.29    0.70
   0  20  -4    2.06    0.94
   0  20  -4    0.82    0.63
   0  18  -4    0.05    0.59
   0  18  -4   -0.11    0.76
   0  16  -4    3.56    0.57
   0  16  -4   -3.47    2.16
   0  14  -4    2.72    0.37
   0  14  -4    2.71    0.68
   0  12  -4    3.57    0.36
   0  12  -4    4.84    5.06
   0  10  -4  118.14    1.74
   0  -2   4    0.88    3.32
   0  -2   4  183.46    2.41
   0   0   4   68.38    1.14
   0   0   4    1.51    2.45
   0   2   4    0.70    4.72
   0   6   4  111.06    1.80
   0   8   4  382.14    4.98
   0   8   4   -8.32    6.51
   0  10   4  124.89    2.03
   0  12   4    7.57    0.85
   0  14   4    2.53    0.87
   0  16   4    1.72    0.90
   0  18   4    0.35    0.97
   0  20   4    0.65    1.09
   0  22   4   -0.86    1.16
   0  24   4    2.10    1.19
   0  25  -5    0.17    0.98
   0  25  -5    1.27    3.05
   0  23  -5    2.61    3.06
   0  23  -5    0.69    0.94
   0  21  -5   -0.16    0.64
   0  21  -5    0.26    0.96
   0  19  -5    6.44    0.85
   0  19  -5    6.52    0.66
   0  17  -5    0.01    2.26
   0  17  -5    1.80    0.58
   0  15  -5   -0.69    2.14
   0  15  -5    0.95    0.36
   0  15  -5    0.78    0.70
   0  13  -5   11.77    0.42
   0  11  -5    7.18    0.38
   0  -3   5  180.53    2.83
   0  -3   5  204.06    2.75
   0  -1   5    5.30    0.75
   0  -1   5    4.25    0.63
   0   1   5    3.16    3.42
   0   7   5  729.53    9.03
   0   7   5   -4.75   10.20
   0   9   5    0.81    0.87
   0  11   5    6.01    0.90
   0  13   5   11.87    0.97
   0  15   5    0.68    0.94
   0  17   5    1.58    1.03
   0  19   5    8.99    1.20
   0  21   5    1.03    1.20
   0  23   5   -1.19    1.24
   0  25   5    1.77    1.27
   0  24  -6    5.03    3.14
   0  24  -6    0.39    0.93
   0  22  -6    0.15    0.96
   0  20  -6    2.26    0.64
   0  20  -6    1.73    0.88
   0  18  -6    1.78    2.51
   0  18  -6    9.91    0.69
   0  16  -6    1.99    0.73
   0  16  -6    3.35    2.30
   0  16  -6    2.40    0.39
   0  14  -6   -1.39    5.29
   0  14  -6    2.75    0.38
   0  12  -6    0.04    0.35
   0  10  -6   -0.23    4.45
   0  -6   6    5.12    4.53
   0  -4   6  334.86    4.93
   0  -4   6  346.16    5.03
   0  -2   6  273.92    4.15
   0  -2   6  292.22    4.14
   0   0   6   19.00    0.64
   0   0   6   -5.44    4.85
   0   0   6   30.71    0.88
   0   0   6    4.71    1.51
   0   2   6    0.02    4.91
   0   2   6    2.13    5.56
   0   4   6   -6.14    6.06
   0   6   6    6.93    5.35
   0   6   6    4.02    6.81
   0  10   6   23.18    1.06
   0  12   6    0.23    0.95
   0  14   6    2.72    1.03
   0  16   6    4.11    1.11
   0  18   6   16.26    1.34
   0  20   6    1.52    1.35
   0  22   6   -0.55    1.31
   0  24   6    2.27    1.34
   0  23  -7    0.77    3.04
   0  23  -7    2.31    0.92
   0  21  -7    2.65    0.98
   0  19  -7    0.38    2.78
   0  19  -7   23.35    0.86
   0  17  -7    0.02    0.61
   0  17  -7    0.73    2.55
   0  15  -7    1.44    5.85
   0  13  -7    8.01    0.42
   0  -7   7   93.78    1.80
   0  -5   7  501.33    7.25
   0  -5   7  500.34    7.19
   0  -3   7  267.38    4.01
   0  -3   7  290.51    3.98
   0  -1   7   57.98    1.16
   0  -1   7   31.24    2.31
   0   1   7   22.35    6.22
   0   1   7    8.62    4.05
   0   3   7   -6.12    5.53
   0   3   7   -2.46    6.30
   0   5   7    9.92    6.59
   0   7   7    4.52    6.83
   0   9   7   -4.67    7.02
   0  11   7   15.93    1.13
   0  13   7   -1.94    7.83
   0  13   7    9.41    1.13
   0  15   7    0.69    8.51
   0  15   7    1.44    1.14
   0  17   7    0.14    1.24
   0  19   7   30.20    1.71
   0  21   7    5.91    1.41
   0  23   7    5.79    1.40
   0  22  -8    1.35    0.96
   0  18  -8    1.31    2.81
   0  16  -8    3.29    1.71
   0 -10   8    0.41    1.23
   0  10  -8   -2.09    5.44
   0  -8   8   12.04    1.15
   0  -8   8   12.81    2.21
   0  -6   8  250.90    3.90
   0  -6   8  277.46    3.88
   0  -4   8   31.34    1.02
   0  -4   8   32.83    1.18
   0  -2   8    5.12    2.08
   0  -2   8    5.08    0.57
   0  -2   8    1.89    5.85
   0  -2   8    8.29    0.88
   0   0   8    4.13    4.22
   0   0   8   -2.94    5.78
   0   0   8    3.80    0.84
   0   0   8    3.35    6.24
   0   2   8    2.47    6.36
   0   2   8    7.66    1.38
   0   2   8   -4.82    3.31
   0   2   8   -5.99    5.76
   0   4   8    9.35    6.70
   0   6   8   39.00    6.98
   0   8   8   -2.03    7.06
   0  10   8   -3.18    7.41
   0  12   8   -1.00    1.16
   0  14   8   13.91    8.68
   0  14   8    0.94    1.22
   0  16   8    3.11    1.31
   0  16   8    8.35    9.58
   0  18   8   11.73    1.51
   0  20   8   -0.18    1.39
   0  22   8    0.07    1.41
   0  21  -9    0.24    0.84
   0  21  -9    3.70    2.98
   0 -15   9    0.64    2.03
   0 -13   9   -0.75    1.59
   0 -11   9    4.86    1.31
   0 -11   9   -3.02   13.71
   0  -9   9    1.75    1.22
   0  -9   9   -0.55    1.88
   0  -7   9   30.99    1.16
   0  -7   9   27.38    1.31
   0  -5   9   -0.25    0.80
   0  -5   9    1.13    0.91
   0  -3   9   15.11    0.98
   0  -3   9    9.66    0.63
   0  -1   9    0.26    0.86
   0  -1   9    6.26    4.57
   0   1   9    1.25    1.23
   0   1   9    0.98    3.48
   0   3   9    2.84    6.77
   0   7   9   24.46    7.67
   0   9   9  -13.31    7.99
   0  13   9    3.38    8.96
   0  15   9   -0.47    1.73
   0  17   9    1.95    1.64
   0  17   9    6.29   10.26
   0  19   9    0.15    1.64
   0  21   9    3.75    1.83
   0  18 -10    0.56    2.95
   0 -18  10   -0.31    1.74
   0 -18  10   -0.01    4.76
   0 -16  10    7.32    4.23
   0 -16  10    0.92    1.59
   0 -16  10   13.33   18.78
   0 -14  10   -0.51    1.55
   0 -14  10    6.52    3.22
   0 -12  10    0.19    1.30
   0 -12  10   -8.59    9.53
   0 -12  10   -3.00    2.23
   0 -10  10   16.26    1.49
   0 -10  10   19.70    1.20
   0  -8  10   31.51    1.15
   0  -8  10   33.04    1.47
   0  -6  10   21.72    1.09
   0  -6  10   11.73    0.69
   0  -4  10   58.59    1.35
   0  -4  10   36.76    0.98
   0  -2  10   17.90    5.29
   0  -2  10   37.29    1.19
   0   0  10    3.71    1.30
   0   0  10    9.65    3.88
   0   2  10    4.73    4.14
   0   4  10    1.73    7.31
   0   6  10   -1.52    7.70
   0   8  10   -3.88    7.97
   0  10  10    5.26    8.66
   0  14  10    6.59    9.73
   0  16  10   -8.37   10.27
   0  16  10    3.04    5.28
   0  18  10   -0.90    5.12
   0 -17  11   -0.82    1.20
   0 -17  11   -2.51    1.92
   0 -15  11    2.16    1.79
   0 -15  11    8.28    6.37
   0 -15  11    1.43    1.17
   0 -13  11    3.72    5.10
   0 -13  11   -1.27    1.67
   0 -13  11    0.01    1.07
   0 -11  11    7.38    1.07
   0 -11  11    3.59    1.11
   0  -9  11    3.72    1.06
   0  -9  11    1.26    0.69
   0  -7  11   -0.21    0.67
   0  -7  11   -0.07    1.01
   0  -7  11    0.33    2.67
   0  -5  11    0.52    0.88
   0  -3  11   -1.76    5.07
   0  -3  11    3.88    1.06
   0  -3  11    1.26    7.46
   0  -1  11   22.21    1.50
   0  -1  11    4.19    4.06
   0   1  11   33.69    2.14
   0   1  11    8.98    4.33
   0   3  11    3.64    7.89
   0   5  11  -12.98    8.34
   0   7  11    1.67    8.31
   0   9  11    1.79    8.88
   0  11  11   -8.23    9.45
   0  13  11   -2.11    9.91
   0  15  11   -0.11   10.19
   0  17  11    4.70   10.65
   0 -14  12    0.05    1.05
   0 -14  12    0.99    0.74
   0 -14  12   -0.50    4.60
   0 -12  12    3.29    1.10
   0 -12  12    0.77    0.72
   0 -10  12    1.23    0.71
   0 -10  12    2.31    2.89
   0 -10  12    2.99    1.09
   0  -8  12    4.76    1.10
   0  -8  12    4.60    0.86
   0  -6  12   -0.15    1.04
   0  -6  12  -12.13    6.27
   0  -4  12    1.35    1.13
   0  -4  12   -4.72    8.27
   0  -2  12    2.94    7.96
   0  -2  12    6.04    1.71
   0  -2  12    0.13    4.38
   0   0  12   -1.96    8.08
   0   0  12   -0.21    5.01
   0   2  12    4.46    8.37
   0   4  12   -1.04    8.93
   0   6  12   10.27    9.24
   0   8  12   -9.38    9.35
   0  12  12   -8.63   10.09
   0 -13  13    1.62    0.85
   0 -13  13    0.76    2.42
   0 -11  13   -1.18    0.95
   0  -9  13    1.10    6.26
   0  -9  13    0.01    1.06
   0  -7  13    1.78    1.14
   0  -7  13    4.24    8.43
   0  -7  13    1.90    5.80
   0  -5  13   14.57    1.45
   0  -5  13  -10.31    5.44
   0  -3  13    1.36    8.49
   0  -3  13   12.93    1.93
   0  -3  13    2.77    5.05
   0  -1  13   20.11    5.44
   0  -1  13   -3.11    8.70
   0   1  13    6.96    8.78
   0   3  13    0.18    9.66
   0   5  13    4.92   10.21
   0   7  13  -13.53    9.61
   0  -8  14   -2.67    8.76
   0  -8  14   -0.67    5.41
   0  -8  14    0.01    1.48
   0  -6  14    4.49    4.74
   0  -6  14   -0.08    1.74
   0  -4  14    6.71    4.90
   0  -2  14   -0.68    8.69
   0   2  14    5.14    9.19
   0   4  14   -2.01    9.65
   0   6  14    5.03    9.56
   1   7  14    7.66    9.96
   1   5  14    1.83   10.09
   1   3  14  -15.08   10.17
   1   1  14  -15.15    9.65
   1  -1  14    5.06    9.42
   1  -5  14   -0.76    4.79
   1  -7  14   -0.56    9.69
   1  12  13   -2.96   10.38
   1  10  13    2.42   10.04
   1   8  13    6.28   10.02
   1   6  13   18.22   10.19
   1   2  13   -8.67    9.60
   1  -2  13    1.02    9.13
   1  -4  13    0.19    9.14
   1  -4  13   -4.97    4.63
   1  -6  13    2.68    4.48
   1  -8  13    0.24    5.06
   1  -8  13    0.69    1.48
   1 -10  13    1.69    1.22
   1 -10  13    0.36    1.25
   1 -12  13    8.11    1.28
   1 -12  13    9.46    5.72
   1  15  12   -7.76   10.59
   1  11  12    4.71   10.12
   1   9  12  -11.12    9.84
   1   7  12   13.75    9.75
   1   3  12   -8.16    9.44
   1   1  12   -9.35    8.98
   1  -3  12   -0.89    8.74
   1  -5  12   -1.14    4.98
   1  -5  12    1.85    1.55
   1  -7  12    0.30    5.28
   1  -7  12    1.19    1.21
   1  -7  12    0.11    1.12
   1  -9  12    0.33    1.19
   1  -9  12    0.56    0.97
   1  -9  12   -3.06    5.84
   1 -11  12    1.74    1.22
   1 -11  12    1.15    1.97
   1 -11  12    0.02    0.89
   1 -13  12   -1.37    2.30
   1 -13  12    6.09    0.84
   1 -15  12    0.12    2.66
   1 -15  12    6.72    1.24
   1  10  11    9.36    9.53
   1   8  11    0.86    9.10
   1   6  11   12.11    9.01
   1   4  11    0.84    7.44
   1   4  11  -12.53    8.63
   1   2  11    3.19    8.14
   1   2  11    4.12    7.19
   1   0  11    5.94    4.28
   1   0  11    3.76    8.23
   1   0  11   -2.63    7.15
   1  -2  11    2.67    6.93
   1  -2  11   -2.81    3.98
   1  -4  11    0.34    1.14
   1  -4  11   -2.45    6.88
   1  -4  11    1.90    1.21
   1  -6  11    2.05    1.16
   1  -6  11    0.49    0.92
   1  -6  11    3.55    5.23
   1  -8  11    2.39    0.88
   1  -8  11    0.69    1.89
   1  -8  11    4.12    1.14
   1 -10  11    2.45    1.22
   1 -10  11    1.03    0.71
   1 -12  11    3.86    1.47
   1 -12  11    1.51    0.61
   1 -14  11   -0.62    4.22
   1 -14  11    1.29    1.65
   1 -14  11    0.44    0.59
   1 -16  11   -2.14    1.85
   1 -16  11    3.93    4.16
   1  15  10    9.61    2.58
   1  13  10   65.75    3.73
   1  11  10   -3.30    4.68
   1  11  10    9.41    9.07
   1   9  10   -3.27    8.70
   1   7  10   -1.50    8.24
   1   7  10   -6.82    7.06
   1   5  10   -1.92    7.84
   1   3  10   -1.20    7.61
   1   1  10   -6.29    7.67
   1  -1  10   -0.23    1.66
   1  -1  10   -1.42    3.68
   1  -3  10   -0.53    1.01
   1  -3  10   -0.52    1.05
   1  -5  10    0.43    0.83
   1  -5  10    0.10    1.06
   1  -7  10    0.61    0.65
   1  -7  10    0.11    1.98
   1  -7  10   -1.13    1.11
   1  -7  10    2.05    6.15
   1  -9  10    5.26    1.38
   1  -9  10    1.62    0.54
   1 -11  10    3.52    0.66
   1 -11  10   -2.12    3.92
   1 -13  10   10.48    2.02
   1 -13  10    5.07    1.24
   1 -15  10    2.73    5.46
   1 -15  10    3.22    1.36
   1 -15  10    3.62    2.39
  -1  17 -10    0.49    6.97
   1 -17  10   10.79    2.78
  -1  17 -10    3.03    2.80
   1 -19  10    6.34    2.89
  -1  19 -10    1.90    2.86
   1  12   9    2.84    1.31
   1  10   9    4.64    6.51
   1  10   9   27.80    1.70
   1   8   9    5.63    7.89
   1   8   9   98.55    3.65
   1   6   9   -1.18    7.39
   1   4   9    2.42    7.17
   1   2   9    4.84    7.23
   1  -2   9   -0.64    0.97
   1  -2   9    0.84    4.30
   1  -2   9    0.77    1.00
   1  -4   9   11.19    1.01
   1  -4   9    8.30    0.81
   1  -6   9    7.38    1.18
   1  -6   9    2.86    0.52
   1  -8   9   -2.99    5.53
   1  -8   9   -5.67    3.56
   1 -10   9   25.84    1.76
   1 -10   9   12.85    1.17
   1 -12   9   -0.43    2.27
   1 -12   9   -5.19    7.03
   1 -12   9    1.45    1.38
   1 -14   9   -2.31   11.08
   1 -14   9   -0.72    2.01
   1 -16   9   10.53    2.86
   1 -16   9   48.52   14.77
  -1  18  -9    5.30    2.08
   1 -18   9   -5.10    3.35
  -1  20  -9   14.69    2.90
   1 -20   9  -21.19   17.52
   1  21   8   19.81    1.53
   1  11   8    1.25    6.09
   1  11   8    4.93    1.10
   1   9   8   -1.27    1.05
   1   7   8   52.89    1.58
   1   5   8   -2.65    2.98
  -1  -5  -8    1.29    6.55
   1   3   8   -1.70    5.76
   1   1   8   -2.15    3.31
   1  -1   8    0.16    0.90
   1  -1   8    0.21    0.94
   1  -3   8    4.70    0.72
   1  -3   8    7.55    0.95
   1  -5   8    1.20    1.16
   1  -5   8   -5.35    3.21
   1  -5   8   -0.30    0.45
  -1   5  -8    1.11    6.09
   1  -7   8   46.28    1.47
   1  -7   8   32.78    1.12
   1  -9   8    0.19    1.10
   1  -9   8   -2.08    5.58
   1 -11   8   14.83    8.35
   1 -11   8    0.02    1.99
  -1  17  -8   84.45    8.70
  -1  17  -8    1.41    2.54
  -1  19  -8   14.37    0.83
  -1  21  -8   15.42    0.81
   1  22   7    0.53    1.35
   1  20   7   19.11    1.45
   1  18   7  107.93   12.26
   1  16   7  -16.89    9.10
   1  12   7   -3.71    5.74
  -1 -12  -7    3.93    6.17
   1  10   7   11.85    1.01
   1  10   7   -3.55    5.56
   1   8   7    2.03    0.94
   1   6   7  176.72    2.81
   1   4   7    5.30    1.73
   1   2   7   -2.78    5.54
   1   2   7    6.09    3.33
   1   0   7   -0.73    1.13
  -1   0  -7    2.00    6.30
   1   0   7   -0.29    0.91
   1   0   7   -2.18    3.48
   1   0   7   -2.69    5.40
   1  -2   7    1.23    0.69
   1  -2   7    5.49    0.93
   1  -4   7   -0.83    5.05
   1  -4   7    1.80    0.44
   1  -6   7   96.18    1.77
   1  -6   7  139.42    2.10
   1  -8   7   -8.18    5.67
   1  -8   7    1.45    1.30
   1 -10   7   -3.85    4.44
  -1  16  -7    9.78    2.44
  -1  18  -7   -0.10    3.24
  -1  18  -7  280.43    3.14
  -1  20  -7   20.94    0.91
  -1  22  -7    1.70    2.78
  -1  22  -7   -0.21    0.71
   1  23   6   80.05    2.02
   1  21   6  175.25    3.10
   1  19   6  761.40   11.01
   1  17   6   77.06    9.64
   1  17   6    9.34    1.17
   1  13   6    0.83    5.11
   1  13   6    0.14    7.33
  -1 -11  -6    5.32    5.33
   1  11   6   -2.02    5.22
   1  11   6   -7.33    7.20
   1   9   6   -3.18    5.05
   1   9   6   14.87    0.95
  -1  -7  -6    3.27    6.09
   1   7   6    2.53    5.17
   1   5   6  132.00    2.18
   1   3   6   35.17    1.17
   1   1   6    3.19    1.30
   1   1   6    0.77    2.78
   1   1   6    2.04    0.80
  -1   1  -6    1.01    5.88
   1  -1   6    4.46    3.73
   1  -1   6    0.00    0.83
   1  -1   6   -0.28    0.68
   1  -3   6   13.09    0.47
   1  -3   6   -3.19    2.75
   1  -5   6    7.84    4.81
   1  -5   6   70.17    1.31
  -1   7  -6    1.16    5.24
   1  -7   6   -0.07    4.41
   1 -11   6    0.36    3.94
  -1  15  -6    2.11    2.12
  -1  17  -6   -0.48    2.28
  -1  17  -6   13.86    2.11
  -1  19  -6  647.74    9.25
  -1  19  -6  649.78    9.29
  -1  21  -6  151.18    2.51
  -1  23  -6   45.69    1.20
   1  24   5   14.68    1.38
   1  22   5   17.40    1.38
   1  20   5   15.96    1.36
   1  18   5  323.70    4.91
   1  16   5   65.91    1.51
   1  16   5   18.14    8.28
   1  12   5   -0.25    4.65
   1  10   5    2.85    4.87
   1   8   5  -10.17    5.09
   1   8   5   -6.90    6.63
  -1  -6  -5    1.05    7.43
   1   6   5   24.60    8.13
   1   4   5   80.77    1.44
   1   2   5   16.31    0.78
   1   2   5   17.00    0.83
   1   0   5    0.42    0.72
   1   0   5   -0.18    0.80
   1   0   5    1.05    3.00
   1  -2   5    3.44    0.38
   1  -2   5    6.85    0.84
   1  -4   5   40.61    0.91
   1  -4   5   -0.30    2.97
  -1   6  -5   -0.59    5.00
  -1  10  -5    5.22    0.25
  -1  14  -5   -0.76    1.99
  -1  16  -5   98.14    3.75
  -1  16  -5   -1.06    2.12
  -1  18  -5  281.76    4.10
  -1  18  -5  269.40    4.13
  -1  20  -5   12.76    0.83
  -1  20  -5   11.06    0.92
  -1  22  -5   18.71    0.91
  -1  24  -5    7.42    0.80
   1  25   4   -0.51    1.22
   1  23   4   10.92    1.22
   1  21   4    1.30    1.17
   1  19   4   43.78    1.35
   1  17   4   10.08    0.98
   1  15   4   11.32    7.50
   1  15   4    0.63    0.87
   1  13   4    0.33    6.86
  -1  -9  -4   -0.38    4.01
   1   9   4   -7.10    4.66
   1   5   4   34.02    0.85
   1   3   4    7.88    5.09
   1   3   4   11.14    0.66
   1   1   4    0.20    0.60
   1  -1   4    0.91    0.49
   1  -1   4    1.66    0.71
   1  -1   4    2.88    1.14
   1  -3   4    0.25    0.36
   1  -3   4   -2.67    2.32
  -1   5  -4    0.73    4.57
  -1   9  -4    9.20    0.26
  -1  15  -4   -0.06    0.61
  -1  15  -4    3.13    2.97
  -1  17  -4    8.50    0.79
  -1  17  -4    8.94    0.73
  -1  19  -4   34.59    1.05
  -1  19  -4   34.04    0.97
  -1  21  -4    0.20    0.74
  -1  21  -4    1.29    2.62
  -1  21  -4    0.32    0.83
  -1  23  -4    6.97    0.82
  -1  25  -4    0.12    0.83
   1  24   3    5.06    1.17
   1  22   3   11.85    1.16
   1  20   3   14.05    1.07
   1  18   3    0.17    0.93
   1  16   3    4.88    0.89
   1  14   3   23.83    0.95
   1  14   3   -3.31    7.09
  -1 -10  -3   -0.87    4.46
   1  10   3    2.66    4.06
   1   8   3  -11.15    5.85
  -1  -6  -3    4.33    4.14
   1   4   3   23.06    0.66
   1   2   3   31.55    0.72
   1   0   3    0.71    0.51
   1   0   3    1.32    0.70
   1  -2   3    0.13    0.34
   1  -2   3   -2.14    1.89
  -1   6  -3   25.43    0.41
   1  -8   3   -0.27    0.28
  -1  10  -3  135.80    2.00
  -1  12  -3   14.90    1.97
  -1  14  -3   24.37    0.79
  -1  14  -3   28.08    2.04
  -1  16  -3    3.21    0.64
  -1  16  -3    3.11    0.67
  -1  18  -3    0.35    0.72
  -1  18  -3    0.57    0.68
  -1  20  -3   11.00    0.90
  -1  20  -3   10.07    0.81
  -1  22  -3   10.62    0.88
  -1  22  -3    7.81    0.83
  -1  24  -3    3.16    0.87
   1  25   2    0.37    1.11
   1  23   2   36.86    1.32
   1  21   2   12.44    1.10
   1  19   2   40.63    1.23
   1  17   2   80.54    1.60
   1  15   2  282.27    4.19
   1  13   2  -14.10    6.72
   1  13   2   60.19    1.23
   1  11   2    4.25    5.37
   1  11   2   -0.77    7.60
   1   9   2    4.55    5.58
   1   7   2    0.82    4.94
   1   3   2    2.66    4.37
   1   3   2    0.28    0.33
   1   1   2   13.05    0.42
   1   1   2   -1.70    3.92
   1  -1   2    1.49    0.34
   1  -1   2    1.42    0.67
  -1   9  -2   45.83    0.47
   1  -9   2   -0.07    0.28
  -1  11  -2  273.16    3.00
  -1  11  -2  213.39    7.78
  -1  13  -2   51.34    1.41
  -1  13  -2   46.92    0.94
  -1  15  -2  299.06    4.37
  -1  15  -2  297.98    4.35
  -1  17  -2   87.46    1.47
  -1  17  -2   74.63    1.47
  -1  19  -2   35.04    1.01
  -1  19  -2   40.05    1.01
  -1  21  -2    9.99    0.83
  -1  21  -2    9.44    0.87
  -1  23  -2   25.18    1.03
  -1  23  -2   19.93    1.06
  -1  25  -2    1.34    1.02
   1  26   1   15.13    1.18
   1  24   1    0.95    1.09
   1  22   1    1.59    1.03
   1  20   1    4.82    0.99
   1  18   1    3.25    0.92
   1  16   1   44.23    1.20
   1  14   1    8.92    0.79
   1  12   1   -3.29    2.93
   1  12   1   -1.09    3.40
   1  10   1  -12.37    6.06
   1  10   1  117.58    1.81
   1   6   1   -0.17    0.26
   1   6   1    3.23    0.35
   1   4   1   -0.17    3.69
   1   2   1   15.37    0.43
   1   2   1   22.49    0.47
   1   0   1    0.28    0.14
   1  -2   1    1.11    1.43
  -1   4  -1    4.52    0.42
  -1   6  -1    3.63    0.45
  -1   6  -1    6.42    0.46
  -1   8  -1   62.20    1.05
  -1  10  -1  104.91    1.61
  -1  12  -1  209.22    3.08
  -1  12  -1  213.34    3.14
  -1  14  -1    7.44    0.68
  -1  14  -1    8.86    0.67
  -1  16  -1   43.83    0.98
  -1  16  -1   45.89    1.04
  -1  18  -1    4.45    0.76
  -1  18  -1    3.65    0.72
  -1  20  -1    4.70    0.82
  -1  20  -1    4.20    0.76
  -1  22  -1    0.60    0.89
  -1  22  -1    0.19    0.86
  -1  24  -1    0.14    1.04
  -1  24  -1    0.23    0.88
   1  25   0   53.63    1.54
   1  23   0   10.88    1.11
   1  21   0    8.97    1.04
   1  19   0    2.97    0.95
   1  17   0   78.23    1.42
   1  17   0    0.26    2.39
   1  15   0  121.87    2.02
   1  13   0  807.58   11.38
   1  11   0   26.03    0.78
   1  11   0   24.19    0.60
  -1  -9   0    1.07    0.28
   1   9   0    1.66    0.38
  -1  -7   0   17.74    0.50
   1   7   0   17.28    0.46
  -1  -5   0   48.74    0.72
   1   5   0   37.10    0.73
  -1  -3   0   12.21    0.38
   1   3   0    0.52    1.33
  -1  -1   0    1.92    0.36
   1  -1   0    0.75    1.20
  -1   3   0   13.15    0.43
  -1   3   0    7.96    0.30
  -1   5   0   62.40    8.51
  -1   5   0   64.29    1.01
  -1   7   0    0.48    1.33
   1  -7   0    0.25    1.50
  -1   7   0   -1.60    6.95
  -1   9   0    1.78    0.54
  -1  11   0   -1.13    1.66
   1 -11   0   -0.55    1.30
  -1  13   0  675.94    9.22
  -1  13   0  634.18    9.17
  -1  15   0  123.08    2.06
  -1  15   0  136.33    2.09
  -1  17   0   84.62    1.52
  -1  17   0   79.98    1.50
  -1  19   0    2.73    0.78
  -1  19   0    3.32    0.74
  -1  21   0    6.84    0.92
  -1  21   0    6.49    0.87
  -1  23   0    6.57    0.96
  -1  25   0   36.06    1.25
   1  26  -1   -0.84    1.08
   1  24  -1   37.96    1.36
   1  22  -1   17.64    1.19
   1  20  -1    0.51    2.57
   1  20  -1    0.29    0.91
   1  18  -1   86.40    1.73
   1  16  -1  105.90    1.92
   1  14  -1   39.58    0.89
   1  14  -1   34.54    0.96
   1  12  -1  356.30    5.61
   1  12  -1  460.85    5.66
   1  10  -1   77.44    1.27
   1  10  -1   86.90    1.29
   1   8  -1   11.18    0.42
   1   8  -1   10.98    0.42
   1   6  -1    1.50    0.31
  -1  -4   1    6.51    6.81
  -1   0   1    1.28    0.77
  -1   2   1   24.46    0.53
  -1   2   1   34.79    0.68
   1  -2  -1    0.60    1.56
  -1   2   1   24.73    0.64
   1  -2  -1   -7.96    6.86
  -1   4   1   50.80    0.86
  -1   4   1   49.74    0.88
  -1   6   1    0.43    0.47
  -1   6   1    0.15    0.48
  -1   8   1   10.79    0.56
   1 -10  -1   -0.41    1.64
  -1  10   1   -0.47    0.76
  -1  12   1  343.83    4.93
  -1  14   1   27.54    0.85
  -1  16   1   92.17    1.59
  -1  16   1   85.39    1.58
  -1  18   1   74.02    1.45
  -1  18   1   76.19    1.51
  -1  20   1   -0.83    0.95
  -1  20   1    0.29    0.85
  -1  22   1   11.05    1.01
  -1  24   1   26.46    1.21
  -1  26   1    0.74    1.01
   1  25  -2   28.36    1.28
   1  23  -2    4.99    1.12
   1  21  -2    5.16    1.07
   1  21  -2   -1.70    2.77
   1  19  -2    4.40    0.97
   1  17  -2   32.72    1.09
   1  15  -2  168.79    2.28
   1  15  -2  133.94    2.21
   1  13  -2  230.25    3.38
   1  13  -2  238.59    3.38
   1  11  -2    1.24    0.39
   1  11  -2    0.89    0.43
   1   9  -2    1.18    1.12
   1   9  -2   13.30    0.38
   1   9  -2   12.27    0.45
  -1  -9   2    0.60    0.48
   1   7  -2    0.63    0.27
   1   5  -2    1.76    1.69
   1   5  -2   39.83    0.60
   1   3  -2  -11.85    8.27
  -1   1   2   20.22    1.63
  -1   1   2   20.25    0.47
  -1   1   2   19.49    0.62
  -1   3   2   52.22    0.88
  -1   3   2   47.44    1.00
  -1   5   2   42.49    0.79
  -1   5   2   38.94    0.88
  -1   7   2    0.47    0.56
   1  -7  -2    0.15    1.86
  -1   7   2    0.44    0.48
   1  -9  -2    7.33    8.53
  -1   9   2   14.14    0.59
  -1   9   2   -0.03    0.76
   1  -9  -2    0.61    1.84
  -1   9   2   12.09    0.66
  -1  11   2    1.08    0.65
   1 -11  -2   -0.33    1.85
  -1  11   2   -0.09    0.75
  -1  13   2  204.18    3.07
  -1  15   2  137.59    2.21
  -1  17   2   32.28    1.09
  -1  17   2   29.45    1.01
  -1  19   2    3.68    0.89
  -1  21   2    3.77    0.96
  -1  23   2    4.42    1.05
  -1  25   2   24.54    1.25
   1  24  -3    1.16    1.09
   1  22  -3    0.85    1.09
   1  20  -3   -0.52    1.05
   1  18  -3   25.50    0.97
   1  18  -3   25.25    0.79
   1  16  -3    1.18    0.52
   1  16  -3    1.09    0.47
   1  16  -3    1.64    2.27
   1  14  -3   11.16    0.51
   1  14  -3   11.10    2.15
   1  14  -3   10.89    0.48
   1  12  -3   14.02    0.47
   1  12  -3   12.45    0.50
   1  10  -3    7.63    0.46
   1  10  -3    7.07    0.37
   1   8  -3   62.24    0.71
  -1  -8   3   -0.32    0.77
   1   6  -3   -0.21    8.29
  -1  -2   3    9.38    0.57
  -1   0   3    0.12    0.81
  -1   0   3    2.47    2.28
  -1   2   3    4.21    0.40
  -1   2   3   -5.05    3.85
  -1   4   3   69.52    1.32
  -1   4   3   41.54    1.05
  -1   6   3    5.31    0.60
  -1   6   3    3.39    0.67
  -1   8   3   48.23    0.98
  -1   8   3   61.15    0.98
  -1   8   3   -6.85    5.59
  -1   8   3    0.99    1.02
   1 -10  -3    4.61    2.22
  -1  10   3    5.56    0.76
  -1  10   3    8.25    0.71
  -1  10   3    1.96    1.00
   1 -12  -3    7.96    9.23
   1 -12  -3    1.40    2.04
  -1  12   3   10.53    0.82
   1 -14  -3   -0.82    1.97
  -1  14   3   12.73    0.86
  -1  16   3   -0.04    0.85
  -1  18   3   26.30    1.09
  -1  20   3   -0.68    1.00
  -1  22   3   -0.30    1.07
  -1  24   3   -0.41    1.13
   1  25  -4    3.39    1.09
   1  25  -4    1.02    3.18
   1  23  -4    6.14    1.13
   1  21  -4   41.21    1.37
   1  21  -4    1.28    2.86
   1  19  -4   -0.81    0.88
   1  19  -4   -0.52    0.59
   1  17  -4  113.49    1.76
   1  17  -4  106.79    1.74
   1  15  -4   42.57    0.82
   1  15  -4   43.10    0.85
   1  13  -4   53.34    0.95
   1  13  -4   59.98    1.00
   1  11  -4   55.06    0.97
   1  11  -4   62.57    1.00
   1   9  -4   49.80    3.72
   1   7  -4   -5.15    8.77
  -1  -7   4   -0.36    0.78
   1   7  -4   -0.43    1.89
  -1  -5   4   -0.17    0.81
  -1  -3   4   -0.35    0.93
  -1  -3   4   -0.45    0.48
  -1  -1   4   -0.50    1.03
  -1   1   4    0.04    1.01
  -1   1   4   -0.76    2.20
  -1   1   4   -0.05    0.55
  -1   3   4   -5.91    4.39
  -1   3   4   -4.64    2.63
  -1   3   4    1.03    0.65
  -1   5   4   -0.68    1.04
  -1   5   4    2.39    4.87
  -1   7   4    0.07    1.01
  -1   7   4   13.38    0.82
  -1   9   4    8.62    0.88
  -1  11   4   -7.12    7.12
  -1  11   4   54.90    1.29
  -1  13   4   58.46    1.36
  -1  15   4   44.41    1.17
   1 -15  -4   -1.79    2.23
  -1  17   4  124.94    2.24
  -1  19   4    0.27    1.03
  -1  21   4   38.34    1.41
  -1  23   4    3.00    1.18
  -1  25   4    3.90    1.19
   1  24  -5    1.30    1.10
   1  22  -5   -4.37    3.04
   1  22  -5    0.19    1.12
   1  20  -5   47.47    1.35
   1  18  -5   17.10    0.62
   1  16  -5   25.81    0.68
   1  16  -5   25.34    0.64
   1  14  -5    1.31    0.44
   1  14  -5    0.68    0.39
   1  12  -5   10.04    0.45
   1  12  -5   10.36    0.47
   1  10  -5   -2.06    1.91
   1  10  -5   -2.12    8.63
  -1  -6   5    0.59    0.94
  -1  -4   5   14.73    0.64
  -1  -4   5   -0.22    1.01
  -1  -2   5    0.13    1.03
  -1  -2   5    0.38    0.57
  -1   0   5   -0.22    1.07
  -1   0   5   -1.10    4.28
  -1   0   5    1.13    0.84
  -1   2   5   -3.93    3.43
  -1   2   5   -0.43    1.08
  -1   2   5   -3.29    4.50
  -1   2   5    0.68    0.52
  -1   4   5   18.94    2.72
  -1   4   5   24.60    1.09
  -1   6   5   -2.50    5.81
  -1   6   5   -0.66    1.11
  -1   6   5    0.69    0.93
  -1   8   5   -0.25    1.37
  -1   8   5  107.17    1.41
  -1  10   5   17.96    1.01
  -1  12   5    7.61    7.10
  -1  12   5    9.90    0.98
   1 -14  -5   -0.09    2.46
  -1  14   5    1.13    0.98
  -1  16   5   29.00    1.22
  -1  18   5   25.23    1.26
  -1  20   5   51.76    1.60
  -1  22   5    1.39    1.21
  -1  24   5    1.45    1.23
   1  23  -6   -0.07    1.11
   1  23  -6   88.40    3.82
   1  21  -6    2.99    0.99
   1  19  -6   52.71    1.07
   1  17  -6   15.98    0.61
   1  15  -6    1.48    0.46
   1  15  -6    1.16    0.40
   1  13  -6    4.71    0.42
   1  13  -6    6.88    0.50
   1  11  -6    3.46    8.86
   1  11  -6   -0.57    2.00
  -1  -7   6   55.92    1.20
  -1  -5   6    1.22    0.66
  -1  -3   6   -0.61    1.17
  -1  -3   6   -0.18    0.62
  -1  -1   6    0.73    4.72
  -1   1   6    1.55    0.49
  -1   1   6    1.43    1.49
  -1   3   6    0.53    0.82
  -1   3   6    0.39    5.25
  -1   3   6   -1.14    3.27
  -1   5   6   -0.02    1.28
  -1   5   6    3.12    1.56
  -1   5   6    3.46    5.91
  -1   7   6   38.10    1.67
  -1   9   6   -0.41    1.21
  -1   9   6    0.25    1.00
  -1  11   6    1.49    1.01
  -1  13   6    5.63    1.06
  -1  13   6    0.99    7.53
   1 -15  -6   -2.07    2.76
  -1  15   6    0.93    1.06
  -1  17   6   18.88    1.24
  -1  19   6   70.34    1.84
  -1  21   6    2.98    1.28
  -1  23   6   -0.37    1.26
   1  22  -7    4.57    0.98
   1  18  -7   71.88    1.34
   1  16  -7   14.77    0.60
   1  14  -7    5.65    0.50
   1  12  -7   -0.74    2.10
   1  12  -7    2.12    3.80
   1  10  -7    2.17   10.54
  -1 -10   7    1.93    0.87
   1  10  -7    0.04    2.27
  -1  -8   7    7.04    0.83
  -1  -6   7   46.05    1.08
  -1  -4   7    4.92    0.70
  -1   0   7   -0.38    5.21
  -1   2   7    1.52    5.63
  -1   2   7   -0.47    0.82
  -1   2   7   -2.87    3.75
  -1   4   7    3.05    3.21
  -1   4   7   -1.46    5.69
  -1   4   7    9.51    1.37
  -1   6   7   -0.50    1.33
  -1   6   7   -9.10    6.32
  -1   8   7    9.55    2.82
  -1  10   7   -0.33    7.10
  -1  10   7    1.73    1.44
  -1  12   7   -0.01    1.14
  -1  12   7   14.87    7.52
  -1  14   7   16.97    8.30
  -1  14   7    7.65    1.18
  -1  16   7   23.09    1.35
  -1  18   7  104.39    2.30
  -1  20   7    4.79    1.42
  -1  22   7    4.34    1.41
   1  21  -8   -0.94    2.97
   1  17  -8    1.82    0.52
   1  15  -8    0.64    0.48
  -1 -13   8    7.40    1.10
   1  11  -8    0.32    2.47
  -1 -11   8    5.30    0.97
  -1  -9   8    8.38    0.90
  -1  -7   8    3.73    0.69
  -1  -5   8    8.46    1.63
  -1  -5   8   10.03    0.78
  -1   1   8   -7.56    5.59
  -1   3   8    1.44    5.99
  -1   3   8    3.84    3.30
  -1   5   8    2.20    6.25
  -1   7   8    1.09    6.66
  -1   9   8    5.29    7.20
  -1  11   8    4.33    3.62
  -1  13   8    8.28    2.40
  -1  13   8    1.50    8.35
   1 -15  -8   -0.84    3.33
  -1  15   8    2.36    1.86
  -1  17   8   11.30    1.81
   1 -17  -8    0.45    3.29
  -1  19   8  123.27    2.89
  -1  21   8   44.29    2.39
   1  20  -9   -2.70    3.03
   1  18  -9    2.36    2.98
   1  14  -9   -0.34    0.51
  -1 -14   9    1.02    1.11
  -1 -12   9    1.22    0.94
   1  12  -9    1.59    2.68
  -1 -10   9    0.09    0.78
  -1  -8   9    0.06    0.78
  -1  -8   9    2.05    2.99
  -1  -6   9   12.28    0.86
  -1  -6   9   12.14    1.60
  -1  -4   9    4.91    1.25
  -1  -2   9    1.11    5.85
  -1   2   9    1.53    6.03
  -1   2   9    1.76    3.41
  -1   4   9    2.56    6.47
  -1   6   9   -5.76    6.89
  -1  14   9    7.18    9.10
   1 -16  -9    0.56    3.59
  -1  16   9   -1.45    5.23
  -1  18   9   51.32    5.37
  -1  20   9   60.27    5.72
  -1 -15  10   75.98   25.82
  -1 -13  10    3.45    5.47
   1  11 -10   -0.82    3.00
  -1 -11  10    0.67    0.85
  -1  -9  10   -0.23    0.82
  -1  -9  10   -2.09    2.26
  -1  -7  10   -0.71    4.31
  -1  -7  10    4.37    1.58
  -1  -5  10    2.02    0.78
  -1  -3  10    0.43    0.67
  -1   1  10    3.57    6.64
  -1   3  10   -1.17    4.03
  -1   3  10    3.21    6.78
  -1   5  10   -9.42    7.19
  -1   7  10    1.45    7.42
  -1  13  10    1.45    9.18
   1 -15 -10    1.08    3.78
   1 -17 -10    0.10    3.61
  -1 -16  11  -22.48   14.35
  -1 -16  11   -4.39    3.85
  -1 -14  11    4.27    3.16
  -1 -14  11   -4.07   10.76
  -1 -10  11   -1.18    4.92
  -1 -10  11    0.24    1.91
  -1 -10  11    1.01    0.88
   1  10 -11   -1.27    3.38
  -1  -8  11   -0.08    4.34
  -1  -8  11    1.54    1.14
  -1  -6  11    1.85    0.73
  -1  -6  11   -8.48    6.93
  -1  -4  11  -12.28    7.00
  -1  -4  11    0.73    0.79
  -1  -2  11    3.24    6.80
  -1  -2  11    0.79    1.05
  -1   0  11    1.75    6.90
  -1   2  11   -6.85    7.30
  -1   4  11   11.27    7.56
  -1   6  11   -2.02    7.79
  -1   8  11   -2.68    8.27
  -1  10  11    9.42    8.57
  -1  12  11    7.29    9.21
   1 -14 -11   -3.45    4.04
  -1  14  11   -7.67    9.91
  -1 -15  12    2.12    5.14
  -1 -15  12    1.72    2.04
  -1 -13  12    2.15    4.88
  -1 -13  12   -2.57    1.85
  -1 -11  12    2.37    4.72
  -1 -11  12    2.54    0.98
   1   9 -12   -1.22    3.63
  -1  -9  12    0.80    0.78
  -1  -7  12    0.23    0.77
  -1  -7  12   -3.84    2.47
  -1  -5  12   -0.80    1.01
  -1  -3  12    0.99    1.15
  -1  -3  12    5.43    7.14
  -1  -1  12  -11.42    7.44
  -1  -1  12    2.10    1.39
  -1   1  12   -4.23    7.62
  -1   1  12    0.50    1.85
  -1   3  12   -4.06    8.38
  -1   5  12    9.01    8.20
  -1   9  12   -3.52    8.78
  -1  13  12   -1.94    9.77
   1 -15 -12   -0.81    4.13
  -1 -12  13    0.73    0.76
  -1 -12  13   -3.07    3.03
  -1 -10  13    1.14    0.87
  -1 -10  13    1.75    2.59
   1   8 -13   -2.63    3.96
  -1  -8  13    0.96    0.93
  -1  -6  13   -0.07    1.16
  -1  -6  13  -10.61    6.23
  -1  -4  13    0.88    1.26
  -1  -2  13    1.04    1.65
  -1   0  13    1.28    2.35
  -1   2  13  -14.16    8.51
  -1   4  13   -1.83    8.43
  -1   8  13  -10.84    8.97
  -1  12  13    5.11    9.36
   1 -12 -13    0.25    4.52
   1   7 -14   -1.99    4.15
  -1  -7  14   -1.44    1.27
  -1  -5  14    0.36    1.46
  -1  -3  14    0.38    1.98
  -1   7  14    3.76    8.76
   2   4  14   -9.17   10.58
   2   2  14    5.54   10.21
   2   0  14    4.21   10.00
   2  -4  14   -0.17   10.08
   2   9  13    9.50   10.29
   2   7  13  -12.13   10.49
   2   3  13    6.81   10.14
   2   3  13   -1.33    8.47
   2   1  13    0.99    8.45
   2  -1  13   -3.78    8.33
   2  -3  13   -5.47    9.83
   2  -3  13   -2.73    8.36
   2  -7  13    1.09    1.32
   2  -7  13   -5.09    4.34
   2  -9  13   -4.20    4.15
   2  -9  13    0.65    1.32
   2   8  12    1.57   10.16
   2   8  12   -2.81    8.60
   2   2  12   -2.91   10.20
   2   0  12   -4.82    9.33
   2  -2  12   -4.85    9.41
   2  -4  12   18.84    1.42
   2  -6  12   -2.51    7.63
   2  -6  12    1.49    4.06
   2  -6  12    2.66    1.31
   2  -8  12    0.43    3.96
   2  -8  12    5.55    1.32
   2 -10  12    3.08    1.27
   2 -10  12    0.32    4.54
   2 -12  12    9.70    1.36
   2 -14  12   -0.62    4.66
   2 -14  12    0.44    1.40
   2  15  11  -10.28    5.85
   2  11  11   -4.28    8.30
   2   7  11  -17.75    9.20
   2   3  11   -5.00    9.48
   2   1  11   15.31    9.13
   2  -1  11    7.60    8.85
   2  -3  11   -1.27    4.45
   2  -3  11   95.97    2.07
   2  -5  11   25.82    1.42
   2  -7  11    0.42    4.31
   2  -7  11    4.58    1.26
   2  -9  11    1.75    1.38
   2  -9  11    6.02    7.03
   2  -9  11   -0.24    4.72
   2 -11  11    0.85    1.60
   2 -11  11    0.45    5.10
   2 -13  11   12.27    1.98
   2 -15  11   12.88    2.24
   2 -15  11    0.16    1.71
   2  18  10   -0.61    1.59
   2  18  10   -0.50   10.60
   2  16  10   -0.24   10.58
   2  16  10   -0.52    1.61
   2  14  10    2.24    1.86
   2  12  10   -0.69    7.92
   2  10  10   -1.59    4.29
   2  10  10   -6.32    7.67
   2  -2  10    5.57    1.18
   2  -2  10   -0.96    3.68
   2  -4  10   10.02    1.22
   2  -4  10   -5.16    3.58
   2  -6  10   28.88    1.40
   2  -8  10    9.40    1.00
   2  -8  10    0.25    4.62
   2 -10  10    7.56    1.86
   2 -12  10    0.41    2.31
   2 -12  10    0.80    1.93
   2 -14  10    5.31    2.83
   2 -14  10   -0.43    2.31
  -2  16 -10   -0.89    2.53
   2 -16  10   -5.53    3.31
  -2  18 -10    8.09    8.31
   2 -18  10    0.34    3.59
   2  19   9    2.66    1.37
   2  19   9    9.39   10.96
   2  17   9    5.03    1.37
   2  17   9   11.32   10.37
   2  15   9    2.89    1.32
   2  13   9    6.17    9.87
   2  13   9    9.80    1.37
   2  11   9   25.18    1.34
   2  11   9   20.70    9.19
   2   9   9    8.87    8.72
   2   9   9    5.40    1.44
   2   7   9    2.71    3.21
   2   3   9   -0.76    6.30
   2  -1   9    0.52    1.05
   2  -3   9   -5.51    3.36
   2  -3   9    8.72    1.08
   2  -5   9   80.49    1.82
   2  -5   9   65.71    1.77
   2  -7   9    5.75    0.80
   2  -7   9   -3.20    4.41
   2  -7   9    2.41    5.81
   2  -7   9   11.77    1.51
   2  -9   9    1.53    5.74
   2  -9   9    6.14    1.96
   2  -9   9    0.33    1.76
   2  -9   9    2.65    0.65
   2 -11   9   22.49    2.78
   2 -13   9   -1.24    3.41
   2 -15   9   -0.99    3.65
   2 -17   9    0.01    3.79
  -2  19  -9    0.53    2.36
   2  20   8    4.97    1.37
   2  18   8    3.32    1.33
   2  18   8   -1.87   10.50
   2  16   8    6.59    1.36
   2  16   8   11.87   10.42
   2  14   8   -0.86    1.24
   2  12   8    6.12    1.11
   2  12   8    3.27    8.57
   2  10   8   11.91    8.16
   2  10   8   35.79    1.24
   2   8   8    0.26    6.51
   2   8   8  190.62    2.90
   2   6   8   -7.28    7.39
   2   6   8   23.48    1.33
   2  -2   8   56.03    1.40
   2  -4   8  286.55    4.76
   2  -4   8  355.24    4.87
   2  -6   8   26.47    1.51
   2  -6   8   11.83    0.69
   2  -8   8   88.85    1.44
   2  -8   8   -0.34    2.29
   2 -10   8    9.73    0.46
   2 -10   8   -1.08    5.18
   2 -10   8   -0.75    3.01
   2 -12   8    1.12    3.43
   2 -16   8    7.00    6.48
  -2  18  -8    0.27    2.42
  -2  18  -8    9.86    8.64
  -2  20  -8    2.86    1.09
   2  19   7   12.52   10.39
   2  19   7    1.99    1.32
   2  17   7    7.51    1.38
   2  17   7   17.32   10.43
   2  15   7   -2.05    1.15
   2  13   7    3.87    1.07
   2  13   7   -3.98    8.31
   2  11   7    3.06    0.99
   2  11   7   -2.62    5.80
   2   9   7   14.39    7.38
   2   9   7    0.26    0.90
   2   7   7  189.13    2.95
   2   5   7    0.42    0.85
  -2  -5  -7    0.69    6.69
  -2  -3  -7   -1.86    6.69
   2   3   7    1.48    6.73
   2  -1   7   -0.02    2.84
   2  -3   7   73.76    1.74
   2  -5   7    0.04    0.58
   2  -5   7   -1.41    1.28
   2  -7   7   83.07    1.31
   2  -9   7    0.18    0.38
   2  -9   7    0.35    2.85
   2 -11   7    7.32    4.68
   2 -11   7    1.80    0.69
   2 -13   7   -1.59    6.12
  -2  13  -7    2.65    0.59
   2 -15   7    5.99    7.50
  -2  17  -7   14.63    8.43
  -2  17  -7   -2.16    2.27
  -2  19  -7    0.41    1.45
  -2  21  -7    1.87    0.88
   2  18   6   46.89   10.81
   2  16   6   -1.84    5.57
   2  16   6    8.30    1.11
   2  14   6    2.30    0.98
   2  14   6  -11.04    8.13
   2  12   6    0.65    0.91
   2  12   6   -3.98    7.36
   2  10   6   -9.36    7.17
   2  10   6    5.20    0.87
   2  10   6   -3.36    5.29
   2   8   6   30.13    1.00
   2   8   6   -5.63    6.61
   2   6   6  799.62   11.26
   2   4   6    4.78    6.88
   2   4   6  135.14    2.11
   2   2   6  140.35    2.59
   2  -2   6    0.43    2.66
   2  -2   6   35.97    0.77
   2  -4   6   -0.30    0.51
   2  -4   6   77.15    0.88
   2  -6   6    3.12    5.41
   2  -6   6  380.11    4.80
   2  -8   6   16.86    0.53
   2  -8   6    1.33    2.81
   2 -10   6    2.53    0.78
   2 -10   6    1.21    4.47
  -2  16  -6    0.06    2.04
  -2  18  -6   35.21    2.88
  -2  20  -6    1.97    2.49
  -2  20  -6    0.23    0.83
  -2  22  -6    0.89    0.81
   2  17   5   48.37    9.27
   2  15   5    1.54    0.94
   2  15   5   18.48    7.89
   2  13   5    3.35    4.96
   2  13   5   15.79    0.94
   2  11   5   29.04    0.99
   2  11   5    9.21    6.87
   2   9   5   -1.83    6.77
   2   9   5   53.25    1.17
   2   7   5   -0.35    0.48
   2   7   5   -6.54    6.49
   2   5   5    0.00    0.79
   2   5   5  545.05    1.68
   2   3   5  631.59    9.40
   2   3   5  684.36    9.33
   2   1   5  204.39    3.23
   2   1   5  225.55    3.20
   2  -1   5  275.11    4.99
   2  -3   5   64.85    3.48
   2  -5   5  275.29    3.90
   2  -7   5   27.54    0.59
   2  -7   5   -0.78    0.43
   2  -9   5   -0.22    0.39
  -2  11  -5   21.03    0.67
  -2  13  -5   13.48    0.56
  -2  15  -5   -1.90    1.83
  -2  17  -5    8.32    3.60
  -2  19  -5   25.16    1.16
  -2  19  -5    2.44    2.35
  -2  21  -5   -0.95    2.51
  -2  21  -5    6.74    0.98
  -2  23  -5    4.29    0.88
   2  24   4    1.92    1.22
   2  16   4    0.64    4.41
   2  16   4    8.78    7.91
   2  14   4    0.00    0.84
   2  14   4   -1.50    4.42
   2  12   4    0.80    0.80
   2  10   4    4.33    0.74
   2   8   4   -4.92    6.66
   2   8   4  165.64    2.46
   2   6   4 1028.58   14.37
   2   4   4 1069.36   14.92
   2   2   4  211.55    3.25
   2   2   4  222.97    3.16
   2   0   4  242.97    1.45
   2   0   4  238.32    1.22
   2  -2   4   -0.08    0.43
   2  -2   4  372.51    2.58
   2  -4   4   79.06    1.67
   2  -4   4   -0.39    1.04
   2  -6   4  520.49    7.25
   2  -8   4   20.18    0.54
  -2  10  -4    4.15    0.62
  -2  12  -4   -0.27    0.48
   2 -12   4   -0.43    0.33
  -2  12  -4    0.00    0.48
  -2  12  -4   -1.57    1.59
  -2  14  -4    7.32    7.94
  -2  16  -4   22.45    3.77
  -2  18  -4   14.27    0.93
  -2  20  -4   -0.31    0.85
  -2  22  -4    2.55    0.89
  -2  24  -4    0.47    0.85
   2  25   3    0.95    1.19
   2  23   3    2.19    1.16
   2  21   3   -0.83    1.13
   2  15   3   -1.33    3.90
   2  15   3   -3.89    7.14
   2  13   3   -2.59    6.62
   2  11   3   13.33    0.82
   2   9   3   -0.87    0.40
   2   9   3    8.98    0.73
   2   7   3  271.01    3.92
   2   5   3  326.29    4.64
   2   3   3   10.28    0.51
   2   3   3    9.51    0.69
   2   1   3  472.30    6.70
   2   1   3  472.53    6.61
   2  -3   3    0.79    5.15
   2  -3   3   -0.97    0.50
   2  -5   3  138.40    1.92
   2  -5   3   70.73    2.67
  -2   9  -3    7.31    0.67
  -2   9  -3    6.15    0.37
  -2  11  -3    7.54    0.44
  -2  11  -3    8.33    0.58
  -2  13  -3   38.90    0.80
  -2  13  -3    0.14    8.01
  -2  15  -3    6.24    0.55
  -2  15  -3    3.34    1.87
  -2  17  -3    0.65    0.77
  -2  19  -3    0.63    0.82
  -2  21  -3    0.06    0.83
  -2  23  -3    2.33    0.87
  -2  25  -3    0.48    0.84
   2  24   2    0.79    1.12
   2  22   2    1.23    1.10
   2  20   2    1.17    1.05
  -2 -14  -2   11.84    0.59
   2  14   2    3.92    6.80
   2  10   2   52.26    0.84
   2  10   2   -0.25    0.37
   2   8   2  295.73    4.14
   2   8   2   36.66    7.24
   2   6   2  255.07    1.38
   2   6   2  254.77    1.26
   2   4   2   32.94    0.71
   2   4   2   27.84    0.57
   2   2   2 1398.92   20.33
   2   2   2 1380.74   20.28
   2   0   2  302.12    4.57
   2   0   2  360.66    4.58
   2  -4   2    8.88    0.79
  -2   6  -2   -0.75    1.77
  -2   6  -2  278.14    1.92
  -2   8  -2  327.44    4.56
  -2   8  -2  320.75    4.66
  -2  10  -2   43.35    0.73
  -2  10  -2   -0.12    1.54
  -2  12  -2    1.98    1.64
   2 -12   2   -0.41    0.44
  -2  14  -2   19.31    0.62
  -2  16  -2    1.37    0.57
  -2  16  -2    0.16    0.73
  -2  18  -2    0.30    0.62
  -2  18  -2    0.72    0.77
  -2  20  -2   -0.21    0.82
  -2  22  -2    0.24    0.85
  -2  24  -2   -0.01    0.86
   2  25   1    0.45    1.13
   2  23   1    2.32    1.14
   2  21   1   -0.36    1.06
   2  19   1    1.40    1.06
   2  13   1   -2.14    2.01
  -2 -13  -1    0.88    0.43
  -2 -11  -1  280.29    4.11
   2  11   1  285.62    4.06
   2   9   1   28.46    0.96
  -2  -9  -1   18.24    0.76
   2   7   1   -0.17    0.59
   2   7   1    0.78    4.69
   2   5   1   23.03    0.62
   2   5   1   26.25    0.53
   2   3   1  679.50    9.45
   2   3   1  646.22   10.89
   2   1   1 1552.03   21.24
   2   1   1 1549.88   21.24
  -2   3  -1  799.17   11.23
   2  -5   1    0.01    2.11
  -2   5  -1   22.80    0.67
  -2   7  -1   -0.12    0.32
  -2   9  -1   25.80    0.56
   2  -9   1   -2.40    2.11
  -2  11  -1  302.55    4.29
  -2  13  -1    2.56    0.52
   2 -13   1   -0.23    0.49
  -2  15  -1   55.21    1.06
  -2  17  -1    3.86    0.63
  -2  17  -1    3.46    0.75
  -2  19  -1    0.59    0.79
  -2  19  -1    0.89    0.70
  -2  21  -1   -0.16    0.85
  -2  23  -1    2.37    0.90
  -2  25  -1    0.42    1.03
   2  24   0    0.14    1.12
   2  22   0   -0.76    1.09
   2  20   0    0.39    1.05
   2  18   0    0.50    0.94
   2  12   0   36.53    0.80
  -2 -10   0   50.65    1.03
   2  10   0   59.27    0.99
  -2  -8   0   53.22    0.96
   2   8   0   16.04    4.75
   2   6   0   -0.14    1.99
  -2  -6   0    0.45    0.51
   2   4   0    2.23    1.27
   2   4   0    1.10    2.16
   2   2   0  661.50    8.80
  -2  -2   0  662.97    8.62
  -2   0   0 1014.38   14.16
  -2   2   0  307.38    4.28
  -2   6   0    1.09    0.39
  -2   8   0  348.42    6.78
  -2   8   0   80.23    1.29
  -2  10   0   40.90    1.29
  -2  10   0   40.13    0.79
   2 -12   0   -0.28    1.89
  -2  12   0   29.74    0.73
  -2  14   0    2.99    0.60
  -2  16   0    1.54    0.64
  -2  18   0    0.10    0.70
  -2  20   0   -0.12    0.78
  -2  20   0    0.20    0.82
  -2  22   0    1.26    0.95
  -2  24   0    0.33    1.09
   2  25  -1    4.42    1.18
   2  23  -1   -0.01    1.18
   2  21  -1    0.99    1.01
   2  19  -1   -1.08    1.04
   2  17  -1    0.51    1.01
   2  15  -1   17.88    0.94
   2  15  -1   23.67    0.69
   2  13  -1  109.79    1.73
   2  11  -1    0.24    0.39
   2  11  -1    0.75    0.49
   2   9  -1   -0.27    1.69
   2   9  -1    7.48    0.47
  -2  -9   1   -0.39    8.51
   2   7  -1   -0.12    1.94
   2   7  -1    6.55    0.41
   2   5  -1 2206.64   31.11
   2   3  -1 2520.98   35.42
  -2  -1   1   -1.17   10.73
  -2   3   1  776.36   10.81
  -2   5   1  728.00   10.73
  -2   7   1    5.31    0.68
  -2   7   1    4.46    0.52
  -2   9   1   10.74    0.63
  -2   9   1    9.21    0.60
  -2  11   1    0.08    0.61
  -2  11   1    1.00    0.61
   2 -11  -1    0.69    2.02
  -2  13   1   93.89    1.55
  -2  13   1   81.00    1.49
  -2  15   1    0.91    0.78
  -2  15   1   22.39    0.79
  -2  17   1    1.01    0.74
  -2  19   1   -0.28    0.80
  -2  21   1    0.75    0.88
  -2  21   1   -0.17    0.96
  -2  23   1    0.55    1.13
   2  24  -2    1.78    1.20
   2  22  -2    0.27    1.10
   2  22  -2    0.62    2.99
   2  20  -2   -0.28    0.97
   2  18  -2    1.18    0.98
   2  16  -2   14.46    0.65
   2  14  -2    0.20    0.50
   2  12  -2   71.92    1.22
   2  10  -2    0.12    2.01
   2  10  -2    3.43    2.07
  -2   0   2 9999.00  138.51
  -2   2   2 2893.17   44.38
  -2   2   2 2827.95   44.36
  -2   4   2  150.13    2.30
  -2   4   2  150.99    2.20
  -2   6   2    7.78    0.52
  -2   6   2    6.39    0.85
  -2   8   2   11.34    0.59
  -2   8   2    9.67    0.69
  -2  10   2   88.00    1.53
  -2  10   2   89.18    1.50
  -2  12   2   61.39    1.18
  -2  12   2   56.10    1.21
  -2  14   2    0.50    0.74
  -2  14   2   -0.50    0.89
   2 -14  -2    0.27    2.04
  -2  14   2    0.40    0.70
  -2  16   2   12.19    0.88
  -2  18   2    1.64    0.85
  -2  20   2   -0.26    0.92
  -2  22   2    0.41    0.98
   2  25  -3    1.88    1.16
   2  23  -3    0.36    1.21
   2  21  -3    0.28    1.10
   2  21  -3   -0.33    2.88
   2  19  -3    0.75    0.94
   2  17  -3    0.54    0.55
   2  15  -3   25.57    0.73
   2  13  -3   25.83    0.71
   2  11  -3   -0.10    0.50
   2  11  -3    0.32    1.75
   2   9  -3   -2.09    2.02
   2   5  -3   -0.58    2.15
  -2   1   3  185.11    2.59
  -2   1   3  194.96    2.73
  -2   3   3  579.67    7.09
  -2   3   3  588.38    7.87
  -2   5   3    2.33    0.49
  -2   5   3    8.08    1.18
  -2   7   3   14.49    0.62
  -2   7   3   14.94    1.00
  -2   9   3    6.43    0.61
  -2   9   3    5.38    0.76
  -2  11   3    1.30    0.62
   2 -11  -3    2.11    2.45
  -2  11   3    0.44    0.75
  -2  13   3   -0.73    1.02
  -2  13   3   22.47    0.80
   2 -13  -3   -0.79    2.36
  -2  13   3   22.41    0.92
  -2  15   3   19.87    0.96
   2 -15  -3    0.49    2.25
  -2  15   3   -0.93    0.96
  -2  15   3   16.53    0.94
  -2  17   3    0.43    0.89
  -2  17   3    0.72    0.95
  -2  19   3    1.00    0.95
  -2  21   3    0.39    1.02
  -2  23   3    0.08    1.05
   2  24  -4   -0.44    1.19
   2  24  -4    2.27    3.24
   2  22  -4    0.26    1.20
   2  20  -4    0.07    0.96
   2  18  -4    4.23    0.59
   2  16  -4    0.27    0.53
   2  14  -4   11.57    0.59
   2  12  -4   17.45    0.62
   2  12  -4   -1.05    1.73
   2  10  -4   -0.03    1.98
  -2 -10   4    0.22    0.81
   2   8  -4   -2.19    2.19
  -2  -6   4   29.37    0.56
   2   4  -4   -2.21    2.49
   2   2  -4    4.40    2.55
   2   2  -4   16.27   11.21
  -2   0   4    5.45    1.04
  -2   0   4    5.82    2.85
  -2   0   4    0.28    2.76
  -2   2   4    4.54    1.10
  -2   2   4   -0.63    3.73
   2  -2  -4    0.44   11.61
  -2   4   4  274.09    4.76
  -2   4   4  262.17    3.61
  -2   4   4   -7.87    5.72
   2  -4  -4    0.91   12.43
   2  -6  -4    1.04   12.30
   2  -6  -4   -2.67    2.74
   2  -8  -4   -3.35    2.69
  -2   8   4    2.29    0.71
   2  -8  -4   -1.17   11.98
  -2  10   4   14.72    0.81
   2 -10  -4   -0.88    2.63
   2 -10  -4   -2.09   12.87
  -2  10   4    9.18    0.89
  -2  10   4   -1.98    1.12
  -2  12   4   23.69    0.94
  -2  12   4   15.59    0.94
  -2  14   4   11.74    0.98
  -2  14   4    7.35    0.93
  -2  16   4    0.56    0.94
  -2  18   4    3.68    1.04
  -2  20   4    0.41    1.07
  -2  22   4   -0.09    1.10
  -2  24   4   -0.37    1.11
   2  23  -5    0.51    1.19
   2  21  -5    1.03    1.03
   2  21  -5    2.33    3.06
   2  19  -5    0.60    0.59
   2  17  -5    5.92    0.61
   2  15  -5    2.79    0.55
   2  13  -5    8.65    0.59
  -2  -9   5    0.08    0.48
  -2  -9   5    0.24    0.94
   2   9  -5    0.84    2.24
  -2  -7   5    0.47    0.92
   2   7  -5   -1.51    2.45
   2   5  -5    0.18    2.57
   2   5  -5   -3.10   11.90
   2   3  -5   -3.90   12.53
   2   1  -5   -3.08    2.74
  -2  -1   5   -0.75    1.28
  -2  -1   5    2.35    3.94
  -2  -1   5   -1.54    3.13
  -2   1   5    1.22    0.90
  -2   1   5   -1.45    3.71
   2  -3  -5    4.58    2.82
   2  -3  -5    4.93   12.25
  -2   3   5    0.66    0.59
   2  -5  -5    1.65    3.14
  -2   5   5  135.11    2.12
  -2   7   5   -0.52    1.30
   2  -7  -5    0.01    2.84
  -2   7   5   -0.52    5.65
  -2   9   5   -0.78    2.08
   2  -9  -5   -0.26    2.85
   2  -9  -5   -4.73   13.01
  -2   9   5    0.65    1.17
   2 -11  -5    2.76    2.83
  -2  11   5   -0.72    1.20
   2 -13  -5    1.17    2.78
  -2  13   5    1.65    1.12
  -2  13   5    7.38    1.02
  -2  15   5    4.37    1.03
  -2  15   5    0.35    1.15
  -2  17   5    4.22    1.10
  -2  19   5    1.16    1.13
  -2  21   5    1.30    1.17
  -2  23   5    0.08    1.20
   2  22  -6   -0.48    1.01
   2  22  -6    2.44    3.23
   2  20  -6    0.34    0.60
   2  20  -6    3.58    2.82
   2  18  -6   -0.07    0.59
   2  16  -6    2.44    0.57
   2  14  -6    0.53    0.53
  -2 -10   6    0.80    0.97
   2   8  -6    0.44    2.50
  -2  -8   6    1.23    1.07
   2   6  -6    5.65   12.15
   2   6  -6    2.32    2.69
  -2  -6   6   -0.90    1.09
  -2  -4   6   -6.96    3.48
   2   4  -6   -1.38    2.82
  -2  -4   6   -0.71    1.17
   2   2  -6   -3.29    2.86
   2   2  -6   -9.14   12.70
  -2  -2   6   -5.25    3.56
  -2  -2   6   -0.24    1.21
  -2   0   6    6.64    4.00
  -2   0   6   -0.15    1.16
  -2   0   6    9.50    2.80
  -2   2   6    3.92    3.73
  -2   2   6    0.93    1.18
  -2   2   6    4.01    0.55
  -2   4   6   84.96    1.58
  -2   4   6   -4.38    5.12
   2  -6  -6   -1.51    2.97
  -2   6   6   -0.63    1.30
  -2   8   6   -0.46    1.37
  -2   8   6    6.29    6.56
   2  -8  -6   -0.84    3.07
  -2  10   6    6.28    3.20
  -2  10   6   -0.23    1.29
  -2  12   6   -0.87    2.31
   2 -12  -6   -1.11    2.98
   2 -12  -6   -2.17   13.19
  -2  12   6   -0.32    1.31
  -2  14   6    1.04    1.54
   2 -14  -6   -1.40    2.97
  -2  14   6   -0.73    1.31
  -2  16   6    2.81    1.39
  -2  18   6   -0.26    1.38
  -2  20   6    2.76    1.53
  -2  22   6   -2.30    1.91
   2  21  -7    0.50    0.56
   2  21  -7    3.21    2.91
   2  19  -7   -3.63    2.95
   2  19  -7    1.52    0.61
   2  17  -7    0.06    0.57
   2  15  -7    0.49    0.57
   2   9  -7   -0.15    2.60
   2   7  -7    5.98   12.01
   2   7  -7   -1.42    2.76
   2   5  -7   -2.10    2.93
  -2  -5   7   -0.70    1.25
  -2  -3   7    0.44    1.32
   2   3  -7   -1.99    2.89
  -2  -1   7    0.02    1.29
  -2  -1   7    2.51    1.12
  -2   1   7    0.10    1.32
  -2   1   7    1.29    0.55
  -2   1   7   -1.37    1.37
  -2   1   7   -2.57    4.48
  -2   3   7   -2.22    1.45
  -2   3   7   -1.95    2.95
  -2   5   7    9.77    1.41
  -2   7   7   -1.68    1.42
   2  -9  -7    3.27    3.25
  -2   9   7   -2.35    1.51
  -2  13   7    0.76    4.25
   2 -13  -7    2.17    3.28
  -2  15   7    7.39    3.95
   2 -15  -7    0.69    3.22
  -2  17   7   46.67    4.07
  -2  19   7    3.48    3.86
  -2  21   7    1.69    4.43
   2  20  -8    3.56    3.07
   2  20  -8    0.50    0.57
   2  18  -8    0.94    0.61
   2  16  -8    0.71    0.58
   2  12  -8   -0.31    2.58
   2  10  -8    0.16    2.74
   2   8  -8    1.26    2.85
   2   8  -8    0.34   12.73
  -2  -8   8   -0.49    1.23
  -2  -6   8   -3.95    4.35
   2   6  -8   -0.67    2.94
   2   4  -8   -1.40    3.06
  -2  -4   8   -6.53    4.34
   2   4  -8    4.72   13.21
  -2  -4   8   -1.65    1.42
  -2  -2   8   35.57    3.59
  -2  -2   8   21.40    1.35
  -2   0   8    3.58    0.60
  -2   0   8    1.91    1.53
  -2   2   8   20.88    1.03
  -2   2   8   -5.69    5.28
  -2   4   8   25.41    4.03
  -2   4   8   80.47    1.90
  -2   6   8   -0.34    1.47
   2  -8  -8   -0.02    3.36
  -2   8   8    7.20    6.94
   2 -10  -8   -2.86    3.44
  -2  10   8   -1.13    1.46
   2 -12  -8    2.54    3.50
   2 -14  -8   -2.39    3.60
   2 -16  -8   -0.82    3.48
   2  17  -9    0.04    0.58
   2  15  -9    0.75    0.59
   2  11  -9    0.02    2.94
   2   9  -9    0.94    3.09
   2   5  -9    0.20    3.22
  -2  -5   9    0.06    1.42
  -2  -5   9   -2.42    4.48
  -2  -3   9    2.36    4.78
  -2  -3   9   17.21    4.00
  -2  -1   9    0.85    0.64
  -2  -1   9    0.21    4.91
  -2   1   9    1.41    0.88
  -2   1   9   -0.35    4.32
  -2   1   9    0.04    5.26
  -2   3   9   82.01    1.90
  -2   5   9   32.35    2.13
  -2   7   9   -0.54    1.72
  -2   7   9   -0.20    6.91
   2  -9  -9    3.34    3.69
  -2   9   9   -1.47    7.32
   2 -11  -9   -2.49    3.77
   2 -13  -9   -2.22    3.80
   2  18 -10   -2.44    3.16
   2  16 -10    0.68    0.58
  -2 -12  10    5.50    6.39
   2  10 -10    2.15    3.23
   2   8 -10    1.95    3.38
   2   6 -10   -1.93    3.51
  -2  -6  10    2.58    4.22
   2   4 -10   -1.50    3.48
  -2  -2  10    3.90    0.74
  -2  -2  10    3.85    1.87
  -2   0  10    1.13    5.56
  -2   0  10   -0.13    4.80
  -2   0  10    4.42    1.06
  -2   2  10    6.22    1.17
  -2   2  10    2.08    3.88
  -2   4  10   15.82    1.83
  -2   4  10   -6.58    6.50
   2  -8 -10    3.55    4.03
  -2   8  10    0.80    7.52
   2 -10 -10    1.46    4.08
  -2  10  10    5.95    7.97
   2 -14 -10   -1.92    4.00
   2 -16 -10   -2.96    3.95
   2  15 -11    0.24    0.57
  -2 -15  11    7.73    4.80
  -2 -13  11    2.84    3.80
   2  11 -11    1.95    3.45
  -2 -11  11   -1.33    2.81
   2   9 -11   -0.09    3.57
  -2  -9  11   -2.58    2.16
   2   7 -11    3.25    3.67
   2   5 -11   -0.21    3.77
  -2  -5  11    0.95    2.76
   2   3 -11    2.31    3.86
  -2   1  11   16.66    1.51
  -2   1  11    7.73    4.33
  -2   3  11    4.09    1.85
  -2   3  11   -7.63    6.86
  -2   5  11    6.32    7.25
   2  -7 -11   -1.51    4.29
   2  -9 -11   -0.86    4.23
  -2   9  11    3.92    8.04
   2 -13 -11    8.71    4.29
   2 -15 -11   -1.41    4.17
  -2 -14  12    1.33    2.43
  -2 -12  12    3.07    2.13
  -2 -10  12    0.84    1.34
   2  10 -12    1.46    3.70
   2   8 -12   -2.86    3.83
  -2  -8  12    0.42    0.85
  -2  -6  12    0.68    2.15
   2   4 -12    1.96    4.10
  -2  -4  12    1.07    6.14
   2   2 -12    3.77    4.18
   2   0 -12    2.59    4.29
  -2   2  12   19.62    2.11
   2  -4 -12   -1.31    4.48
   2  -6 -12   -0.06    4.55
   2  -8 -12    5.17    4.58
   2 -12 -12    2.05    4.54
  -2 -11  13    0.60    0.84
   2   9 -13    1.42    3.92
  -2  -9  13    0.24    0.83
   2   7 -13   -0.40    4.11
  -2  -7  13   -0.55    6.37
  -2  -7  13    0.34    0.99
   2   5 -13   -2.31    4.26
  -2  -5  13   -6.73    5.81
  -2  -5  13   -1.50    1.24
   2   3 -13   -0.71    4.39
  -2  -3  13    2.40    5.34
   2   1 -13    2.20    4.49
   2  -1 -13    4.33    4.56
   2  -5 -13    0.03    4.64
   2  -7 -13    0.46    4.73
   2   6 -14    2.32    4.31
  -2  -6  14    3.85    5.42
  -2  -6  14   -0.05    1.32
   2   4 -14    1.62    4.48
  -2  -4  14   -0.40    4.77
  -2  -4  14   -0.01    1.53
  -2  -2  14    7.51    4.87
   2  -2 -14   -1.61    4.77
   3   2  13   10.88    8.77
   3   0  13    2.45    8.54
   3  -2  13   -0.41   10.33
   3  -2  13  -12.27    8.65
   3  -4  13    3.02   10.26
   3  11  12    6.78   10.60
   3  11  12  -10.17    8.72
   3   9  12    0.54   10.30
   3  -5  12    0.15    1.36
   3  -7  12    0.45    1.34
   3  -7  12   13.61    7.76
   3  -9  12    1.13    1.38
   3 -11  12    0.32    1.35
   3  14  11   -0.15    8.15
   3  12  11   -4.36   10.24
   3  10  11   -5.82   10.21
   3   8  11   -0.11    9.99
   3   2  11    0.53    7.73
   3   0  11   -2.25    7.78
   3  -2  11   -4.50    7.60
   3  -4  11    1.26    7.40
   3  -4  11    0.72    1.33
   3  -6  11   -0.67    1.32
   3  -8  11    1.73    1.28
   3 -10  11    5.31    1.58
   3 -12  11   10.55    1.89
   3 -14  11    3.25    2.15
   3  15  10    0.41    7.80
   3  15  10   -9.86   10.67
   3  13  10   13.09    2.38
   3  13  10    1.81    7.78
   3  13  10    1.89   10.09
   3  11  10  -18.21   10.05
   3  11  10   12.26    3.77
   3   9  10   -3.80    9.80
   3   7  10   -3.93    9.82
   3   7  10    4.37    8.13
   3   1  10    4.76    8.82
   3   1  10    4.16    7.18
   3  -1  10    3.78    7.13
   3  -3  10   -5.44    7.15
   3  -7  10    0.51    3.40
   3  -7  10    3.22    1.45
   3  -7  10    1.18    6.82
   3  -9  10    0.17    1.89
   3  -9  10   -5.75    6.74
   3 -11  10    3.57    2.19
   3 -13  10   13.01    2.74
   3 -15  10   32.47    3.33
   3  18   9   22.78    1.45
   3  16   9    0.27    1.27
   3  16   9   -2.19    7.33
   3  14   9   14.44    1.30
   3  12   9    3.78   10.01
   3  12   9    2.74    1.22
   3  12   9    0.34    7.60
   3  10   9   16.90    9.87
   3  10   9   11.87    7.63
   3  10   9   13.23    1.40
   3   8   9    5.88    2.48
   3   8   9  -11.73    8.77
   3   6   9    1.49    8.40
   3   4   9    7.04    8.23
   3   2   9    0.53    8.12
   3  -6   9   -1.10    3.12
   3  -8   9   -0.06    1.93
   3  -8   9    1.58    2.98
   3 -10   9    9.30    2.65
   3 -10   9    2.28    6.34
   3 -12   9    1.89    3.55
  -3  12  -9    2.14    0.85
  -3  18  -9   22.84    9.06
   3  19   8   10.14    1.34
   3  19   8  -11.09   10.85
   3  17   8   11.79    6.93
   3  17   8   54.94    1.66
   3  15   8    4.36    1.21
   3  15   8   19.57    9.84
   3  13   8   17.32    1.35
   3  13   8  -10.24   10.23
   3  11   8  -14.82    8.99
   3  11   8   -6.71    6.78
   3   9   8    5.02    8.25
   3   9   8    1.22    0.97
   3   7   8    1.16    7.87
   3   7   8    8.11    1.01
   3   5   8   23.33    2.56
   3   3   8    4.18    7.55
   3   1   8    0.59    1.04
   3  -1   8    0.14    0.55
   3  -1   8    0.18    1.06
   3  -3   8   -0.11    0.54
   3  -7   8    0.74    2.70
  -3  13  -8   13.75    1.03
  -3  19  -8    3.73    2.66
   3  20   7   32.21    1.51
   3  18   7   16.22    1.32
   3  16   7    8.38    9.90
   3  16   7   24.18    1.36
   3  14   7   10.16    6.72
   3  14   7    6.28    1.24
   3  12   7    7.96    8.47
   3  12   7   -1.90    6.26
   3  12   7    7.72    1.06
   3  10   7   -1.89    7.94
   3  10   7   23.92    1.08
   3   8   7    1.61    7.56
   3   8   7   77.54    1.54
   3   6   7    3.88    0.81
   3   6   7   -0.44    0.53
   3   4   7    0.98    7.07
   3   4   7   23.04    1.24
   3   2   7   -0.37    0.53
   3   2   7    1.10    0.96
   3   0   7   -0.23    0.53
   3   0   7    0.66    0.98
   3  -2   7   -0.01    0.52
   3  -2   7    0.71    1.11
   3  -4   7   -1.14    0.53
   3  -6   7   -0.15    0.49
   3  -8   7   -0.06    0.49
  -3  12  -7    5.98    0.99
  -3  18  -7   32.09    9.76
  -3  20  -7   22.67    1.37
   3  21   6    8.62    1.30
   3  19   6   45.92   10.56
   3  19   6   16.29    1.29
   3  17   6   36.58    1.43
   3  15   6    1.29    1.07
   3  15   6   -4.04    6.14
   3  13   6    6.40    0.98
   3  13   6  -12.02    8.14
   3  11   6   -3.53    7.59
   3  11   6    5.62    0.92
   3   9   6    2.26    7.17
   3   9   6    1.13    0.81
   3   7   6   -1.22    6.88
   3   7   6   30.96    0.97
   3   5   6   -0.01    0.50
   3   5   6    0.45    0.70
   3   3   6   -0.49    0.69
   3   1   6    0.64    0.91
   3  -1   6   -0.51    1.03
   3  -3   6   -0.26    1.23
   3  -5   6    0.19    2.29
   3  -7   6   -1.83    2.51
   3  -9   6    0.10    0.47
   3  -9   6    0.86    2.89
  -3  11  -6    6.16    0.97
  -3  13  -6    4.35    0.70
  -3  17  -6   72.25    9.41
  -3  19  -6   14.02    1.67
  -3  21  -6    5.68    0.99
   3  22   5   21.65    1.34
   3  20   5    2.27    1.20
   3  18   5  192.35   11.21
   3  18   5  117.31    2.33
   3  16   5   -6.56    5.57
   3  16   5   -8.09    9.01
   3  14   5    1.66    0.92
   3  14   5  -16.34    7.91
   3  12   5   -0.22    0.83
   3  12   5  -10.15    7.20
   3  10   5    0.34    6.81
   3  10   5    0.79    0.77
   3   8   5    0.12    0.48
   3   8   5   21.74    0.80
   3   6   5  -14.27    6.71
   3   6   5   82.34    1.44
   3   4   5   -0.62    6.49
   3   4   5   10.47    0.69
   3   2   5   -0.13    0.58
   3   2   5   -0.19    0.84
   3   0   5    3.28    0.53
   3   0   5   -0.05    0.93
   3  -2   5   -0.88    1.10
   3  -2   5    0.12    0.50
   3  -4   5   -0.09    0.48
   3  -6   5   21.36    2.09
   3  -6   5   -0.48    0.46
   3  -8   5   -3.17    2.57
   3  -8   5   -0.06    0.44
  -3  10  -5    1.97    0.89
  -3  12  -5    0.17    0.67
   3 -12   5   -0.55    0.43
  -3  16  -5   91.03    9.46
  -3  18  -5  236.24    5.10
  -3  20  -5    1.13    0.92
  -3  22  -5   18.46    1.06
   3  23   4   15.85    1.30
   3  21   4  186.43    3.24
   3  19   4  298.98    4.66
   3  17   4   41.80    1.34
   3  17   4  138.56   10.06
   3  15   4   20.23    1.02
  -3 -15  -4   11.86    0.71
   3  13   4    7.60    0.87
   3  13   4   -2.53    7.13
   3  11   4    0.64    0.46
   3  11   4   -5.09    6.70
   3   9   4   19.17    0.82
   3   9   4    5.38    6.34
   3   7   4    4.07    0.65
   3   7   4   -0.45    0.47
   3   5   4    3.57    6.54
   3   5   4   -0.12    0.50
   3   3   4   30.92    1.05
   3   3   4   43.75    0.86
   3   1   4   -0.27    0.48
   3   1   4    3.16    6.56
   3   1   4   -1.26    0.81
   3  -1   4   -1.27    1.01
   3  -1   4   -0.93    0.54
   3  -7   4    0.11    6.00
  -3   7  -4    3.20    0.69
   3  -9   4   -0.27    0.43
  -3   9  -4   22.04    0.92
  -3  11  -4   16.14    0.74
   3 -11   4   -0.24    0.43
  -3  17  -4   79.29    3.24
  -3  19  -4  286.92    4.42
  -3  21  -4  160.92    2.83
  -3  23  -4   14.33    1.05
   3  22   3   21.27    1.34
   3  20   3    0.32    1.13
   3  18   3   83.82    1.80
   3  16   3  100.03    1.91
   3  16   3   15.72    7.94
   3  14   3    1.68    0.87
   3  14   3    1.26    6.88
  -3 -14  -3    2.91    0.77
   3  12   3    8.10    0.82
  -3 -12  -3    5.15    0.65
   3  10   3    3.25    0.74
   3  10   3   -0.39    0.42
   3   8   3   -4.42    5.79
   3   8   3   -0.21    0.45
   3   6   3   -3.12    6.12
   3   6   3    0.68    6.37
   3   4   3   81.32    1.34
   3   4   3   14.61    6.15
   3   2   3    3.07    0.67
   3   2   3    3.19    0.46
   3   0   3    1.43    0.36
   3   0   3    0.73    0.81
   3   0   3    0.67    0.71
   3  -2   3    0.13    0.73
   3  -4   3    0.76    0.77
  -3   4  -3   45.08    0.93
  -3   6  -3   85.13    1.17
   3  -6   3   -0.52    0.86
   3  -8   3    0.27    0.60
  -3   8  -3   11.24    0.75
  -3  10  -3    3.14    0.70
   3 -12   3   -1.94    5.30
  -3  18  -3   69.32    1.53
  -3  20  -3    1.04    0.93
  -3  22  -3   22.28    1.15
   3  19   2    2.69    1.08
   3  17   2   -0.38    0.97
   3  15   2   24.06    1.10
   3  15   2   -4.70    7.00
   3  13   2   64.07    1.09
  -3 -13  -2   34.51    0.79
  -3 -11  -2    0.72    0.78
   3  11   2    0.88    0.70
   3  11   2   -0.01    0.39
   3   9   2    0.39    5.61
   3   9   2   -0.08    0.65
   3   9   2    0.84    0.47
  -3  -9  -2    0.34    0.63
   3   9   2   -2.13    5.61
   3   7   2   55.07    1.14
   3   7   2   -9.25    5.71
   3   7   2    0.97    6.06
   3   7   2   63.01    1.00
  -3  -7  -2   47.79    1.17
   3   5   2   34.79    0.78
   3   5   2   42.37    0.68
   3   3   2    0.36    0.49
   3   3   2   -0.27    0.59
   3   3   2   -0.23    0.36
   3   1   2    7.66    0.38
   3   1   2    5.81    0.71
  -3  -1  -2    6.82    0.75
   3   1   2    6.30    0.34
   3  -1   2    2.90    0.27
   3  -3   2    0.45    0.19
  -3   3  -2    0.79    0.90
  -3   5  -2   29.10    0.94
  -3   7  -2   50.95    1.14
   3 -11   2   -8.48    6.03
   3 -11   2   -0.93    0.67
   3 -13   2   -0.03    0.50
  -3  13  -2    0.71   10.27
  -3  21  -2    1.32    0.91
  -3  23  -2    6.46    0.98
   3  18   1    0.81    1.06
   3  16   1    0.91    0.88
   3  14   1   42.79    1.09
   3  14   1    0.03    0.35
   3  12   1   31.89    0.90
  -3 -12  -1   25.28    0.72
   3  12   1   -0.23    0.39
   3  12   1    3.21    5.96
   3  10   1    5.77    0.83
  -3 -10  -1    5.02    0.63
   3   8   1   43.39    1.03
  -3  -8  -1   46.59    1.05
   3   6   1   31.00    0.68
  -3  -6  -1   32.21    1.02
   3   4   1    2.20    0.49
   3   4   1    2.58    0.40
  -3  -4  -1    2.73    0.81
   3   2   1    9.75    0.43
   3   2   1    9.68    0.40
   3   2   1    9.12    0.51
   3   0   1   -0.22    0.34
   3   0   1   -0.21    2.56
  -3   0  -1    0.36    0.78
  -3   4  -1    1.60    0.73
  -3   6  -1   23.33    0.92
  -3  10  -1    1.80   10.98
  -3  12  -1   69.52    3.73
  -3  14  -1   32.65    1.14
   3 -14   1   -1.07    0.65
  -3  22  -1    3.05    0.95
  -3  24  -1    2.42    0.93
   3  15   0   63.96    1.41
   3  15   0   52.07    1.11
   3  13   0    4.87    0.90
   3  13   0   -0.14    0.35
   3  11   0    1.17    1.93
   3  11   0    0.24    0.53
   3   9   0   32.90    5.25
   3   7   0    4.67    0.48
  -3  -7   0    2.89    0.71
   3   5   0    2.41    3.91
   3   5   0    1.27    2.57
   3   5   0    1.86    0.44
  -3  -5   0    1.43    0.70
   3   3   0    2.97    2.52
   3   3   0    4.84    1.16
  -3  -3   0    4.15    0.72
   3   1   0    0.58    0.45
  -3  -1   0   -0.46    0.72
   3  -1   0   -1.19    2.58
   3  -3   0    3.34    2.61
  -3   5   0   -6.01   12.14
   3  -5   0   -1.99    2.61
  -3   7   0  -10.68   11.97
   3  -7   0   -1.94    2.52
   3  -9   0   -1.27    2.44
  -3   9   0   -2.81   11.32
   3 -11   0    2.06    2.44
  -3  11   0   61.76    1.59
  -3  13   0    5.15    0.76
  -3  15   0   48.37    1.20
  -3  17   0   15.32    0.91
   3  24  -1    1.11    1.14
   3  16  -1    0.37    2.31
   3  16  -1    0.81    0.59
   3  14  -1    0.56    0.84
   3  14  -1    0.54    0.57
   3  12  -1    1.12    0.59
   3  12  -1   14.78    0.62
   3   8  -1   -0.88    2.37
  -3  -8   1   -2.53   11.08
   3   8  -1   -1.05    1.68
   3   6  -1    0.38    2.45
   3   6  -1    0.95    1.51
   3   4  -1    0.56    2.52
   3   2  -1   -0.71    2.35
  -3   2   1    0.89    0.37
   3  -2  -1    1.55    2.70
   3  -4  -1   -0.47    2.71
  -3   4   1   -5.95   12.23
  -3   6   1   -2.44    2.60
  -3   6   1    4.96   12.03
   3  -6  -1    1.50    2.65
  -3   8   1   10.03    0.84
  -3  10   1    0.08    0.65
  -3  12   1   14.34    0.77
  -3  12   1    9.94    0.98
   3 -14  -1   -0.60    2.36
  -3  14   1    1.73    0.73
  -3  16   1    0.86    0.80
  -3  18   1    1.44    0.84
   3  23  -2    4.22    1.13
   3  21  -2   -2.20    2.96
   3  17  -2    2.99    0.64
   3  15  -2   59.14    3.40
   3  15  -2   70.22    1.30
   3  13  -2   53.04    0.81
   3  13  -2    0.81    0.58
   3  11  -2   -1.38    2.23
   3  11  -2    0.09    0.53
   3   9  -2   -0.87    2.24
   3   7  -2   -1.48    1.64
   3   7  -2    1.30    2.36
  -3  -5   2   -2.88   11.40
  -3  -3   2    2.64    0.19
   3   3  -2    0.51    2.58
  -3  -1   2    4.41    0.32
  -3   1   2    6.37    0.44
  -3   1   2   18.33    1.54
   3  -1  -2    3.49    2.70
  -3   1   2    8.94    0.78
  -3   1   2   21.41   12.51
  -3   3   2    3.46    0.43
  -3   3   2    4.38    0.47
  -3   5   2    3.80   12.28
  -3   5   2    0.05    0.54
  -3   7   2    2.15    0.60
   3  -7  -2    1.76    2.67
  -3   9   2    4.07    0.64
   3 -11  -2   -0.56    2.58
  -3  11   2   -0.35    0.65
  -3  13   2   51.32    1.13
  -3  13   2   33.26    1.46
  -3  15   2   67.20    1.28
  -3  15   2   40.50    1.25
  -3  17   2    2.42    0.85
  -3  19   2    4.12    0.97
  -3  21   2    0.25    1.08
   3  22  -3   11.08    1.18
   3  22  -3    3.47    3.11
   3  20  -3    4.17    1.19
   3  20  -3    0.66    2.92
   3  18  -3   -2.96    2.66
   3  18  -3   -0.03    0.63
   3  16  -3   37.55    0.96
   3  14  -3    1.34    2.21
   3  14  -3    0.05    0.59
   3  12  -3   -0.62    2.23
   3  12  -3    1.04    2.11
   3  10  -3    0.33    1.93
   3  10  -3   -1.32    2.30
  -3   0   3   -0.55    0.32
  -3   0   3   -0.36    1.10
  -3   0   3    0.34    2.81
  -3   2   3   11.52    0.46
  -3   2   3    8.47    0.48
  -3   2   3   12.58    2.44
  -3   4   3   -0.18    0.48
  -3   4   3    0.04    0.63
   3  -4  -3    0.78    2.81
  -3   6   3    1.49    0.55
   3  -6  -3    1.27    2.80
  -3   8   3    6.31    0.61
  -3  10   3   13.11    0.72
  -3  12   3   38.74    1.03
  -3  14   3    0.63    0.76
   3 -14  -3   -0.32    2.66
  -3  16   3    0.95    1.17
  -3  16   3   18.40    1.65
  -3  18   3    0.21    1.02
  -3  20   3    4.90    1.20
   3  23  -4    3.45    1.13
   3  23  -4   -0.27    3.15
   3  21  -4    3.55    1.24
   3  19  -4   12.64    0.76
   3  17  -4    1.98    0.64
   3  15  -4    0.08    2.45
   3  15  -4   36.75    0.93
   3  13  -4   16.80    0.70
   3  11  -4    2.47    2.40
   3   9  -4   -1.78    2.51
   3   7  -4   -0.44    2.49
   3   3  -4    0.97    2.78
  -3  -1   4   -6.62    3.92
  -3   1   4    7.54    0.91
  -3   1   4    9.73    2.19
  -3   3   4   15.19    0.65
  -3   3   4   13.68    2.12
  -3   5   4   -0.31    1.04
  -3   7   4    7.23    0.63
   3  -7  -4   -0.76    2.83
  -3   9   4   -0.37    0.66
   3  -9  -4    0.05    2.83
  -3  11   4    0.77    0.74
  -3  13   4   18.57    0.96
  -3  13   4   -0.64    1.25
  -3  15   4    0.46    1.30
  -3  15   4   41.26    1.25
  -3  17   4   -0.15    1.23
  -3  17   4    1.15    3.06
   3  22  -5    3.57    1.26
   3  20  -5    4.92    0.70
   3  20  -5    2.68    3.03
   3  18  -5   -0.99    2.64
   3  18  -5   16.30    0.79
   3  16  -5   -0.90    2.57
   3  16  -5    3.20    0.64
   3  14  -5   21.80    2.77
   3  14  -5    2.15    0.62
  -3 -12   5   -2.13    1.04
   3  10  -5    0.17    2.54
   3   6  -5    1.62    2.75
   3   4  -5   -0.81    2.87
   3   2  -5    1.67    2.98
  -3   0   5   -0.88    2.50
   3  -2  -5    2.21    3.07
  -3   2   5    0.51    0.48
  -3   2   5    2.25    3.20
  -3   4   5    9.53    0.84
  -3   4   5    4.48    2.43
   3  -8  -5    0.71    3.07
   3 -10  -5   -0.10    3.06
   3 -12  -5    0.66    3.07
  -3  12   5   -2.69    1.35
  -3  14   5    0.72    1.38
  -3  16   5   -0.88    1.39
   3  21  -6    4.89    1.13
   3  21  -6    1.56    3.17
   3  21  -6    4.68    0.70
   3  19  -6   -0.82    2.76
   3  19  -6    2.34    0.67
   3  17  -6    3.17    2.84
   3  17  -6   17.20    0.81
   3  15  -6    1.40    2.59
   3  15  -6    2.74    0.64
  -3 -11   6   -0.28    1.09
  -3  -9   6    0.09    1.15
   3   7  -6    1.01    2.81
   3   1  -6    2.05    3.07
  -3  -1   6   -0.93    2.84
  -3  -1   6    0.83    1.19
  -3   1   6   -0.04    0.53
  -3   1   6   -1.13    1.20
   3  -3  -6    2.68    3.12
  -3   3   6   -0.87    0.71
  -3   3   6   -4.20    2.48
   3  -3  -6    4.21   13.88
   3  -5  -6    0.25    3.12
  -3   5   6    1.98    1.10
   3  -7  -6   -1.18    3.18
  -3   9   6    0.66    1.39
  -3  11   6    1.21    1.47
  -3  13   6    1.08    1.43
  -3  15   6    1.31    1.50
   3  20  -7   -2.20    3.01
   3  20  -7    2.56    0.67
   3  18  -7    0.81    3.02
   3  18  -7    2.44    0.67
   3  16  -7    1.17    2.86
   3  16  -7    1.52    0.65
   3  14  -7    0.37    0.58
  -3 -10   7   -0.77    1.21
  -3  -8   7    0.94    1.24
   3   6  -7    0.32    3.03
  -3  -6   7   -1.19    1.29
   3   4  -7   -2.23    3.16
  -3  -4   7   -0.31    2.84
  -3  -4   7    0.33    1.37
  -3  -2   7   -1.68    1.44
   3   2  -7   -2.36    3.23
  -3  -2   7    1.04    1.36
  -3  -2   7    2.24    3.15
  -3   0   7   -0.41    1.42
  -3   0   7    1.14    1.54
  -3   0   7   -0.36    0.65
  -3   2   7    0.66    1.50
  -3   2   7   -0.75    0.69
  -3   4   7    0.29    0.93
   3  -6  -7   -1.10    3.42
  -3   6   7    0.29    1.44
  -3   8   7   -0.03    1.55
   3  -8  -7   -0.64    3.53
  -3  10   7   -0.72    1.52
   3 -10  -7    4.25    3.49
   3 -12  -7    4.07    3.54
  -3  12   7   -0.11    1.54
   3  19  -8    3.91    3.18
   3  19  -8    4.32    0.69
   3  17  -8    0.05    0.64
   3  15  -8    0.38    0.63
  -3  -9   8    0.57    1.37
   3   7  -8    0.17    3.16
  -3  -7   8   -0.42    1.33
  -3  -5   8    1.88    1.48
   3   5  -8    0.21    3.23
  -3  -5   8   -0.98    2.81
  -3  -3   8    0.76    1.58
   3   3  -8   -0.06    3.39
  -3  -3   8    1.09    1.39
  -3  -3   8   -1.09    3.47
  -3  -1   8   -2.73    1.51
  -3  -1   8    0.16    2.03
  -3  -1   8   -0.56    0.71
  -3   1   8    0.10    0.70
  -3   1   8   -0.60    1.49
  -3   1   8    3.50    4.03
  -3   3   8    0.31    1.60
   3  -3  -8   -0.79    3.55
  -3   3   8    0.15    0.99
  -3   5   8    0.73    1.52
  -3   7   8    1.75    1.68
   3  -9  -8    0.42    3.70
  -3   9   8   -0.82    1.65
   3 -11  -8    1.82    3.77
  -3  11   8   -1.92    1.66
   3 -13  -8   -0.49    3.78
   3  18  -9    5.55    0.73
   3  16  -9    5.90    0.72
   3  10  -9   -1.28    3.29
  -3  -8   9   52.70   14.69
  -3  -8   9   -7.05    4.79
   3   6  -9   -1.56    3.51
  -3  -6   9   -4.30    2.57
  -3  -6   9   -0.48    1.55
  -3  -4   9    0.99    1.63
   3   4  -9   -0.65    3.52
  -3  -4   9    2.74    3.80
  -3  -2   9    0.90    1.59
  -3  -2   9   -0.41    1.92
  -3  -2   9    0.24    0.77
   3   0  -9   -1.70    3.67
  -3   0   9    1.38    4.51
  -3   0   9   -0.81    1.68
  -3   0   9   -0.59    0.75
  -3   2   9    0.68    1.02
  -3   2   9    0.44    3.40
  -3   2   9   -0.98    1.71
   3  -4  -9   -1.19    3.82
  -3   4   9    1.55    1.59
  -3   4   9    0.78    1.71
   3  -6  -9   -1.32    3.89
  -3   8   9    0.53    1.78
   3 -10  -9    0.71    4.08
  -3  12   9   -1.79    1.81
   3 -16  -9   -0.03    3.89
   3  15 -10    1.93    0.71
  -3 -13  10   97.86   25.29
  -3 -11  10   22.24   16.85
   3   9 -10    1.56    3.65
  -3  -7  10    3.72    4.65
  -3  -7  10    0.64    2.09
   3   5 -10   -0.86    3.75
  -3  -5  10    0.75    1.67
  -3  -5  10    5.67    4.08
  -3  -3  10   -2.82    2.14
  -3  -3  10    0.00    0.74
   3   1 -10    2.40    3.95
  -3  -1  10   -0.17    0.88
  -3  -1  10   -0.73    1.74
  -3  -1  10    2.55    4.95
  -3   1  10    0.00    1.11
  -3   1  10    0.31    3.69
  -3   1  10   -0.08    1.88
  -3   3  10   -1.45    1.92
  -3   3  10    1.24    1.49
   3  -5 -10    1.23    4.17
   3  -9 -10   -3.27    4.30
  -3   9  10   -0.14    1.97
   3 -11 -10   -0.98    4.27
   3 -13 -10    0.69    4.25
   3 -15 -10   -1.34    4.14
  -3 -14  11    3.58   11.46
   3  10 -11    1.22    3.80
  -3 -10  11  -11.49    5.19
  -3  -8  11    2.51    2.02
  -3  -8  11    0.69    4.46
   3   6 -11   -2.20    3.89
  -3  -6  11    3.36    1.00
   3   4 -11   -3.09    4.08
  -3  -4  11   -0.56    0.83
  -3  -4  11    2.67    1.96
  -3  -2  11   -0.96    0.94
  -3  -2  11   -8.81    5.23
   3   0 -11   -1.55    4.24
  -3   0  11   -2.13    1.87
  -3   0  11    0.48    1.24
  -3   0  11    0.59    4.04
  -3   2  11    4.19    2.03
  -3   2  11   -1.29    1.59
  -3   2  11   -1.29    4.21
   3  -4 -11    1.86    4.38
  -3   4  11    1.05    2.07
   3  -8 -11   -0.21    4.42
   3 -10 -11    5.81    4.51
  -3 -11  12   -2.56    4.69
   3   9 -12   -1.97    3.96
  -3  -7  12    0.00    0.85
   3   7 -12    2.55    4.10
  -3  -7  12    0.01    2.37
   3   5 -12    2.43    4.22
  -3  -5  12   -6.11    6.09
  -3  -5  12   -0.54    0.93
   3   3 -12   -0.97    4.33
  -3  -3  12    1.85    1.22
  -3  -1  12   -0.22    1.31
  -3  -1  12   -0.23    4.32
  -3   1  12   -0.12    1.94
  -3   1  12   -2.37    4.45
   3  -7 -12    1.92    4.70
   3  -9 -12    2.42    4.61
   3 -11 -12   -3.66    4.64
  -3  -6  13   -0.22    1.13
  -3  -6  13   -1.62    5.92
   3   4 -13    3.13    4.44
  -3  -4  13    0.67    1.28
  -3  -4  13    7.58    5.12
  -3  -2  13   -0.56    1.54
   3   2 -13   -4.68    4.62
   3   0 -13    1.04    4.61
  -3   0  13   -1.31    1.98
   3  -2 -13   -0.96    4.78
   3  -6 -13   -2.35    4.84
   4   4  12   -4.39   10.49
   4   2  12    9.14   10.64
   4   2  12    3.86    8.58
   4   0  12   -0.72    8.60
   4  -2  12   -3.34   10.47
   4  -2  12   -5.49    8.57
   4  -6  12   -4.56    8.15
   4  11  11    8.08   10.25
   4   9  11    3.85   10.30
   4   7  11    3.90    8.41
   4   5  11    4.27   10.36
   4   3  11  -14.86   10.59
   4   1  11  -18.13   10.23
   4  -1  11   -3.67    9.79
   4  -3  11   63.21    1.92
   4  -5  11   -3.04    7.92
   4  -7  11    1.74    7.77
  -4   9 -11    0.24    1.11
   4  12  10   -4.73    7.96
   4  12  10   -1.33   10.00
   4  10  10   -7.69    8.36
   4  10  10   -9.18   10.18
   4   8  10    1.97    9.92
   4   6  10   24.74   10.20
   4   6  10  132.18   12.51
   4   4  10   -0.31   12.05
   4   0  10    1.88    9.47
   4  -2  10  252.30    4.22
   4  -4  10    1.58    1.32
   4  -6  10    0.02    1.30
   4  -8  10   -2.23    7.39
   4 -10  10    0.74    7.17
  -4  10 -10    4.07    1.19
   4  15   9    8.43    1.23
   4  15   9    3.26   10.22
   4  13   9    4.32    1.20
   4  13   9   -1.36    7.68
   4  13   9    5.93    9.89
   4  11   9    0.27    9.52
   4  11   9    1.30    1.54
   4   9   9    1.73    3.08
   4   9   9    6.64    9.57
   4   7   9   17.54   10.30
   4   1   9    2.67    8.86
   4  -1   9   26.09    1.38
   4  -3   9  128.55    2.55
   4  -5   9    3.31    1.32
   4  -7   9   14.57    1.72
  -4   9  -9    0.01    1.01
  -4  11  -9    1.32    1.19
   4  16   8   -1.21    1.14
   4  16   8    1.43   10.01
   4  14   8    5.42    1.13
   4  14   8   -7.12    7.32
   4  12   8    0.70    9.36
   4  12   8    3.68    1.07
   4  12   8    0.13    7.53
   4  10   8    4.52    1.05
   4   8   8    0.88    1.14
   4   8   8   12.46    9.15
   4   6   8    0.04    0.61
   4   6   8   -0.43    8.64
   4   4   8    5.22    8.19
   4   2   8   -3.97    8.09
   4   0   8    0.77    0.61
   4   0   8   11.56    1.14
   4  -2   8   -0.13    0.60
   4  -2   8    4.57    1.09
   4  -4   8   18.61    1.39
   4  -6   8   31.29    2.00
   4  -8   8   -0.09    0.59
  -4   8  -8    2.65    0.98
   4 -10   8   -2.86    3.30
  -4  10  -8    7.87    1.33
  -4  12  -8    2.30    0.94
   4  17   7    3.18    1.15
   4  17   7   -5.86    9.86
   4  15   7    0.27    1.10
   4  15   7   -3.42    6.94
  -4 -15  -7    0.03    0.86
   4  13   7    6.03    1.10
   4  13   7    1.56    9.36
   4  11   7   76.39   10.15
   4  11   7    9.64    1.10
   4   9   7   -3.84    8.31
   4   9   7    0.60    0.89
   4   9   7    0.06    0.60
   4   7   7    3.06    0.81
   4   7   7   -3.60    8.07
   4   5   7   -0.70    0.59
   4   5   7   31.31    1.39
   4   3   7    7.73    7.57
   4   1   7    0.18    1.00
   4   1   7   -0.80    0.59
   4  -1   7    0.17    0.98
   4  -3   7    2.17    1.25
   4  -5   7   32.90    1.74
   4  -5   7    0.18    0.57
   4  -7   7   -0.06    0.56
   4  -7   7    5.12    2.43
  -4   7  -7    3.17    0.96
   4  -9   7   -0.58    0.57
  -4   9  -7    2.59    1.25
   4 -11   7    0.15    0.56
  -4  11  -7    8.46    1.02
  -4  13  -7    6.04    0.92
  -4  17  -7   -0.10    9.43
   4  18   6    0.61    1.12
   4  18   6  -15.19    9.86
   4  16   6    1.33    1.08
   4  16   6    2.82    6.50
   4  14   6    2.52    1.05
  -4 -14  -6    0.67    0.87
   4  14   6    2.45    9.33
   4  12   6    1.82    0.97
   4  10   6   13.26    0.95
   4   8   6    0.15    0.63
   4   8   6   45.97    0.98
   4   6   6   15.65    0.79
   4   4   6    3.59    7.20
   4   4   6   60.45    1.18
   4   2   6   34.31    1.08
   4   2   6   -0.10    0.57
   4   0   6    9.96    0.94
   4   0   6    0.23    0.56
   4  -2   6   39.99    1.41
   4  -4   6   69.49    1.99
   4  -6   6   14.95    2.53
  -4   6  -6   13.52    0.94
  -4   8  -6   52.45    1.62
  -4  10  -6   15.82    1.03
   4 -12   6    0.68    0.55
  -4  12  -6   -0.62    0.89
  -4  18  -6    5.28    2.82
   4  19   5    0.52    1.09
   4  17   5    0.23    1.06
   4  17   5   -4.60    9.16
   4  15   5    1.39    1.06
  -4 -15  -5    1.17    1.01
   4  13   5    0.96    0.91
  -4 -13  -5    1.35    0.92
   4  11   5    0.09    0.54
   4  11   5    0.47    0.81
   4   9   5    5.28    0.77
   4   7   5   -3.70    6.99
   4   7   5   -0.36    0.56
   4   5   5   -0.54    0.54
   4   5   5    9.73    0.65
   4   3   5    0.18    0.53
   4   3   5    1.36    6.57
   4   1   5   17.60    0.95
   4   1   5    0.92    0.57
   4  -1   5   19.04    1.09
   4  -1   5    7.80    0.64
   4  -3   5   -0.18    1.31
   4  -3   5   -0.01    0.55
   4  -5   5   -0.21    0.53
  -4   5  -5    7.63    0.98
   4  -7   5   -0.65    0.53
  -4   7  -5   45.86    1.25
   4  -9   5   -0.29    0.53
  -4   9  -5    3.43    0.87
  -4  11  -5   -0.38    0.87
   4 -11   5    0.21    0.51
   4  20   4    0.38    1.10
   4  18   4    1.99    1.09
   4  16   4    5.22    1.06
   4  16   4    4.32    8.92
   4  14   4   -0.36    0.50
   4  14   4    0.52    0.91
  -4 -14  -4   -0.07    0.89
   4  14   4   -4.92    7.91
   4  12   4    0.65    0.51
   4  12   4    1.74    0.81
  -4 -12  -4    2.47    0.93
   4  10   4    1.63    0.71
  -4 -10  -4    0.41    0.77
   4   8   4   20.40    0.77
  -4  -8  -4   15.11    0.93
   4   6   4   20.77    7.09
   4   6   4    0.01    0.73
   4   4   4  149.94    2.26
   4   2   4   15.75    0.87
   4   2   4   15.57    0.52
   4   0   4   38.94    1.12
   4  -2   4   17.22    1.21
  -4   4  -4  175.12    2.93
  -4   6  -4  162.27    2.75
   4  -8   4    0.02    0.55
  -4   8  -4   19.96    0.93
   4 -10   4   -0.54    0.50
  -4  10  -4    2.69    0.90
   4 -12   4    0.72    0.50
   4  21   3    2.23    1.19
   4  19   3    5.15    1.16
   4  17   3    2.78    1.06
   4  15   3    0.10    0.46
   4  15   3    3.85    0.97
   4  13   3    0.16    0.83
  -4 -13  -3   -0.04    0.74
   4  13   3    0.24    0.47
   4  11   3   16.23    0.85
  -4 -11  -3   15.65    0.97
   4   9   3   10.83    0.74
   4   9   3   -0.10    6.16
   4   9   3   -0.84    0.51
  -4  -9  -3   10.79    1.05
   4   7   3   10.37    0.67
  -4  -7  -3   10.35    1.01
   4   5   3   18.90    0.66
  -4  -5  -3   18.16    1.03
  -4  -3  -3  363.50    5.49
   4   3   3  370.70    5.23
   4   1   3   20.10    0.79
  -4  -1  -3   25.13    1.12
   4  -1   3   19.99    1.02
   4  -1   3   -0.34    0.85
   4  -3   3    3.49    1.27
  -4   3  -3  442.87    2.39
   4  -5   3   17.53    1.05
  -4   5  -3   19.90    0.97
   4  -7   3   -0.24    0.80
  -4   7  -3    9.44    0.89
   4  -9   3   -0.20    0.67
  -4  15  -3   13.68    4.20
  -4  17  -3    2.46    0.99
   4  22   2    2.32    1.16
   4  20   2    0.14    1.11
   4  18   2    5.40    1.10
   4  16   2    9.85    1.07
   4  14   2    2.24    0.89
   4  14   2   -1.45    6.76
   4  12   2    2.92    0.87
  -4 -12  -2    3.46    0.74
   4  10   2    3.70    0.78
   4  10   2    2.05    6.21
  -4 -10  -2    4.60    0.76
   4   8   2    9.89    5.60
   4   8   2    9.93    0.73
   4   8   2   11.33    0.55
  -4  -8  -2    8.61    0.85
   4   6   2  139.14    2.00
  -4  -6  -2  132.96    2.32
   4   4   2  368.70    4.99
  -4  -4  -2  361.37    5.25
   4   2   2   21.59    0.54
   4   2   2   20.04    0.75
   4   2   2   22.54    0.54
   4   0   2  282.25    4.19
   4   0   2  277.66    4.00
   4  -2   2   16.80    0.39
  -4   4  -2  381.79    5.61
  -4   6  -2  154.16    2.60
  -4  12  -2   15.26    7.83
  -4  14  -2    3.16    2.42
  -4  16  -2   10.96    1.00
  -4  18  -2    4.06    1.01
   4  21   1   -0.68    1.11
   4  19   1   -0.53    1.06
   4  17   1    1.04    1.05
   4  15   1    2.71    0.90
   4  13   1    4.47    0.87
   4  13   1   -0.65    0.45
   4  11   1   -0.16    0.81
   4  11   1   -0.23    0.54
   4  11   1   -4.30    5.42
   4   9   1    0.50    0.67
   4   9   1   -0.20    0.50
  -4  -9  -1    1.02    0.80
   4   7   1   29.16    0.84
   4   7   1    0.70    0.86
   4   7   1   28.93    0.67
  -4  -7  -1   27.27    0.99
   4   7   1   -8.38    7.05
   4   7   1    9.18    5.16
   4   5   1   30.72    0.81
   4   5   1   30.73    0.70
   4   3   1   14.16    0.57
   4   3   1   13.67    0.50
  -4  -3  -1   13.81    0.92
   4   1   1   91.21    1.37
   4   1   1   94.27    1.38
   4  -1   1   63.54    4.04
   4  -1   1   89.65    1.36
   4  -7   1   -0.72    2.87
  -4   9  -1    1.52   13.45
  -4  11  -1   15.95   13.13
  -4  11  -1   -1.99    7.77
  -4  13  -1    6.15    1.38
  -4  15  -1    2.44    0.85
  -4  17  -1    1.33    0.89
  -4  19  -1   -0.23    0.92
  -4  21  -1   -0.56    0.95
   4  22   0    0.95    1.12
   4  20   0    0.48    1.13
   4  18   0    0.68    1.00
   4  16   0   -0.99    1.03
   4  14   0    2.19    0.87
   4  14   0    0.50    0.43
   4  12   0    7.07    0.90
   4  12   0    7.28    0.61
   4  10   0    9.80    0.82
   4  10   0   13.33    0.61
   4   8   0   30.80    0.76
   4   6   0   18.63    0.60
   4   4   0   28.99    0.68
   4   0   0   -1.39    2.95
   4   0   0    4.27    0.57
   4  -2   0    1.80    2.89
   4  -6   0    0.02    2.88
  -4   6   0  -13.78   13.49
   4  -8   0    1.83    2.87
  -4   8   0  144.74    7.64
   4 -10   0    0.85    2.89
  -4  10   0   25.99    2.24
  -4  12   0    3.59    0.79
   4 -12   0    2.51    2.92
  -4  14   0    0.32    0.81
  -4  16   0   -0.20    0.84
  -4  18   0    0.36    0.91
  -4  20   0    0.54    0.93
  -4  22   0    0.82    0.95
   4  21  -1   -1.07    1.13
   4  19  -1    0.15    1.15
   4  17  -1    2.30    2.53
   4  17  -1    1.69    0.98
   4  17  -1    1.72    0.67
   4  15  -1   -1.27    2.38
   4  15  -1    0.89    1.00
   4  13  -1    2.67    0.80
   4  13  -1    0.32    0.59
  -4 -11   1    0.53   12.48
   4   9  -1    1.15    1.80
   4   9  -1    8.28    0.59
  -4  -7   1   -1.85   12.86
   4   7  -1   -0.33    2.79
   4   7  -1    0.22    0.51
   4   5  -1   11.61    1.78
  -4  -5   1  -10.71   13.70
   4   3  -1   -1.59    2.90
  -4  -3   1    2.41   13.12
  -4  -1   1   -5.30   13.30
  -4   1   1    7.26   13.59
  -4   1   1   10.48    0.59
   4  -1  -1   -2.42    3.11
  -4   3   1   -3.61    5.08
  -4   5   1  121.24    3.14
   4  -5  -1   -3.90    3.13
  -4   7   1   -0.54    1.06
   4  -7  -1   -2.01    2.97
  -4   9   1   10.10    0.74
   4  -9  -1    1.79    2.91
   4 -11  -1   -1.61    2.90
  -4  11   1   12.40    0.80
   4 -13  -1    0.03    2.91
  -4  13   1    1.49    0.76
   4 -15  -1   -3.32    3.00
  -4  15   1    0.86    0.82
  -4  17   1    1.32    0.88
  -4  19   1    0.06    0.92
  -4  21   1   -0.08    0.94
   4  22  -2   -0.22    1.06
   4  20  -2   -0.45    1.16
   4  18  -2    0.20    2.67
   4  18  -2    0.46    1.15
   4  18  -2   -0.07    0.68
   4  16  -2    1.59    0.94
   4  16  -2   -0.57    2.54
   4  16  -2    2.15    0.67
   4  14  -2    0.12    0.56
   4  12  -2    0.73    2.12
   4  10  -2    0.06    2.76
  -4 -10   2    0.32   12.57
   4   8  -2    1.29    2.75
   4   8  -2   -0.79    1.71
   4   8  -2    3.23    0.52
   4   6  -2    0.45    2.86
   4   6  -2    1.83    1.57
  -4  -4   2  -16.58   13.26
   4   4  -2    1.16    3.05
  -4  -2   2    3.16   13.42
  -4   0   2   39.58    0.73
  -4   0   2   36.49    1.13
  -4   2   2    0.02    0.45
  -4   2   2   -0.20    0.35
  -4   4   2   53.17    1.04
  -4   6   2    3.68    0.60
  -4   8   2    3.86    0.63
  -4  10   2    2.43    0.67
  -4  12   2    1.38    0.72
   4 -12  -2   -0.83    2.99
   4 -14  -2   -0.74    2.99
  -4  14   2    0.54    0.77
  -4  16   2    0.65    0.85
  -4  18   2    0.20    0.87
  -4  20   2   -0.77    1.05
  -4  22   2   -1.17    1.16
   4  21  -3   -0.77    1.08
   4  21  -3    1.88    2.98
   4  19  -3    0.86    1.17
   4  19  -3    0.08    0.69
   4  17  -3    0.34    0.99
   4  17  -3   -0.12    0.69
   4  15  -3    6.35    0.71
   4  13  -3   10.30    0.70
   4  11  -3   -1.03    2.70
   4   9  -3   -0.09    2.77
   4   9  -3    1.43    1.88
   4   7  -3    0.25    1.73
   4   7  -3    0.02    2.88
   4   3  -3   -3.09    3.09
  -4  -1   3  100.22    2.20
  -4  -1   3  122.42    3.97
  -4   1   3   99.49    1.45
  -4   1   3   82.58    1.65
  -4   3   3  347.14    3.98
  -4   3   3  211.59    3.96
  -4   5   3    7.76    0.57
  -4   7   3   21.88    0.72
   4  -7  -3   -0.89    3.13
  -4   9   3   -0.44    0.62
   4  -9  -3   -0.86    3.07
  -4  11   3   -0.25    0.69
  -4  13   3   11.29    0.83
  -4  15   3    7.52    0.89
   4 -15  -3   -2.70    3.12
  -4  17   3   -0.17    1.35
  -4  17   3    0.46    1.00
  -4  19   3    0.71    1.11
   4  20  -4   -0.22    1.19
   4  20  -4    2.84    2.98
   4  20  -4    0.30    0.70
   4  18  -4    2.38    2.89
   4  18  -4    0.55    0.70
   4  16  -4    2.32    0.70
   4  14  -4    2.52    2.43
   4  14  -4    0.73    0.67
   4  12  -4   -0.83    2.28
   4  12  -4   11.56    0.72
   4  10  -4   -2.50    2.86
   4   6  -4   -0.05    2.94
   4   4  -4   -1.20    2.98
  -4  -2   4   82.88    5.46
  -4   0   4  568.70    7.89
  -4   0   4  477.02    8.70
  -4   2   4  349.87    3.29
  -4   2   4  396.52    4.55
  -4   4   4   -0.69    0.56
  -4   4   4    0.63    0.82
  -4   6   4    3.84    0.61
   4  -6  -4    3.37    3.26
  -4   8   4    6.47    0.64
   4  -8  -4   -0.39    3.22
  -4  10   4    4.24    0.74
  -4  12   4   10.22    0.91
   4 -12  -4    1.79    3.27
  -4  14   4    0.80    0.94
  -4  16   4    1.21    1.51
  -4  16   4    2.70    1.06
   4 -16  -4   -0.04    3.26
   4  19  -5    7.36    3.01
   4  19  -5    0.62    0.70
   4  17  -5   -0.58    0.71
   4  15  -5   -2.54    2.62
   4  15  -5    4.89    0.73
   4  13  -5    1.57    0.66
   4  11  -5   -0.69    2.29
   4  11  -5    2.57    2.91
   4   7  -5   -2.25    3.07
  -4  -3   5  -10.47    7.45
  -4  -1   5   17.74    1.33
  -4  -1   5   42.57    2.87
  -4   1   5    7.27    0.58
  -4   3   5   70.33    1.41
  -4   5   5   -0.04    1.17
   4 -11  -5   -1.04    3.42
  -4  13   5   -0.46    1.53
  -4  15   5    0.73    1.57
   4 -15  -5   -3.09    3.45
   4  20  -6    0.25    0.68
   4  18  -6    0.80    0.70
   4  16  -6   -0.61    0.70
   4  14  -6    2.04    0.71
   4  12  -6   -0.58    2.53
   4  12  -6    0.98    3.02
   4   8  -6    2.50    3.21
   4   6  -6    1.58    3.23
  -4  -4   6   20.80    3.39
  -4  -4   6  -15.86    9.23
  -4  -2   6   -1.16    1.43
  -4  -2   6   15.52    2.92
  -4   0   6    0.25    0.63
  -4   0   6   -1.58    1.17
  -4   2   6    0.28    0.65
   4  -2  -6   -0.17    3.39
  -4   2   6    3.47    2.35
  -4   4   6   20.28    1.10
   4  -4  -6   -1.51    3.53
   4  -6  -6   -1.00    3.57
  -4  10   6    0.75    1.61
  -4  12   6    1.44    1.63
  -4  14   6    0.19    1.64
   4 -16  -6   -1.98    3.60
   4  17  -7    0.86    0.70
   4  15  -7    0.41    0.70
   4  13  -7    3.21    2.68
   4  13  -7    0.06    0.66
  -4 -11   7   -0.81    1.43
  -4  -9   7   -0.83    1.46
  -4  -7   7   -1.43    1.49
  -4  -5   7    2.65    3.61
  -4  -5   7   10.42    9.35
  -4  -3   7   -3.53    1.68
   4   3  -7   -1.13    3.46
  -4  -3   7    3.10    3.19
   4   1  -7    1.42    3.53
  -4  -1   7   -1.14    1.54
  -4  -1   7   -0.28    0.89
  -4   1   7   -0.64    0.66
  -4   3   7   -0.11    0.93
  -4   5   7    4.79    1.43
  -4   7   7   -0.04    1.69
   4  -7  -7    2.52    3.89
   4  -9  -7   -3.43    3.92
  -4   9   7   -2.17    1.73
  -4  11   7    2.62    1.77
  -4  13   7    1.40    1.72
  -4  15   7   -1.06    1.79
  -4  17   7   -1.94    1.70
   4  16  -8   -4.74    2.97
   4  16  -8   -0.77    0.70
   4  14  -8   -2.34    2.86
   4  14  -8    1.81    0.74
   4  10  -8    0.54    3.57
  -4 -10   8    2.07    1.58
  -4  -8   8   -0.74    1.63
  -4  -6   8   -5.06    3.31
  -4  -6   8    0.33    1.58
  -4  -4   8   -1.69    1.68
   4   4  -8   -0.77    3.68
  -4  -4   8   -0.11    1.57
  -4  -4   8   -2.06    3.47
  -4  -2   8    0.16    1.75
  -4  -2   8   -1.31    1.79
  -4   0   8    0.86    0.74
  -4   0   8    3.65    3.91
  -4   0   8    0.04    1.64
  -4   2   8    6.53    1.01
  -4   2   8    1.77    1.62
   4  -4  -8   -2.91    4.03
  -4   4   8   -0.27    1.49
  -4   6   8   -1.10    1.82
  -4   8   8    1.51    1.91
  -4  10   8    0.48    1.85
   4 -10  -8    2.58    4.13
  -4  12   8    1.95    1.87
  -4  14   8    0.09    1.77
   4  15  -9   -1.65    3.00
   4  15  -9    0.27    0.70
  -4 -11   9  -15.50    7.35
   4  11  -9   -2.85    3.69
  -4 -11   9   -6.19   22.24
   4   9  -9    2.99    3.75
  -4  -9   9   -0.04    1.68
  -4  -7   9   -3.86    2.87
  -4  -7   9    1.42    5.05
  -4  -7   9    0.39    1.62
  -4  -5   9    2.02    1.74
  -4  -5   9    7.13    1.88
   4   5  -9    1.48    3.89
  -4  -5   9    0.58    3.87
  -4  -3   9   -0.04    1.70
  -4  -3   9   -0.21    0.85
  -4  -3   9    0.11    1.95
  -4  -1   9   -2.17    1.83
   4   1  -9    2.09    4.00
  -4  -1   9    2.18    0.81
  -4  -1   9    4.22    4.59
  -4   1   9    1.04    1.89
  -4   1   9    2.59    1.08
  -4   1   9   -2.31    3.40
  -4   3   9   -0.13    1.92
  -4   3   9    2.84    1.45
   4  -5  -9   -3.06    4.19
   4  -7  -9    0.29    4.17
  -4   7   9   -0.37    1.84
  -4   9   9   -1.98    2.01
   4 -11  -9   -1.36    4.24
  -4  11   9    0.24    1.91
  -4 -12  10    3.35    4.86
  -4 -12  10  -15.90   11.98
  -4 -10  10   18.60    3.42
  -4 -10  10   -5.14    6.25
  -4  -8  10    3.71    2.24
  -4  -8  10    1.57    4.35
  -4  -6  10   -1.16    1.74
   4   6 -10    0.13    4.06
  -4  -6  10    5.64    1.40
   4   4 -10    5.09    4.14
  -4  -4  10    8.30    0.89
  -4  -4  10    1.13    1.91
   4   2 -10    1.79    4.24
  -4  -2  10    1.50    0.87
  -4  -2  10    7.75    5.04
  -4  -2  10    0.09    1.84
   4   0 -10   -0.06    4.31
  -4   0  10    3.84    1.19
  -4   0  10   -2.34    3.70
  -4   0  10    0.75    1.97
  -4   2  10    0.80    1.36
  -4   2  10   -2.49    2.06
  -4   4  10   19.77    2.31
   4  -6 -10    0.77    4.47
   4  -8 -10    1.28    4.50
  -4   8  10   -0.96    1.99
   4 -10 -10    4.67    4.43
  -4  12  10    1.41    2.04
   4 -12 -10    4.55    4.41
  -4 -11  11    6.31    2.58
  -4 -11  11   -3.59    4.59
  -4  -9  11    0.04    2.07
  -4  -9  11   -1.18    4.36
  -4  -7  11    0.45    1.01
  -4  -7  11   -0.21    2.71
  -4  -5  11    0.17    0.85
   4   5 -11   -7.26    4.32
  -4  -3  11    2.62    1.02
  -4  -3  11   -8.08    5.16
   4   1 -11    0.06    4.46
  -4  -1  11   -0.04    1.21
  -4  -1  11    4.31    4.10
  -4   1  11   -0.32    1.43
  -4   3  11    8.93    2.33
   4  -7 -11   -0.36    4.61
  -4  -6  12    0.63    0.93
  -4  -6  12   -1.16    5.44
  -4  -4  12    0.34    1.11
   4   4 -12    3.54    4.52
  -4  -2  12    1.05    1.31
   4   0 -12    1.71    4.69
  -4   0  12    0.15    1.67
  -4   2  12    1.56    2.32
   4  -6 -12   -6.25    4.73
   5   2  11    8.10   10.43
   5   2  11   -5.03    8.69
   5   0  11    7.34    8.67
   5  -2  11    1.66   10.28
   5  -2  11    1.66    8.52
  -5   2 -11    0.20    1.27
   5   7  10   -5.89    9.98
   5   5  10    3.00   10.21
   5   3  10   -4.41   10.55
   5  -1  10    9.75   10.05
   5  -3  10   -0.21    1.29
  -5   3 -10    0.40    1.20
   5  -5  10    1.18    1.31
  -5   5 -10    0.16    1.34
   5  -7  10   -0.01    1.34
  -5   7 -10    1.85    1.53
   5  10   9   -3.33    9.70
  -5 -10  -9    0.53    1.06
   5   8   9    2.85    9.61
   5   6   9   -9.17    9.91
   5   2   9   -0.11    0.73
   5   0   9    0.43    0.72
   5   0   9   -7.08    9.60
   5  -2   9    0.06    0.72
   5  -2   9    0.74    1.28
  -5   2  -9    1.85    1.24
   5  -4   9   -0.68    0.70
   5  -4   9   -0.85    1.26
  -5   4  -9   -0.38    1.32
   5  -6   9    1.65    1.25
  -5   6  -9    3.23    1.56
   5  -8   9    0.14    1.48
  -5   8  -9    1.68    1.35
   5 -10   9    0.11    1.80
  -5  10  -9    1.48    1.04
   5  13   8   -2.88    7.74
  -5 -13  -8    2.92    1.28
   5  11   8    1.82    9.37
  -5 -11  -8    0.15    1.11
   5   9   8    8.80    9.24
  -5  -9  -8   -0.96    1.07
   5   7   8   -0.35    0.72
   5   7   8   -9.38    9.28
   5   5   8   -6.47    9.17
   5   3   8   -4.91    9.15
   5   1   8   -0.56    0.69
   5   1   8   -2.59    8.91
   5  -1   8   -0.16    0.67
   5  -1   8    1.99    1.16
  -5   1  -8    1.42    1.16
   5  -3   8    0.41    0.67
   5  -3   8    1.90    1.23
  -5   3  -8    3.67    1.31
   5  -5   8   -0.18    0.68
   5  -5   8   -0.37    1.19
  -5   5  -8    1.17    1.37
   5  -7   8   -0.64    0.67
   5  -7   8    0.19    1.60
  -5   7  -8    2.88    1.31
   5  -9   8    0.00    0.65
  -5   9  -8   -0.64    1.10
   5 -11   8   -3.93    2.67
  -5  11  -8    0.16    1.06
   5 -13   8    6.52    3.30
   5  14   7    0.55    0.97
  -5 -14  -7    1.33    1.09
  -5 -12  -7   -0.79    1.28
   5  12   7    1.56    8.98
   5  10   7   -0.71    0.67
  -5 -10  -7    0.43    1.12
   5   8   7    0.08    0.67
   5   8   7   -0.97    8.75
  -5  -8  -7   -0.74    1.02
   5   6   7    0.86    0.68
   5   6   7    4.65    8.58
  -5  -6  -7    2.30    1.11
  -5  -4  -7    0.78    1.11
   5   2   7    2.24    8.46
  -5  -2  -7    0.37    1.08
   5   0   7   -0.01    1.05
   5  -2   7    0.68    1.08
  -5   2  -7   -0.06    1.19
   5  -4   7    1.25    1.21
  -5   4  -7    2.50    1.44
   5  -6   7   -0.98    1.69
  -5   6  -7    2.56    1.31
  -5   8  -7    0.69    1.10
   5  -8   7    0.18    0.65
   5 -10   7    0.42    0.64
   5 -10   7   -0.84    3.13
  -5  10  -7    0.17    1.03
   5 -12   7   15.92    4.27
   5  15   6    3.44    1.00
  -5 -15  -6    1.98    0.89
   5  13   6    1.14    0.94
  -5 -13  -6    1.73    1.10
   5  11   6    2.84    0.88
  -5 -11  -6    2.54    1.29
   5  11   6    2.31    8.58
   5   9   6    0.09    0.64
   5   9   6    0.24    8.45
  -5  -9  -6    3.70    1.25
   5   7   6   -5.52    7.94
  -5  -7  -6    0.49    1.13
  -5  -5  -6   -0.38    1.14
   5   3   6    1.52    7.58
  -5  -3  -6    0.57    1.13
   5   1   6    0.19    0.95
  -5  -1  -6    2.33    1.15
   5   1   6   -0.21    0.63
   5  -1   6   -0.10    0.99
   5  -1   6   -0.31    0.65
   5  -3   6   -0.81    1.11
  -5   3  -6    0.09    1.36
   5  -3   6   -0.21    0.63
  -5   5  -6    0.03    1.22
   5  -5   6   -0.29    0.63
   5  -7   6    0.09    2.36
  -5   7  -6    1.84    1.06
   5  -7   6   -0.33    0.62
   5  -9   6   -1.82    3.54
  -5   9  -6    2.18    1.04
  -5  15  -6    2.81    9.75
   5  16   5   -0.50    0.98
   5  14   5    3.12    0.95
  -5 -14  -5    1.62    0.93
   5  12   5    0.46    0.63
   5  12   5    1.51    0.88
  -5 -12  -5    0.79    1.00
   5  10   5    3.33    0.82
  -5 -10  -5    3.67    1.18
   5   8   5    5.14    7.47
  -5  -8  -5    6.54    1.20
   5   8   5    0.09    0.62
   5   6   5   -2.44    7.18
  -5  -6  -5   -0.93    1.29
   5   6   5   -0.12    0.62
   5   4   5   -0.04    0.62
  -5  -4  -5    1.56    1.32
   5   2   5    0.26    7.12
  -5  -2  -5    1.53    1.31
   5   0   5    0.31    0.88
   5   0   5    0.42    0.62
   5  -2   5    0.61    0.97
   5  -2   5   -0.42    0.61
  -5   2  -5   -1.36    1.19
   5  -4   5   -1.31    1.39
   5  -4   5    0.62    0.60
  -5   4  -5   -0.35    1.06
   5  -6   5   -0.25    0.61
  -5   6  -5    0.04    1.02
   5  -8   5    3.62    0.65
  -5   8  -5    4.61    1.11
   5 -10   5   -0.20    0.61
   5 -12   5    0.19    0.60
  -5  16  -5    2.08    4.44
   5  17   4    2.41    0.99
   5  15   4   -0.58    0.58
   5  15   4    6.11    0.98
   5  13   4    0.10    0.59
   5  13   4    4.11    0.89
  -5 -13  -4    2.98    0.96
   5  13   4    1.16    8.03
   5  11   4   -0.62    0.78
  -5 -11  -4   -0.14    0.92
   5   9   4    2.05    6.88
   5   9   4    0.85    0.68
  -5  -9  -4    0.19    0.99
   5   9   4    0.01    0.59
   5   7   4    5.72    6.63
   5   7   4   -0.03    0.59
  -5  -7  -4    2.80    1.13
   5   5   4   -0.08    0.59
  -5  -5  -4    1.13    1.12
   5   3   4   -7.46    6.64
  -5  -3  -4    2.28    1.16
   5   1   4    0.08    0.77
  -5  -1  -4    0.22    1.14
   5  -1   4   -0.50    0.83
   5  -3   4    2.71    1.20
  -5   3  -4    2.44    0.99
   5  -5   4    2.92    2.05
  -5   5  -4   -0.79    0.99
   5  -7   4   -0.04    0.63
  -5   7  -4   -0.27    1.10
   5 -11   4   -0.73    0.60
   5 -13   4   -0.36    0.59
  -5  15  -4   18.17    4.58
  -5  17  -4    0.55    0.99
   5  18   3   11.89    1.11
   5  16   3   16.08    1.12
   5  14   3    0.32    0.89
   5  14   3    0.02    0.55
   5  12   3    1.98    0.81
  -5 -12  -3    1.56    1.04
   5  12   3    0.01    0.57
   5  10   3    0.41    0.71
   5  10   3   -0.18    0.58
  -5 -10  -3    0.13    0.94
   5   8   3    5.17    6.13
   5   8   3    2.24    0.63
  -5  -8  -3    1.76    0.94
  -5  -6  -3    6.23    0.96
   5   6   3    5.55    0.56
   5   4   3   -0.40    0.74
  -5  -4  -3    4.44    0.97
   5   2   3   -6.09    5.99
  -5  -2  -3    0.17    0.95
   5   0   3   -0.51    0.70
  -5   0  -3    0.36    0.95
   5  -2   3    3.48    1.08
   5  -2   3    2.19    0.97
   5  -4   3   -0.11    1.73
  -5   4  -3    2.21    1.05
   5  -8   3    0.23    0.80
  -5  12  -3    3.29    8.82
   5 -12   3    0.37    0.64
  -5  14  -3    1.45    2.75
  -5  16  -3   19.76    1.19
  -5  18  -3   14.55    1.17
   5  19   2   35.87    1.45
   5  17   2    6.46    1.07
   5  15   2    8.45    1.00
   5  15   2   -0.56    0.52
   5  13   2    0.13    0.86
   5  13   2    0.54    0.55
   5  11   2    6.70    0.83
   5  11   2   -0.66    0.56
   5   9   2    2.54    0.69
  -5  -9  -2    2.56    1.02
   5   7   2    1.74    0.60
   5   7   2    0.67    0.78
   5   7   2    1.57    0.50
  -5  -7  -2    3.14    0.99
   5   5   2    0.97    0.51
   5   5   2    1.02    0.92
   5   5   2   -0.47    0.45
  -5  -5  -2    0.51    0.99
   5   3   2    7.75    0.46
  -5  -3  -2   10.45    1.09
   5   1   2   -0.19    0.60
   5   1   2    0.10    0.36
  -5  -1  -2   -0.85    1.02
   5  -1   2    0.93    0.78
   5  -1   2   -0.21    0.30
   5  -3   2    4.14    1.29
   5  -5   2    1.41    3.43
   5  -9   2    0.28    0.91
  -5  11  -2   35.84    8.88
  -5  13  -2   -1.18    1.52
   5 -13   2   -0.25    0.74
  -5  15  -2    7.84    1.02
  -5  17  -2    7.71    1.05
  -5  19  -2   33.32    1.38
   5  18   1   11.97    1.16
   5  16   1   15.88    1.12
   5  14   1    0.13    0.93
   5  14   1   -0.04    0.52
   5  12   1    1.48    0.84
   5  10   1    0.27    0.69
   5  10   1    0.33    0.69
   5  10   1   -0.50    0.58
   5   8   1    0.16    0.62
   5   8   1    0.44    0.90
   5   8   1    0.32    0.53
   5   6   1    6.00    0.60
   5   6   1    7.78    0.55
   5   4   1    8.42    0.56
   5   4   1    7.71    0.51
   5   2   1   -0.24    0.41
   5   0   1   -0.35    0.53
   5   0   1   -0.12    0.37
   5  -2   1    1.37    0.88
   5  -2   1    0.35    0.32
  -5   8  -1    4.16    7.24
  -5  10  -1    0.43    3.55
  -5  12  -1    2.14    1.09
  -5  14  -1    0.65    0.90
  -5  16  -1   15.48    1.05
  -5  18  -1   14.26    1.07
   5  19   0    1.34    1.06
   5  17   0    0.66    1.03
   5  15   0    1.50    0.92
   5  13   0    1.84    0.94
   5  13   0    1.29    0.65
   5  13   0    1.23    0.58
   5  11   0    0.71    0.75
   5  11   0   -0.80    0.73
   5  11   0    1.25    0.60
   5   9   0    0.78    0.75
   5   9   0    0.87    0.57
   5   7   0    5.08    0.74
   5   7   0    4.99    0.57
   5   5   0    3.60    0.63
   5   5   0    2.24    0.51
   5   3   0    0.54    0.53
   5   3   0    1.05    0.46
   5   1   0    0.89    0.42
   5  -1   0    0.00    0.36
   5  -3   0   -3.03    3.40
  -5   5   0   13.37    6.41
  -5   7   0   13.19    3.16
   5  -9   0    1.08    3.40
  -5   9   0    1.34    0.94
  -5  11   0    0.42    0.77
  -5  13   0    1.05    0.84
  -5  15   0    0.98    0.87
  -5  17   0    0.58    0.91
  -5  19   0    2.67    0.95
   5  18  -1    1.19    0.99
   5  16  -1    1.48    1.06
   5  14  -1    1.67    0.97
   5  14  -1   -0.52    0.55
   5  14  -1    0.46    0.68
   5  12  -1    0.34    0.91
   5  12  -1   -0.38    0.64
   5  10  -1    1.17    0.72
   5  10  -1    1.10    0.60
   5   8  -1    1.85    0.57
   5   6  -1    4.80    3.31
   5   6  -1    1.38    0.54
   5   4  -1   -2.45    3.35
   5   4  -1    1.84    0.53
   5  -2  -1   -3.11    3.34
  -5   2   1   -0.99    1.48
   5  -4  -1    1.33    3.37
  -5   4   1    2.65    0.98
   5  -6  -1   -0.19    3.35
  -5   6   1    1.64    0.65
   5  -8  -1   -1.18    3.40
  -5   8   1    2.45    0.72
  -5  10   1    1.08    0.72
  -5  12   1   -0.09    0.77
  -5  14   1    2.05    0.83
  -5  16   1    1.25    0.89
  -5  18   1    1.00    0.92
   5  19  -2    0.42    1.15
   5  17  -2    5.24    1.04
   5  15  -2   -2.70    2.48
   5  15  -2   -1.11    1.05
   5  13  -2   -1.24    2.25
   5  13  -2    0.01    0.85
   5  13  -2    0.02    0.82
   5  13  -2    0.09    0.68
   5  11  -2    2.46    0.66
   5   9  -2   -0.12    1.86
   5   9  -2   -0.31    0.60
   5   7  -2    0.12    3.26
   5   7  -2   -0.10    0.58
   5   5  -2    2.64    3.28
   5   3  -2   -0.10    3.30
   5  -1  -2    1.70    3.43
  -5   3   2   -0.03    0.48
   5  -3  -2    2.02    3.53
  -5   5   2    2.44    0.56
   5  -5  -2   -1.58    3.44
   5  -7  -2   -1.41    3.49
  -5   7   2   -0.35    0.60
   5  -9  -2    0.43    3.46
  -5   9   2   -0.23    0.67
   5 -11  -2   -0.57    3.45
  -5  11   2    1.87    0.74
  -5  13   2    0.88    0.78
   5 -15  -2   -0.18    3.51
  -5  15   2   -0.25    0.84
  -5  17   2    5.05    0.92
  -5  19   2   -1.05    1.00
   5  18  -3    2.87    1.18
   5  18  -3    1.60    0.74
   5  16  -3   -0.09    2.62
   5  16  -3    2.55    1.05
   5  14  -3    0.39    2.46
   5  12  -3    1.70    0.70
   5  10  -3    5.24    3.33
   5  10  -3   -0.11    0.64
   5   8  -3   -0.49    0.57
   5   6  -3   -2.75    3.37
   5   4  -3    0.55    3.39
  -5  -2   3    6.64    1.43
   5   2  -3    0.41    3.47
  -5   0   3    0.14    0.45
  -5   4   3    0.35    0.49
  -5   6   3    1.07    0.56
  -5   8   3   -0.66    0.62
   5  -8  -3    3.12    3.65
  -5  10   3    0.98    0.69
   5 -10  -3    4.23    3.66
   5 -12  -3    1.50    3.59
  -5  12   3    2.13    0.77
   5 -14  -3    0.45    3.55
  -5  14   3    0.97    0.79
  -5  16   3    1.87    0.97
  -5  18   3    1.96    1.11
   5  17  -4    0.58    2.81
   5  17  -4   -0.86    1.00
   5  17  -4    0.08    0.73
   5   9  -4   -1.14    3.33
   5   9  -4   -0.55    1.99
   5   9  -4    0.28    0.62
   5   7  -4   -0.86    3.41
   5   7  -4    0.26    1.83
   5   5  -4   -0.94    3.46
  -5  -3   4   -1.06    2.19
  -5  -1   4    1.29    0.99
  -5   1   4    1.07    0.51
  -5   7   4    0.61    0.66
  -5   9   4    0.20    0.72
  -5  11   4    0.11    0.83
  -5  13   4    4.79    0.94
   5 -13  -4    0.85    3.71
   5 -15  -4   -2.81    3.66
  -5  15   4   -0.66    1.68
  -5  17   4   -0.91    1.64
   5  16  -5   -0.74    2.78
   5  16  -5    2.94    0.76
   5  14  -5   -0.54    0.74
   5  12  -5   -2.21    2.39
   5  10  -5   -0.36    3.38
   5  10  -5    1.55    2.30
   5   8  -5   -1.74    3.51
   5   6  -5    0.68    1.92
  -5  -4   5   -0.16    2.74
  -5  -4   5   -2.62    4.73
  -5  -2   5    0.57    1.23
   5   2  -5    1.78    3.69
  -5   0   5   -0.26    0.51
  -5   2   5    0.60    0.75
   5  -2  -5    0.64    3.79
   5  -4  -5   -1.15    3.76
   5  -6  -5   -0.43    3.75
   5  -8  -5   -0.99    3.81
   5 -14  -5   -0.62    3.78
  -5  14   5   -1.88    1.75
   5  15  -6    1.09    0.75
   5  13  -6    2.04    2.61
   5  13  -6    0.61    0.74
   5  11  -6   -2.83    3.47
   5  11  -6    2.50    2.47
   5   9  -6    2.36    2.32
   5   9  -6   -4.58    3.68
  -5  -5   6   43.27    3.11
  -5  -3   6    0.19    1.48
  -5  -3   6   -0.91    2.70
   5   3  -6    0.35    3.78
  -5  -1   6   -1.23    0.60
   5   1  -6    2.26    3.91
  -5   1   6    1.35    0.74
  -5   3   6    0.67    1.12
   5  -9  -6    2.81    4.04
  -5  11   6    0.27    1.78
   5 -11  -6    3.88    4.07
  -5  13   6   -0.04    1.79
  -5  15   6    1.38    1.77
   5  14  -7    1.62    2.66
   5  14  -7    0.50    0.74
   5  12  -7   -1.50    3.44
   5  12  -7   -0.02    2.65
   5  12  -7   -0.15    0.76
   5  10  -7    2.30    2.50
  -5 -10   7   -1.73    1.67
   5  10  -7   -4.15    3.74
  -5  -8   7   84.02    5.87
  -5  -8   7   -9.35   15.36
  -5  -6   7   -0.58    2.97
  -5  -6   7   -3.74    4.63
   5   6  -7   -1.53    3.94
  -5  -4   7   -1.92    1.66
   5   4  -7   -3.33    4.08
  -5  -4   7    1.63    3.03
  -5  -2   7   -0.04    0.67
  -5   0   7   -0.21    0.73
  -5   2   7   -1.00    0.97
  -5   4   7   -0.34    1.68
   5  -4  -7   -0.09    4.14
  -5   8   7   -0.75    1.93
   5 -10  -7    0.38    4.22
  -5  10   7   -1.19    1.94
  -5  12   7    0.33    1.91
   5 -12  -7   -0.56    4.12
  -5  14   7    3.51    1.92
   5  13  -8   -1.98    2.74
   5  13  -8   -0.13    0.73
   5  11  -8    0.99    2.61
   5  11  -8   -1.14    3.64
  -5  -9   8    2.02    1.75
  -5  -9   8   -2.34    4.55
  -5  -9   8   -3.67    9.82
  -5  -7   8    0.40    2.62
  -5  -7   8   -2.09    1.78
  -5  -7   8   -1.68    4.00
   5   7  -8    1.29    4.06
   5   5  -8    3.04    4.11
  -5  -5   8   -0.49    1.82
  -5  -3   8   -1.45    1.86
  -5  -3   8   -0.56    0.73
  -5  -1   8   -1.34    1.84
  -5  -1   8   -0.54    0.81
   5   1  -8   -0.58    4.29
  -5   1   8   -1.66    2.04
  -5   1   8   -0.19    1.04
  -5   3   8    0.87    1.96
  -5   3   8   -0.65    1.51
  -5   7   8   -0.05    2.01
   5  -7  -8    0.49    4.38
  -5   9   8   -0.70    2.04
  -5  11   8    1.35    2.02
  -5  13   8   -3.18    2.07
   5 -13  -8    2.28    4.18
  -5 -10   9    9.42    3.35
  -5 -10   9    1.50    5.29
  -5  -8   9   -2.90    2.19
  -5  -8   9    0.57    3.76
   5   8  -9   -1.59    4.20
  -5  -8   9   -2.00    1.82
  -5  -6   9   -1.19    1.86
  -5  -6   9   -0.57    1.29
   5   6  -9    1.07    4.38
  -5  -6   9   -0.70    2.29
  -5  -4   9   -1.32    1.93
  -5  -4   9   -0.31    0.76
  -5  -2   9    0.58    2.02
  -5  -2   9    0.25    0.86
   5   2  -9   -2.51    4.43
  -5  -2   9   -6.13    3.72
  -5   0   9    1.49    2.01
  -5   0   9    0.63    1.07
  -5   2   9    2.64    2.14
  -5   2   9    0.58    1.41
  -5   4   9   -1.55    2.19
   5  -8  -9   -1.14    4.52
  -5   8   9   -1.16    2.09
  -5  10   9    2.46    2.10
  -5  -9  10   -1.08    2.05
  -5  -9  10    0.21    3.89
  -5  -7  10    0.01    0.96
  -5  -7  10    1.66    1.92
  -5  -7  10   -2.51    2.01
   5   7 -10   -2.29    4.49
  -5  -5  10    0.09    0.81
  -5  -5  10   -1.70    2.00
  -5  -3  10    0.52    0.90
  -5  -3  10    2.35    3.93
   5   3 -10    6.01    4.55
  -5  -3  10   -0.40    2.02
  -5  -1  10    0.21    1.19
  -5  -1  10   -1.09    2.10
  -5   1  10    0.46    1.49
  -5   1  10    1.38    2.11
  -5   3  10   -1.35    2.20
  -5  -2  11    0.01    1.22
  -5  -2  11   -1.06    1.96
  -5   0  11   -0.09    1.56
  -5   0  11   -1.63    2.09
  -5   2  11    0.17    2.06
   6   6   8    0.43    0.80
  -6  -6  -8    2.07    1.35
   6   4   8   -0.44    9.89
  -6  -4  -8    1.07    1.40
   6   2   8    1.36    0.79
   6   2   8    7.06    9.58
   6   0   8   -0.06    0.75
   6   0   8    8.18    9.42
   6  -2   8   -0.27    0.76
   6  -2   8   -8.73    9.49
   6  -4   8    0.58    0.74
   6  -4   8    0.01    1.16
  -6   4  -8    0.76    1.23
   6  -6   8   -1.06    0.75
   6  -6   8   -0.01    1.17
  -6   6  -8    0.25    1.20
  -6  -9  -7    0.44    1.09
   6   7   7    0.02    0.74
   6   7   7    3.50    8.56
  -6  -7  -7    0.71    1.20
   6   5   7   -1.09    0.77
   6   5   7    7.24    8.81
  -6  -5  -7    2.22    1.22
  -6  -3  -7   18.42    1.43
   6  -1   7   -1.73    8.90
   6  -3   7   12.84    1.25
  -6   3  -7   18.93    1.41
   6  -5   7    0.01    1.14
  -6   5  -7    1.56    1.23
   6  -7   7   -0.01    1.24
  -6   7  -7    0.77    1.30
   6  -7   7   -0.42    0.72
   6  -9   7   -0.43    0.71
   6  -9   7    0.01    1.59
   6  12   6    0.63    0.69
  -6 -12  -6    1.96    1.09
   6  10   6   -0.07    0.70
  -6 -10  -6    0.81    1.08
  -6  -8  -6    0.24    1.09
   6   8   6    0.08    0.72
   6   6   6    7.25    8.10
  -6  -6  -6   -0.08    1.12
   6   4   6   -0.59    8.19
  -6  -4  -6   -0.10    1.19
  -6  -2  -6   -1.22    1.19
   6   0   6  -18.53    8.67
   6   0   6   -0.26    0.73
   6  -2   6   -0.94    1.00
  -6   2  -6    0.77    1.24
   6  -2   6    0.49    0.74
   6  -4   6   -0.75    1.06
  -6   4  -6    0.47    1.21
   6  -4   6    0.21    0.73
   6  -6   6    0.85    1.22
  -6   6  -6    1.71    1.31
   6  -6   6    0.16    0.71
   6  -8   6    0.51    1.72
   6 -10   6    6.33    2.23
   6  11   5    0.36    0.68
  -6 -11  -5    0.53    1.17
  -6  -9  -5   -0.14    1.09
  -6  -7  -5    0.09    1.13
   6   7   5   -0.09    0.70
  -6  -5  -5    0.55    1.16
  -6  -3  -5    3.81    1.19
   6   1   5   -4.20    7.91
  -6  -1  -5   10.22    1.28
   6   1   5    0.36    0.75
   6  -1   5    7.09    0.97
   6  -1   5   -0.09    0.71
   6  -3   5    2.03    0.98
  -6   3  -5    4.25    1.28
   6  -5   5    0.01    1.14
   6  -5   5    0.72    0.70
   6  -7   5    0.01    1.74
   6  -7   5    0.17    0.70
   6  -9   5    2.88    2.46
   6  -9   5   -0.25    0.69
   6 -11   5   -5.83    3.42
   6 -11   5    0.00    0.67
  -6  13  -5    7.33    9.95
   6  14   4   -0.70    0.64
   6  10   4   -0.72    0.68
  -6  -8  -4    0.50    1.23
   6   8   4    0.36    0.69
   6   6   4    0.46    0.71
  -6  -6  -4    2.45    1.20
   6   4   4    1.69    0.74
  -6  -4  -4   -1.00    1.22
  -6  -2  -4   26.32    1.47
   6   0   4   -0.83    0.79
   6  -2   4   17.78    1.01
   6  -2   4   -1.14    0.83
   6  -4   4    1.93    1.02
   6  -4   4   -1.66    0.79
   6  -8   4    3.34    2.39
   6  -8   4    0.75    0.69
   6 -10   4    0.35    0.68
  -6  12  -4   17.08    9.77
   6 -12   4    0.84    0.66
  -6  14  -4    1.14    1.63
   6  15   3    0.19    0.61
   6  11   3    0.27    0.65
   6   9   3   -0.12    0.68
   6   5   3   -0.32    0.75
   6  -1   3    6.68    1.01
   6  -3   3    6.39    0.84
   6  -3   3    2.04    0.92
   6  -5   3   -1.86    1.37
   6  -5   3    1.58    0.90
   6  -7   3    5.78    2.23
  -6  11  -3   -2.90    4.13
  -6  13  -3   -0.54    1.59
   6 -13   3    0.39    0.65
   6  12   2    0.33    0.63
   6  10   2   -0.11    0.65
   6   6   2    3.50    0.89
   6   4   2   -0.33    0.94
   6   0   2    0.08    1.07
   6  -2   2    1.66    1.16
   6  -4   2    4.78    1.19
   6  -6   2    3.96    1.86
   6  -6   2    1.10    1.12
  -6   8  -2    7.60    8.60
  -6  10  -2   -2.21    2.47
   6 -10   2   -0.30    0.91
  -6  12  -2    0.02    1.15
  -6  14  -2    0.71    0.95
   6  15   1    0.64    0.87
   6  13   1    0.82    0.80
   6  13   1   -0.07    0.61
   6   7   1    4.29    0.58
   6   5   1    0.55    1.11
   6   5   1    2.35    0.52
   6   3   1   17.45    0.62
   6   1   1    0.14    0.41
  -6   5  -1   19.59    7.57
  -6   7  -1    5.99    2.30
  -6   9  -1    2.87    1.06
  -6  11  -1    0.65    0.84
   6 -11   1    0.51    1.06
  -6  13  -1    0.89    0.87
   6 -13   1    0.31    0.88
  -6  15  -1    1.40    0.89
   6  16   0    0.58    0.91
   6  14   0   -0.55    0.92
   6  14   0    0.71    0.59
   6  12   0   -0.35    0.83
   6  12   0   -0.81    0.65
   6  12   0    0.30    0.67
   6  10   0    0.21    0.75
   6  10   0   -0.75    0.86
   6  10   0    0.21    0.61
   6   8   0   -0.61    1.06
   6   8   0    0.53    0.58
   6   6   0   14.39    0.69
   6   4   0    6.84    0.58
   6   2   0    0.36    0.47
   6   0   0    1.22    0.43
  -6   4   0   12.48    1.20
  -6   6   0   13.54    0.83
  -6   8   0   -0.13    0.74
  -6  10   0    0.31    0.79
  -6  12   0   -1.00    0.80
  -6  14   0    0.27    0.83
   6  15  -1   -0.36    0.92
   6  13  -1    0.28    0.85
   6  13  -1   -0.37    0.68
   6  11  -1    0.22    0.85
   6  11  -1    1.33    0.64
   6   9  -1    0.44    0.78
   6   9  -1   -0.42    0.62
   6   7  -1    3.38    0.63
   6   5  -1    0.93    0.57
   6   3  -1   -0.18    0.52
   6   1  -1   -0.20    0.48
   6  -1  -1    3.39    3.98
   6  -1  -1    0.52    0.45
   6  -3  -1    5.17    4.01
   6  -5  -1   -0.20    4.03
   6  -7  -1    2.68    4.08
  -6   7   1    4.58    0.69
  -6   9   1    0.11    0.71
  -6  11   1   -0.14    0.75
  -6  13   1    0.89    0.79
  -6  15   1    1.96    0.83
   6  14  -2   -0.95    0.95
   6  14  -2    0.55    0.69
   6  12  -2    0.06    0.88
   6  12  -2   -0.15    0.68
   6  10  -2   -0.60    0.85
   6  10  -2    0.44    0.64
   6   8  -2    0.93    0.75
   6   8  -2    2.69    0.65
   6   6  -2   -0.57    0.61
   6   4  -2    1.47    4.06
   6   4  -2   11.14    0.66
   6   2  -2    1.77    3.94
   6   2  -2    1.70    0.58
   6  -8  -2   -3.20    4.09
  -6   8   2    1.32    0.66
  -6  10   2   -0.80    0.70
  -6  12   2    0.44    0.75
  -6  14   2   -0.26    0.78
   6  15  -3   -0.77    0.98
   6  15  -3    0.80    0.71
   6  13  -3    0.43    0.97
   6  13  -3    0.06    0.94
   6  13  -3   -0.39    0.70
   6  11  -3    0.88    0.80
   6  11  -3    0.31    0.68
   6   9  -3    0.77    0.67
   6   7  -3   -1.00    3.93
   6   7  -3    0.13    0.64
   6   5  -3   -2.59    4.02
   6   5  -3    5.09    0.69
   6   3  -3    2.09    4.04
   6  -3  -3   -0.48    4.11
   6  -5  -3   -1.43    4.07
   6  -7  -3   -0.06    4.08
   6  -9  -3    0.26    4.08
  -6  11   3   -0.16    0.77
  -6  13   3   -0.84    0.84
   6  14  -4    0.63    0.87
   6  14  -4    0.48    0.72
   6  12  -4    1.25    0.70
   6  10  -4   -0.47    0.69
   6   8  -4    1.14    0.67
   6   6  -4    0.64    0.63
   6   4  -4   -4.15    4.09
   6   2  -4    0.91    4.07
   6  -2  -4   -2.07    4.30
   6  -4  -4    0.80    4.26
   6  -6  -4    1.01    4.24
   6  -8  -4   -1.11    4.19
   6 -10  -4   -1.28    4.14
   6 -12  -4   -0.03    4.12
   6 -14  -4   -4.45    4.05
   6  13  -5    1.26    0.73
   6  11  -5   -0.55    0.71
   6   9  -5    1.07    3.89
   6   9  -5   -0.18    0.71
   6   7  -5    2.66    3.98
  -6  -7   5    2.55    3.24
   6   5  -5   -5.28    4.16
  -6  -5   5    0.96    1.48
   6   3  -5    2.44    4.14
   6   1  -5   -1.33    4.21
   6  -3  -5    0.03    4.42
   6  -5  -5   -1.26    4.41
   6  -7  -5   -1.51    4.29
   6  -9  -5    0.49    4.26
   6 -11  -5   -4.22    4.24
   6 -13  -5   -1.93    4.14
  -6  13   5    0.33    1.85
   6  12  -6   -0.09    0.74
   6  10  -6   -2.04    3.88
   6  10  -6    0.10    0.74
   6   8  -6    0.14    3.94
  -6  -8   6    5.47    3.17
   6   6  -6    0.03    4.14
  -6  -6   6   -1.74    1.81
  -6  -4   6    0.31    0.73
   6   4  -6   -4.06    4.32
   6   2  -6    2.91    4.37
   6 -10  -6   -1.86    4.33
  -6  -9   7   -0.93    1.86
   6   9  -7    0.27    3.96
  -6  -9   7    0.01    2.81
   6   9  -7    0.14    0.69
   6   7  -7    4.35    4.19
  -6  -7   7   -3.48    1.85
  -6  -5   7    0.11    0.79
   6   5  -7   -1.96    4.32
  -6  -3   7    1.45    0.73
  -6   9   7    1.33    2.02
  -6  -6   8    0.64    0.75
  -6  -6   8   -1.03    1.91
   6   6  -8   -1.03    4.36
  -6  -4   8    1.53    2.03
  -6  -4   8    0.15    0.75
  -6  -2   8   -2.04    2.06
  -6  -2   8    0.00    0.97
  -6   0   8    0.43    2.16
  -6   2   8   -0.27    2.13
  -6   4   8    3.35    2.12
  -6   6   8    1.10    2.07
  -6  -1   9    2.99    2.09
  -6  -1   9    0.51    1.22
   7   0   5   -0.08    0.79
   7  -2   5   -0.01    0.76
   7   5   4   -0.54    0.76
   7  -1   4    1.18    0.77
   7  -3   4   -0.55    0.77
   7  -5   4   -0.56    0.76
   7   8   3   -0.05    0.74
   7   6   3    0.65    0.75
   7   0   3    0.04    0.83
   7  -2   3    0.03    0.83
   7  -4   3   -0.32    0.82
  -7   6  -3   -3.93    7.93
   7  -6   3    0.15    0.81
   7   9   2   -0.20    0.72
   7  -1   2    0.75    0.97
   7  -3   2   -0.26    0.97
   7  -5   2    0.89    0.96
   7   8   1   -0.51    0.78
   7   4   1    0.30    1.02
   7   0   1   -0.55    1.21
   7  -2   1    0.13    1.21
   7  -4   1   -1.13    1.23
   7  -8   1   -0.49    1.02
   7   7   0    0.62    0.99
   7   7   0    0.70    0.56
   7   5   0   -0.53    1.19
   7   5   0    0.58    0.52
   7   3   0   -0.28    1.20
   7  -1   0    1.32    1.23
   7  -3   0    0.14    1.21
   7  -9   0   -0.86    1.20
   7   8  -1   -0.14    0.59
   7   6  -1    0.55    1.17
   7   6  -1    0.35    0.57
   7   4  -1    0.16    0.52
   7   9  -2   -0.44    1.12
   7   9  -2   -0.40    0.62
   7   7  -2    0.39    1.16
   7   7  -2    0.11    0.60
   7   5  -2   -0.35    0.57
   7   3  -2    0.10    0.54
   7   1  -2   -0.53    0.51
   7   8  -3    0.15    0.63
   7   6  -3    0.45    0.62
   7   4  -3    0.17    0.59
   7   2  -3   -0.57    0.56
   7   0  -3    0.47    0.53
   7  -2  -3    1.06    4.64
   7  -4  -3   -0.51    4.60
   7  -6  -3   -3.26    4.61
   7   5  -4   -0.50    0.63
   7   3  -4    0.03    4.53
   7   3  -4   -0.40    0.60
   7   1  -4    0.09    0.60
   7  -3  -4    7.03    4.72
   7  -5  -4   -3.90    4.57
   7   4  -5    0.16    0.63
   7  -2  -5   -2.20    4.61
   0   0   0    0.00    0.00

_computing_structure_solution     'SHELXT 2018/2 (Sheldrick, 2018)'
;
_shelx_hkl_checksum                309
_olex2_submission_original_sample_id  PFC-76-NH2-H2O
_olex2_submission_special_instructions  'No special instructions were received'

# start Validation Reply Form
_vrf_RINTA01_pfc-76-nh2-h2o
;
PROBLEM: The value of Rint is greater than 0.25
RESPONSE: Due to the highly porous nature of the crystal, diffractions at
higher 2-Theta angles were too weak to be incorporated for structure determin
A resolution cut-off was applied at 1.59 angstrom.
;
_vrf_THETM01_pfc-76-nh2-h2o
;
PROBLEM: The value of sine(theta_max)/wavelength is less than 0.550
RESPONSE: Due to the highly porous nature of the crystal, diffractions at
higher 2-Theta angles were too weak to be incorporated for structure determin
A resolution cut-off was applied at 1.59 angstrom.
;
_vrf_PLAT020_pfc-76-nh2-h2o
;
PROBLEM: The Value of Rint is Greater Than 0.12 ......... 0.428 Report
RESPONSE: Due to the highly porous nature of the crystal, diffractions at
higher 2-Theta angles were too weak to be incorporated for structure determin
A resolution cut-off was applied at 1.59 angstrom.
;
_vrf_PLAT084_pfc-76-nh2-h2o
;
PROBLEM: High wR2 Value (i.e. > 0.25) ................... 0.49 Report
RESPONSE: Due to the highly porous nature of the crystal, diffractions at
higher 2-Theta angles were too weak to be incorporated for structure determin
A resolution cut-off was applied at 1.59 angstrom.
;
_vrf_PLAT088_pfc-76-nh2-h2o
;
PROBLEM: Poor Data / Parameter Ratio .................... 1.95 Note
RESPONSE:  The alarm of poor data / parameter ratio is due to the
crystal which diffracted quite weakly at high angle.
;
_vrf_PLAT430_pfc-76-nh2-h2o
;
PROBLEM: Short Inter D...A Contact O1A ..O5 . 2.00 Ang.
RESPONSE:  The two respective entities exhibit hydrogen bonding to each other,
which explains the short heteroatom-heteroatom distance. The associated interatomic
distance is in agreement with a hydrogen bond.
;
_vrf_PLAT602_pfc-76-nh2-h2o
;
PROBLEM: Solvent Accessible VOID(S) in the Unit Cell .... ! Check
RESPONSE: This is the porous material.
;
_vrf_PLAT082_pfc-76-nh2-h2o
;
PROBLEM: High R1 Value .................................. 0.18 Report
RESPONSE: Due to the highly porous nature of the crystal, diffractions at
higher 2-Theta angles were too weak to be incorporated for structure determin
A resolution cut-off was applied at 1.59 angstrom.
;
_vrf_PLAT245_pfc-76-nh2-h2o
;
PROBLEM: U(iso) H2AB Smaller than U(eq) O2A by 0.076 Ang**2
RESPONSE:  This oxygen atom (O2A) is part of a water molecule. Unfortunately,
the respective H atoms cannot be located with great certainty because of
potential disorder in hydrogen atom locations and limitations in data quality
;
_vrf_PLAT340_pfc-76-nh2-h2o
;
PROBLEM: Low Bond Precision on C-C Bonds ............... 0.04867 Ang.
RESPONSE: Due to the highly porous nature of the crystal, diffractions at
higher 2-Theta angles were too weak to be incorporated for structure determin
A resolution cut-off was applied at 1.59 angstrom.
;
# end Validation Reply Form
