# Supplementary material for: Multivariate Hydrogen-Bonded Organic Frameworks for Optimum Atmospheric Water Harvesting
Source: ACS Cent Sci. 2025 Sep 4;11(10):1984–92. doi: 10.1021/acscentsci.5c01233 (PMC12550616; doi:10.1021/acscentsci.5c01233)
Supplement: Supplementary file 5 [file oc5c01233_si_005.cif]

data_pfc-76-cl
_audit_creation_date               2025-02-28
_audit_creation_method
;
Olex2 1.5
(compiled 2022.04.07 svn.rca3783a0 for OlexSys, GUI svn.r6498)
;
_shelxl_version_number             2014-3
_audit_contact_author_address      ?
_audit_contact_author_email        ?
_audit_contact_author_name         ''
_audit_contact_author_phone        ?
_publ_contact_author_id_orcid      ?
_publ_section_references
;
Dolomanov, O.V., Bourhis, L.J., Gildea, R.J, Howard, J.A.K. & Puschmann, H.
 (2009), J. Appl. Cryst. 42, 339-341.

Sheldrick, G.M. (2008). Acta Cryst. A64, 112-122.
;
_chemical_name_common              ?
_chemical_name_systematic          PFC-76-Cl
_chemical_formula_moiety           'C22 H10 Cl O8'
_chemical_formula_sum              'C22 H10 Cl O8'
_chemical_formula_weight           437.75
_chemical_melting_point            ?
loop_
  _atom_type_symbol
  _atom_type_description
  _atom_type_scat_dispersion_real
  _atom_type_scat_dispersion_imag
  _atom_type_scat_source
 'C' 'C' 0.0033 0.0016 'International Tables Vol C Tables 4.2.6.8 and 6.1.1.4'
 'H' 'H' 0.0000 0.0000 'International Tables Vol C Tables 4.2.6.8 and 6.1.1.4'
 'Cl' 'Cl' 0.1484 0.1585 'International Tables Vol C Tables 4.2.6.8 and 6.1.1.4'
 'O' 'O' 0.0106 0.0060 'International Tables Vol C Tables 4.2.6.8 and 6.1.1.4'

_shelx_space_group_comment
;
The symmetry employed for this shelxl refinement is uniquely defined
by the following loop, which should always be used as a source of
symmetry information in preference to the above space-group names.
They are only intended as comments.
;
_space_group_crystal_system        'monoclinic'
_space_group_IT_number             12
_space_group_name_H-M_alt          'C 1 2/m 1'
_space_group_name_Hall             '-C 2y'
loop_
  _space_group_symop_operation_xyz
 'x, y, z'
 '-x, y, -z'
 'x+1/2, y+1/2, z'
 '-x+1/2, y+1/2, -z'
 '-x, -y, -z'
 'x, -y, z'
 '-x+1/2, -y+1/2, -z'
 'x+1/2, -y+1/2, z'

_cell_length_a                     14.736(2)
_cell_length_b                     26.756(4)
_cell_length_c                     3.6823(5)
_cell_angle_alpha                  90
_cell_angle_beta                   90.767(7)
_cell_angle_gamma                  90
_cell_volume                       1451.7(4)
_cell_formula_units_Z              2
_cell_measurement_reflns_used      3909
_cell_measurement_temperature      150(2)
_cell_measurement_theta_max        27.52
_cell_measurement_theta_min        2.67
_shelx_estimated_absorpt_T_max     0.998
_shelx_estimated_absorpt_T_min     0.984
_exptl_absorpt_coefficient_mu      0.165
_exptl_absorpt_correction_T_max    0.7456
_exptl_absorpt_correction_T_min    0.6231
_exptl_absorpt_correction_type     multi-scan
_exptl_absorpt_process_details
;
SADABS-2016/2 (Bruker,2016/2) was used for absorption correction.
wR2(int) was 0.1248 before and 0.0887 after correction.
The Ratio of minimum to maximum transmission is 0.8357.
The \l/2 correction factor is Not present.
;
_exptl_crystal_colour              'clear light colourless'
_exptl_crystal_colour_lustre       clear
_exptl_crystal_colour_modifier     light
_exptl_crystal_colour_primary      colourless
_exptl_crystal_density_diffrn      1.001
_exptl_crystal_density_meas        ?
_exptl_crystal_density_method      ?
_exptl_crystal_description         needle
_exptl_crystal_F_000               446
_exptl_crystal_preparation         'Oil on Loop'
_exptl_crystal_recrystallization_method  Solventhermal
_exptl_crystal_size_max            0.1
_exptl_crystal_size_mid            0.01
_exptl_crystal_size_min            0.01
_exptl_special_details
;
 ?
;
_exptl_transmission_factor_max     ?
_exptl_transmission_factor_min     ?
_diffrn_reflns_av_R_equivalents    0.0811
_diffrn_reflns_av_unetI/netI       0.0353
_diffrn_reflns_Laue_measured_fraction_full  0.759
_diffrn_reflns_Laue_measured_fraction_max  0.998
_diffrn_reflns_limit_h_max         16
_diffrn_reflns_limit_h_min         -16
_diffrn_reflns_limit_k_max         29
_diffrn_reflns_limit_k_min         -29
_diffrn_reflns_limit_l_max         4
_diffrn_reflns_limit_l_min         -4
_diffrn_reflns_number              12706
_diffrn_reflns_point_group_measured_fraction_full  0.759
_diffrn_reflns_point_group_measured_fraction_max  0.998
_diffrn_reflns_theta_full          25.242
_diffrn_reflns_theta_max           22.976
_diffrn_reflns_theta_min           2.670
_diffrn_ambient_temperature        150.01
_diffrn_detector                   'CCD area detector'
_diffrn_detector_area_resol_mean   5.6
_diffrn_detector_type              'Bruker SMART CCD 6000 area detector'
_diffrn_measured_fraction_theta_full  0.759
_diffrn_measured_fraction_theta_max  0.998
_diffrn_measurement_device         'three-circle diffractometer'
_diffrn_measurement_device_type    'Bruker SMART CCD 6000 area detector'
_diffrn_measurement_method         '\w scans'
_diffrn_radiation_monochromator    graphite
_diffrn_radiation_probe            x-ray
_diffrn_radiation_type             MoK\a
_diffrn_radiation_wavelength       0.71073
_diffrn_source                     'sealed X-ray tube'
_diffrn_source_target              Mo
_reflns_Friedel_coverage           0.000
_reflns_Friedel_fraction_full      .
_reflns_Friedel_fraction_max       .
_reflns_number_gt                  833
_reflns_number_total               1032
_reflns_special_details
;
 Reflections were merged by SHELXL according to the crystal
 class for the calculation of statistics and refinement.
 
 Structure factors included contributions from the .fab file.
 
 _reflns_Friedel_fraction is defined as the number of unique
 Friedel pairs measured divided by the number that would be
 possible theoretically, ignoring centric projections and
 systematic absences.
;
_reflns_threshold_expression       'I > 2\s(I)'
_computing_cell_refinement         'SAINT V8.38A (?, 2016)'
_computing_data_collection         ?
_computing_data_reduction          'SAINT V8.38A (?, 2016)'
_computing_molecular_graphics      'Olex2 1.5 (Dolomanov et al., 2009)'
_computing_publication_material    'Olex2 1.5 (Dolomanov et al., 2009)'
_computing_structure_refinement    'XL  (Sheldrick, 2008)'
_computing_structure_solution      'ShelXT (Sheldrick, 2015)'
_refine_diff_density_max           0.451
_refine_diff_density_min           -0.231
_refine_diff_density_rms           0.060
_refine_ls_extinction_coef         .
_refine_ls_extinction_method       none
_refine_ls_goodness_of_fit_ref     1.100
_refine_ls_hydrogen_treatment      constr
_refine_ls_matrix_type             full
_refine_ls_number_parameters       79
_refine_ls_number_reflns           1032
_refine_ls_number_restraints       45
_refine_ls_R_factor_all            0.0738
_refine_ls_R_factor_gt             0.0643
_refine_ls_restrained_S_all        1.093
_refine_ls_shift/su_max            0.000
_refine_ls_shift/su_mean           0.000
_refine_ls_structure_factor_coef   Fsqd
_refine_ls_weighting_details      
 'w=1/[\s^2^(Fo^2^)+(0.1202P)^2^+1.7508P] where P=(Fo^2^+2Fc^2^)/3'
_refine_ls_weighting_scheme        calc
_refine_ls_wR_factor_gt            0.1936
_refine_ls_wR_factor_ref           0.2033
_refine_special_details
;
 ?
;
_olex2_refinement_description
;
1. Fixed Uiso
 At 1.2 times of:
  All C(H) groups
 At 1.5 times of:
  All O(H) groups
2. Restrained distances
 C7-C7_$1 \\sim C6_$2-C7 \\sim C6-C7_$2 \\sim C7_$3-C6 \\sim C7_$1-C6_$2 \\sim
C7_$2-C7_$3
 with sigma of 0.02
 C7-C7_$3 \\sim C6-C7 \\sim C6-C7_$1 \\sim C7_$1-C7_$2 \\sim C6_$2-C7_$2 \\sim
C6_$2-C7_$3
 with sigma of 0.02
3. Restrained planarity
 C7, C7_$1, C6, C7_$3, C7_$2, C6_$2
 with sigma of 0.1
4. Uiso/Uaniso restraints and constraints
Uanis(C6) \\sim Ueq, Uanis(C7) \\sim Ueq: with sigma of 0.01 and sigma for
terminal atoms of 0.02
5. Others
 Fixed Sof: Cl1(0.25)
6.a Aromatic/amide H refined with riding coordinates:
 C3(H3), C4(H4)
6.b Tetrahedral OH refined with riding coordinates:
 O2(H2)
;
_atom_sites_solution_hydrogens     geom
_atom_sites_solution_primary       ?
_atom_sites_solution_secondary     ?
loop_
  _atom_site_label
  _atom_site_type_symbol
  _atom_site_fract_x
  _atom_site_fract_y
  _atom_site_fract_z
  _atom_site_U_iso_or_equiv
  _atom_site_adp_type
  _atom_site_occupancy
  _atom_site_site_symmetry_order
  _atom_site_calc_flag
  _atom_site_refinement_flags_posn
  _atom_site_refinement_flags_adp
  _atom_site_refinement_flags_occupancy
  _atom_site_disorder_assembly
  _atom_site_disorder_group
 O1 O 0.28295(14) 0.69010(9) 0.9181(6) 0.0519(8) Uani 1 1 d . . . . .
 O2 O 0.35130(15) 0.76169(9) 0.7797(6) 0.0557(8) Uani 1 1 d . . . . .
 H2 H 0.3064 0.7734 0.8889 0.084 Uiso 1 1 calc R U . . .
 C2 C 0.42591(18) 0.68688(12) 0.6346(7) 0.0357(8) Uani 1 1 d . . . . .
 C5 C 0.5000 0.60809(18) 0.5000 0.0376(11) Uani 1 2 d S T P . .
 C3 C 0.5000 0.71351(18) 0.5000 0.0357(11) Uani 1 2 d S T P . .
 H3 H 0.5000 0.7490 0.5000 0.043 Uiso 1 2 calc R U P . .
 C1 C 0.34799(19) 0.71444(13) 0.7859(8) 0.0390(9) Uani 1 1 d . . . . .
 C4 C 0.42588(19) 0.63548(13) 0.6325(7) 0.0384(9) Uani 1 1 d . . . . .
 H4 H 0.3747 0.6181 0.7224 0.046 Uiso 1 1 calc R U . . .
 C7 C 0.42187(19) 0.52614(10) 0.4029(7) 0.0404(9) Uani 1 1 d D U . . .
 C6 C 0.5000 0.55278(16) 0.5000 0.0384(11) Uani 1 2 d DS TU P . .
 Cl1 Cl 0.31349(19) 0.54943(12) 0.2526(8) 0.0444(9) Uani 0.25 1 d . . P . .

loop_
  _atom_site_aniso_label
  _atom_site_aniso_U_11
  _atom_site_aniso_U_22
  _atom_site_aniso_U_33
  _atom_site_aniso_U_23
  _atom_site_aniso_U_13
  _atom_site_aniso_U_12
 O1 0.0299(13) 0.0745(17) 0.0517(15) 0.0152(12) 0.0191(11) 0.0061(11)
 O2 0.0379(15) 0.0697(19) 0.0601(17) 0.0093(12) 0.0238(12) 0.0141(12)
 C2 0.0240(16) 0.062(2) 0.0211(15) 0.0048(13) 0.0022(12) 0.0009(13)
 C5 0.029(2) 0.067(3) 0.017(2) 0.000 0.0067(17) 0.000
 C3 0.026(2) 0.059(3) 0.022(2) 0.000 0.0043(17) 0.000
 C1 0.0239(16) 0.062(2) 0.0313(18) 0.0098(14) 0.0056(13) 0.0027(15)
 C4 0.0278(17) 0.067(2) 0.0205(15) 0.0063(14) 0.0042(13) -0.0037(15)
 C7 0.0333(17) 0.0675(19) 0.0207(16) 0.0003(12) 0.0093(13) 0.0011(14)
 C6 0.039(2) 0.055(3) 0.022(2) 0.000 0.0107(18) 0.000
 Cl1 0.0298(17) 0.059(2) 0.0443(18) 0.0115(14) 0.0040(13) -0.0041(13)

_geom_special_details
;
 All esds (except the esd in the dihedral angle between two l.s. planes)
 are estimated using the full covariance matrix.  The cell esds are taken
 into account individually in the estimation of esds in distances, angles
 and torsion angles; correlations between esds in cell parameters are only
 used when they are defined by crystal symmetry.  An approximate (isotropic)
 treatment of cell esds is used for estimating esds involving l.s. planes.
;
loop_
  _geom_bond_atom_site_label_1
  _geom_bond_atom_site_label_2
  _geom_bond_distance
  _geom_bond_site_symmetry_2
  _geom_bond_publ_flag
 O1 C1 1.262(4) . ?
 O2 H2 0.8400 . ?
 O2 C1 1.265(4) . ?
 C2 C3 1.400(4) . ?
 C2 C1 1.480(4) . ?
 C2 C4 1.375(4) . ?
 C5 C4 1.408(4) . ?
 C5 C4 1.408(4) 2_656 ?
 C5 C6 1.480(6) . ?
 C3 C2 1.400(4) 2_656 ?
 C3 H3 0.9500 . ?
 C4 H4 0.9500 . ?
 C7 C7 1.399(5) 6_565 ?
 C7 C6 1.397(3) . ?
 C7 Cl1 1.795(4) . ?
 C6 C7 1.397(4) 2_656 ?

loop_
  _geom_angle_atom_site_label_1
  _geom_angle_atom_site_label_2
  _geom_angle_atom_site_label_3
  _geom_angle
  _geom_angle_site_symmetry_1
  _geom_angle_site_symmetry_3
  _geom_angle_publ_flag
 C1 O2 H2 109.5 . . ?
 C3 C2 C1 119.5(3) . . ?
 C4 C2 C3 120.5(3) . . ?
 C4 C2 C1 120.0(3) . . ?
 C4 C5 C4 117.3(4) . 2_656 ?
 C4 C5 C6 121.4(2) . . ?
 C4 C5 C6 121.4(2) 2_656 . ?
 C2 C3 C2 118.8(4) 2_656 . ?
 C2 C3 H3 120.6 2_656 . ?
 C2 C3 H3 120.6 . . ?
 O1 C1 O2 123.5(3) . . ?
 O1 C1 C2 119.0(3) . . ?
 O2 C1 C2 117.4(3) . . ?
 C2 C4 C5 121.5(3) . . ?
 C2 C4 H4 119.3 . . ?
 C5 C4 H4 119.3 . . ?
 C7 C7 Cl1 110.32(13) 6_565 . ?
 C6 C7 C7 120.69(18) . 6_565 ?
 C6 C7 Cl1 129.0(3) . . ?
 C7 C6 C5 120.69(19) . . ?
 C7 C6 C5 120.69(19) 2_656 . ?
 C7 C6 C7 118.6(4) . 2_656 ?

loop_
  _geom_torsion_atom_site_label_1
  _geom_torsion_atom_site_label_2
  _geom_torsion_atom_site_label_3
  _geom_torsion_atom_site_label_4
  _geom_torsion
  _geom_torsion_site_symmetry_1
  _geom_torsion_site_symmetry_2
  _geom_torsion_site_symmetry_3
  _geom_torsion_site_symmetry_4
  _geom_torsion_publ_flag
 C3 C2 C1 O1 -177.5(2) . . . . ?
 C3 C2 C1 O2 1.4(4) . . . . ?
 C3 C2 C4 C5 0.7(4) . . . . ?
 C1 C2 C3 C2 178.5(3) . . . 2_656 ?
 C1 C2 C4 C5 -178.2(2) . . . . ?
 C4 C2 C3 C2 -0.35(19) . . . 2_656 ?
 C4 C2 C1 O1 1.3(4) . . . . ?
 C4 C2 C1 O2 -179.7(3) . . . . ?
 C4 C5 C4 C2 -0.4(2) 2_656 . . . ?
 C4 C5 C6 C7 -138.74(18) . . . 2_656 ?
 C4 C5 C6 C7 -138.74(18) 2_656 . . . ?
 C4 C5 C6 C7 41.26(18) . . . . ?
 C4 C5 C6 C7 41.26(18) 2_656 . . 2_656 ?
 C7 C7 C6 C5 180.000(1) 6_565 . . . ?
 C7 C7 C6 C7 0.000(1) 6_565 . . 2_656 ?
 C6 C5 C4 C2 179.6(2) . . . . ?
 Cl1 C7 C6 C5 2.3(3) . . . . ?
 Cl1 C7 C6 C7 -177.7(3) . . . 2_656 ?

_smtbx_masks_special_details       ?
loop_
  _smtbx_masks_void_nr
  _smtbx_masks_void_average_x
  _smtbx_masks_void_average_y
  _smtbx_masks_void_average_z
  _smtbx_masks_void_volume
  _smtbx_masks_void_count_electrons
  _smtbx_masks_void_content
 1 0.000 0.500 -0.529 261.3 21.0 ?
 2 0.500 0.000 -0.691 261.3 21.0 ?

_smtbx_masks_void_probe_radius     1.2
_smtbx_masks_void_truncation_radius  1.2
_shelx_res_file
;
TITL mo_gxy20201226pfc76cl_0m_a_a.res in C2/m
CELL 0.71073 14.7358 26.7558 3.6823 90 90.767 90
ZERR 2 0.002 0.004 0.0005 0 0.007 0
LATT 7
SYMM -X,+Y,-Z
SFAC C H Cl O
UNIT 44 20 2 16
EQIV $1 1-X,+Y,1-Z
EQIV $2 1-X,1-Y,1-Z
EQIV $3 +X,1-Y,+Z
SADI C7 C7_$1 C6_$2 C7 C6 C7_$2 C7_$3 C6 C7_$1 C6_$2 C7_$2 C7_$3
SADI C7 C7_$3 C6 C7 C6 C7_$1 C7_$1 C7_$2 C6_$2 C7_$2 C6_$2 C7_$3
FLAT C7 C7_$1 C6 C7_$3 C7_$2 C6_$2
ISOR 0.01 0.02 C6 C7

L.S. 50
PLAN  1 0 0
SIZE 0.01 0.01 0.1
TEMP -123.14
CONF
BOND $H
list 4
MORE -1
ABIN
fmap 2
acta
REM <olex2.extras>
REM <HklSrc "%.\\PFC-76-Cl.hkl">
REM </olex2.extras>

WGHT    0.120200    1.750800
FVAR       0.47703
O1    4    0.282953    0.690096    0.918128    11.00000    0.02993    0.07451 =
         0.05171    0.01517    0.01905    0.00605
O2    4    0.351299    0.761685    0.779705    11.00000    0.03789    0.06968 =
         0.06008    0.00929    0.02377    0.01406
AFIX  83
H2    2    0.306353    0.773400    0.888865    11.00000   -1.50000
AFIX   0
C2    1    0.425915    0.686880    0.634553    11.00000    0.02398    0.06211 =
         0.02110    0.00481    0.00221    0.00085
C5    1    0.500000    0.608093    0.500000    10.50000    0.02929    0.06681 =
         0.01677    0.00000    0.00675    0.00000
C3    1    0.500000    0.713512    0.500000    10.50000    0.02650    0.05882 =
         0.02188    0.00000    0.00427    0.00000
AFIX  43
H3    2    0.499999    0.749019    0.500003    10.50000   -1.20000
AFIX   0
C1    1    0.347992    0.714445    0.785919    11.00000    0.02390    0.06204 =
         0.03135    0.00980    0.00560    0.00274
C4    1    0.425881    0.635479    0.632459    11.00000    0.02778    0.06705 =
         0.02047    0.00629    0.00417   -0.00367
AFIX  43
H4    2    0.374694    0.618062    0.722413    11.00000   -1.20000
AFIX   0
C7    1    0.421870    0.526142    0.402887    11.00000    0.03334    0.06750 =
         0.02065    0.00032    0.00934    0.00115
C6    1    0.500000    0.552784    0.500000    10.50000    0.03880    0.05470 =
         0.02190    0.00000    0.01070    0.00000
CL1   3    0.313495    0.549434    0.252625    10.25000    0.02978    0.05914 =
         0.04435    0.01155    0.00397   -0.00409
HKLF 4

REM  mo_gxy20201226pfc76cl_0m_a_a.res in C2/m
REM R1 =  0.0643 for     833 Fo > 4sig(Fo)  and  0.0738 for all    1032 data
REM     79 parameters refined using     45 restraints

END

WGHT      0.1202      1.7505

REM Highest difference peak  0.451,  deepest hole -0.231,  1-sigma level  0.060
Q1    1   0.2405  0.5655  0.0285  11.00000  0.05    0.45
;
_shelx_res_checksum                88148
_shelx_hkl_file
;
   2   0   0  200.78   13.80
   2   0   0  222.88   13.80
  -2   0   0  196.88   13.80
  -2   0   0  199.98   13.60
   4   0   0  265.27   18.60
  -4   0   0  277.77   18.10
   4   0   0  258.37   18.20
  -4   0   0  273.67   18.50
  -4   0   0  268.77   18.60
   4   0   0  274.17   18.50
  -6   0   0  112.09    8.50
   6   0   0  110.09    8.60
  -6   0   0  103.89    8.60
  -6   0   0  110.99    8.00
   6   0   0  106.59    8.10
   6   0   0   98.39    8.60
  -8   0   0   80.69    6.60
   8   0   0   82.99    7.60
   8   0   0   71.79    7.40
  -8   0   0   75.09    7.10
  -8   0   0   80.59    7.60
   8   0   0   91.09    7.00
  10   0   0   17.00    3.10
 -10   0   0   20.50    4.50
  10   0   0   14.70    3.60
  10   0   0   19.00    4.90
  10   0   0   13.30    3.60
 -10   0   0   14.50    3.60
 -10   0   0   16.90    2.80
 -12   0   0  309.67   23.40
  12   0   0  290.57   23.30
  12   0   0  318.47   24.60
  12   0   0  312.27   22.20
  12   0   0  317.17   23.40
 -12   0   0  292.87   22.60
  14   0   0  711.53   50.99
  14   0   0  686.63   47.90
  14   0   0  704.63   49.60
 -14   0   0  731.73   49.60
 -14   0   0  697.33   52.09
 -14   0   0  700.73   47.20
  14   0   0  681.83   49.70
  16   0   0   -1.60    8.20
 -16   0   0    9.20    5.60
  16   0   0    4.20    7.70
 -16   0   0   11.30    4.70
 -16   0   0    8.70    9.80
  16   0   0   -1.70    5.40
  16   0   0    3.50    3.60
  -3  -1   0  337.27   22.60
   3  -1   0  345.67   22.90
  -3  -1   0  329.07   22.80
  -3  -1   0  324.67   22.80
   3  -1   0  354.16   22.80
   3  -1   0  338.87   22.70
  -3   1   0  360.86   22.80
  -3   1   0  369.26   22.50
   3   1   0  320.57   22.80
   3   1   0  319.47   22.60
   3   1   0  329.77   22.80
   3   1   0  348.27   23.10
  -3   1   0  342.17   22.90
  -5  -1   0   34.50    3.60
  -5  -1   0   35.60    3.40
  -5  -1   0   33.60    3.90
  -5   1   0   47.00    4.20
   5   1   0   31.20    3.40
   5   1   0   36.00    3.90
   5   1   0   31.20    3.80
  -7  -1   0  222.58   14.90
   7  -1   0  210.68   14.90
  -7  -1   0  214.78   15.40
   7  -1   0  221.38   15.60
   7  -1   0  175.48   16.30
  -7  -1   0  216.58   15.60
  -7   1   0  212.88   15.30
   7   1   0  214.98   15.60
   7   1   0  230.88   15.10
   7   1   0  178.08   15.70
  -7   1   0  213.98   15.70
  -7   1   0  211.18   14.70
   9  -1   0    3.20    2.50
   9  -1   0    3.50    2.30
  -9  -1   0    3.50    2.50
  -9  -1   0    2.10    1.70
  -9  -1   0    4.40    2.60
   9  -1   0    1.10    2.40
  -9   1   0    3.60    2.70
   9   1   0    5.70    3.50
  -9   1   0    3.70    1.60
   9   1   0    2.80    1.80
   9   1   0    4.50    2.60
  -9   1   0   -1.60    2.00
   9   1   0    0.40    2.40
  11  -1   0  166.68   14.00
  11  -1   0  149.29   14.00
 -11  -1   0  197.28   14.50
  11  -1   0  159.78   12.90
 -11  -1   0  162.28   13.40
  11   1   0  189.78   14.40
 -11   1   0  165.48   12.50
 -11   1   0  162.28   13.50
  11   1   0  175.98   15.30
  11   1   0  157.28   13.10
 -11   1   0  185.68   12.40
 -11   1   0  178.78   14.30
  11   1   0  155.88   14.10
 -13  -1   0  123.19   14.90
  13  -1   0  129.59   12.10
  13  -1   0  117.59   13.00
 -13  -1   0  107.19   11.10
  13  -1   0  126.89   12.00
 -13  -1   0   91.99    9.90
 -13  -1   0   96.59    9.10
  13  -1   0  100.09    9.80
  13   1   0  108.79   11.40
 -13   1   0   90.99    9.80
 -13   1   0  131.29   15.00
 -13   1   0  125.29   11.20
 -13   1   0  114.29   11.90
  13   1   0  101.49   10.10
 -15  -1   0  101.99   11.30
 -15  -1   0  108.39   15.70
  15  -1   0   95.59   13.70
  15  -1   0  102.29    9.80
  15  -1   0  119.19   12.40
  15  -1   0  106.59   12.50
 -15  -1   0   91.69   12.30
 -15  -1   0  101.69    9.20
  15   1   0   88.69   13.00
  15   1   0  108.79   12.80
  15   1   0  104.29   10.30
 -15   1   0   90.09    8.90
 -15   1   0   93.39   15.20
 -15   1   0  115.29   11.80
 -15   1   0  106.79   12.50
  15   1   0  112.49   12.20
  -2  -2   0  419.26   27.10
   2  -2   0  428.76   27.20
   2  -2   0  409.66   27.30
  -2  -2   0  413.76   27.20
   2   2   0  407.86   27.10
   2   2   0  400.56   27.20
   2   2   0  412.66   27.20
   2   2   0  404.86   27.40
  -2   2   0  410.66   27.30
  -2   2   0  399.56   26.90
  -4  -2   0  129.89    8.70
   4  -2   0  109.49    8.70
  -4  -2   0  130.49    8.90
   4  -2   0  102.99    8.80
  -4   2   0  102.29    8.70
  -4   2   0  101.39    8.60
   4   2   0  128.89    8.80
  -4   2   0  105.39    8.10
   4   2   0  140.99    8.90
  -6  -2   0  246.68   15.20
   6  -2   0  208.08   15.50
  -6  -2   0  222.68   15.60
   6  -2   0  186.78   15.60
  -6  -2   0  223.78   15.50
   6  -2   0  187.78   14.80
  -6   2   0  198.88   14.70
  -6   2   0  197.28   15.60
   6   2   0  248.28   15.80
   6   2   0  234.88   15.30
   6   2   0  248.68   16.40
  -6   2   0  200.78   15.40
   6   2   0  214.98   15.60
   8  -2   0  124.49   10.60
  -8  -2   0  124.99   10.30
  -8  -2   0  122.29   10.00
  -8  -2   0  125.59    9.60
   8  -2   0  123.89    9.40
   8  -2   0  131.09   10.40
  -8   2   0  125.49   10.00
   8   2   0  123.19   10.40
  -8   2   0  128.99   10.50
   8   2   0  120.29    9.70
  -8   2   0  128.89    9.20
   8   2   0  113.49   10.20
  10  -2   0  254.27   19.90
  10  -2   0  261.47   19.60
 -10  -2   0  254.87   19.20
 -10  -2   0  272.17   19.70
 -10   2   0  272.17   19.30
  10   2   0  240.28   19.50
  10   2   0  261.67   19.70
  10   2   0  258.07   18.80
 -10   2   0  276.07   19.90
 -10   2   0  264.57   18.20
  10   2   0  255.27   20.60
  12  -2   0   11.10    4.20
  12  -2   0    4.60    3.70
 -12  -2   0    4.30    3.70
  12  -2   0    0.50    2.30
 -12  -2   0    4.20    2.80
 -12  -2   0   11.30    8.50
 -12   2   0    9.30    3.20
 -12   2   0   13.90    4.20
 -12   2   0    4.90    2.90
  12   2   0    7.10    4.70
  12   2   0    5.40    3.60
  12   2   0    4.60    2.80
  14  -2   0  252.97   19.70
 -14  -2   0  208.98   16.50
 -14  -2   0  262.87   19.10
  14  -2   0  190.48   16.60
  14  -2   0  208.88   18.70
 -14  -2   0  203.68   21.70
  14   2   0  246.78   19.00
 -14   2   0  234.98   21.70
 -14   2   0  188.58   15.80
 -14   2   0  238.48   18.90
  14   2   0  258.57   19.50
  14   2   0  213.18   17.40
  16  -2   0   89.59   18.30
 -16  -2   0  121.59   17.10
  16  -2   0   98.29   10.10
  16  -2   0  137.59   17.10
 -16  -2   0   96.99   11.90
 -16  -2   0  110.29    9.90
  16  -2   0  115.79   13.30
 -16   2   0  110.19   15.90
  16   2   0  119.19   13.90
  16   2   0  113.99   13.60
  16   2   0   85.29   16.80
  16   2   0  100.89   15.10
 -16   2   0  111.39   11.30
 -16   2   0  111.79   12.80
   1  -3   0  226.58   15.50
   1   3   0  231.78   15.40
  -3  -3   0   57.19    5.30
   3  -3   0   58.49    4.90
  -3  -3   0   60.39    5.00
  -3  -3   0   57.49    4.80
   3  -3   0   52.89    5.00
   3  -3   0   51.09    5.90
  -3  -3   0   57.99    4.90
  -3   3   0   50.59    4.30
   3   3   0   62.69    4.90
   3   3   0   49.80    4.90
   3   3   0   55.39    5.60
  -3   3   0   54.19    5.00
   3   3   0   55.59    4.80
  -3   3   0   56.19    4.80
   5  -3   0   97.79    8.30
  -5  -3   0  114.29    8.00
   5  -3   0   97.29    7.60
   5  -3   0  101.69    8.20
  -5  -3   0  109.79    8.20
  -5  -3   0  110.59    8.30
   5   3   0  109.29    8.00
  -5   3   0   95.99    8.00
  -5   3   0   97.49    8.30
   5   3   0  111.79    8.30
   5   3   0  111.99    9.00
   5   3   0  113.19    8.40
  -5   3   0   97.89    7.50
  -7  -3   0  318.87   22.40
   7  -3   0  311.97   21.50
   7  -3   0  314.17   23.20
  -7  -3   0  307.17   22.10
  -7  -3   0  320.07   21.90
   7  -3   0  324.07   22.40
  -7   3   0  335.07   22.60
   7   3   0  305.37   22.40
   7   3   0  299.47   22.90
  -7   3   0  318.87   22.20
  -7   3   0  323.97   21.40
   7   3   0  314.97   21.90
   9  -3   0   62.19    6.60
   9  -3   0   55.39    6.60
  -9  -3   0   59.49    5.90
   9  -3   0   58.49    5.40
  -9  -3   0   61.79    6.60
  -9  -3   0   45.50    6.70
   9   3   0   54.99    6.50
   9   3   0   56.99    6.40
  -9   3   0   65.79    5.20
  -9   3   0   68.99    6.90
   9   3   0   57.19    7.60
  -9   3   0   39.60    7.80
   9   3   0   61.09    6.00
 -11  -3   0   69.09   11.70
  11  -3   0   54.89    7.30
 -11  -3   0   53.89    6.80
  11  -3   0   56.29    7.30
 -11  -3   0   38.70    5.80
  11   3   0   47.70    6.90
 -11   3   0   56.79    5.20
 -11   3   0   40.70    6.00
 -11   3   0   51.59    7.20
  11   3   0   53.79    8.50
 -11   3   0   51.79    4.70
  11   3   0   67.49    7.40
  11   3   0   48.80    6.20
  13  -3   0  184.38   15.50
 -13  -3   0  177.58   18.70
 -13  -3   0  181.68   13.40
  13  -3   0  158.68   13.20
  13  -3   0  162.58   16.10
 -13  -3   0  145.69   13.80
 -13  -3   0  169.88   15.30
  13   3   0  211.18   17.40
 -13   3   0  168.38   14.30
 -13   3   0  173.88   12.30
  13   3   0  181.38   15.40
  13   3   0  156.28   14.90
  13   3   0  155.98   14.20
 -13   3   0  191.08   20.10
 -15  -3   0   15.10    5.10
  15  -3   0   14.70    5.60
 -15  -3   0    7.10    4.50
 -15  -3   0    9.20    9.50
 -15  -3   0   11.60    4.90
  15  -3   0   11.90    5.10
  15  -3   0   20.70    9.00
 -15   3   0    6.50    4.00
 -15   3   0   10.30    9.10
  15   3   0    0.30    4.00
  15   3   0   10.80    5.60
  15   3   0    6.10    4.60
  15   3   0   12.10    7.30
 -15   3   0   10.60    3.60
 -15   3   0    2.10    4.50
   0  -4   0  573.44   38.50
   0  -4   0  563.84   38.50
   0   4   0  580.94   38.60
   0   4   0  618.84   38.70
  -2  -4   0  488.85   32.30
  -2  -4   0  484.55   32.20
   2  -4   0  471.25   32.20
   2  -4   0  495.25   32.50
   2  -4   0  470.45   32.30
  -2  -4   0  457.15   32.40
  -2  -4   0  555.84   32.90
  -2   4   0  472.05   32.60
   2   4   0  465.15   32.30
   2   4   0  490.25   32.10
   2   4   0  486.25   32.50
  -2   4   0  468.75   32.30
  -4  -4   0  272.17   18.50
  -4  -4   0  269.77   18.70
   4  -4   0  288.17   18.70
   4  -4   0  268.17   18.90
   4  -4   0  246.08   19.40
  -4   4   0  268.67   18.00
   4   4   0  257.47   18.70
   4   4   0  267.47   18.50
   4   4   0  278.37   18.70
  -4   4   0  275.67   18.90
  -6  -4   0  544.95   36.80
  -6  -4   0  565.14   37.00
   6  -4   0  548.55   36.80
   6  -4   0  516.35   37.00
  -6  -4   0  590.94   36.60
  -6   4   0  533.55   36.70
  -6   4   0  540.45   37.00
  -6   4   0  513.45   35.90
   6   4   0  541.55   37.50
   6   4   0  519.45   36.80
   6   4   0  556.04   36.60
   6   4   0  549.35   36.90
  -8  -4   0    9.20    2.80
  -8  -4   0    6.00    2.30
  -8  -4   0   10.70    2.40
   8  -4   0    7.70    2.00
   8  -4   0    7.00    4.40
   8  -4   0    5.10    4.80
   8  -4   0    9.80    3.30
  -8   4   0    8.30    2.90
   8   4   0   10.20    3.20
   8   4   0   13.30    4.10
  -8   4   0    7.10    1.80
  -8   4   0   15.00    3.30
   8   4   0   13.20    2.70
   8   4   0   14.60    4.60
 -10  -4   0   92.19   11.30
 -10  -4   0   73.69    7.50
  10  -4   0   92.39    8.70
  10  -4   0   74.89    7.00
 -10  -4   0   84.39    8.40
  10  -4   0   69.39    8.20
 -10   4   0   88.39    6.60
  10   4   0   85.29    7.80
  10   4   0   81.19    8.20
  10   4   0   79.49    8.40
 -10   4   0   79.39    7.70
 -10   4   0   84.09    8.60
 -10   4   0   80.89    6.10
  10   4   0   88.79    9.90
  12  -4   0    1.60    3.00
  12  -4   0    6.00    5.00
  12  -4   0    4.90    3.70
 -12  -4   0    5.40    4.10
 -12  -4   0    2.90    2.60
 -12  -4   0   10.00    8.10
  12   4   0   10.20    5.70
 -12   4   0    7.10    3.40
 -12   4   0    2.20    3.60
  12   4   0    3.40    3.40
  12   4   0    6.30    3.40
  12   4   0    4.30    3.30
 -12   4   0   13.70    2.80
  14  -4   0   25.30    6.90
  14  -4   0    5.60    6.30
 -14  -4   0   25.00    6.40
 -14  -4   0   19.40    5.20
 -14  -4   0   26.80   11.20
  14   4   0   14.90    5.60
  14   4   0   17.00    4.90
 -14   4   0   27.40    3.70
  14   4   0   17.10    5.90
 -14   4   0   25.10    9.40
 -14   4   0   10.00    5.00
 -16  -4   0   19.40    6.60
  16  -4   0   17.90    6.40
  16  -4   0   29.00    7.70
 -16  -4   0   23.50   11.70
  16  -4   0   15.00   11.80
  16   4   0   20.20    6.20
  16   4   0   21.60    5.30
 -16   4   0   30.70    3.70
 -16   4   0   16.30    6.60
 -16   4   0   16.90   10.90
  16   4   0   21.20    7.00
  16   4   0    3.90    9.60
   1  -5   0 1293.07   82.99
   1  -5   0 1248.28   82.79
  -1  -5   0 1259.97   82.89
   1  -5   0 1261.67   82.89
  -1  -5   0 1194.58   82.99
  -1  -5   0 1256.37   83.09
  -1   5   0 1396.06   82.99
  -1   5   0 1238.18   82.79
   1   5   0 1223.68   82.79
   3  -5   0  564.84   37.80
  -3  -5   0  645.04   39.60
  -3  -5   0  549.54   39.00
  -3  -5   0  554.74   38.70
   3  -5   0  573.04   38.90
  -3  -5   0  588.24   38.70
   3  -5   0  604.24   39.20
   3  -5   0  603.94   38.70
   3   5   0  551.34   39.00
   3   5   0  571.14   38.50
  -3   5   0  576.74   38.80
   3   5   0  581.24   38.70
  -3   5   0  565.84   39.20
  -5  -5   0   25.70    3.50
   5  -5   0   24.30    4.00
  -5  -5   0   22.80    3.20
  -5  -5   0   27.90    4.30
   5  -5   0   23.30    3.40
  -5   5   0   23.40    3.20
  -5   5   0   17.70    2.50
   5   5   0   19.80    3.00
   5   5   0   25.10    3.30
   5   5   0   27.00    4.50
   5   5   0   26.90    4.00
  -5   5   0   26.70    3.90
   7  -5   0  527.65   34.50
  -7  -5   0  494.15   34.20
  -7  -5   0  526.25   34.50
   7  -5   0  500.15   34.60
   7  -5   0  411.56   35.40
  -7   5   0  510.75   34.20
   7   5   0  507.65   34.40
   7   5   0  502.05   35.20
   7   5   0  496.25   34.00
   7   5   0  510.25   34.50
  -7   5   0  522.55   34.70
  -7   5   0  494.45   33.20
   9  -5   0    8.10    3.10
  -9  -5   0   12.20    3.50
   9  -5   0    9.20    3.10
   9  -5   0    6.50    4.00
  -9  -5   0   12.60    3.30
  -9  -5   0   30.50    7.70
   9   5   0   13.10    3.00
  -9   5   0   11.00    3.10
  -9   5   0   11.30    2.00
   9   5   0   11.30    4.00
   9   5   0   14.20    3.90
   9   5   0   23.20    4.60
  -9   5   0   11.90    3.30
  11  -5   0    6.90    3.30
 -11  -5   0    6.50    3.10
  11  -5   0    7.10    3.40
 -11  -5   0   11.80    7.60
 -11  -5   0   10.90    4.00
  11  -5   0    1.70    4.20
 -11   5   0    5.40    3.20
  11   5   0    9.10    3.30
 -11   5   0   12.90    2.20
  11   5   0    8.90    4.40
  11   5   0    4.60    4.50
 -11   5   0    4.50    3.80
 -11   5   0    7.50    1.90
  11   5   0   11.50    3.80
  13  -5   0   92.39   10.70
  13  -5   0   90.09   11.90
 -13  -5   0   78.89    8.90
 -13  -5   0   79.29   14.40
 -13  -5   0   93.59    8.60
 -13  -5   0  123.19   14.80
  13   5   0   80.39    9.90
 -13   5   0   87.19    9.50
 -13   5   0  106.19   11.60
  13   5   0   66.89   11.50
  13   5   0  120.99   13.00
 -13   5   0   87.39    6.70
 -15  -5   0   -0.10    3.60
  15  -5   0   -0.20    5.10
  15  -5   0    1.50    5.40
 -15  -5   0    2.30    4.30
 -15  -5   0    2.10    9.20
  15   5   0    6.40    5.30
 -15   5   0   -3.30    3.60
  15   5   0   -0.90    3.80
  15   5   0    0.70    6.10
 -15   5   0   -5.00    7.70
  15   5   0   -7.30    3.30
 -15   5   0    3.60    4.30
   0  -6   0  170.48   13.20
   0  -6   0  181.38   13.30
   0  -6   0  185.88   13.20
   0   6   0  194.08   13.50
   0   6   0  191.08   13.20
   0   6   0  188.78   13.30
   0   6   0  201.98   13.20
  -2  -6   0  133.29    9.60
  -2  -6   0  135.29    9.50
   2  -6   0  115.69    9.60
   2  -6   0  117.69    9.40
   2  -6   0  125.59    9.70
  -2  -6   0  131.69    9.90
   2   6   0  128.19    9.40
  -2   6   0  121.89    9.70
   2   6   0  133.99    9.60
   2   6   0  128.09    9.40
  -2   6   0  121.29    9.30
   2   6   0  128.09   10.00
  -2   6   0  122.49    9.60
   4  -6   0  227.38   16.10
  -4  -6   0  234.58   16.20
   4  -6   0  214.78   16.30
  -4  -6   0  224.78   16.60
  -4  -6   0  230.28   16.20
   4  -6   0  219.38   16.80
  -4   6   0  227.38   16.10
  -4   6   0  209.88   16.90
   4   6   0  243.58   16.10
  -4   6   0  223.08   16.40
   4   6   0  234.28   16.70
   4   6   0  226.48   16.10
   4   6   0  236.48   16.30
   6  -6   0 1954.80  123.89
   6  -6   0 1658.23  124.69
  -6  -6   0 1951.70  123.99
  -6  -6   0 1781.62  123.69
  -6  -6   0 2206.68  125.59
   6   6   0 1850.11  123.89
   6   6   0 1915.61  124.59
  -6   6   0 1844.02  123.69
   6   6   0 1865.01  123.59
  -6   6   0 1781.42  122.79
  -6   6   0 1898.41  124.09
  -8  -6   0  367.26   25.90
   8  -6   0  302.27   26.90
   8  -6   0  372.76   25.90
   8  -6   0  343.07   26.10
  -8  -6   0  357.96   25.70
  -8  -6   0  414.56   28.30
   8   6   0  367.36   27.00
  -8   6   0  368.96   24.50
  -8   6   0  391.36   26.30
   8   6   0  352.96   25.80
   8   6   0  378.46   26.00
   8   6   0  346.87   25.40
  -8   6   0  371.56   25.70
 -10  -6   0   52.79    6.00
 -10  -6   0   57.99    9.80
 -10  -6   0   49.80    6.50
  10  -6   0   44.50    6.80
  10  -6   0   47.30    6.70
 -10   6   0   57.09    7.20
 -10   6   0   48.60    6.10
 -10   6   0   49.50    4.50
  10   6   0   53.49    6.80
  10   6   0   60.69    9.70
  10   6   0   49.80    6.40
  10   6   0   51.49    6.20
 -12  -6   0    2.80    3.10
 -12  -6   0   11.80    8.40
  12  -6   0    2.60    3.60
 -12  -6   0    1.30    3.80
  12  -6   0    4.40    3.90
  12  -6   0    0.20    3.90
 -12   6   0   -1.10    2.90
 -12   6   0   -0.70    3.80
  12   6   0    5.10    3.60
 -12   6   0    3.60    1.80
  12   6   0    2.40    3.40
  12   6   0    2.30    5.90
 -14  -6   0    7.20    4.60
  14  -6   0    3.20    5.80
  14  -6   0   12.20    5.90
 -14  -6   0   18.20   10.10
  14  -6   0    8.50    4.80
 -14   6   0   19.80    9.40
  14   6   0   11.90    4.50
 -14   6   0   12.70    6.10
  14   6   0   13.70    5.50
  14   6   0   11.70    5.10
  14   6   0    3.80    6.60
  -1  -7   0   43.10    4.50
  -1  -7   0   59.99    5.30
   1  -7   0   38.80    4.40
   1  -7   0   40.90    4.40
  -1  -7   0   43.00    4.70
   1  -7   0   42.00    4.60
  -1   7   0   46.90    5.00
  -1   7   0   47.20    4.40
  -1   7   0   44.10    4.60
   1   7   0   45.00    4.80
   1   7   0   46.10    4.40
   3  -7   0   39.90    2.90
   3  -7   0   34.70    4.10
   3  -7   0   33.30    4.30
  -3  -7   0   38.80    5.20
   3  -7   0   29.50    4.20
  -3  -7   0   30.10    4.10
  -3  -7   0   30.50    4.00
  -3  -7   0   31.70    3.90
  -3   7   0   43.70    4.50
   3   7   0   35.60    3.90
   3   7   0   27.60    4.10
  -3   7   0   34.20    4.70
   3   7   0   32.60    4.50
  -3   7   0   32.10    3.80
   3   7   0   33.30    3.80
   5  -7   0  819.82   51.69
   5  -7   0  717.33   52.29
  -5  -7   0  792.02   52.89
  -5  -7   0  768.92   51.59
  -5  -7   0  805.32   51.69
  -5  -7   0  766.02   52.09
   5  -7   0  790.32   52.69
  -5   7   0  783.52   51.89
   5   7   0  782.42   51.69
  -5   7   0  767.52   51.49
   5   7   0  758.72   51.69
   5   7   0  788.52   52.29
  -5   7   0  676.13   52.29
   5   7   0  764.12   51.39
  -7  -7   0  102.09    9.00
  -7  -7   0  102.79    8.60
  -7  -7   0   93.89    8.20
   7  -7   0   86.29    8.60
   7  -7   0   77.59    9.40
   7  -7   0  100.69    8.60
   7   7   0   98.79    8.40
   7   7   0  101.89    8.30
  -7   7   0   87.69    7.10
  -7   7   0   94.69    8.90
  -7   7   0   88.99    8.20
   7   7   0  100.99    8.70
   7   7   0  100.39    9.50
   9  -7   0   67.59    7.20
  -9  -7   0   68.19   10.10
   9  -7   0   62.49    8.90
  -9  -7   0   68.59    7.10
   9  -7   0   59.49    7.50
  -9  -7   0   59.19    6.50
   9   7   0   59.89    6.80
   9   7   0   54.89    6.70
  -9   7   0   70.29    5.30
   9   7   0   61.49    7.00
   9   7   0   61.69    8.50
  -9   7   0   67.39    6.70
  -9   7   0   66.49    7.40
  11  -7   0    3.90    3.80
  11  -7   0    3.50    4.00
 -11  -7   0    3.40    3.20
  11  -7   0    2.50    4.50
 -11  -7   0    9.80    7.50
 -11  -7   0    5.80    3.10
  11   7   0    8.20    3.50
  11   7   0    8.60    3.80
  11   7   0    6.90    3.80
  11   7   0    0.70    5.00
 -11   7   0    7.50    1.70
 -11   7   0    9.20    3.50
 -11   7   0    7.20    4.50
  13  -7   0    2.70    5.60
 -13  -7   0    5.00    8.30
  13  -7   0   -1.40    4.20
  13  -7   0   -3.80    4.20
 -13  -7   0   -0.50    4.20
 -13  -7   0   -2.30    2.90
  13   7   0   -0.80    4.80
  13   7   0   -0.70    5.40
  13   7   0   -0.70    3.40
 -13   7   0   -3.90    4.10
  13   7   0   -6.20    3.20
 -13   7   0   -2.70    2.70
 -15  -7   0    5.70    9.80
 -15  -7   0   -3.00    3.80
  15  -7   0   -3.30    5.40
 -15  -7   0   -2.60    3.80
 -15  -7   0    2.40    4.50
  15  -7   0    2.10    5.10
  15   7   0   -2.70    5.60
  15   7   0   -4.30    3.70
 -15   7   0   -4.60    4.60
  15   7   0   -2.60    4.50
 -15   7   0   -9.40    7.70
 -15   7   0   -6.70    4.40
  15   7   0   -1.30    3.70
   0  -8   0  213.08   15.30
   0  -8   0  198.98   15.10
   0   8   0  226.08   15.20
   0   8   0  209.58   15.30
   0   8   0  225.38   15.60
  -2  -8   0  705.53   50.99
  -2  -8   0  741.33   50.59
  -2  -8   0  766.22   51.09
   2  -8   0  794.02   50.69
  -2   8   0  699.73   50.09
  -2   8   0  797.02   50.99
   2   8   0  796.12   50.59
  -2   8   0  754.62   50.79
   2   8   0  727.93   51.09
   2   8   0  744.23   50.59
  -2   8   0  841.22   50.89
   4  -8   0  798.62   50.79
   4  -8   0  835.32   53.19
  -4  -8   0  710.73   52.39
  -4  -8   0  799.42   52.19
  -4  -8   0  779.82   52.99
  -4  -8   0  774.32   52.09
   4  -8   0  831.52   53.59
   4   8   0  778.32   52.19
  -4   8   0  769.92   51.99
   4   8   0  765.72   52.19
  -4   8   0  766.12   52.19
  -4   8   0  764.02   52.69
   4   8   0  747.93   51.79
   4   8   0  771.12   52.59
   6  -8   0   23.60    4.30
   6  -8   0   29.60    4.50
   6  -8   0   22.10    4.60
  -6   8   0   40.90    6.00
  -6   8   0   28.70    3.40
   6   8   0   38.80    4.50
  -6   8   0   26.00    4.00
  -8  -8   0   46.30    9.20
   8  -8   0   49.20    6.60
   8  -8   0   54.29    6.40
  -8  -8   0   58.59   10.50
   8  -8   0   58.09    7.70
  -8  -8   0   60.89    6.50
  -8  -8   0   67.59    9.40
  -8   8   0   54.99    4.80
   8   8   0   59.09    6.30
   8   8   0   50.59    6.10
  -8   8   0   54.09    6.80
   8   8   0   58.29    6.60
   8   8   0   53.29    7.30
  10  -8   0  111.89   15.50
 -10  -8   0  150.38   12.80
  10  -8   0  157.28   13.50
 -10  -8   0  145.09   12.40
 -10  -8   0  165.78   16.10
  10  -8   0  153.08   13.00
 -10   8   0  149.49   13.10
  10   8   0  143.19   12.80
 -10   8   0  156.58   12.60
  10   8   0  153.68   14.30
 -10   8   0  150.78   10.60
  10   8   0  145.99   12.50
  10   8   0  155.28   13.00
 -12  -8   0   33.60   10.20
 -12  -8   0   25.40    6.00
 -12  -8   0   20.80    4.50
  12  -8   0   23.30    5.60
  12  -8   0   13.90    5.60
 -12   8   0   21.30    5.80
  12   8   0   28.00    6.40
  12   8   0   26.90    5.80
  12   8   0   23.40    5.10
 -12   8   0   33.70    6.00
 -12   8   0   33.40    3.50
  12   8   0   19.90    6.40
 -14  -8   0   -3.90    3.60
 -14  -8   0   -2.10    8.00
 -14  -8   0   -2.30    3.60
  14  -8   0    0.40    4.30
  14  -8   0    4.50    5.40
  14  -8   0   -3.80    4.30
  14   8   0    2.90    4.40
 -14   8   0   -3.40    7.60
  14   8   0   -4.60    5.00
  14   8   0   -0.50    3.90
  14   8   0   -2.70    3.70
 -14   8   0   -6.50    3.90
  -1  -9   0   28.70    4.80
  -1  -9   0   45.50    7.00
   1  -9   0   20.30    3.40
   1  -9   0   25.50    3.70
  -1  -9   0   22.50    4.10
   1  -9   0   14.40    2.90
  -1   9   0   29.50    4.00
   1   9   0   33.80    4.80
  -1   9   0   35.40    6.70
   1   9   0   25.50    3.80
   3  -9   0  302.07   20.50
  -3  -9   0  276.57   20.00
  -3  -9   0  290.37   20.60
  -3  -9   0  269.97   20.80
   3  -9   0  283.17   20.00
   3  -9   0  309.97   19.10
  -3  -9   0  268.47   20.10
  -3   9   0  270.77   19.90
   3   9   0  287.67   19.90
  -3   9   0  267.87   20.20
  -3   9   0  288.87   20.50
   5  -9   0    5.00    2.90
  -5  -9   0   21.60    3.70
   5  -9   0    6.40    2.80
  -5  -9   0   23.60    4.10
  -5  -9   0   17.30    3.00
   5  -9   0   10.50    2.00
   5   9   0   13.40    2.90
   5   9   0   17.20    3.30
   5   9   0   14.30    3.10
   5   9   0   18.20    3.30
  -5   9   0    8.70    2.90
  -5   9   0    4.60    3.10
  -7  -9   0   86.29    7.50
  -7  -9   0   89.09    8.30
   7  -9   0   92.69    8.80
   7  -9   0   61.69    8.30
  -7  -9   0   83.59    7.70
   7  -9   0   67.79    7.80
   7   9   0   73.29    7.40
   7   9   0   92.59    8.00
  -7   9   0   62.69    6.10
   7   9   0   93.89    9.20
  -7   9   0   70.09    7.10
   7   9   0   81.09    7.60
  -7   9   0   81.19    8.10
   9  -9   0    4.60    3.10
   9  -9   0    1.30    2.60
   9  -9   0    2.90    3.50
  -9  -9   0    5.50    2.80
  -9  -9   0    8.00    3.00
  -9  -9   0    3.50    2.80
  -9  -9   0   13.20    7.10
  -9   9   0    4.70    1.60
  -9   9   0    4.60    2.50
   9   9   0   13.10    5.80
   9   9   0    8.20    3.10
  -9   9   0    3.00    3.10
   9   9   0    3.10    2.80
   9   9   0    6.80    2.90
  11  -9   0   -0.80    3.50
 -11  -9   0    2.00    2.80
  11  -9   0   -4.40    3.60
 -11  -9   0    0.00    2.80
  11  -9   0   -3.10    2.70
 -11  -9   0   11.30    7.70
 -11   9   0    1.80    2.80
 -11   9   0    0.80    4.00
 -11   9   0    0.70    1.30
  11   9   0   -1.50    4.90
  11   9   0    2.50    2.80
  11   9   0    5.10    3.80
  11   9   0    2.20    3.10
 -13  -9   0   28.80    6.30
  13  -9   0   28.40    6.40
  13  -9   0   33.60    7.70
 -13  -9   0   45.50   11.50
 -13   9   0   36.80    7.80
  13   9   0   45.50    7.70
  13   9   0   25.30    8.00
  13   9   0   29.10    7.30
  13   9   0   33.10    6.00
 -15  -9   0   -2.70   10.00
 -15  -9   0    3.40    4.70
 -15  -9   0   -4.30    3.80
  15  -9   0   -1.90    7.40
 -15  -9   0   -3.20    4.50
  15  -9   0    3.10    6.00
 -15   9   0   -0.20    4.70
  15   9   0   -1.60    4.50
 -15   9   0    4.70    5.40
  15   9   0   -4.40    5.60
  15   9   0   -0.60    4.50
  15   9   0    2.30    5.00
 -15   9   0   -0.20    8.40
   0 -10   0   15.20    3.80
   0 -10   0    6.50    2.50
   0 -10   0    6.00    2.80
   0  10   0   11.60    2.70
   0  10   0    8.40    2.40
   0  10   0   12.80    2.90
   0  10   0    5.00    2.10
  -2 -10   0   17.10    3.60
   2 -10   0   10.60    3.10
   2 -10   0    5.60    2.20
  -2 -10   0   16.00    4.30
  -2 -10   0   11.50    3.20
  -2 -10   0   12.50    3.70
   2 -10   0    6.30    2.40
   2  10   0    8.10    2.50
  -2  10   0    8.20    3.20
  -2  10   0   10.80    3.20
   2  10   0    5.90    2.10
  -2  10   0    8.50    2.60
  -2  10   0    4.10    2.20
   2  10   0   11.00    3.40
  -4 -10   0  161.78   12.20
  -4 -10   0  173.28   13.60
  -4 -10   0  152.18   12.10
  -4 -10   0  146.59   12.50
   4 -10   0  165.08   10.70
   4 -10   0  140.39   11.90
   4 -10   0  160.38   12.60
   4  10   0  164.18   12.00
   4  10   0  154.88   12.20
  -4  10   0  143.39   12.20
   4  10   0  144.29   11.90
   4  10   0  153.78   12.80
  -4  10   0  138.69   12.60
   6 -10   0   97.79    9.70
  -6 -10   0   91.79    8.80
   6 -10   0  114.09   10.50
  -6 -10   0   94.59    9.50
  -6 -10   0  110.09   11.20
   6 -10   0  119.39   10.30
  -6 -10   0   97.59    9.10
  -6  10   0   97.59    9.20
  -6  10   0  126.29   10.10
   6  10   0   99.59   10.00
   6  10   0  103.79   10.30
   6  10   0   99.99    8.90
   6  10   0   94.39    8.80
  -6  10   0   92.59   10.40
   8 -10   0   34.10    6.30
  -8 -10   0   39.70    6.10
  -8 -10   0   45.80    8.90
  -8 -10   0   35.60    6.30
  -8 -10   0   31.40    4.70
   8 -10   0   26.70    5.90
   8 -10   0   33.20    5.60
  -8  10   0   30.90    4.60
   8  10   0   32.70    5.30
   8  10   0   37.60    5.50
   8  10   0   33.10    4.90
   8  10   0   35.50    6.00
  -8  10   0   28.10    3.60
  -8  10   0   37.10    6.00
 -10 -10   0   13.00    4.40
  10 -10   0    6.50    3.40
 -10 -10   0    7.70    3.70
 -10 -10   0   22.30    8.50
  10 -10   0    5.10    3.90
  10 -10   0   12.10    3.80
  10  10   0    7.70    3.70
  10  10   0    9.20    3.90
  10  10   0   15.00    5.70
 -10  10   0   10.60    3.60
 -10  10   0   15.70    4.90
 -10  10   0    9.50    2.00
  10  10   0   11.20    3.60
  12 -10   0    5.80    4.50
 -12 -10   0   13.30    8.60
 -12 -10   0    6.40    4.10
 -12 -10   0    8.30    4.40
  12 -10   0    7.90    5.20
  12 -10   0   -2.40    4.10
  12  10   0    6.40    5.60
 -12  10   0    7.30    1.70
  12  10   0    9.50    4.10
  12  10   0    8.20    6.10
 -12  10   0    8.90    5.00
 -12  10   0   12.30    4.00
  12  10   0   12.50    4.70
 -14 -10   0   28.80    6.20
  14 -10   0   34.40    7.50
 -14 -10   0   32.90    6.40
 -14 -10   0   48.90   12.40
 -14 -10   0   24.80    6.00
  14 -10   0   24.90    7.70
  14 -10   0   29.50    6.20
 -14  10   0   39.10    6.60
  14  10   0   29.90    6.40
  14  10   0   45.00    8.40
 -14  10   0   46.60    8.00
 -14  10   0   38.40    9.70
  14  10   0   38.40   10.50
  14  10   0   32.80    6.60
   1 -11   0   26.50    4.10
  -1 -11   0   31.90    4.20
   1 -11   0   30.60    4.50
   1 -11   0   27.20    4.00
   1 -11   0   30.60    4.70
  -1 -11   0   30.50    4.30
  -1 -11   0   39.10    4.40
  -1  11   0   26.10    3.80
   1  11   0   37.90    5.00
   1  11   0   28.10    4.30
  -1  11   0   28.10    3.80
  -1  11   0   22.00    3.90
  -3 -11   0   52.89    6.30
   3 -11   0   42.60    5.50
   3 -11   0   67.59    7.40
   3 -11   0   63.19    4.70
  -3 -11   0   70.49    7.50
  -3 -11   0   76.49    7.30
  -3 -11   0   57.09    6.00
  -3  11   0   47.20    6.20
  -3  11   0   55.09    5.70
   3  11   0   49.90    5.60
  -3  11   0   49.20    6.00
   3  11   0   63.19    6.20
   3  11   0   54.69    5.90
  -3  11   0   40.80    4.80
   5 -11   0    1.00    2.50
   5 -11   0    4.20    1.60
  -5 -11   0    4.80    2.50
   5 -11   0    0.30    2.20
  -5 -11   0    9.80    4.60
  -5 -11   0    4.60    2.70
   5 -11   0    0.40    2.40
  -5 -11   0    3.30    2.60
   5  11   0    2.20    1.90
   5  11   0    3.80    3.50
  -5  11   0    0.10    2.60
  -5  11   0    1.20    3.00
   5  11   0    3.70    3.10
   5  11   0    3.50    2.30
  -5  11   0   -0.90    1.90
  -7 -11   0   56.59   10.50
  -7 -11   0   44.20    6.10
   7 -11   0   50.19    7.70
   7 -11   0   46.90    6.80
  -7 -11   0   60.79    8.50
   7 -11   0   55.89    6.30
  -7 -11   0   52.39    6.60
   7  11   0   48.50    6.30
  -7  11   0   48.10    5.70
  -7  11   0   45.90    6.30
   7  11   0   49.70    6.00
   7  11   0   47.80    6.10
   7  11   0   43.50    6.80
   9 -11   0   31.40    5.30
   9 -11   0   30.40    6.50
   9 -11   0   36.00    6.40
  -9 -11   0   50.99    6.40
  -9 -11   0   60.69    9.90
  -9 -11   0   41.20    5.80
  -9 -11   0   37.50    6.40
  -9  11   0   31.40    3.90
   9  11   0   38.70    6.00
   9  11   0   41.00    5.90
  -9  11   0   34.30    5.30
  -9  11   0   42.10    7.20
   9  11   0   48.00    6.50
 -11 -11   0  153.78   17.70
  11 -11   0  128.09   14.70
 -11 -11   0  145.09   13.00
  11 -11   0  150.38   13.80
 -11 -11   0  184.08   17.70
  11 -11   0  144.19   14.70
  11  11   0  149.39   13.40
  11  11   0  148.19   15.30
 -11  11   0  146.29   10.60
  11  11   0  151.48   13.20
 -11  11   0  144.09   13.00
  11  11   0  159.78   13.80
 -11  11   0  156.18   14.00
  13 -11   0   15.90    6.90
  13 -11   0   11.10    5.50
 -13 -11   0    6.20    9.00
 -13 -11   0   11.90    5.70
  13 -11   0    1.30    4.90
  13  11   0    9.50    5.10
  13  11   0    8.80    5.20
 -13  11   0   11.30    5.50
  13  11   0    7.90    6.60
  13  11   0   12.60    4.50
  15 -11   0   10.80    7.70
 -15 -11   0    5.30    5.10
  15 -11   0    8.60    5.80
 -15 -11   0    1.50    9.70
 -15 -11   0    8.20    6.30
  15  11   0   13.90    6.00
 -15  11   0    6.70    8.30
 -15  11   0   -0.30    4.80
  15  11   0    2.60    4.90
  15  11   0    6.00    4.60
  15  11   0   14.30   10.10
   0 -12   0  950.80   66.79
   0 -12   0 1000.00   66.89
   0 -12   0 1154.58   68.49
   0  12   0  946.71   66.99
   0  12   0 1018.00   67.39
   0  12   0  964.00   66.69
  -2 -12   0   92.79    8.80
   2 -12   0   91.79    8.70
   2 -12   0   95.69    8.40
   2 -12   0  111.29    9.80
  -2 -12   0  100.39    8.70
  -2 -12   0   97.29    8.50
  -2 -12   0  104.29    9.50
  -2  12   0   85.59    7.60
   2  12   0  101.49    9.10
   2  12   0  102.49    8.50
  -2  12   0   93.09    8.70
   2  12   0   89.09    8.40
  -2  12   0   91.29    8.70
   4 -12   0   23.20    4.50
  -4 -12   0   26.30    5.90
  -4 -12   0   17.00    3.60
   4 -12   0   12.90    3.20
  -4 -12   0   18.20    3.50
   4 -12   0   20.60    2.80
   4 -12   0   18.90    3.50
  -4 -12   0   37.50    7.30
  -4  12   0   21.80    4.10
   4  12   0   22.60    5.30
  -4  12   0   23.30    4.90
   4  12   0   17.50    3.30
   4  12   0   40.70    6.80
  -4  12   0   20.80    3.80
   4  12   0   23.00    4.20
   6 -12   0    7.50    3.20
  -6 -12   0   12.40    5.70
  -6 -12   0    3.20    2.50
   6 -12   0   12.80    1.90
   6 -12   0    2.80    3.10
  -6 -12   0    6.70    3.40
  -6 -12   0    6.90    2.80
   6 -12   0    6.00    3.00
   6  12   0    4.40    2.80
   6  12   0    4.00    2.50
   6  12   0    6.30    3.40
   6  12   0    6.00    3.00
  -6  12   0    4.90    3.40
  -6  12   0    9.50    4.80
  -6  12   0    5.70    3.00
  -8 -12   0   35.00    6.10
   8 -12   0   15.30    4.30
   8 -12   0   19.40    5.10
  -8 -12   0   36.20    9.00
  -8 -12   0   24.70    4.90
  -8 -12   0   27.20    5.50
   8 -12   0   15.10    4.20
   8  12   0   25.30    5.00
  -8  12   0   18.80    2.90
  -8  12   0   17.10    3.70
  -8  12   0   13.90    3.90
   8  12   0   19.40    4.30
   8  12   0   18.70    4.20
   8  12   0   22.60    5.60
  10 -12   0   51.89    8.50
  10 -12   0   61.19   11.50
 -10 -12   0   43.40    7.60
 -10 -12   0   50.89    6.70
 -10 -12   0   67.99   12.60
  10 -12   0   41.20    6.50
 -10 -12   0   54.39    7.40
  10  12   0   58.79    7.60
  10  12   0   49.00    7.50
 -10  12   0   51.09    7.80
 -10  12   0   60.09    5.10
  10  12   0   55.39    8.50
  10  12   0   47.50    8.10
 -10  12   0   48.40    6.60
 -12 -12   0   23.30    5.50
  12 -12   0   17.00    5.60
  12 -12   0   16.90    5.70
 -12 -12   0   22.20   10.10
  12 -12   0   24.50    5.60
 -12  12   0   20.70    6.40
  12  12   0   16.20    4.90
  12  12   0   14.70    5.40
  12  12   0   20.50    6.20
  12  12   0   21.50    6.00
 -14 -12   0   10.70    5.30
  14 -12   0   14.70    5.90
 -14 -12   0   19.90    6.30
  14 -12   0    7.00    6.10
  14 -12   0   22.60    8.50
 -14 -12   0    6.40    9.20
 -14  12   0   12.60    8.20
  14  12   0   24.10    8.50
 -14  12   0   15.50    6.40
  14  12   0   13.60    5.60
 -14  12   0   12.50    4.80
  14  12   0   11.00    5.50
  14  12   0   14.70    6.40
  -1 -13   0  665.73   45.40
   1 -13   0  653.73   45.40
   1 -13   0  636.94   45.50
   1 -13   0  613.94   44.70
   1 -13   0  719.63   45.30
  -1 -13   0  657.63   45.40
  -1 -13   0  629.94   45.50
   1  13   0  664.73   45.10
  -1  13   0  698.73   44.70
   1  13   0  706.53   45.90
   1  13   0  663.33   45.30
  -1  13   0  664.23   45.10
   3 -13   0  188.58   14.80
  -3 -13   0  196.58   15.00
   3 -13   0  195.08   15.40
   3 -13   0  188.58   15.30
  -3 -13   0  186.18   15.10
  -3 -13   0  190.98   15.50
  -3 -13   0  201.58   16.00
   3 -13   0  220.38   14.00
   3  13   0  195.28   14.90
  -3  13   0  193.38   14.90
  -3  13   0  177.88   13.90
  -3  13   0  199.88   15.50
  -3  13   0  189.48   15.20
   3  13   0  233.98   17.10
  -5 -13   0  107.59    9.90
   5 -13   0  129.09    8.30
   5 -13   0  109.19   10.40
   5 -13   0  103.69    9.70
  -5 -13   0  102.39    9.80
  -5 -13   0  114.29   11.70
   5 -13   0  133.19   10.90
   5  13   0  106.29   10.70
  -5  13   0  109.29   10.20
  -5  13   0  123.69   11.00
   5  13   0  106.89    9.90
   5  13   0  105.99   10.00
   5  13   0  106.59    9.70
  -5  13   0  116.09    9.80
  -7 -13   0   75.09    8.00
  -7 -13   0   68.99    8.20
  -7 -13   0   96.29   10.90
   7 -13   0   74.49    8.30
  -7 -13   0   69.99    7.40
   7 -13   0   70.39    8.20
  -7  13   0   69.59    8.00
   7  13   0   70.89    8.60
   7  13   0   69.49    8.00
  -7  13   0   69.09    7.30
  -7  13   0   59.79    9.00
   7  13   0   64.19    7.40
   7  13   0   73.69    7.80
  -9 -13   0    5.10    3.60
  -9 -13   0    6.20    7.10
   9 -13   0   10.40    4.40
  -9 -13   0    6.40    3.10
  -9 -13   0    4.80    3.60
   9 -13   0    7.50    3.60
  -9  13   0    7.70    4.40
   9  13   0   11.10    4.00
  -9  13   0    2.00    2.80
   9  13   0    5.10    3.40
  -9  13   0    3.50    1.90
   9  13   0    2.10    3.90
   9  13   0    7.00    3.70
 -11 -13   0   -0.60    8.10
 -11 -13   0   -2.60    6.00
 -11 -13   0   -0.80    3.00
  11 -13   0    4.30    4.20
  11 -13   0   -0.30    3.70
 -11 -13   0   -1.20    3.50
  11 -13   0   -3.10    4.20
  11  13   0   -0.50    3.50
 -11  13   0    0.60    1.50
 -11  13   0   -0.50    3.60
  11  13   0   -0.20    3.30
  11  13   0    0.60    4.10
  11  13   0    0.10    4.70
  13 -13   0   29.80    7.90
 -13 -13   0   53.29   13.00
 -13 -13   0   48.50    8.10
  13 -13   0   32.70    7.90
  13 -13   0   45.80    8.20
  13  13   0   49.70    7.80
  13  13   0   50.79    8.70
 -13  13   0   33.40    7.40
 -13  13   0   38.60    8.20
  13  13   0   54.49    9.30
  13  13   0   52.09    9.70
   0 -14   0  163.88   14.20
   0 -14   0  176.68   14.20
   0  14   0  182.68   14.40
   0  14   0  171.38   14.00
   0  14   0  208.48   14.20
  -2 -14   0   14.70    4.80
   2 -14   0    3.90    2.90
  -2 -14   0   18.20    5.30
   2 -14   0   12.90    3.80
  -2 -14   0    8.70    4.30
  -2 -14   0   11.60    3.40
   2 -14   0    6.70    2.70
   2  14   0   16.40    5.70
  -2  14   0    8.30    2.90
   2  14   0    8.80    2.90
  -2  14   0    8.10    2.70
  -2  14   0    9.70    3.90
   2  14   0   12.60    3.80
   2  14   0   13.10    4.40
  -2  14   0   14.50    4.10
   4 -14   0    1.80    2.20
  -4 -14   0    4.10    4.30
   4 -14   0   -1.60    1.80
   4 -14   0    0.60    2.70
  -4 -14   0    0.10    3.30
  -4 -14   0   -1.10    2.10
  -4 -14   0    1.60    2.10
   4 -14   0   -0.40    2.80
   4  14   0    0.70    2.40
   4  14   0    0.00    1.90
  -4  14   0   -1.90    1.90
  -4  14   0   -1.30    2.40
  -4  14   0    0.60    2.50
  -4  14   0    0.20    2.10
   4  14   0    1.10    2.20
   6 -14   0   19.20    2.90
  -6 -14   0   14.10    3.90
  -6 -14   0   25.80    6.70
  -6 -14   0   15.70    4.00
   6 -14   0   14.60    4.40
   6 -14   0   10.00    4.00
   6 -14   0   13.60    4.10
  -6 -14   0   31.30    7.30
   6  14   0   11.00    3.10
  -6  14   0   25.00    8.10
   6  14   0   23.10    6.80
   6  14   0   10.80    3.60
   6  14   0   29.60    7.30
  -6  14   0   12.30    3.40
  -6  14   0    8.60    3.90
  -8 -14   0    5.60    3.40
  -8 -14   0   13.90    6.90
   8 -14   0   11.50    4.40
   8 -14   0   13.40    4.30
  -8 -14   0    9.30    4.00
   8 -14   0   12.00    4.00
  -8 -14   0   11.10    4.10
   8  14   0    7.90    3.40
  -8  14   0   15.70    4.20
   8  14   0   12.30    4.50
   8  14   0   23.90    7.60
   8  14   0   13.70    4.00
  -8  14   0   13.90    4.60
  10 -14   0   21.30    6.20
 -10 -14   0   13.00    4.10
  10 -14   0   10.90    4.80
 -10 -14   0   14.40    5.00
  10 -14   0   13.70    6.90
 -10 -14   0   12.30    8.20
 -10 -14   0    8.40    4.60
 -10  14   0   15.80    5.40
 -10  14   0   12.90    4.10
  10  14   0   18.30    5.60
  10  14   0   14.10    4.40
 -10  14   0   13.00    2.50
  10  14   0   13.70    6.80
  10  14   0   14.40    5.40
  12 -14   0    2.00    5.10
 -12 -14   0   -2.40    7.90
 -12 -14   0   -3.10    3.70
  12 -14   0    1.30    3.90
  12 -14   0   -0.50    3.80
  12  14   0    0.70    5.30
 -12  14   0   -2.60    4.00
  12  14   0    3.60    3.90
  12  14   0   -0.80    4.00
 -12  14   0    0.20    1.40
  12  14   0   -3.50    3.80
 -14 -14   0    3.80   10.90
  14 -14   0   -5.30    6.20
 -14 -14   0   -4.90    3.80
  14 -14   0   -1.30    5.20
 -14 -14   0   10.70    4.60
  14 -14   0    3.00    5.20
 -14  14   0   -1.30    4.30
  14  14   0   -2.70    8.50
  14  14   0    6.50    7.20
 -14  14   0    0.20    7.10
  14  14   0   -6.50    6.20
  14  14   0    5.40    5.90
   1 -15   0  120.69   10.20
  -1 -15   0  117.19   10.10
   1 -15   0  102.59    9.70
  -1 -15   0  105.69   10.30
   1 -15   0  113.09   10.30
  -1 -15   0  119.79   10.70
  -1 -15   0  126.49   10.40
   1  15   0  123.69   10.30
  -1  15   0  123.29    9.70
  -1  15   0  115.09   10.40
   1  15   0  120.29   10.00
  -3 -15   0  193.88   16.50
   3 -15   0  221.88   14.50
   3 -15   0  196.38   15.60
   3 -15   0  182.58   15.90
  -3 -15   0  195.58   16.20
  -3 -15   0  198.18   15.60
  -3 -15   0  193.08   15.80
   3 -15   0  206.58   16.20
  -3  15   0  220.98   16.20
  -3  15   0  190.18   14.40
  -3  15   0  193.88   15.80
   3  15   0  248.38   18.10
   3  15   0  193.58   15.70
   3  15   0  194.18   15.40
  -5 -15   0    2.10    2.50
   5 -15   0   -2.60    2.20
   5 -15   0    3.90    3.40
  -5 -15   0    0.60    2.30
   5 -15   0    3.80    2.40
  -5 -15   0    4.90    5.30
  -5 -15   0    1.20    3.10
  -5  15   0    3.40    3.40
  -5  15   0    1.20    2.00
  -5  15   0    5.00    2.80
   5  15   0    2.80    3.40
  -5  15   0    2.10    3.10
   5  15   0    1.60    2.40
   5  15   0    0.50    2.30
   5  15   0    1.60    2.40
  -7 -15   0    0.60    3.40
   7 -15   0    5.20    1.80
   7 -15   0   -1.20    2.80
  -7 -15   0   -1.00    2.00
   7 -15   0    0.30    2.90
  -7 -15   0    1.10    2.80
  -7 -15   0    3.40    5.90
   7 -15   0    3.60    2.90
  -7  15   0   11.80    7.70
  -7  15   0    1.50    6.90
   7  15   0    3.40    3.20
  -7  15   0    0.40    2.60
   7  15   0    1.10    5.00
   7  15   0    2.10    2.90
   7  15   0    3.60    3.70
  -9 -15   0    5.50    4.40
  -9 -15   0    7.10    8.10
   9 -15   0    5.60    5.10
   9 -15   0    5.10    4.10
  -9 -15   0    1.80    3.10
   9 -15   0    2.90    3.80
  -9 -15   0    5.30    4.60
   9  15   0    4.80    3.40
   9  15   0    4.50    5.20
   9  15   0    4.70    6.40
  -9  15   0    3.30    2.30
   9  15   0    2.40    3.90
  -9  15   0    4.70    3.40
  -9  15   0    4.20    4.10
  11 -15   0   15.40    5.80
 -11 -15   0   26.00   11.10
 -11 -15   0   17.90    5.30
  11 -15   0   30.60    6.40
  11 -15   0   14.80    5.20
 -11  15   0   16.10    2.80
  11  15   0   19.50    5.40
  11  15   0    8.80    5.20
  11  15   0   12.60    5.30
  11  15   0   14.60    4.80
 -11  15   0   18.30    5.80
  13 -15   0   23.40    6.80
  13 -15   0   16.90    5.80
  13 -15   0   23.50    6.60
 -13 -15   0   13.40    5.30
 -13 -15   0   16.00    5.60
 -13 -15   0   24.00   11.10
 -13 -15   0   23.30    6.80
  13  15   0   26.70    6.90
  13  15   0   24.30    6.80
 -13  15   0   29.20    6.90
  13  15   0   15.20    5.70
  13  15   0   25.40    6.80
 -13  15   0   21.50    5.50
   0 -16   0  143.19   12.80
   0 -16   0  143.89   12.70
   0 -16   0  162.88   13.00
   0  16   0  195.88   14.50
   0  16   0  148.59   13.20
   2 -16   0   34.20    5.20
   2 -16   0   46.50    8.70
   2 -16   0   29.70    5.40
  -2 -16   0   31.50    5.70
  -2 -16   0   41.80    7.30
  -2 -16   0   32.70    5.20
  -2  16   0   44.30    6.50
  -2  16   0   55.29    9.50
   2  16   0   33.60    5.40
   2  16   0   34.60    6.00
  -2  16   0   37.40    5.80
   2  16   0   66.39    9.50
   2  16   0   32.80    5.50
  -2  16   0   32.50    4.60
   4 -16   0   37.20    4.30
  -4 -16   0   59.59    9.60
  -4 -16   0   58.49    8.50
   4 -16   0   68.69    9.90
   4 -16   0   35.50    6.30
   4 -16   0   35.60    5.40
  -4 -16   0   39.10    8.30
  -4 -16   0   47.20    8.50
  -4  16   0   34.40    4.20
  -4  16   0   52.99   11.70
   4  16   0   45.80    6.90
  -4  16   0   46.70    6.80
   4  16   0   28.40    5.00
  -4  16   0   37.30    6.40
  -6 -16   0   50.79    6.80
   6 -16   0   64.69    5.10
  -6 -16   0   55.99    8.40
   6 -16   0   68.99   12.40
   6 -16   0   54.99    7.00
  -6 -16   0   71.09   10.10
  -6  16   0   49.40    5.60
  -6  16   0   51.89    7.00
   6  16   0   49.99    7.40
   6  16   0   63.09    7.30
   6  16   0   58.89    7.30
  -6  16   0   45.60    8.00
   6  16   0   61.69    8.20
  -6  16   0   54.49    7.50
   8 -16   0   21.30    5.70
   8 -16   0   18.20    4.70
  -8 -16   0   27.20    9.00
  -8 -16   0   15.70    4.00
  -8 -16   0   32.20    6.80
  -8 -16   0   17.80    5.40
  -8  16   0   21.20    5.20
   8  16   0   65.59   14.10
  -8  16   0   22.10    6.10
   8  16   0   28.20    6.10
   8  16   0   19.80    5.00
  -8  16   0   21.10    5.50
   8  16   0   28.00    9.20
 -10 -16   0    9.70    4.40
  10 -16   0    8.50    5.30
  10 -16   0    8.80    4.40
  10 -16   0    9.90    4.30
 -10 -16   0    1.30    4.00
 -10 -16   0   12.50    8.30
  10  16   0    9.90    5.40
 -10  16   0    9.30    2.40
  10  16   0    6.20    4.20
  10  16   0    7.50    4.30
  10  16   0    8.40    4.60
 -10  16   0   13.70    5.70
 -12 -16   0    7.60    3.50
  12 -16   0    3.20    4.30
 -12 -16   0   12.30   10.10
  12 -16   0   16.60    6.60
  12 -16   0    5.50    4.00
 -12 -16   0    2.20    4.30
 -12 -16   0   11.30    5.30
  12  16   0    7.30    4.50
  12  16   0    0.20    4.50
  12  16   0   10.90    7.10
  12  16   0   -0.90    4.50
 -12  16   0   13.40    5.90
 -12  16   0    5.10    1.90
  -1 -17   0   46.40    7.00
  -1 -17   0   43.20    6.20
   1 -17   0   46.60    6.20
  -1 -17   0   54.69    7.10
   1 -17   0   47.50    6.20
   1  17   0   54.19    6.90
   1  17   0   48.90    7.30
   1  17   0   57.89    7.50
   1  17   0   49.70    6.50
  -1  17   0   71.79    9.00
  -1  17   0   52.79    6.70
  -3 -17   0   87.49    9.80
   3 -17   0   84.79    6.60
   3 -17   0   88.19   10.20
   3 -17   0   73.79    7.60
  -3 -17   0   70.79    7.80
  -3 -17   0   65.79    8.90
   3 -17   0   62.29    7.70
  -3  17   0   72.99    6.40
  -3  17   0   62.19    7.80
  -3  17   0   61.19    7.30
   3  17   0   74.29    8.50
  -3  17   0   69.79    8.10
   3  17   0   58.49    7.60
   3  17   0   67.19    8.00
   3  17   0   69.89    7.70
   5 -17   0   87.09   13.60
  -5 -17   0   77.99   10.80
  -5 -17   0   57.69    7.80
   5 -17   0   54.39    7.00
   5 -17   0   64.69    5.40
  -5 -17   0   50.89    6.70
   5 -17   0   56.39    7.50
  -5 -17   0   56.69    9.10
  -5  17   0   58.59    7.50
   5  17   0   92.19   11.10
  -5  17   0   49.50    7.90
   5  17   0   47.60    7.10
  -5  17   0   50.59    5.30
   5  17   0   57.89    7.80
  -5  17   0   52.39    6.90
   7 -17   0   21.40    5.80
   7 -17   0   34.10    6.70
  -7 -17   0   33.70    6.30
  -7 -17   0   32.30    9.30
  -7 -17   0   20.80    4.90
   7 -17   0   36.60    6.50
   7 -17   0   26.90    3.40
  -7 -17   0   44.30   10.60
   7  17   0   31.90    7.00
   7  17   0   27.90    6.20
  -7  17   0   26.00    6.50
   7  17   0   53.19   11.20
  -7  17   0   32.50    6.20
  -7  17   0   28.20    5.80
  -9 -17   0   34.70    7.50
   9 -17   0   22.40    6.10
   9 -17   0   21.60    7.00
   9 -17   0   32.90    7.40
  -9 -17   0   25.60    9.10
   9  17   0   62.59   15.20
   9  17   0   25.10    6.60
   9  17   0   20.70    5.60
  -9  17   0   26.70    4.00
   9  17   0   30.40    7.20
  -9  17   0   32.50    9.50
 -11 -17   0    8.70    4.70
  11 -17   0    4.30    4.70
  11 -17   0   11.40    6.20
  11 -17   0   12.50    6.20
 -11 -17   0   10.90    9.20
  11  17   0    7.10    5.00
  11  17   0    8.70    5.20
  11  17   0   13.80    6.10
  11  17   0   22.00    6.70
 -11  17   0    9.70    2.40
 -11  17   0   17.20    6.30
  13 -17   0   46.80    9.20
 -13 -17   0   31.00    7.40
  13 -17   0   27.40    7.10
 -13 -17   0   26.20    6.80
 -13 -17   0   23.10   14.70
  13 -17   0   33.90    6.80
  13  17   0   50.49   10.70
  13  17   0   14.20    6.80
 -13  17   0   44.20    8.80
 -13  17   0   29.60    7.80
  13  17   0   53.89   10.10
  13  17   0   23.60    8.90
   0 -18   0   68.89    8.30
   0 -18   0   43.90    6.00
   0 -18   0   47.00    6.70
   0  18   0   41.60    6.70
   0  18   0   68.39    7.60
   0  18   0   57.59    7.00
  -2 -18   0    2.90    3.00
   2 -18   0    2.00    2.90
  -2 -18   0    0.30    4.30
  -2 -18   0    0.00    3.60
   2 -18   0    1.20    2.80
  -2 -18   0    2.80    2.80
   2 -18   0    0.10    2.50
   2  18   0    0.30    2.50
   2  18   0    2.20    3.90
  -2  18   0   -1.70    2.40
  -2  18   0    4.50    4.50
   2  18   0    0.10    3.30
  -2  18   0    2.70    2.80
   2  18   0   -1.10    2.60
   4 -18   0   15.30    3.90
  -4 -18   0    5.00    5.40
   4 -18   0    4.70    3.70
   4 -18   0    9.30    3.60
  -4 -18   0    8.30    4.10
  -4 -18   0    7.30    3.80
  -4 -18   0    6.20    2.70
   4 -18   0   10.50    3.00
  -4  18   0    7.00    3.30
  -4  18   0    7.60    2.60
   4  18   0    7.20    3.80
  -4  18   0    6.60    3.10
   4  18   0    5.20    3.30
  -4  18   0   10.30    4.30
  -6 -18   0  338.07   25.70
   6 -18   0  366.36   26.80
  -6 -18   0  342.37   25.90
   6 -18   0  366.06   25.80
   6 -18   0  395.26   23.80
  -6 -18   0  311.07   26.30
  -6 -18   0  370.66   28.00
   6 -18   0  341.17   26.60
  -6  18   0  337.87   26.70
  -6  18   0  309.47   23.50
   6  18   0  334.47   25.80
   6  18   0  344.37   26.90
  -6  18   0  327.67   25.70
   8 -18   0  133.49   12.40
  -8 -18   0  121.79   15.10
  -8 -18   0  111.59   11.50
   8 -18   0  111.49   13.00
   8 -18   0  105.99    8.30
   8 -18   0  148.49   13.20
  -8  18   0  107.89   13.20
   8  18   0  137.29   13.90
   8  18   0  107.19   12.00
   8  18   0  135.69   13.40
   8  18   0  112.49   12.10
  -8  18   0  103.19   12.00
  10 -18   0    2.70    4.00
 -10 -18   0    4.00    4.20
  10 -18   0   -2.60    3.30
  10 -18   0   10.70    6.00
 -10 -18   0   -3.50    8.10
 -10 -18   0   -0.10    2.70
  10  18   0    7.80    5.10
  10  18   0    7.50    5.10
 -10  18   0    7.60    2.70
  10  18   0   -0.90    4.20
 -10  18   0    4.00    4.80
  10  18   0    8.30    5.10
  12 -18   0   -2.50    4.70
 -12 -18   0   -2.10    3.60
  12 -18   0   -0.60    4.50
 -12 -18   0   -0.80    9.00
  12 -18   0   11.70    6.80
 -12 -18   0    2.30    4.90
 -12 -18   0   -0.80    5.20
 -12 -18   0    1.70    3.80
  12  18   0    7.10    6.50
 -12  18   0   -1.20    1.90
 -12  18   0    2.70    4.90
  12  18   0    0.00    4.00
  12  18   0   -9.70    5.00
  12  18   0   -5.50    4.80
  -1 -19   0    3.40    3.10
  -1 -19   0    5.10    2.70
   1 -19   0    6.30    3.50
  -1 -19   0   13.40    4.90
  -1 -19   0    8.00    4.60
   1 -19   0    4.20    3.30
  -1  19   0   14.90    5.20
   1  19   0   22.60    7.30
  -1  19   0    6.50    3.50
  -1  19   0    6.70    4.40
   1  19   0    4.10    2.70
   1  19   0    8.00    3.90
   1  19   0    9.70    4.30
  -3 -19   0   62.29   14.40
  -3 -19   0   37.00    7.00
   3 -19   0   31.90    6.00
   3 -19   0   36.50    6.40
   3 -19   0   28.80    6.20
  -3 -19   0   44.40    7.20
  -3 -19   0   38.90    6.00
   3 -19   0   46.20    5.10
  -3  19   0   38.60    6.80
   3  19   0   51.09    7.70
   3  19   0   43.40    6.60
  -3  19   0   46.10    9.50
   3  19   0   41.70    6.80
  -3  19   0   43.50    7.40
   3  19   0   40.90    6.60
  -5 -19   0  179.58   17.00
   5 -19   0  185.28   16.00
   5 -19   0  223.18   15.80
   5 -19   0  187.38   15.80
   5 -19   0  169.38   14.80
  -5 -19   0  158.18   14.80
  -5 -19   0  158.28   16.60
  -5  19   0  163.68   12.60
  -5  19   0  158.58   14.70
  -5  19   0  177.68   15.50
   5  19   0  196.68   16.70
   5  19   0  168.58   15.80
  -5  19   0  186.48   16.00
  -7 -19   0  536.55   39.80
   7 -19   0  526.45   38.70
  -7 -19   0  514.05   37.50
   7 -19   0  550.04   35.10
   7 -19   0  529.05   38.60
   7 -19   0  574.84   37.80
   7  19   0  483.25   37.30
  -7  19   0  447.76   34.90
  -7  19   0  516.35   38.70
   7  19   0  506.75   37.60
   7  19   0  549.15   39.10
  -7  19   0  559.94   38.50
   9 -19   0   -1.90    9.80
   9 -19   0   -0.20    4.30
  -9 -19   0   -1.50    3.70
   9 -19   0    1.00    4.30
  -9 -19   0  -12.20    6.40
  -9  19   0   -9.60    4.20
  -9  19   0   -7.90    3.80
   9  19   0    0.40    4.40
   9  19   0    1.70    4.70
   9  19   0   -6.50    4.20
   9  19   0    1.70    5.50
 -11 -19   0    1.30    4.30
  11 -19   0    5.40    5.00
  11 -19   0    9.70    7.10
 -11 -19   0   -4.90    3.50
 -11 -19   0   -0.50    8.00
 -11 -19   0    0.30    4.40
  11 -19   0    3.60    6.30
 -11  19   0   10.30    5.90
  11  19   0   -7.30    4.60
  11  19   0    5.80    5.40
 -11  19   0    0.60    2.10
  11  19   0    3.50    4.10
  11  19   0   -0.80    5.50
   0 -20   0    9.30    4.10
   0 -20   0   19.40    6.50
   0 -20   0   12.10    4.70
   0 -20   0    6.70    3.50
   0  20   0    7.70    3.40
   0  20   0    5.60    3.20
   0  20   0    7.20    3.50
   0  20   0    9.50    4.40
   2 -20   0   14.70    4.30
  -2 -20   0   20.50    6.30
   2 -20   0   26.00    5.80
   2 -20   0   16.10    4.00
  -2 -20   0   27.80    5.90
  -2 -20   0   20.30    5.00
  -2 -20   0   13.40    3.90
  -2  20   0   11.80    4.00
   2  20   0   13.50    4.50
   2  20   0   11.40    3.70
  -2  20   0   26.70    6.00
  -2  20   0   14.80    4.40
   2  20   0   32.80    8.00
   2  20   0   26.20    6.60
   4 -20   0   44.80    9.00
   4 -20   0   66.99   12.20
  -4 -20   0   34.30    8.30
   4 -20   0   39.10    4.90
  -4 -20   0   25.80    5.80
  -4 -20   0   18.40    4.80
   4 -20   0   24.40    5.90
  -4 -20   0   25.60    5.70
   4  20   0   29.90    5.70
   4  20   0   52.29    9.80
  -4  20   0   27.00    6.20
   4  20   0   44.60    8.90
  -4  20   0   29.70    6.40
  -4  20   0   30.40    6.30
   6 -20   0  113.59   11.60
   6 -20   0  106.89   12.10
  -6 -20   0  121.99   11.90
  -6 -20   0   97.29   14.30
   6 -20   0  121.99   10.50
   6 -20   0  108.89   12.60
  -6  20   0  125.49   12.80
   6  20   0  119.09   12.20
  -6  20   0  136.19   14.00
  -6  20   0  115.59   11.70
   6  20   0  114.79   12.50
   8 -20   0   -5.30    2.50
   8 -20   0   -2.50    4.40
  -8 -20   0    7.20    7.70
   8 -20   0    1.90    3.20
   8 -20   0    6.20    4.50
  -8 -20   0    4.40    4.30
  -8  20   0    0.30    4.70
   8  20   0    3.10    4.70
   8  20   0   -3.80    3.90
  -8  20   0    3.50    4.10
   8  20   0   -1.60    4.10
  -8  20   0   -1.60    2.80
  10 -20   0   10.40    6.10
  10 -20   0    6.70    5.10
  10 -20   0   13.40    5.60
 -10 -20   0   16.90    9.60
 -10 -20   0   14.60    5.20
  10  20   0    3.50    5.40
 -10  20   0   10.20    5.70
 -10  20   0   13.80    3.30
  10  20   0   23.10    6.70
  10  20   0   17.70    6.10
  10  20   0   19.80    6.50
  -1 -21   0    2.90    3.40
   1 -21   0   -1.10    2.40
   1 -21   0    1.00    3.20
  -1 -21   0    3.30    4.50
  -1 -21   0    2.70    3.10
  -1 -21   0    7.60    4.80
   1 -21   0    0.90    3.20
   1  21   0    3.10    3.90
   1  21   0    5.10    3.70
  -1  21   0    7.70    4.30
  -1  21   0    5.70    4.60
   1  21   0    5.50    4.10
   1  21   0    8.80    4.40
  -1  21   0   14.70    5.90
  -1  21   0    4.80    3.10
  -3 -21   0    0.90    5.40
  -3 -21   0    2.40    3.40
  -3 -21   0   -1.10    3.50
   3 -21   0    4.70    3.60
   3 -21   0    4.20    3.50
   3 -21   0   -1.30    2.80
  -3 -21   0    1.70    3.50
   3  21   0    3.40    3.90
  -3  21   0    0.40    3.80
  -3  21   0   -2.30    6.40
   3  21   0    3.50    4.00
   3  21   0   -0.40    3.20
  -3  21   0   -2.40    3.80
   3  21   0   -2.40    4.00
   5 -21   0   41.50    8.10
   5 -21   0   26.30    5.40
  -5 -21   0   15.90    8.20
   5 -21   0   39.10    5.00
   5 -21   0   55.29   12.80
  -5  21   0   34.10    6.60
  -5  21   0   29.70    6.00
  -5  21   0   57.09   12.90
   5  21   0   28.80    7.80
   5  21   0   15.00    5.70
   7 -21   0  186.08   16.70
  -7 -21   0  195.08   19.30
  -7 -21   0  178.98   16.50
   7 -21   0  210.18   18.30
   7 -21   0  183.78   17.50
   7 -21   0  200.88   14.10
   7  21   0  194.28   17.40
  -7  21   0  237.58   20.10
  -7  21   0  179.28   17.80
   7  21   0  179.28   17.70
  -9 -21   0   20.90    6.40
   9 -21   0   19.70    5.30
  -9 -21   0   17.70    9.60
   9 -21   0   13.40    6.80
  -9  21   0    5.00    5.60
  -9  21   0   19.50    6.80
   9  21   0   26.70    6.80
   9  21   0   24.70    7.40
   9  21   0   10.40    6.10
  11 -21   0    1.60    6.10
 -11 -21   0    1.30    5.30
  11 -21   0    9.50    5.70
  11 -21   0    9.20    6.90
 -11 -21   0    3.60    4.60
 -11 -21   0    9.60    9.50
  11  21   0    6.90    5.40
  11  21   0   16.40    6.60
 -11  21   0    1.80    3.10
  11  21   0   -7.80    5.40
  11  21   0   15.10    8.40
 -11  21   0    4.70    2.50
 -11  21   0    6.30    5.60
   0 -22   0   26.30    5.90
   0 -22   0   33.60    7.30
   0 -22   0   41.80    7.70
   0 -22   0   39.50    6.40
   0 -22   0   45.90    8.50
   0  22   0   23.50    5.00
   0  22   0   22.90    5.40
   2 -22   0    8.60    4.00
  -2 -22   0    3.20    4.50
   2 -22   0    0.90    2.60
  -2 -22   0    2.60    9.20
  -2 -22   0    1.20    2.70
   2 -22   0    1.60    3.20
  -2 -22   0   -0.70    3.60
   2  22   0    1.60    3.90
   2  22   0    6.50    4.00
  -2  22   0    2.10    4.20
   2  22   0    3.10    3.90
  -2  22   0    6.10    4.70
  -2  22   0    5.40    3.20
  -2  22   0    5.70    4.10
   2  22   0    1.20    3.70
  -4 -22   0   -1.00    4.10
  -4 -22   0   -0.30    2.10
   4 -22   0    6.70    3.90
   4 -22   0    3.50    2.70
   4 -22   0   -2.20    6.10
  -4 -22   0   -7.30    5.00
   4 -22   0   -1.10    2.80
  -4  22   0    0.10    4.20
   4  22   0    2.40    3.70
   4  22   0   -7.40    3.10
  -4  22   0    1.00    4.00
   4  22   0    3.40    4.20
  -4  22   0    1.60    3.80
   4  22   0    0.90    4.00
  -6 -22   0    6.10    4.60
   6 -22   0   14.70    5.60
   6 -22   0   25.80   10.00
   6 -22   0   11.60    4.00
   6 -22   0   14.90    5.80
  -6 -22   0    0.00    6.30
  -6  22   0    3.40    3.10
   6  22   0    3.50    4.70
   6  22   0    7.10    4.70
  -6  22   0    7.30    4.80
  -6  22   0    6.30    4.30
  -8 -22   0   30.10    7.70
   8 -22   0   34.00    4.70
   8 -22   0   27.00    6.30
   8 -22   0   24.60    7.50
  -8 -22   0   20.80    8.90
  -8  22   0   14.10    6.00
   8  22   0   30.70    7.80
   8  22   0   23.00    6.70
  -8  22   0   37.10    8.20
 -10 -22   0    3.40    4.70
  10 -22   0    2.50   11.60
 -10 -22   0    5.10    4.70
 -10 -22   0    3.40    7.80
  10 -22   0   -3.10    5.90
  10  22   0    5.00    5.70
 -10  22   0   -2.00    2.80
  10  22   0   -1.40    7.40
  10  22   0  -12.00    5.10
 -10  22   0    3.90    5.40
  -1 -23   0   16.20    6.30
   1 -23   0   15.10    7.40
   1 -23   0   15.30    6.40
   1 -23   0    6.00    3.70
  -1 -23   0   17.10    5.60
  -1 -23   0    8.80    4.30
  -1 -23   0    4.10    3.60
  -1 -23   0   22.90    5.70
  -1  23   0   20.40    6.20
   1  23   0   13.70    4.80
  -1  23   0    5.90    3.70
   1  23   0   13.40    5.10
   1  23   0    6.50    4.10
   1  23   0   12.70    5.30
  -1  23   0   24.80    7.20
  -1  23   0   13.80    5.30
   3 -23   0   42.00    6.90
  -3 -23   0   80.99   11.80
  -3 -23   0   52.69   10.30
  -3 -23   0   33.30    7.00
   3 -23   0   46.50    7.10
   3 -23   0   45.00    7.70
   3  23   0   39.00    7.50
   3  23   0   66.19   12.00
  -3  23   0   45.70    7.20
  -3  23   0   73.59   13.00
   3  23   0   52.79    9.40
  -3  23   0   50.39    8.90
  -3  23   0   50.49    8.00
   5 -23   0    2.70    4.60
  -5 -23   0   -1.30    4.10
   5 -23   0   -1.60    2.00
   5 -23   0    4.20    3.90
  -5 -23   0   -0.40    6.30
   5 -23   0    1.30    3.50
  -5  23   0    0.00    3.70
  -5  23   0    8.80    6.10
  -5  23   0   -3.40    3.70
  -5  23   0   -1.40    3.20
   5  23   0   -2.40    4.00
   5  23   0   -4.70    3.80
   5  23   0   -5.90    3.60
   7 -23   0   56.99    7.40
   7 -23   0   55.79    8.60
  -7 -23   0   61.99    8.70
  -7 -23   0   60.99   12.40
   7 -23   0   81.79   11.20
   7  23   0   54.49    9.40
  -7  23   0   43.00    9.00
  -7  23   0   60.59    9.90
   7  23   0   55.09   10.10
  -9 -23   0   18.80    6.50
  -9 -23   0   12.70    7.10
   9 -23   0   20.00    8.00
   9 -23   0   21.40    2.90
   9 -23   0   14.90    7.40
  -9 -23   0   21.30    9.00
  -9 -23   0   23.40    7.90
   9 -23   0   30.20    7.40
   9  23   0    8.90    4.90
   9  23   0    9.10    6.50
  -9  23   0   19.50    6.60
   9  23   0   16.80    7.30
  -9  23   0   13.20    4.20
  -9  23   0   19.90    7.40
  -9  23   0   18.40    6.60
   0 -24   0   15.50    5.10
   0 -24   0   23.60    5.60
   0 -24   0   28.80   10.90
   0  24   0   12.10    4.30
   0  24   0   30.40    6.90
   0  24   0   18.00    6.00
  -2 -24   0   -0.70    3.70
  -2 -24   0   -2.60    3.80
  -2 -24   0    3.60    4.10
  -2 -24   0   -3.80    5.40
   2 -24   0    4.10    6.30
  -2  24   0   -0.50    4.40
   2  24   0    2.10    6.30
  -2  24   0   -0.50    3.50
  -2  24   0   -6.60    5.00
  -2  24   0   -0.30    3.40
   2  24   0   -2.90    4.00
   2  24   0    3.00    4.20
   2  24   0   -3.20    4.20
  -4 -24   0   -2.60    5.90
  -4 -24   0   -1.40    1.70
  -4 -24   0    0.10    3.80
   4 -24   0   -2.20    3.30
   4 -24   0   -0.50    3.70
   4 -24   0    3.30    3.00
  -4  24   0    0.60    3.30
  -4  24   0    1.40    4.50
  -4  24   0   -6.20    3.60
   4  24   0   -3.30    5.60
   4  24   0   -1.80    4.10
   4  24   0    0.00    4.50
  -4  24   0   -4.00    5.10
   6 -24   0   46.40    5.50
   6 -24   0   31.10    6.10
  -6 -24   0   29.90    6.50
  -6 -24   0   33.00    9.90
   6 -24   0   82.29   15.50
   6  24   0   38.00    9.40
  -6  24   0   35.00    7.10
  -6  24   0   26.80    5.20
   6  24   0   43.60    8.40
  -6  24   0   53.99   10.90
   6  24   0   30.30    7.60
  -6  24   0   32.90    7.40
   8 -24   0    4.00    6.30
  -8 -24   0   -2.40    7.40
   8 -24   0    0.50    5.30
  -8 -24   0   10.00    5.40
   8 -24   0    4.50    3.90
  -8 -24   0    0.30    3.90
  -8 -24   0   -7.30    3.10
   8 -24   0    7.20    4.00
   8  24   0   -4.00    3.80
   8  24   0   -7.40    5.20
   8  24   0    6.10    6.10
  -8  24   0   -2.40    4.80
  -8  24   0    2.30    4.80
  -8  24   0   -2.90    3.30
  -8  24   0    5.00    8.70
  -1 -25   0   44.60    7.60
  -1 -25   0   31.30    6.20
   1 -25   0   28.50    6.00
   1 -25   0   49.20    8.80
  -1 -25   0   52.39   14.00
   1 -25   0   34.30    6.70
  -1 -25   0   49.99    8.10
  -1  25   0   24.00    5.90
  -1  25   0   53.89   10.50
  -1  25   0   60.79    9.10
  -1  25   0   84.09   15.10
   1  25   0   48.40    8.80
   1  25   0   37.10    7.80
   1  25   0   47.80    8.40
  -3 -25   0    1.80    3.70
  -3 -25   0    1.40    4.30
  -3 -25   0    3.50    6.70
   3 -25   0    5.00    6.50
   3 -25   0    4.00    5.20
  -3 -25   0    1.00    4.40
   3  25   0    2.30    3.90
  -3  25   0    2.00    4.50
   3  25   0    4.10    4.90
  -3  25   0    1.40    4.10
  -3  25   0   -0.80    3.90
  -3  25   0   -1.20    7.00
   3  25   0   -4.20    5.00
   5 -25   0   -0.30    3.90
  -5 -25   0    1.20    3.70
  -5 -25   0   -0.20    5.90
   5 -25   0    5.40    5.60
   5 -25   0    1.00    3.80
  -5 -25   0   -3.00    4.10
  -5  25   0   -1.00    3.70
  -5  25   0   -4.80    3.60
   5  25   0    5.00    4.50
   5  25   0    1.70    4.70
  -5  25   0    7.70    5.60
   5  25   0    6.00    5.10
  -5  25   0    5.40    4.50
   7 -25   0    6.30    8.00
   7 -25   0   -0.20    3.70
   7 -25   0    4.20    5.00
   7 -25   0    5.20    4.10
  -7 -25   0   -4.30    6.80
  -7 -25   0    3.90    3.70
  -7 -25   0    7.70    5.40
  -7  25   0    3.60    5.10
   7  25   0    3.50    4.60
   7  25   0    5.60    9.50
   7  25   0    6.30    6.10
  -7  25   0   -1.50    4.10
  -7  25   0    4.70    5.00
   0 -26   0    7.30    4.90
   0 -26   0    2.70    4.60
   0 -26   0    4.00    4.40
   0  26   0    2.00    4.40
   0  26   0   -2.20    5.60
   0  26   0   -2.70    5.50
  -2 -26   0   17.50    6.90
   2 -26   0    6.20    4.30
  -2 -26   0    7.20    5.20
   2 -26   0   11.00    5.00
  -2 -26   0    8.40    5.30
  -2 -26   0    9.50    5.50
  -2  26   0    9.50    9.00
  -2  26   0   22.00    6.60
   2  26   0   24.60   11.80
   2  26   0   14.90    9.80
   2  26   0   28.30    9.40
  -2  26   0   16.90    6.50
  -2  26   0    4.10    4.20
  -4 -26   0    4.10    4.60
  -4 -26   0   -0.50    3.30
   4 -26   0   -0.60    3.20
  -4 -26   0    0.60    3.70
   4 -26   0    7.20    4.90
  -4 -26   0    0.90    5.80
   4 -26   0    3.00    6.10
  -4  26   0   -1.40    3.80
   4  26   0   -0.30    5.60
   4  26   0   -1.80    3.50
   4  26   0   -9.80    5.20
  -4  26   0   -2.50    4.70
  -4  26   0   12.40   10.00
   4  26   0    1.50    4.20
  -4  26   0   -2.60    4.00
   6 -26   0    8.90    9.40
   6 -26   0    0.10    3.20
  -6 -26   0   11.10    7.50
  -6 -26   0    4.40    5.00
   6 -26   0   10.90    4.60
  -6 -26   0    2.70    4.30
  -6 -26   0    0.20    4.60
   6 -26   0    8.00    8.00
  -6  26   0    7.20    4.40
   6  26   0    2.00    4.10
  -6  26   0    1.50    4.40
   6  26   0    6.60    6.20
   6  26   0    1.40    4.50
  -6  26   0   -6.80    3.60
  -6  26   0    5.60    5.00
   1 -27   0    4.10    4.70
  -1 -27   0    6.60    5.50
   1 -27   0    0.10    4.70
  -1 -27   0    5.90    4.70
   1 -27   0    4.60    4.30
  -1 -27   0    1.50    4.10
  -1 -27   0    6.20    5.50
  -1  27   0    8.70    5.40
   1  27   0    2.70    4.10
   1  27   0   18.00    9.10
  -1  27   0    1.80    8.00
  -1  27   0    3.10    4.60
  -3 -27   0    3.30    6.10
  -3 -27   0    2.40    4.60
   3 -27   0    2.20    3.70
  -3 -27   0    0.00    3.50
   3 -27   0    3.80   10.30
   3 -27   0    9.10    5.10
  -3 -27   0    6.70    5.50
   3  27   0    3.30    4.70
  -3  27   0   -1.40    4.40
   3  27   0    6.70    8.80
  -3  27   0    1.90    5.00
   3  27   0   16.70   11.20
  -3  27   0   -0.70    5.00
  -3  27   0    3.90    4.90
  -5 -27   0   -4.20    3.90
   5 -27   0    4.70    4.70
   5 -27   0   -6.70    3.70
  -5 -27   0    3.30    6.20
  -5 -27   0   -7.80    5.00
  -5  27   0    6.80    9.80
   5  27   0   -4.70    4.20
   5  27   0   11.30    7.60
  -5  27   0   -4.50    5.70
  -5  27   0   -1.00    4.40
   5  27   0   -4.80    4.90
   0 -28   0    1.70    4.60
   0 -28   0   -4.10    3.90
   0 -28   0    3.40    4.60
   0  28   0    0.00    5.10
   0  28   0    5.80    5.00
   0  28   0   -1.20    4.30
  -2 -28   0   -1.20    4.30
  -2 -28   0    4.40    6.10
   2 -28   0    9.00    5.30
  -2 -28   0   10.00    5.60
   2 -28   0    7.50    7.90
   2 -28   0    6.80    6.20
   2 -28   0    7.10    5.10
  -2 -28   0    4.70    4.60
  -2  28   0    3.50    6.80
  -2  28   0    4.30    4.70
   2  28   0   15.30    7.70
   2  28   0    0.60    4.00
   2  28   0   -0.90    6.20
  -2  28   0    9.10    5.30
  -4 -28   0   -1.40    4.20
  -4 -28   0    5.30    7.00
   4 -28   0   -2.60    4.60
  -4 -28   0    0.70    4.40
   4 -28   0    0.00    3.90
   4  28   0   -0.90    4.90
   4  28   0    0.30    5.80
  -4  28   0   -1.90    4.50
   4  28   0   -0.40    6.40
  -4  28   0    1.10    4.90
  -1 -29   0    1.50    5.00
   1 -29   0   11.20    6.10
   1 -29   0    6.40    4.50
  -1 -29   0   -0.20    4.60
   1 -29   0    0.70    4.40
  -1  29   0   10.60    5.20
   1  29   0   10.10    5.90
  -1  29   0   14.60    6.40
  -1  29   0    2.70    5.30
   1  29   0    8.30    5.50
 -14   0   1   19.80    7.30
  14   0  -1    4.20    4.00
  14   0  -1   13.00    5.00
 -14   0   1    7.40    3.70
  14   0  -1    8.40    5.80
  14   0  -1   16.40    5.90
  12   0  -1 1700.03  117.89
  12   0  -1 1755.02  118.49
 -12   0   1 1879.21  117.49
  12   0  -1 1637.44  118.49
  12   0  -1 1776.02  118.59
 -12   0   1 1851.11  118.79
  10   0  -1   56.69   10.30
 -10   0   1   42.30    7.10
  10   0  -1   45.50    7.00
 -10   0   1   34.20    5.50
  10   0  -1   48.90    6.80
  10   0  -1   37.40    5.90
  -8   0   1  136.79   11.30
  -8   0   1  126.59   10.90
   8   0  -1  136.69   11.60
   8   0  -1  136.39   11.70
  -8   0   1  142.19   11.80
   8   0  -1  131.59   11.20
   8   0  -1  125.69   11.20
   6   0  -1   33.50    5.10
  -6   0   1   39.90    4.70
   6   0  -1   33.10    4.90
  -6   0   1   48.70    6.70
  -6   0   1   42.60    5.60
   6   0  -1   43.90    5.10
   6   0  -1   38.70    5.20
  -4   0   1   66.09    6.40
  -4   0   1   62.29    6.60
  -4   0   1   75.19    7.40
   4   0  -1   59.99    6.40
   4   0  -1   64.59    6.30
   4   0  -1   84.49    7.10
   4   0  -1   75.59    5.80
   2   0  -1  615.54   41.60
  -2   0   1  597.24   42.10
  -2   0   1  606.94   41.60
   2   0  -1  631.64   42.70
   2   0  -1  652.83   41.90
   2   0  -1  633.54   41.80
  -2   0   1  645.24   41.80
   0   0   1  957.00   63.79
   0   0   1 1060.69   64.49
   0   0  -1  965.90   64.49
   0   0   1  943.61   64.49
   0   0  -1 1005.80   63.89
   0   0  -1 1053.79   64.59
   0   0  -1  942.21   64.29
   0   0  -1  849.41   64.09
   0   0   1  993.90   63.89
   2   0   1 9938.01  656.93
  -2   0  -1 9999.00  657.53
  -4   0  -1   25.80    4.00
   4   0   1    8.80    3.30
   4   0   1   12.70    1.80
   4   0   1   19.70    4.50
  -4   0  -1   13.80    4.60
  -6   0  -1  109.89    7.80
   6   0   1   84.79   10.80
   6   0   1  124.69   10.60
  -6   0  -1   94.89   10.50
  -6   0  -1  110.79    8.50
   6   0   1  110.39    8.00
   6   0   1  104.89    8.10
  -8   0  -1   26.10    3.60
   8   0   1   26.60    4.00
   8   0   1   17.20    9.30
   8   0   1   24.60    4.00
  -8   0  -1   29.20    3.60
  -8   0  -1   37.50    4.10
   8   0   1   30.10    3.40
  -8   0  -1   36.80    7.40
  10   0   1   91.19    8.50
 -10   0  -1   88.89   11.20
 -10   0  -1  110.29   10.60
  10   0   1   99.19    8.60
 -10   0  -1   75.89    8.30
 -10   0  -1   94.69    8.10
  10   0   1  101.99    7.50
  10   0   1   62.29   11.20
  12   0   1   -3.80    4.80
 -12   0  -1    3.40    7.10
 -12   0  -1    0.90    2.90
  12   0   1    7.50    5.40
  12   0   1    3.00    2.70
  12   0   1   -1.00    5.80
 -12   0  -1    3.30    2.70
  12   0   1    6.20    3.60
 -12   0  -1    2.30    4.00
  14   0   1  258.67   20.60
 -14   0  -1  240.28   23.40
 -14   0  -1  256.67   19.80
 -14   0  -1  256.87   19.00
  14   0   1  273.27   23.80
  14   0   1  264.47   20.60
 -14   0  -1  270.47   19.70
 -15  -1   1    3.30    3.70
  15  -1  -1    1.60    4.10
  15  -1  -1   -4.60    5.30
  15  -1  -1   -0.70    5.50
 -15  -1   1    2.10    5.40
  15  -1  -1    2.50    6.10
  15   1  -1    0.80    5.40
  15   1  -1   -5.30    5.40
  15   1  -1   -1.40    4.90
 -15   1   1    1.80    5.10
 -15   1   1    3.60    3.50
  15   1  -1    5.00    4.10
 -13  -1   1  208.58   16.50
  13  -1  -1  193.38   17.90
  13  -1  -1  218.68   18.30
  13  -1  -1  212.88   18.20
 -13  -1   1  192.28   17.80
  13  -1  -1  186.18   16.80
 -13   1   1  209.88   16.40
  13   1  -1  204.88   18.70
  13   1  -1  207.88   18.40
  13   1  -1  183.28   16.80
  11  -1  -1  233.28   17.40
 -11  -1   1  179.78   15.90
  11  -1  -1  224.48   17.40
  11  -1  -1  185.18   17.10
 -11  -1   1  209.88   16.20
  11  -1  -1  182.98   16.00
  11   1  -1  173.38   16.60
  11   1  -1  222.68   17.60
 -11   1   1  165.68   15.80
 -11   1   1  250.47   17.90
  11   1  -1  209.58   17.00
 -11   1   1  204.68   16.00
   9  -1  -1   44.00    7.00
   9  -1  -1   35.30    6.00
  -9  -1   1   37.80    5.80
  -9  -1   1   29.40    4.80
   9  -1  -1   19.30    4.40
  -9  -1   1   31.00    5.50
   9  -1  -1   24.50    4.60
   9   1  -1   32.10    5.80
   9   1  -1   50.79    7.70
  -9   1   1   37.70    5.70
  -9   1   1   25.10    5.10
   9   1  -1   46.40    8.20
   9   1  -1   27.30    4.90
  -9   1   1   30.00    4.80
   7  -1  -1   41.70    5.60
  -7  -1   1   41.90    5.60
  -7  -1   1   41.80    5.00
  -7  -1   1   39.70    5.80
   7  -1  -1   43.10    5.50
   7   1  -1   49.80    5.90
  -7   1   1   40.30    5.60
   7   1  -1   43.70    5.60
   7   1  -1   42.70    5.60
  -7   1   1   37.30    4.90
   7   1  -1   42.70    5.40
  -7   1   1   39.30    5.80
  -5  -1   1  200.48   15.40
   5  -1  -1  210.78   15.40
  -5  -1   1  213.58   15.60
   5  -1  -1  214.28   15.60
   5  -1  -1  209.18   15.50
   5   1  -1  207.38   15.00
   5   1  -1  199.18   15.50
  -5   1   1  206.98   15.60
  -5   1   1  201.78   15.10
  -5   1   1  219.38   15.60
   5   1  -1  203.58   15.40
   3  -1  -1  242.58   17.10
   3  -1  -1  247.98   17.30
  -3  -1   1  233.48   17.00
   3  -1  -1  251.57   17.10
  -3  -1   1  253.47   17.30
   3  -1  -1  248.78   17.60
  -3  -1   1  241.88   17.50
   3   1  -1  235.58   17.20
  -3   1   1  243.68   17.50
   3   1  -1  243.18   16.60
   3   1  -1  231.18   17.40
   3   1  -1  242.08   17.10
  -3   1   1  254.47   17.30
  -3   1   1  239.78   17.00
   1  -1  -1 1557.54  106.99
   1  -1  -1 1572.54  106.49
   1  -1  -1 1609.04  106.59
  -1  -1   1 1636.24  106.99
   1  -1  -1 1564.84  106.79
  -1  -1   1 1654.13  106.59
  -1  -1   1 1568.04  106.49
   1  -1  -1 1747.43  106.69
  -1   1   1 1583.64  107.09
   1   1  -1 1680.13  106.89
  -1   1   1 1557.44  106.39
  -1   1   1 1673.93  106.59
   1   1  -1 1879.51  107.09
   1   1  -1 1586.54  106.49
   1   1  -1 1632.14  106.59
   1   1  -1 1561.84  106.99
   1  -1   1 1039.10   65.99
   1  -1   1 1100.99   67.29
  -1  -1  -1  976.90   67.09
  -1  -1  -1  992.30   66.69
   1  -1   1  985.50   66.69
   1  -1   1  984.90   65.99
  -1   1  -1  964.20   66.59
   1   1   1 1097.89   67.19
  -1   1  -1 1014.70   67.29
   1   1   1  966.70   66.19
   1   1   1 1087.59   65.99
   1   1   1  899.61   67.39
  -1   1  -1 1041.40   65.89
  -1   1  -1  997.00   66.69
   1   1   1 1007.30   65.89
   3  -1   1  575.74   39.10
  -3  -1  -1  536.35   39.30
   3  -1   1  642.64   40.00
  -3  -1  -1  564.94   38.20
   3  -1   1  586.64   38.10
  -3   1  -1  551.54   39.60
  -3   1  -1  567.84   38.10
  -3   1  -1  546.55   39.10
  -5  -1  -1    3.70    1.20
  -5  -1  -1    7.10    4.50
  -5  -1  -1    9.70    2.90
   5  -1   1    4.20    1.30
   5  -1   1    3.70    3.50
   5  -1   1    2.70    1.50
   5  -1   1    0.00    3.00
  -5   1  -1    8.90    4.20
   5   1   1    6.10    1.40
  -5   1  -1    3.00    1.30
  -5   1  -1    7.80    2.80
   5   1   1    3.70    3.40
   5   1   1    8.50    3.80
   5   1   1    2.50    1.30
  -7  -1  -1   80.99    6.80
   7  -1   1   91.49    8.70
   7  -1   1   67.39    9.50
  -7  -1  -1   83.09    9.50
  -7  -1  -1   85.59    6.30
  -7  -1  -1   78.49    6.80
   7  -1   1   81.69    6.50
  -7   1  -1   80.09    6.40
   7   1   1   70.79    8.10
  -7   1  -1   71.79    8.90
   7   1   1   74.79    6.50
  -7   1  -1   78.69    6.30
  -7   1  -1   80.39    6.70
   7   1   1   61.79    9.30
   9  -1   1   25.90    4.50
   9  -1   1   35.10    4.90
  -9  -1  -1   39.70    7.60
  -9  -1  -1   28.50    4.00
  -9  -1  -1   32.30    4.10
   9  -1   1   33.40    3.50
   9  -1   1   15.30    5.70
  -9  -1  -1   49.50    6.80
  -9   1  -1   32.40    4.20
  -9   1  -1   27.90    4.00
   9   1   1   19.30    6.50
  -9   1  -1   31.00    8.30
   9   1   1   38.50    5.60
   9   1   1   30.40    4.00
   9   1   1   40.00    6.80
   9   1   1   25.40    4.20
  -9   1  -1   35.40    4.10
  11  -1   1   42.40    6.00
 -11  -1  -1   48.20    5.60
  11  -1   1   49.30    4.90
 -11  -1  -1   42.40    9.60
 -11  -1  -1   41.50    5.20
  11  -1   1   49.10    6.20
 -11  -1  -1   39.90    5.50
 -11   1  -1   50.89    9.60
  11   1   1   46.30    6.10
  11   1   1   47.60    6.30
  11   1   1   43.00    6.10
 -11   1  -1   45.60    5.70
  11   1   1   60.79    9.90
 -11   1  -1   40.50    5.20
 -11   1  -1   65.29   11.00
 -13  -1  -1   29.40    5.90
 -13  -1  -1   21.90    4.80
 -13  -1  -1   23.50    8.60
  13  -1   1   33.50    6.60
  13  -1   1   36.00   10.70
 -13  -1  -1   20.70    4.20
  13  -1   1   26.00    3.90
  13  -1   1   33.80    6.50
 -13   1  -1   25.60    4.50
 -13   1  -1   24.70    5.20
 -13   1  -1   23.60    5.50
  13   1   1   24.90    5.40
  13   1   1   24.70    4.00
  13   1   1   22.30    4.90
 -13   1  -1   25.50    8.60
  13   1   1   22.50    7.80
  15  -1   1  138.99   13.40
 -15  -1  -1  131.29   11.40
 -15  -1  -1  123.69   16.60
 -15  -1  -1  127.89   12.20
  15  -1   1  158.28   13.40
  15  -1   1  184.08   18.50
  15  -1   1  121.79   10.10
  15   1   1  184.48   18.50
  15   1   1  161.18   13.50
 -15   1  -1  124.99   11.00
 -15   1  -1  125.99   12.20
  15   1   1  114.99   12.80
 -15   1  -1  139.79   16.50
  15   1   1  126.89   11.10
  14  -2  -1  118.49   13.30
 -14  -2   1  106.99   12.30
  14  -2  -1  115.09   13.80
  14  -2  -1  106.29   12.80
 -14  -2   1  104.89   11.20
  14  -2  -1  135.49   12.10
 -14   2   1  114.29   10.80
  14   2  -1  115.69   12.10
  14   2  -1   98.19   12.30
 -14   2   1  113.89   13.00
  14   2  -1   92.49   13.00
  14   2  -1  115.09   13.20
  12  -2  -1  174.28   15.70
  12  -2  -1  127.79   20.10
 -12  -2   1  186.98   14.80
  12   2  -1  162.08   15.00
 -12   2   1  187.88   14.60
 -10  -2   1   44.10    7.30
 -10  -2   1   29.00    4.80
  10  -2  -1   59.09    8.30
  10  -2  -1   37.80    5.90
  10  -2  -1   67.69   11.60
 -10  -2   1   39.80    6.30
  10   2  -1   47.30    7.90
  10   2  -1   34.10    5.30
 -10   2   1   37.10    5.60
 -10   2   1   40.40    6.00
  10   2  -1   58.99   10.60
 -10   2   1   40.60    7.30
  10   2  -1   49.90    7.80
   8  -2  -1   45.70    6.30
  -8  -2   1   41.10    5.30
   8  -2  -1   44.70    6.20
  -8  -2   1   47.00    6.00
  -8  -2   1   45.80    6.20
   8  -2  -1   41.40    5.90
   8   2  -1   46.90    6.30
  -8   2   1   46.40    7.00
   8   2  -1   48.10    6.10
  -8   2   1   47.40    6.10
   8   2  -1   44.10    5.90
  -8   2   1   48.60    5.50
   8   2  -1   52.99    6.70
  -6  -2   1   18.30    3.50
  -6  -2   1   15.00    3.40
   6   2  -1   18.00    3.30
   6   2  -1   13.40    3.20
   6   2  -1   14.00    3.00
   4  -2  -1  290.07   21.70
   4  -2  -1  314.37   21.30
  -4  -2   1  311.67   21.70
  -4  -2   1  331.37   22.00
   4  -2  -1  301.17   21.80
   4  -2  -1  301.47   21.60
  -4   2   1  290.47   21.70
   4   2  -1  297.07   21.70
   4   2  -1  323.67   21.30
   4   2  -1  297.17   21.60
   4   2  -1  307.27   21.70
  -4   2   1  335.47   21.80
  -2  -2   1 2070.19  132.09
  -2  -2   1 2036.30  131.29
  -2  -2   1 1998.50  131.69
   2  -2  -1 1906.41  131.69
   2  -2  -1 2051.19  131.69
  -2   2   1 1888.61  132.09
  -2   2   1 1960.20  131.59
   2   2  -1 2201.88  131.39
  -2   2   1 2050.19  131.89
   2   2  -1 1967.20  131.79
   0  -2  -1  695.83   46.80
   0  -2  -1  661.93   47.20
   0  -2   1  712.83   46.80
   0  -2   1  721.93   46.90
   0  -2   1  718.33   47.30
   0  -2  -1  718.03   47.20
   0  -2  -1  702.03   46.70
   0   2   1  670.63   46.50
   0   2  -1  801.22   47.80
   0   2   1  734.13   47.10
   0   2  -1  710.43   46.80
   0   2  -1  716.53   47.20
   0   2  -1  684.63   47.30
   0   2   1  721.43   46.90
   0   2   1  688.63   46.70
   0   2  -1  709.73   46.80
  -2  -2  -1 4320.37  286.07
   2  -2   1 4289.17  284.77
   2  -2   1 3844.62  285.27
   2  -2   1 5018.00  286.27
  -2  -2  -1 4551.54  284.97
   2   2   1 4055.19  286.87
  -2   2  -1 4512.75  286.07
  -2   2  -1 4227.58  284.77
   2   2   1 4458.35  285.67
   2   2   1 4464.95  284.77
   4  -2   1  224.68   15.30
  -4  -2  -1  244.98   15.90
  -4  -2  -1  216.68   17.40
   4  -2   1  229.98   17.50
   4  -2   1  233.28   15.10
   4  -2   1  216.18   16.50
   4  -2   1  252.27   15.00
  -4   2  -1  193.38   17.40
  -4   2  -1  214.78   16.60
   4   2   1  224.88   14.90
   4   2   1  224.48   17.10
   4   2   1  210.08   14.90
  -4   2  -1  219.38   15.50
   4   2   1  194.88   17.20
   4   2   1  215.88   16.10
  -6  -2  -1    0.10    2.60
  -6  -2  -1    1.40    4.50
  -6  -2  -1   -1.90    1.10
   6  -2   1    0.00    3.30
   6  -2   1    0.90    1.60
   6  -2   1    0.20    1.60
   6  -2   1    8.20    3.80
   6   2   1   -0.40    1.50
  -6   2  -1   -0.50    1.20
   6   2   1    2.00    3.80
  -6   2  -1    0.80    2.30
   6   2   1    1.60    2.60
  -6   2  -1    5.10    3.70
   6   2   1    0.10    1.40
   8  -2   1   42.50    5.30
  -8  -2  -1   72.79   11.30
   8  -2   1   55.59    5.50
  -8  -2  -1   48.80    5.00
   8  -2   1   57.29    4.40
  -8  -2  -1   61.49    6.40
  -8  -2  -1   51.89    5.00
   8   2   1   69.09    7.80
  -8   2  -1   53.19    5.20
  -8   2  -1   52.49    5.10
  -8   2  -1   50.79    5.00
  -8   2  -1   63.49    8.10
   8   2   1   49.99    5.40
   8   2   1   48.10    5.20
 -10  -2  -1   63.99    6.40
  10  -2   1   69.29    7.00
  10  -2   1   61.99    6.90
  10  -2   1   69.69    5.40
 -10  -2  -1   69.39    6.70
  10  -2   1   43.40    9.70
 -10  -2  -1   72.09   10.40
 -10  -2  -1   55.49    7.00
 -10   2  -1   81.59    9.00
 -10   2  -1   59.89    6.10
  10   2   1   66.79    6.40
  10   2   1   64.49    6.80
  10   2   1   83.79    9.40
 -10   2  -1   66.29    9.60
 -10   2  -1   69.29    6.70
  10   2   1   69.79    6.90
 -12  -2  -1   37.00    5.60
 -12  -2  -1   26.90    9.30
  12  -2   1   28.80    6.50
  12  -2   1   52.89    6.60
 -12  -2  -1   41.90    5.40
 -12  -2  -1   39.30    5.50
  12  -2   1   39.80    4.10
 -12   2  -1   44.00    5.50
  12   2   1   43.60    5.60
  12   2   1   31.90    8.40
 -12   2  -1   46.10    5.40
 -12   2  -1   36.70    9.20
 -12   2  -1   37.50    6.00
  12   2   1   16.10    9.70
  12   2   1   47.80    9.30
  12   2   1   47.40    6.30
 -14  -2  -1    2.20    3.30
 -14  -2  -1    4.60    3.10
  14  -2   1    5.40    4.30
  14  -2   1   11.10    4.50
 -14  -2  -1    0.50    4.10
 -14  -2  -1    2.30    8.20
  14  -2   1    5.50    5.90
 -14   2  -1   11.50    8.80
  14   2   1    0.60    3.50
  14   2   1    9.30    4.50
 -14   2  -1   -2.70    6.60
  14   2   1    9.70    7.80
 -14   2  -1    0.10    2.90
  14   2   1   -1.10    2.80
 -14   2  -1   -0.50    3.20
 -15  -3   1    8.20    5.50
 -15  -3   1    6.40    4.20
  15  -3  -1    7.60    4.10
  15  -3  -1    2.90    6.60
  15  -3  -1    9.60    6.10
  15  -3  -1   16.80    6.40
  15   3  -1   11.30    4.90
 -15   3   1    3.70    5.40
  15   3  -1    3.90    4.20
 -15   3   1    5.40    3.60
  15   3  -1    9.00    6.60
  15   3  -1   22.40    8.20
  13  -3  -1   13.30    5.00
 -13  -3   1   14.10    5.40
  13  -3  -1   18.50    6.10
  13  -3  -1   11.70    5.10
 -13  -3   1   12.40    4.30
 -13   3   1   13.90    5.40
  13   3  -1   14.00    4.40
  13   3  -1   16.30    5.00
  13   3  -1   28.90    7.20
 -13   3   1   10.80    3.80
  13   3  -1    9.10    4.70
 -11  -3   1  158.78   14.10
  11  -3  -1  166.68   14.40
 -11  -3   1  190.38   14.50
 -11  -3   1  178.38   15.10
  11  -3  -1  166.58   15.30
  11   3  -1  170.78   15.60
  11   3  -1  184.28   15.20
 -11   3   1  163.08   14.30
  11   3  -1  165.08   14.90
  11   3  -1  167.58   14.40
  -9  -3   1   29.70    5.20
   9  -3  -1   33.40    5.20
  -9  -3   1   57.69    9.10
  -9  -3   1   44.30    6.50
   9  -3  -1   14.90    6.80
   9  -3  -1   28.90    5.20
   9   3  -1   32.60    8.80
   9   3  -1   56.49   10.50
   9   3  -1   29.80    4.80
  -9   3   1   26.20    4.40
  -9   3   1   26.90    5.60
  -9   3   1   40.90    5.50
   9   3  -1   34.10    5.80
   7  -3  -1   52.49    6.70
   7  -3  -1   57.09    6.60
  -7  -3   1   68.19    6.90
  -7  -3   1   67.99    7.20
   7  -3  -1   67.69    6.80
   7   3  -1   67.29    7.10
   7   3  -1   56.99    6.60
  -7   3   1   60.39    6.80
  -7   3   1   51.89    6.80
   7   3  -1   62.09    6.90
   7   3  -1   80.09    8.30
  -7   3   1   55.39    6.20
  -5  -3   1  659.23   44.30
   5  -3  -1  615.54   44.30
  -5  -3   1  708.93   44.40
  -5  -3   1  644.74   44.00
   5  -3  -1  664.03   44.10
   5  -3  -1  664.23   43.60
   5  -3  -1  602.24   44.10
   5   3  -1  667.73   44.30
   5   3  -1  696.13   44.00
  -5   3   1  624.44   43.90
  -5   3   1  620.74   44.10
   5   3  -1  654.53   44.20
  -3  -3   1    0.30    1.50
  -3  -3   1    1.60    1.90
   3  -3  -1    0.80    2.30
   3  -3  -1    2.50    1.50
  -3  -3   1   -0.10    1.40
  -3  -3   1    2.10    1.60
   3  -3  -1    3.80    1.70
   3   3  -1    3.50    3.20
   3   3  -1    0.70    1.40
   3   3  -1    1.50    1.80
  -3   3   1   -0.40    2.00
  -3   3   1    1.60    1.60
  -3   3   1    3.10    3.90
   3   3  -1    1.10    1.60
  -1  -3   1  733.33   48.60
  -1  -3   1  730.53   48.90
  -1  -3   1  744.63   49.30
   1  -3  -1  731.83   49.00
  -1  -3   1  735.83   48.90
   1  -3  -1  740.63   49.10
   1  -3  -1  775.22   48.80
   1  -3  -1  736.03   48.60
  -1   3   1  756.22   49.50
   1   3  -1  700.93   48.90
  -1   3   1  788.12   49.10
  -1   3   1  744.83   48.80
   1   3  -1  697.73   49.20
   1   3  -1  726.83   48.90
  -1  -3  -1 1959.60  115.29
   1  -3   1 1568.84  114.59
   1  -3   1 1522.35  114.89
  -1  -3  -1 2046.00  114.89
   1  -3   1 1711.43  115.79
  -1   3  -1 1610.04  115.69
   1   3   1 1967.60  114.89
   1   3   1 1917.71  117.69
  -1   3  -1 1510.25  114.89
  -3  -3  -1 1094.69   73.99
   3  -3   1 1164.08   74.09
   3  -3   1 1056.79   72.99
   3  -3   1 1166.18   71.99
   3  -3   1 1048.50   72.19
   3  -3   1 1064.79   71.99
  -3  -3  -1 1160.98   72.69
  -3   3  -1 1075.69   73.99
   3   3   1 1097.69   72.79
  -3   3  -1 1058.39   72.29
   3   3   1 1111.09   71.79
  -3   3  -1 1051.19   71.89
   3   3   1 1159.08   73.99
   5  -3   1    0.60    1.50
  -5  -3  -1   11.80    4.80
   5  -3   1    4.00    3.90
  -5  -3  -1    4.30    2.90
   5  -3   1   -0.30    1.20
   5  -3   1    1.80    1.50
   5  -3   1    3.60    3.40
  -5  -3  -1    2.70    1.20
   5   3   1    2.10    2.50
   5   3   1    2.80    1.30
  -5   3  -1    0.70    2.20
  -5   3  -1    0.20    3.80
   5   3   1    5.90    1.60
  -5   3  -1   -0.10    3.50
  -5   3  -1   -0.20    1.40
   5   3   1   10.70    4.20
   7  -3   1   77.99    9.90
   7  -3   1   84.29    7.50
  -7  -3  -1   90.39    7.00
   7  -3   1   92.79    7.40
  -7  -3  -1   82.89    7.00
  -7  -3  -1   91.59    8.50
  -7  -3  -1   87.89   10.40
   7   3   1   89.89    7.30
  -7   3  -1   88.39    7.10
  -7   3  -1   89.49    9.30
   7   3   1  109.89   10.70
  -7   3  -1   84.49    7.00
   7   3   1   92.09    7.90
   7   3   1  112.29   10.90
   9  -3   1  412.76   27.10
  -9  -3  -1  387.16   26.70
  -9  -3  -1  395.26   27.00
  -9  -3  -1  387.36   29.80
   9  -3   1  373.16   27.20
  -9  -3  -1  416.56   26.70
   9  -3   1  311.27   29.60
   9   3   1  389.66   28.70
   9   3   1  396.46   27.10
  -9   3  -1  387.66   26.40
  -9   3  -1  404.56   26.90
  -9   3  -1  393.56   29.00
   9   3   1  361.06   26.80
  -9   3  -1  406.66   26.80
   9   3   1  383.26   26.60
 -11  -3  -1    2.30    2.40
 -11  -3  -1    1.20    3.60
 -11  -3  -1   -0.20    6.80
  11  -3   1    3.10    3.00
  11  -3   1    3.00    5.10
  11  -3   1    3.90    2.90
 -11  -3  -1    2.10    2.30
 -11   3  -1   -2.00    5.70
  11   3   1   -0.10    2.40
 -11   3  -1    3.70    2.70
  11   3   1    1.30    4.50
  11   3   1    2.80    2.60
 -11   3  -1    3.90    3.20
 -11   3  -1    2.30    2.30
  11   3   1    1.10    2.50
 -13  -3  -1   -1.80    2.60
 -13  -3  -1    2.00    7.80
 -13  -3  -1   -5.50    3.50
  13  -3   1    0.70    3.30
 -13  -3  -1   -2.10    2.90
  13  -3   1    4.70    4.10
  13   3   1   -0.20    3.10
 -13   3  -1    2.10    3.50
  13   3   1   -3.00    2.70
 -13   3  -1   -4.30    3.20
 -13   3  -1    1.40    2.70
  13   3   1   -0.20    3.50
  13   3   1   -7.30    4.90
 -13   3  -1   -5.00    6.20
 -15  -3  -1   67.69   13.60
  15  -3   1   89.89   10.60
 -15  -3  -1   76.39    8.90
  15  -3   1   83.09   10.60
  15  -3   1   75.99   15.70
 -15  -3  -1   79.69    8.50
 -15   3  -1   82.59   12.60
  15   3   1  115.29   15.70
  15   3   1   84.19    8.90
 -15   3  -1   79.19    9.50
  15   3   1   69.79    9.70
 -15   3  -1   88.59    7.90
  15   3   1  101.99   10.50
  14  -4  -1   56.19   10.30
 -14  -4   1   25.90    5.60
  14  -4  -1   34.90    8.30
 -14  -4   1   28.10    6.60
  14   4  -1   52.49   11.40
  14   4  -1   49.20    9.00
 -14   4   1   30.70    7.00
 -14   4   1   44.50    6.80
  14   4  -1   53.89    8.30
 -12  -4   1   61.39    8.00
 -12  -4   1   54.29    8.30
  12  -4  -1   47.40    7.90
  12  -4  -1   60.09    9.10
  12   4  -1   52.49    7.90
 -12   4   1   46.10    8.10
  12   4  -1   40.30    7.20
 -12   4   1   57.59    7.10
  12   4  -1   56.89    9.70
  12   4  -1   87.09   11.20
 -10  -4   1   34.10    6.50
 -10  -4   1   14.80    4.00
  10  -4  -1   41.60    9.50
  10  -4  -1   14.80    4.80
 -10  -4   1   25.70    4.70
  10  -4  -1   18.30    4.10
  10   4  -1   36.00    7.40
 -10   4   1   32.50    7.90
  10   4  -1   23.70    5.00
  10   4  -1   15.20    4.30
  10   4  -1   29.90    6.20
 -10   4   1   21.50    4.20
 -10   4   1   16.00    4.00
   8  -4  -1  330.97   25.60
   8  -4  -1  363.26   25.50
  -8  -4   1  342.27   25.30
   8  -4  -1  333.27   25.00
  -8  -4   1  374.16   26.40
   8   4  -1  365.36   25.70
  -8   4   1  360.36   25.10
  -8   4   1  328.57   25.10
   8   4  -1  330.67   25.10
   8   4  -1  379.96   25.80
   6  -4  -1  178.98   13.50
   6  -4  -1  156.78   12.20
  -6  -4   1  146.69   12.20
   6  -4  -1  155.48   12.20
  -6  -4   1  159.38   12.30
  -6  -4   1  143.79   11.90
  -6   4   1  146.09   12.40
   6   4  -1  142.99   12.00
   6   4  -1  144.79   11.90
   6   4  -1  138.29   12.00
  -6   4   1  145.89   12.10
  -6   4   1  147.29   11.80
   6   4  -1  180.78   13.30
  -4  -4   1  719.63   48.40
   4  -4  -1  722.03   48.00
  -4  -4   1  773.52   48.70
   4  -4  -1  710.13   48.60
  -4  -4   1  713.43   48.00
  -4  -4   1  712.63   48.50
   4  -4  -1  741.03   48.40
  -4   4   1  691.63   48.50
  -4   4   1  707.33   48.20
   4   4  -1  755.72   48.30
   4   4  -1  726.43   48.50
   4   4  -1  695.23   48.40
   4   4  -1  697.43   48.50
  -2  -4   1   21.60    3.30
  -2  -4   1   19.60    2.90
   2  -4  -1   21.50    3.20
   2  -4  -1   33.00    4.50
   2  -4  -1   19.20    3.00
  -2  -4   1   26.10    3.20
  -2   4   1   23.00    3.70
   2   4  -1   24.60    3.30
  -2   4   1   17.00    3.30
   2   4  -1   15.30    2.80
   2   4  -1   19.70    2.90
  -2   4   1   23.10    2.90
   0  -4   1  147.79   10.70
   0  -4   1  170.08   11.20
   0  -4   1  122.39   10.60
   0   4  -1  167.78   10.80
   0   4  -1  127.79   10.90
   0   4  -1  165.88   11.90
   2  -4   1  150.98   12.10
   2  -4   1  135.19   10.40
   2  -4   1  123.79   10.70
  -2  -4  -1  172.68   11.10
  -2  -4  -1  172.38   11.30
  -2  -4  -1  183.68   13.20
  -2   4  -1  133.09   10.80
  -2   4  -1  143.39   12.20
   2   4   1  166.28   10.30
  -2   4  -1  126.49   10.60
  -2   4  -1  135.19   10.30
   2   4   1  164.98   11.20
   4  -4   1  348.17   25.40
   4  -4   1  361.56   24.70
  -4  -4  -1  411.66   25.30
   4  -4   1  354.56   24.30
   4  -4   1  383.56   24.60
  -4  -4  -1  368.86   26.90
   4  -4   1  378.86   26.90
  -4  -4  -1  362.76   24.30
   4   4   1  399.46   26.90
   4   4   1  359.26   24.40
  -4   4  -1  328.97   25.50
  -4   4  -1  339.47   26.80
   4   4   1  364.56   25.60
   4   4   1  391.06   24.60
  -4   4  -1  358.06   24.90
  -4   4  -1  343.37   24.60
   6  -4   1  258.67   20.80
  -6  -4  -1  261.07   17.70
  -6  -4  -1  291.07   19.40
   6  -4   1  254.77   18.30
   6  -4   1  252.67   19.50
   6  -4   1  278.07   18.10
  -6  -4  -1  252.47   20.60
  -6   4  -1  264.47   18.00
   6   4   1  252.27   19.30
   6   4   1  239.38   17.90
   6   4   1  266.07   18.10
  -6   4  -1  248.48   19.40
  -6   4  -1  257.17   17.90
  -6   4  -1  242.58   17.80
   6   4   1  279.57   20.60
  -8  -4  -1  298.57   23.90
   8  -4   1  318.07   21.10
  -8  -4  -1  301.37   20.70
   8  -4   1  287.37   21.30
  -8  -4  -1  329.87   21.40
   8  -4   1  257.07   28.20
  -8  -4  -1  282.47   20.70
  -8   4  -1  299.77   20.80
  -8   4  -1  299.17   21.00
   8   4   1  314.77   22.80
  -8   4  -1  292.77   22.60
   8   4   1  319.87   21.20
   8   4   1  277.97   20.80
  -8   4  -1  292.07   20.40
 -10  -4  -1   88.59    7.80
  10  -4   1   88.39    8.30
 -10  -4  -1   81.99   11.70
 -10  -4  -1   97.59    8.30
  10  -4   1   96.49   14.70
  10  -4   1   87.09    8.70
 -10  -4  -1   95.69    8.50
  10   4   1   88.89    8.10
  10   4   1   80.99    7.90
 -10   4  -1   70.69   11.60
  10   4   1   80.09    7.90
  10   4   1   94.29   10.50
 -10   4  -1   83.19    7.70
 -10   4  -1   93.09    8.30
 -10   4  -1   82.39    7.00
 -12  -4  -1   26.30    4.70
  12  -4   1   21.30    4.70
 -12  -4  -1   41.30    6.70
 -12  -4  -1   25.30    4.60
  12  -4   1   32.40    6.00
 -12  -4  -1   30.70   10.00
 -12   4  -1   28.30    5.30
  12   4   1   39.60    8.70
  12   4   1   35.10    8.00
  12   4   1   31.10    5.30
  12   4   1   25.40    4.50
 -12   4  -1   29.60    8.40
 -12   4  -1   33.80    4.90
 -12   4  -1   35.00    4.20
  14  -4   1    5.70    4.50
 -14  -4  -1   -1.90    3.10
  14  -4   1   -2.10    4.60
 -14  -4  -1    1.10    4.50
 -14  -4  -1   -2.10    3.00
 -14  -4  -1    7.10    8.90
  14   4   1   -1.40    5.70
 -14   4  -1    3.30    7.10
  14   4   1   -1.70    3.90
  14   4   1   -2.00    2.90
 -14   4  -1   -0.40    4.00
 -14   4  -1    2.50    3.10
 -14   4  -1    8.60    3.50
  14   4   1    4.20    3.30
 -15  -5   1    1.00    3.80
 -15  -5   1    5.20    4.80
  15  -5  -1   12.20    7.20
  15  -5  -1   19.30    7.00
  15  -5  -1   10.40    7.20
  15  -5  -1   -0.30    6.50
  15   5  -1    9.00    7.80
  15   5  -1    1.40    5.70
  15   5  -1    2.80    4.40
  15   5  -1    5.20    6.10
 -15   5   1    5.80    5.20
 -15   5   1    7.60    3.50
  13  -5  -1   20.60    7.10
 -13  -5   1    9.70    4.20
 -13  -5   1    8.90    5.10
  13  -5  -1   12.70    5.40
 -13   5   1   10.40    3.60
  13   5  -1   19.40    6.10
 -13   5   1   15.20    5.70
  13   5  -1   15.00    6.50
  13   5  -1   12.40    4.80
  13   5  -1   23.10    7.70
 -11  -5   1   64.99    7.90
 -11  -5   1   36.70    6.60
  11  -5  -1   57.79    8.40
 -11  -5   1   55.29    7.90
  11  -5  -1   71.99   11.30
 -11   5   1   78.49   11.20
 -11   5   1   56.09    8.00
  11   5  -1   46.80    8.70
  11   5  -1   50.49    7.30
  11   5  -1   91.69   12.80
 -11   5   1   53.69    7.20
  11   5  -1   38.70    7.10
   9  -5  -1   95.59    9.60
  -9  -5   1   91.19    8.90
  -9  -5   1  104.49    9.50
  -9  -5   1  114.89   10.00
   9  -5  -1   88.89    9.60
   9   5  -1   96.69    9.60
   9   5  -1   95.99   12.00
  -9   5   1   87.89    8.90
   9   5  -1   82.49   11.50
  -9   5   1   92.59    9.90
   9   5  -1  100.09    9.90
  -9   5   1   98.29    9.20
   7  -5  -1    2.50    2.20
  -7  -5   1    1.90    2.20
  -7  -5   1   -0.30    1.70
   7  -5  -1    2.30    1.80
  -7  -5   1   -0.90    2.00
   7   5  -1   -2.40    1.80
   7   5  -1    2.20    2.40
  -7   5   1    1.90    2.60
   7   5  -1    1.30    2.10
  -7   5   1   -0.20    1.90
   7   5  -1   -0.70    2.40
  -7   5   1    1.70    4.30
  -5  -5   1  447.56   31.80
   5  -5  -1  478.35   31.90
   5  -5  -1  525.35   33.00
  -5  -5   1  487.05   32.00
   5  -5  -1  444.66   31.10
  -5  -5   1  452.35   31.50
   5   5  -1  465.85   31.90
  -5   5   1  448.66   31.60
   5   5  -1  422.06   31.70
  -5   5   1  430.46   31.80
   5   5  -1  475.35   31.80
  -5   5   1  456.95   32.10
  -3  -5   1  360.06   25.00
   3  -5  -1  347.47   24.60
  -3  -5   1  359.46   24.70
  -3  -5   1  361.66   25.80
  -3  -5   1  379.66   25.10
   3  -5  -1  376.66   24.90
   3  -5  -1  340.67   25.00
   3   5  -1  358.26   24.90
  -3   5   1  351.76   25.20
  -3   5   1  348.87   24.70
   3   5  -1  358.46   25.00
   3   5  -1  382.46   24.90
   3   5  -1  346.87   25.00
  -3   5   1  363.26   25.10
   1  -5  -1   38.10    3.80
   1  -5  -1   41.30    4.10
   1  -5  -1   44.70    4.40
  -1  -5   1   48.10    4.80
   1  -5  -1   39.10    4.40
  -1  -5   1   39.00    4.30
  -1  -5   1   42.90    4.10
  -1  -5   1   46.90    4.40
   1   5  -1   51.39    4.20
  -1   5   1   35.60    4.00
  -1   5   1   44.00    4.50
   1   5  -1   47.80    4.50
   1   5  -1   41.90    4.10
  -1  -5  -1  364.96   23.70
   1  -5   1  327.67   23.70
  -1  -5  -1  365.36   23.50
   1  -5   1  343.47   23.70
   1  -5   1  341.27   23.90
  -1  -5  -1  336.47   23.90
  -1  -5  -1  371.06   24.20
   1  -5   1  398.36   25.20
  -1   5  -1  331.77   23.60
  -1   5  -1  312.47   23.80
   1   5   1  352.26   24.00
   1   5   1  373.46   23.80
   1   5   1  341.57   25.40
  -1   5  -1  333.67   24.80
   1   5   1  378.36   24.70
  -3  -5  -1   22.20    5.10
   3  -5   1    3.30    2.50
  -3  -5  -1   10.10    1.70
  -3  -5  -1   12.30    3.30
  -3  -5  -1   20.40    4.10
  -3   5  -1    3.50    2.20
   3   5   1   10.70    2.90
  -3   5  -1    3.10    2.80
   3   5   1    8.80    1.70
   5  -5   1  257.67   18.30
   5  -5   1  242.28   17.80
  -5  -5  -1  299.87   19.00
   5  -5   1  237.58   16.70
  -5  -5  -1  250.77   17.20
   5  -5   1  249.48   19.90
   5  -5   1  264.97   17.50
  -5  -5  -1  277.87   20.30
   5   5   1  261.17   18.80
  -5   5  -1  233.78   17.30
   5   5   1  265.57   17.50
  -5   5  -1  249.78   17.50
   5   5   1  241.28   17.30
   5   5   1  295.77   20.10
  -5   5  -1  232.78   20.20
  -5   5  -1  234.38   17.30
  -5   5  -1  216.18   18.30
   7  -5   1   16.20    3.20
  -7  -5  -1   21.50    3.20
   7  -5   1   15.70    5.20
  -7  -5  -1   25.60    3.10
  -7  -5  -1   24.90    4.50
   7  -5   1   13.30    3.10
  -7   5  -1   22.40    3.50
   7   5   1   37.60   10.30
   7   5   1   26.50    3.60
   7   5   1   17.00    2.90
  -7   5  -1   23.30    3.30
  -7   5  -1   23.30    5.20
  -7   5  -1   15.50    2.90
   9  -5   1   64.39    7.30
  -9  -5  -1   75.49    6.60
  -9  -5  -1   80.39   10.70
  -9  -5  -1   79.19    7.20
   9  -5   1   49.20    8.90
   9  -5   1   80.49    7.20
  -9  -5  -1   64.59    6.30
   9   5   1   70.59    6.80
  -9   5  -1   66.69    6.90
  -9   5  -1   69.19    6.60
   9   5   1   75.59    7.10
   9   5   1   79.09    7.00
  -9   5  -1   69.39    8.80
   9   5   1   70.79    9.00
  -9   5  -1   66.99    5.90
  11  -5   1   19.10    4.60
 -11  -5  -1   20.40    4.90
  11  -5   1   10.50    4.90
 -11  -5  -1   20.20    8.50
 -11  -5  -1   18.50    3.90
 -11  -5  -1   14.90    3.60
  11   5   1   15.00    5.80
  11   5   1   15.30    3.50
 -11   5  -1   27.80    7.30
 -11   5  -1   19.70    3.80
  11   5   1   20.60    4.00
  11   5   1   16.50    4.20
 -11   5  -1   30.40    3.80
 -11   5  -1   15.40    3.80
  13  -5   1    4.00    3.60
  13  -5   1    3.40    4.20
 -13  -5  -1    1.20    8.40
  13  -5   1    0.70    3.50
 -13  -5  -1   -0.30    2.90
 -13  -5  -1    5.20    4.40
 -13  -5  -1   -0.30    3.00
  13   5   1    0.50    7.90
 -13   5  -1   -3.90    2.60
 -13   5  -1   -0.60    2.70
  13   5   1   -2.00    2.90
 -13   5  -1   -2.70    3.30
  13   5   1   -2.80    3.00
 -13   5  -1   -4.00    5.50
  13   5   1    5.00    3.70
  15  -5   1   34.50    7.40
 -15  -5  -1   28.50   10.50
 -15  -5  -1   28.10    6.80
  15  -5   1   23.40    6.00
 -15  -5  -1   21.00    5.40
  15   5   1   21.60    6.10
  15   5   1   27.60    6.70
 -15   5  -1   22.10    6.20
  15   5   1   25.70    6.10
 -15   5  -1   24.60    8.80
 -14  -6   1    5.40    4.00
  14  -6  -1   14.70    6.20
 -14  -6   1   10.90    7.10
  14  -6  -1    3.90    6.00
  14  -6  -1   14.90    6.70
  14   6  -1    4.70    3.90
  14   6  -1    9.80    5.30
 -14   6   1    7.40    3.30
 -14   6   1    3.10    4.70
  14   6  -1    9.50    7.20
  14   6  -1    2.90    5.00
  12  -6  -1    2.10    5.10
 -12  -6   1    0.20    1.60
 -12  -6   1    1.10    3.30
  12  -6  -1    1.50    3.90
 -12  -6   1    1.10    4.00
  12  -6  -1    0.30    5.60
  12   6  -1   -2.70    3.40
  12   6  -1    5.70    4.80
 -12   6   1   -0.10    1.80
  12   6  -1   -0.20    3.10
  12   6  -1   -2.00    5.20
 -12   6   1    1.60    3.00
 -12   6   1   -2.80    4.20
 -10  -6   1   49.99    7.50
 -10  -6   1   54.19    7.20
  10  -6  -1   49.70    7.20
  10  -6  -1   89.39   13.70
 -10  -6   1   59.09    8.50
  10   6  -1   73.79   10.70
 -10   6   1   44.50    6.70
  10   6  -1   47.40    7.00
 -10   6   1   38.60    6.30
 -10   6   1   40.70    6.90
  10   6  -1   65.59    8.90
  10   6  -1   35.10    6.70
   8  -6  -1   53.99    6.40
  -8  -6   1   53.49    6.60
  -8  -6   1   61.29    7.80
   8  -6  -1   43.50    6.20
  -8  -6   1   49.20    6.90
  -8   6   1   71.09   10.40
   8   6  -1   44.50    6.30
   8   6  -1   43.20    6.20
  -8   6   1   40.20    5.90
  -8   6   1   50.29    9.30
   8   6  -1   45.20    6.50
  -6  -6   1  906.91   59.29
  -6  -6   1  947.71   59.19
   6  -6  -1  881.61   58.09
  -6  -6   1  863.51   58.79
   6  -6  -1  898.11   59.09
   6   6  -1  872.41   59.09
   6   6  -1  822.62   58.79
   6   6  -1  882.31   59.09
  -6   6   1  826.82   58.79
  -6   6   1  825.02   58.69
   6   6  -1  881.61   59.19
  -6   6   1  900.01   59.39
   4  -6  -1  877.71   60.49
   4  -6  -1  844.72   59.39
  -4  -6   1  894.51   60.29
   4  -6  -1  872.61   59.69
  -4  -6   1  948.71   60.49
  -4  -6   1  958.70   60.39
   4   6  -1  974.50   60.49
  -4   6   1  892.21   60.39
  -4   6   1  933.01   60.69
  -4   6   1  897.11   60.09
   4   6  -1  845.92   60.19
   4   6  -1  885.91   60.29
   2  -6  -1  298.77   21.80
  -2  -6   1  332.17   22.40
  -2  -6   1  310.57   22.30
   2  -6  -1  325.57   22.10
  -2  -6   1  313.77   22.20
   2  -6  -1  344.77   22.20
  -2  -6   1  321.27   22.40
   2  -6  -1  321.77   22.40
  -2   6   1  326.67   22.50
   2   6  -1  315.67   22.40
   2   6  -1  337.47   22.20
  -2   6   1  316.77   22.00
   2   6  -1  295.07   22.20
   2   6  -1  326.77   22.30
   0  -6   1    1.60    1.50
   0  -6   1    3.00    1.70
   0  -6   1    0.10    1.50
   0  -6   1    0.50    1.50
   0   6  -1    0.70    1.30
   0   6  -1    1.20    1.60
   0   6  -1    0.90    1.40
   0   6  -1    1.80    2.50
   2  -6   1   12.00    2.00
  -2  -6  -1    8.70    4.60
  -2  -6  -1   12.10    3.60
  -2  -6  -1    9.80    2.00
   2  -6   1   11.50    3.40
   2  -6   1   10.80    2.10
  -2  -6  -1    7.80    2.40
   2   6   1    8.00    2.70
  -2   6  -1   12.80    3.70
  -2   6  -1    8.70    1.90
  -2   6  -1   17.60    2.90
   2   6   1    5.40    4.10
   2   6   1    9.20    2.20
  -2   6  -1   12.60    2.30
   4  -6   1   97.19    7.70
  -4  -6  -1   89.99   10.30
  -4  -6  -1   92.49    8.30
  -4  -6  -1   98.79    7.30
  -4  -6  -1   89.89    7.30
   4  -6   1  101.49    7.60
  -4  -6  -1  111.59    9.10
   4  -6   1   92.89    8.00
   4  -6   1  101.79    7.00
   4  -6   1   94.89    9.60
   4   6   1  100.19    7.70
  -4   6  -1   92.99    7.10
   4   6   1   90.39    9.70
   4   6   1   94.79    8.50
  -4   6  -1   94.59    7.50
  -4   6  -1  100.69    7.40
  -4   6  -1   91.09   10.10
  -4   6  -1   91.19    7.30
  -6  -6  -1    8.00    3.50
  -6  -6  -1    1.90    1.70
   6  -6   1    6.60    2.40
   6  -6   1    4.60    2.10
  -6  -6  -1   -1.10    5.00
   6  -6   1    7.20    4.00
  -6  -6  -1    1.90    1.60
  -6   6  -1    3.80    3.20
   6   6   1    6.30    3.40
   6   6   1    6.70    4.30
   6   6   1    3.50    1.80
  -6   6  -1    5.90    2.20
   6   6   1    3.10    2.00
  -6   6  -1    3.70    2.10
  -6   6  -1    5.10    2.10
  -6   6  -1    3.50    3.70
  -8  -6  -1  504.05   33.50
   8  -6   1  432.16   36.40
  -8  -6  -1  487.75   33.50
  -8  -6  -1  512.85   34.00
   8  -6   1  483.35   34.10
   8  -6   1  556.34   34.20
  -8  -6  -1  489.75   36.70
  -8   6  -1  494.85   32.80
   8   6   1  508.95   35.60
  -8   6  -1  510.95   33.90
   8   6   1  451.25   33.50
   8   6   1  467.35   35.60
  -8   6  -1  508.05   33.70
  -8   6  -1  493.15   34.90
 -10  -6  -1   72.29    7.20
  10  -6   1   68.89    7.40
  10  -6   1   51.89    7.30
 -10  -6  -1   67.09   10.60
 -10  -6  -1   69.39    6.50
  10  -6   1   56.19    9.80
 -10  -6  -1   67.09    6.60
 -10   6  -1   58.99    6.50
 -10   6  -1   68.69    7.10
  10   6   1   69.39    7.20
  10   6   1   67.69    7.10
 -10   6  -1   64.29    5.40
  10   6   1   76.49   10.00
  10   6   1   67.29    6.90
 -10   6  -1   66.49    8.90
 -12  -6  -1   51.39    6.80
  12  -6   1   61.29    8.30
 -12  -6  -1   52.59    6.50
 -12  -6  -1   58.29    6.50
  12  -6   1   59.49    7.60
 -12  -6  -1   57.79   12.50
  12   6   1   63.29    7.30
  12   6   1   68.89   13.10
  12   6   1   70.89    7.60
 -12   6  -1   60.39    7.30
  12   6   1   56.09    7.50
 -12   6  -1   54.49    6.40
 -12   6  -1   53.39    4.80
 -12   6  -1   50.29    9.40
  14  -6   1    7.00    4.50
 -14  -6  -1    8.10    8.70
  14  -6   1    3.60    4.80
 -14  -6  -1    1.30    4.50
 -14  -6  -1    4.40    3.70
  14  -6   1    6.20    7.40
 -14  -6  -1    2.20    3.60
  14   6   1    0.10    3.50
  14   6   1    1.40   11.40
  14   6   1    2.70    4.30
 -14   6  -1    1.70    2.90
 -14   6  -1    6.50    4.50
 -14   6  -1    4.00    6.90
  15  -7  -1    6.50    6.80
 -15  -7   1    6.00    4.50
 -15  -7   1    2.60    3.90
  15  -7  -1   11.30    7.40
  15  -7  -1   -6.70    5.90
  15   7  -1    5.50    5.30
 -15   7   1   10.20    3.70
  15   7  -1    6.50    7.10
  15   7  -1   12.00    6.30
 -15   7   1    9.90    6.30
  15   7  -1    9.20    6.80
  13  -7  -1   -2.20    4.90
 -13  -7   1   -0.30    3.30
 -13  -7   1    1.30    4.10
  13  -7  -1    8.70    5.60
  13  -7  -1    2.30    6.80
 -13   7   1   -1.20    4.30
  13   7  -1   -1.60    3.20
 -13   7   1   -1.60    2.70
  13   7  -1   -0.20    3.40
  13   7  -1    5.10    4.80
  13   7  -1   -4.70    4.60
 -11  -7   1   31.90    5.60
  11  -7  -1   18.70    6.30
 -11  -7   1   18.60    4.60
 -11  -7   1   32.90    6.10
  11  -7  -1   24.00    6.20
  11  -7  -1   35.40    8.10
  11   7  -1   32.30    6.10
  11   7  -1   25.40    6.00
 -11   7   1   32.80    7.00
  11   7  -1   34.90    6.90
  11   7  -1   24.00    5.80
 -11   7   1   32.10    6.20
 -11   7   1   28.30    5.30
   9  -7  -1   -1.90    3.00
  -9  -7   1    6.80    3.00
  -9  -7   1    5.30    3.10
  -9  -7   1    5.90    3.10
   9  -7  -1   -0.90    3.10
   9  -7  -1    3.40    3.40
  -9   7   1    0.40    2.40
  -9   7   1   -0.90    2.90
   9   7  -1    4.50    3.00
  -9   7   1    0.40    2.30
   9   7  -1    8.20    4.10
   9   7  -1    6.20    3.30
   9   7  -1    7.60    6.00
   7  -7  -1  328.47   25.20
  -7  -7   1  350.86   25.00
   7  -7  -1  309.87   27.30
   7  -7  -1  359.36   23.80
  -7  -7   1  355.26   24.90
  -7   7   1  356.96   24.80
   7   7  -1  359.06   25.30
   7   7  -1  344.37   24.90
  -7   7   1  344.47   24.70
   7   7  -1  359.16   25.20
  -7   7   1  309.87   28.90
  -5  -7   1   66.59    6.70
  -5  -7   1   56.89    6.20
   5  -7  -1   49.90    5.30
  -5  -7   1   56.79    6.00
  -5  -7   1   59.69    6.10
   5  -7  -1   56.89    5.30
   5  -7  -1   47.10    6.10
   5   7  -1   64.19    6.40
  -5   7   1   57.69    6.60
   5   7  -1   62.99    6.40
   5   7  -1   47.20    5.80
   5   7  -1   57.59    6.20
  -5   7   1   46.80    6.40
   3  -7  -1  253.07   18.90
  -3  -7   1  315.57   20.50
  -3  -7   1  284.77   19.60
   3  -7  -1  249.08   19.50
   3  -7  -1  279.27   19.30
  -3  -7   1  286.77   19.60
   3   7  -1  284.27   19.50
  -3   7   1  255.07   19.10
   3   7  -1  265.97   19.50
  -3   7   1  263.37   19.60
   3   7  -1  253.57   19.30
   1  -7  -1    9.50    3.10
  -1  -7   1   10.20    2.60
  -1  -7   1   10.10    2.70
   1  -7  -1    5.70    1.90
   1  -7  -1    6.60    2.20
   1  -7  -1    5.30    2.00
  -1  -7   1   12.60    2.60
  -1   7   1    5.90    2.60
  -1   7   1    6.20    2.20
   1   7  -1    6.30    1.90
  -1   7   1    8.20    2.30
   1   7  -1    9.60    2.60
   1   7  -1    8.20    2.30
   1  -7   1    3.20    1.90
  -1  -7  -1   10.50    2.00
   1  -7   1    5.30    2.00
  -1  -7  -1    7.30    2.30
  -1  -7  -1    9.30    2.00
  -1  -7  -1   12.70    3.40
   1  -7   1    2.90    1.60
   1   7   1    5.40    2.40
  -1   7  -1    4.00    1.60
   1   7   1    9.30    2.10
   1   7   1    9.60    2.10
  -1   7  -1    3.70    1.90
   1   7   1    8.90    4.00
  -1   7  -1    5.20    1.70
  -1   7  -1    7.10    3.00
  -3  -7  -1   64.99    5.60
   3  -7   1   71.99    7.60
  -3  -7  -1   61.39    6.40
   3  -7   1   57.69    5.90
  -3  -7  -1   62.79    5.40
   3  -7   1   67.39    5.90
   3  -7   1   69.29    5.80
   3  -7   1   72.59    5.50
  -3  -7  -1   80.29    7.30
   3   7   1   57.79    7.90
  -3   7  -1   71.89    5.70
  -3   7  -1   74.19    6.00
  -3   7  -1   69.59    7.90
   3   7   1   60.79    5.50
   3   7   1   60.19    6.60
  -3   7  -1   68.39    5.50
   5  -7   1   66.19    8.30
  -5  -7  -1   86.59    9.80
  -5  -7  -1   66.89    7.10
  -5  -7  -1   87.29    7.00
   5  -7   1   60.69    6.30
  -5  -7  -1   68.49    5.80
   5  -7   1   71.99    6.30
  -5  -7  -1   73.79    6.00
   5   7   1   65.39    5.90
  -5   7  -1   57.69    6.10
   5   7   1   81.89    6.30
   5   7   1   82.59    7.60
  -5   7  -1   66.29    9.00
  -5   7  -1   58.99    5.90
  -7  -7  -1  145.49   10.90
   7  -7   1  130.19   13.60
   7  -7   1  143.89   11.60
  -7  -7  -1  142.99   11.60
  -7  -7  -1  136.79   10.80
  -7  -7  -1  138.69   14.30
   7  -7   1  162.88   11.40
  -7   7  -1  140.29   14.60
   7   7   1  132.29   10.90
  -7   7  -1  142.99   12.00
  -7   7  -1  146.19   11.40
   7   7   1  137.99   12.90
   7   7   1  179.38   15.80
  -7   7  -1  152.68   11.10
   7   7   1  147.49   11.40
  -9  -7  -1   66.79    7.00
   9  -7   1   71.69    7.00
  -9  -7  -1   63.59    6.30
  -9  -7  -1   46.30    6.30
   9  -7   1   58.69    9.30
  -9  -7  -1   66.09   10.50
   9  -7   1   68.59    7.30
   9   7   1   65.09    6.80
   9   7   1   60.69    6.30
  -9   7  -1   66.69    6.90
  -9   7  -1   60.79    6.30
  -9   7  -1   67.99    8.20
   9   7   1   66.99    9.20
   9   7   1   71.79    7.00
  11  -7   1    5.20    4.00
  11  -7   1   -1.90    4.20
 -11  -7  -1    6.00    4.10
 -11  -7  -1    6.00    3.00
 -11  -7  -1    1.90    2.40
  11  -7   1    2.50    3.30
 -11  -7  -1    7.10    7.10
  11   7   1   -0.50    2.70
  11   7   1    6.20    5.90
 -11   7  -1    1.50    3.20
  11   7   1    3.60    3.20
 -11   7  -1    1.90    2.70
 -11   7  -1   -1.60    4.80
  11   7   1    3.20    5.00
  13  -7   1   -2.50    3.40
 -13  -7  -1   -2.40    3.90
 -13  -7  -1    0.50    3.10
 -13  -7  -1   -2.30    2.80
 -13  -7  -1   14.50    8.80
  13  -7   1   -0.40    3.40
  13  -7   1    6.60    4.30
 -13   7  -1    4.70    3.20
  13   7   1    2.80    3.60
  13   7   1   -0.60    3.40
  13   7   1   -1.00    3.70
 -13   7  -1    6.50    6.20
 -13   7  -1    5.80    4.20
  13   7   1    0.90    5.90
 -15  -7  -1   26.90    5.50
 -15  -7  -1   19.30   10.80
  15  -7   1   27.10    7.00
 -15  -7  -1   18.60    6.20
  15  -7   1   31.10    7.90
  15  -7   1   15.80   10.10
 -15   7  -1   25.50    6.50
  15   7   1   26.40    6.20
  15   7   1   41.30   12.90
 -15   7  -1   35.80    7.30
  15   7   1   31.60    5.70
 -15   7  -1   35.60    9.50
  15   7   1   27.40    6.90
 -14  -8   1   24.00    5.50
  14  -8  -1   21.90    7.40
 -14  -8   1   27.60    6.70
  14  -8  -1   26.90    7.20
  14  -8  -1   47.60   14.70
  14   8  -1   23.30    6.80
  14   8  -1   20.60    6.20
  14   8  -1   22.10    7.00
 -14   8   1   29.60    7.50
 -14   8   1   17.60    4.30
  14   8  -1   28.00    7.60
 -12  -8   1   55.89    9.00
 -12  -8   1   38.90    6.80
  12  -8  -1   29.80    7.40
  12  -8  -1   47.90    8.80
  12  -8  -1   52.39    9.20
  12   8  -1   36.30    6.60
  12   8  -1   38.00    7.90
  12   8  -1   44.50    7.80
 -12   8   1   76.89   12.70
 -12   8   1   50.79    9.60
  12   8  -1   56.69    8.20
 -10  -8   1   48.10    6.80
 -10  -8   1   61.49    8.60
  10  -8  -1   47.30    7.70
 -10  -8   1   61.79    7.90
  10  -8  -1   35.10    6.70
  10  -8  -1   39.00    6.80
 -10   8   1   57.19    7.00
  10   8  -1   68.29    9.60
 -10   8   1   47.70    6.90
  10   8  -1   52.39    8.00
  10   8  -1   50.29    7.90
  10   8  -1   49.50    7.30
 -10   8   1   81.69   12.30
  -8  -8   1  266.27   19.40
  -8  -8   1  237.78   18.90
  -8  -8   1  281.07   19.20
  -8  -8   1  240.98   18.80
   8  -8  -1  217.48   18.70
   8  -8  -1  236.08   19.50
  -8   8   1  239.58   18.50
  -8   8   1  242.68   19.50
   8   8  -1  254.87   19.10
   8   8  -1  255.27   19.30
  -8   8   1  239.98   18.70
   8   8  -1  272.27   20.00
   6  -8  -1    2.60    2.20
   6  -8  -1    3.90    2.70
  -6  -8   1    1.80    2.70
  -6  -8   1    3.00    2.50
  -6  -8   1    1.50    2.20
   6  -8  -1    3.50    2.70
   6  -8  -1    1.40    2.40
  -6   8   1   -0.20    3.10
   6   8  -1    0.00    2.70
   6   8  -1    0.20    2.10
   6   8  -1    2.30    2.30
  -6   8   1    3.90    2.70
  -6   8   1   -0.80    3.80
   6   8  -1    1.90    2.40
   4  -8  -1  377.56   26.90
   4  -8  -1  427.06   27.80
  -4  -8   1  375.56   27.60
   4  -8  -1  410.26   26.50
  -4  -8   1  421.76   28.00
  -4  -8   1  416.66   27.80
   4  -8  -1  384.16   27.90
   4   8  -1  392.76   27.80
   4   8  -1  387.96   27.60
   4   8  -1  368.96   27.50
  -4   8   1  406.96   28.00
   4   8  -1  380.66   27.80
  -4   8   1  383.46   27.40
   2  -8  -1  776.72   51.89
   2  -8  -1  781.92   51.39
  -2  -8   1  815.62   51.89
  -2  -8   1  774.32   51.79
  -2  -8   1  793.02   51.69
   2  -8  -1  692.53   51.29
   2  -8  -1  810.02   51.59
   2   8  -1  771.02   51.79
  -2   8   1  799.22   52.19
   2   8  -1  733.13   51.59
  -2   8   1  738.73   51.79
   2   8  -1  767.72   51.79
   0  -8   1  195.38   13.20
   0  -8   1  195.18   13.50
   0  -8  -1  165.48   13.10
   0  -8  -1  182.88   13.00
   0  -8   1  186.48   13.40
   0  -8  -1  192.38   13.30
   0  -8  -1  173.68   13.20
   0  -8   1  175.88   13.20
   0   8   1  169.58   13.10
   0   8   1  154.18   14.50
   0   8   1  176.68   13.00
   0   8  -1  213.88   14.70
   0   8   1  181.58   13.30
   0   8  -1  165.98   13.00
   0   8  -1  166.08   13.00
  -2  -8  -1   16.00    5.20
  -2  -8  -1    0.20    4.00
   2  -8   1   10.50    3.80
   2  -8   1    7.50    1.80
  -2  -8  -1    3.10    2.00
   2  -8   1    6.50    2.10
  -2  -8  -1    6.50    2.10
  -2   8  -1    5.30    1.80
   2   8   1    5.70    4.30
   2   8   1    3.20    1.90
  -2   8  -1    6.30    2.10
  -2   8  -1    6.60    1.90
   2   8   1    3.70    1.80
   2   8   1    5.20    2.70
  -2   8  -1    4.10    3.00
   4  -8   1    3.60    2.00
  -4  -8  -1    1.90    2.30
   4  -8   1    2.40    2.00
  -4  -8  -1    1.40    3.00
   4  -8   1   -1.00    1.80
   4  -8   1   -0.10    2.00
  -4  -8  -1    1.40    1.60
   4  -8   1    3.40    1.20
  -4  -8  -1    1.00    1.50
  -4  -8  -1   -3.80    4.80
  -4   8  -1    0.00    1.10
  -4   8  -1    0.30    1.60
   4   8   1   -0.50    2.40
  -4   8  -1   -0.90    1.80
   4   8   1    3.40    1.90
   4   8   1   -0.80    4.00
  -4   8  -1    0.10    2.80
  -6  -8  -1  216.78   15.40
   6  -8   1  202.28   15.90
   6  -8   1  231.38   15.70
  -6  -8  -1  211.78   15.90
  -6  -8  -1  199.38   15.10
   6  -8   1  215.68   18.00
  -6  -8  -1  212.08   16.60
  -6  -8  -1  230.78   19.40
   6   8   1  240.68   18.40
   6   8   1  198.88   15.30
   6   8   1  228.88   15.70
  -6   8  -1  190.78   15.60
  -6   8  -1  209.58   15.40
  -6   8  -1  216.08   15.70
   6   8   1  218.38   17.00
   8  -8   1   76.59    7.10
  -8  -8  -1   75.09    6.60
   8  -8   1   64.69    7.30
  -8  -8  -1   76.89   10.80
   8  -8   1   61.29    9.20
  -8  -8  -1   70.49    6.60
  -8  -8  -1   77.89    7.40
  -8   8  -1   77.99    7.00
  -8   8  -1   56.89    7.60
  -8   8  -1   73.69    7.10
   8   8   1   76.19    9.10
   8   8   1   67.19    6.70
   8   8   1   72.79    7.20
 -10  -8  -1   11.20    8.10
  10  -8   1    0.30    2.90
  10  -8   1   -1.70    3.40
 -10  -8  -1    3.10    3.80
 -10  -8  -1    1.30    2.10
 -10  -8  -1    2.30    2.70
  10  -8   1    1.20    2.90
  10   8   1    2.80    2.60
 -10   8  -1    0.60    4.40
 -10   8  -1   -0.20    2.60
  10   8   1    4.00    2.80
 -10   8  -1   -1.80    2.10
  10   8   1    3.30    4.50
  10   8   1    4.70    3.10
 -12  -8  -1    4.60    4.80
 -12  -8  -1   -2.10    2.50
  12  -8   1   -0.40    4.00
 -12  -8  -1   -0.90    2.60
 -12  -8  -1    8.10    8.00
  12  -8   1   -2.50    3.30
  12  -8   1    1.20    5.00
  12   8   1   -0.80    3.20
  12   8   1   -0.60    3.40
  12   8   1    4.40    3.10
  12   8   1   -1.60    5.00
 -12   8  -1    2.40    2.90
 -12   8  -1    0.00    5.60
 -12   8  -1    2.40    3.60
  14  -8   1    2.20    5.00
  14  -8   1    5.10    6.40
  14  -8   1   -6.50    4.30
 -14  -8  -1   -2.10    3.10
 -14  -8  -1   -2.90    4.30
 -14  -8  -1    4.70    8.60
 -14  -8  -1    0.30    3.80
  14   8   1    1.80    6.70
 -14   8  -1    1.00    6.40
  14   8   1   -6.90    3.20
  14   8   1    0.20    4.00
  14   8   1   -2.40    3.30
 -14   8  -1   -2.70    4.20
 -13  -9   1    0.30    4.00
 -13  -9   1   -0.60    3.70
  13  -9  -1    9.10   10.10
  13  -9  -1   -6.30    4.00
  13  -9  -1    8.10    5.40
  13   9  -1    8.00    5.20
  13   9  -1    3.80    4.10
 -13   9   1    0.60    5.00
 -13   9   1    2.60    3.10
 -13   9   1    3.40    2.70
  13   9  -1    8.10    4.80
  13   9  -1    7.70    5.50
 -11  -9   1   -1.20    3.20
  11  -9  -1   -3.00    3.30
 -11  -9   1    1.60    2.70
  11  -9  -1   -3.50    3.40
  11  -9  -1   -5.10    3.40
 -11  -9   1   -3.50    3.80
 -11   9   1    2.10    3.50
 -11   9   1   -4.30    5.20
  11   9  -1    1.10    4.00
  11   9  -1   -4.40    3.00
 -11   9   1   -1.90    8.50
  11   9  -1   -2.70    4.60
   9  -9  -1   61.09    7.80
   9  -9  -1   53.09    7.50
  -9  -9   1   68.19    8.00
  -9  -9   1   71.19    7.40
  -9  -9   1   51.19    7.40
   9  -9  -1   54.29    8.00
  -9  -9   1   73.89    8.10
   9   9  -1   66.49    8.40
  -9   9   1   69.69    8.60
   9   9  -1   55.09    7.40
   9   9  -1   55.49    7.50
  -9   9   1   57.69    7.00
   9   9  -1   60.29    7.60
  -9   9   1   61.19    7.30
  -7  -9   1   36.90    5.70
   7  -9  -1   39.70    5.10
  -7  -9   1   40.40    6.30
  -7  -9   1   64.49   10.50
   7  -9  -1   23.00    4.80
   7  -9  -1   33.10    5.40
   7  -9  -1   49.00   11.50
   7   9  -1   28.30    5.20
   7   9  -1   33.80    6.20
  -7   9   1   42.60    8.50
  -7   9   1   28.60    5.00
  -7   9   1   36.00    6.20
   7   9  -1   27.70    5.10
  -5  -9   1  125.69   11.00
  -5  -9   1  140.09   11.30
  -5  -9   1  140.09   11.40
   5  -9  -1  124.99   10.10
   5  -9  -1  151.48   12.50
  -5  -9   1  126.39   11.10
   5  -9  -1  148.29   10.10
  -5   9   1  128.59   10.80
   5   9  -1  138.09   11.40
   5   9  -1  127.69   10.90
  -5   9   1  128.09   11.40
   5   9  -1  120.09   10.90
  -5   9   1  129.09   11.40
  -3  -9   1   30.40    4.90
   3  -9  -1   24.50    3.80
   3  -9  -1   20.30    3.90
  -3  -9   1   19.30    3.70
   3  -9  -1   25.00    4.00
   3  -9  -1   39.40    5.00
  -3  -9   1   21.50    4.00
  -3  -9   1   23.60    4.00
   3   9  -1   33.70    7.20
   3   9  -1   19.80    3.50
   3   9  -1   30.30    4.70
  -3   9   1   47.60    7.10
  -3   9   1   24.50    3.80
   3   9  -1   25.30    4.10
   1  -9  -1   -0.90    1.70
   1  -9  -1    1.60    3.00
   1  -9  -1    1.20    2.00
  -1  -9   1    8.70    3.80
  -1  -9   1    9.20    2.50
   1  -9  -1    3.10    2.30
  -1   9   1   -1.00    3.50
   1   9  -1    2.50    1.90
  -1   9   1    0.40    2.30
   1   9  -1    4.50    2.00
   1   9  -1    2.10    2.00
  -1   9   1    2.40    2.20
  -1   9   1    0.80    2.10
  -1  -9  -1   48.30    8.10
   1  -9   1   79.49    6.60
   1  -9   1   76.69    6.10
  -1  -9  -1   64.29    5.80
   1  -9   1   62.19    6.10
  -1  -9  -1   55.69    6.20
   1  -9   1   71.89    6.20
  -1  -9  -1   64.39    7.10
  -1   9  -1   63.79    5.90
  -1   9  -1   71.09    7.60
   1   9   1   58.69    6.20
  -1   9  -1   73.49    6.10
   1   9   1   64.29    6.40
  -1   9  -1   62.69    6.20
   1   9   1   63.39    5.90
   1   9   1   61.89    8.00
  -3  -9  -1    4.40    3.40
  -3  -9  -1   10.30    4.90
   3  -9   1    2.30    1.50
  -3  -9  -1    4.10    1.80
  -3  -9  -1    5.50    2.80
  -3  -9  -1    5.70    2.00
   3  -9   1    2.20    2.20
   3  -9   1    2.00    3.00
   3  -9   1   -1.40    1.70
   3   9   1    2.80    1.70
  -3   9  -1    3.50    1.80
   3   9   1    1.00    2.40
   3   9   1    8.70    4.40
  -3   9  -1    3.00    1.50
   3   9   1    7.30    2.50
  -3   9  -1    0.70    3.20
  -3   9  -1    1.90    2.20
   5  -9   1    8.10    2.90
   5  -9   1    2.60    2.70
  -5  -9  -1    6.80    3.10
  -5  -9  -1    8.30    2.30
  -5  -9  -1   12.60    6.80
  -5  -9  -1    9.00    3.70
  -5  -9  -1    6.70    2.10
   5  -9   1    3.30    2.40
  -5   9  -1    1.50    3.40
  -5   9  -1    3.00    1.20
   5   9   1   15.10    5.10
   5   9   1    3.30    2.90
  -5   9  -1    3.90    2.30
   5   9   1    5.50    2.10
  -5   9  -1    5.60    2.00
  -7  -9  -1   80.49    6.40
  -7  -9  -1   79.79    7.10
   7  -9   1   66.69    6.70
   7  -9   1   66.79    7.00
   7  -9   1   58.69    9.90
  -7   9  -1   64.29    6.40
  -7   9  -1   60.99    6.60
  -7   9  -1   59.79    6.50
   7   9   1   70.59    6.50
  -7   9  -1   60.09   10.10
   9  -9   1    2.90    3.70
  -9  -9  -1    1.80    2.40
  -9  -9  -1    3.90    2.30
  -9  -9  -1    5.30    3.80
   9  -9   1   -1.80    3.00
   9  -9   1    5.10    2.90
  -9  -9  -1    3.50    6.50
   9   9   1    2.20    3.90
  -9   9  -1    3.60    2.60
   9   9   1    1.90    2.40
  -9   9  -1    0.20    2.30
  -9   9  -1    1.00    3.40
   9   9   1   -0.10    2.60
   9   9   1    3.70    2.60
 -11  -9  -1    8.30    5.00
 -11  -9  -1    9.10    8.60
  11  -9   1    6.10    4.20
  11  -9   1    4.80    3.40
 -11  -9  -1    5.40    3.20
 -11  -9  -1    6.00    2.90
  11  -9   1   -0.90    3.80
 -11   9  -1    6.00    3.00
  11   9   1    9.80    6.40
  11   9   1    7.30    3.80
 -11   9  -1    9.30    3.80
  11   9   1    4.50    3.60
  11   9   1    1.80    3.10
 -11   9  -1    8.10    5.30
 -13  -9  -1   18.80    5.70
  13  -9   1   20.00    6.10
 -13  -9  -1   16.40    9.80
  13  -9   1   12.10    5.90
 -13  -9  -1   16.90    4.70
 -13  -9  -1   16.20    4.00
 -13   9  -1   18.20    7.30
  13   9   1   13.00    4.70
 -13   9  -1   16.80    4.10
  13   9   1   23.40    5.40
  13   9   1   10.50    4.50
  13   9   1    5.50    7.00
 -13   9  -1   12.10    4.80
 -14 -10   1   -0.50    3.90
 -14 -10   1    3.20    3.70
  14 -10  -1   -1.00    3.70
  14 -10  -1   -2.50    5.60
  14 -10  -1   -4.10    5.00
  14  10  -1   -2.60    4.70
  14  10  -1    3.40    5.70
  14  10  -1   -2.40    4.90
  14  10  -1    0.40    4.60
 -14  10   1    3.80    5.50
 -14  10   1    1.20    3.00
  12 -10  -1    0.00    3.90
  12 -10  -1    9.10    6.40
 -12 -10   1    2.20    3.60
 -12 -10   1   -3.00    1.80
 -12 -10   1    6.70    4.20
  12 -10  -1   -3.20    4.70
 -12  10   1    4.10    6.50
  12  10  -1    4.10    4.60
  12  10  -1    1.80    3.90
  12  10  -1   -0.50    4.90
  12  10  -1    2.40    4.40
 -12  10   1   -2.70    4.00
  10 -10  -1   -0.10    3.30
 -10 -10   1   -0.50    2.70
  10 -10  -1   -1.50    3.20
  10 -10  -1   -1.90    3.90
 -10 -10   1    3.40    3.50
 -10 -10   1   -1.20    2.70
  10  10  -1   -1.70    3.70
 -10  10   1   -1.30    3.00
 -10  10   1   -0.30    2.50
 -10  10   1   -2.00    4.90
  10  10  -1   -2.90    3.00
  10  10  -1   -3.20    3.10
  10  10  -1   -2.00    2.90
  -8 -10   1   72.29    8.20
   8 -10  -1   70.89    7.50
   8 -10  -1   69.59    6.20
  -8 -10   1   66.99    9.20
   8 -10  -1   79.39    8.20
  -8 -10   1   73.39    8.30
  -8 -10   1   61.89    7.50
   8 -10  -1   70.09    8.30
  -8  10   1   78.99    9.00
   8  10  -1   63.49    7.90
   8  10  -1   68.19    8.30
  -8  10   1   70.79    7.70
   8  10  -1   69.89    8.10
   8  10  -1   91.59   10.00
   6 -10  -1   45.00    9.00
   6 -10  -1   46.70    6.40
   6 -10  -1   48.00    5.00
   6 -10  -1   50.49    5.20
   6  10  -1   48.90    7.40
  -6  10   1   51.49    6.80
  -6  10   1   69.49    7.50
   6  10  -1   50.89    6.20
  -6  10   1   36.70    6.10
  -4 -10   1   23.80    4.80
   4 -10  -1   25.70    4.50
  -4 -10   1   24.30    4.30
   4 -10  -1   21.90    4.10
  -4 -10   1   34.70    6.40
   4 -10  -1   12.50    3.50
  -4 -10   1   17.30    3.70
   4  10  -1   23.80    5.20
   4  10  -1   24.10    4.40
   4  10  -1   16.80    3.60
  -4  10   1   18.10    3.20
   4  10  -1   19.20    4.00
  -4  10   1   14.20    3.50
  -2 -10   1   32.90    5.00
  -2 -10   1   32.50    4.70
  -2 -10   1   37.80    5.70
   2 -10  -1   24.70    4.70
   2 -10  -1   35.10    5.30
   2 -10  -1   20.30    3.70
   2 -10  -1   33.70    4.80
  -2 -10   1   16.20    3.50
  -2  10   1   23.70    2.80
   2  10  -1   31.80    4.70
   2  10  -1   29.90    4.70
   2  10  -1   37.10    5.50
   2  10  -1   26.70    4.20
  -2  10   1   37.70    5.10
  -2  10   1   19.80    3.90
   0 -10  -1   69.79    6.60
   0 -10   1   88.29    9.90
   0 -10   1   61.19    6.30
   0 -10  -1   58.19    6.30
   0 -10   1   65.49    6.40
   0 -10  -1   69.49    6.40
   0 -10  -1   62.79    6.10
   0 -10   1   72.49    6.40
   0  10   1   62.99    6.40
   0  10   1   71.89    6.60
   0  10  -1   59.69    6.10
   0  10   1   62.19    8.20
   0  10  -1   55.69    5.90
   0  10   1   62.89    6.20
   0  10  -1   75.39    8.20
  -2 -10  -1  277.47   22.90
  -2 -10  -1  341.27   21.50
   2 -10   1  303.97   21.20
   2 -10   1  309.97   20.80
  -2 -10  -1  285.07   20.90
  -2 -10  -1  280.97   21.70
   2 -10   1  329.87   22.00
   2  10   1  293.97   21.00
  -2  10  -1  284.17   21.10
  -2  10  -1  331.07   22.90
   2  10   1  298.87   21.20
   2  10   1  302.07   21.80
  -2  10  -1  304.07   21.40
   2  10   1  273.07   22.80
  -4 -10  -1  122.59    9.60
  -4 -10  -1  119.99   10.70
  -4 -10  -1  119.19   12.60
   4 -10   1  140.19   12.00
  -4 -10  -1  129.79   10.30
   4 -10   1  126.39   10.00
  -4 -10  -1  124.39    9.80
   4 -10   1  121.79   10.20
   4  10   1  132.39   11.10
  -4  10  -1  119.39    9.80
  -4  10  -1  123.29   12.10
   4  10   1  124.09    9.90
  -4  10  -1  118.49   10.00
   4  10   1  135.79   12.50
  -4  10  -1  119.19    9.20
  -6 -10  -1  175.28   13.10
   6 -10   1  182.08   15.70
  -6 -10  -1  183.08   13.30
   6 -10   1  187.08   13.60
  -6 -10  -1  175.28   14.60
  -6 -10  -1  195.88   16.80
   6 -10   1  163.68   13.70
  -6 -10  -1  192.88   13.90
   6  10   1  191.68   15.10
  -6  10  -1  171.18   13.30
   6  10   1  191.28   16.30
  -6  10  -1  175.28   16.20
   6  10   1  164.48   13.20
  -6  10  -1  173.38   13.60
  -6  10  -1  152.38   12.10
   8 -10   1    6.40    3.70
   8 -10   1    9.30    3.30
   8 -10   1    7.90    3.90
  -8 -10  -1   11.60    6.70
  -8 -10  -1   13.50    4.60
  -8 -10  -1    8.30    3.60
  -8 -10  -1   11.50    3.10
  -8 -10  -1   10.90    3.30
   8  10   1   16.50    3.90
  -8  10  -1   10.80    3.80
   8  10   1   16.10    5.30
  -8  10  -1    2.80    4.90
  -8  10  -1    9.70    3.10
  -8  10  -1    9.00    2.90
   8  10   1    7.40    3.00
  10 -10   1   12.20    4.40
 -10 -10  -1   11.80    7.60
  10 -10   1    9.80    3.90
  10 -10   1    8.70    4.50
 -10 -10  -1   10.00    5.20
 -10 -10  -1   10.70    3.30
 -10 -10  -1   11.60    3.30
 -10  10  -1   13.40    5.00
  10  10   1    4.30    3.30
 -10  10  -1   13.90    3.80
  10  10   1   13.00    3.90
  10  10   1   13.10    3.90
  10  10   1    6.00    4.90
 -10  10  -1   13.00    4.20
 -12 -10  -1   49.20   12.10
 -12 -10  -1   39.20    7.70
  12 -10   1   64.79    8.40
 -12 -10  -1   54.59    6.60
 -12 -10  -1   50.79    6.80
  12 -10   1   56.59    9.00
  12 -10   1   31.70    8.30
  12  10   1   70.89   12.50
  12  10   1   49.90    7.30
 -12  10  -1   57.69    7.60
 -12  10  -1   49.40    8.70
  12  10   1   46.80    7.90
 -12  10  -1   58.79    6.80
  12  10   1   55.49    7.50
 -14 -10  -1   16.50    9.40
  14 -10   1   12.10    5.40
 -14 -10  -1    5.30    3.80
  14 -10   1    6.20    6.40
  14 -10   1    2.70    5.90
 -14 -10  -1    7.00    5.40
 -14  10  -1    8.50    4.70
  14  10   1    8.90    4.70
  14  10   1   14.00    5.10
  14  10   1   17.60    5.60
 -14  10  -1   16.20    7.00
  14  10   1   14.10   11.40
 -13 -11   1    6.00    3.70
  13 -11  -1    1.40    4.40
  13 -11  -1    7.20    4.50
 -13 -11   1    5.20    4.20
  13 -11  -1   -3.60    4.30
 -13  11   1    2.00    5.30
 -13  11   1    7.50    3.60
  13  11  -1   14.80    6.80
  13  11  -1    7.30    5.00
  13  11  -1    0.60    4.20
  13  11  -1    3.50    4.20
 -13  11   1   -4.50    3.60
 -11 -11   1   -0.80    3.70
  11 -11  -1    4.80    4.90
  11 -11  -1    1.20    4.00
 -11 -11   1    1.90    4.00
  11 -11  -1    0.70    3.90
 -11 -11   1   -3.80    1.60
  11  11  -1    0.60    3.80
  11  11  -1    2.70    3.50
 -11  11   1   -2.80    3.60
  11  11  -1   -1.70    4.60
  11  11  -1    2.80    4.50
 -11  11   1    3.90    5.00
  -9 -11   1   22.80    4.50
  -9 -11   1   17.60    4.90
  -9 -11   1   25.50    5.80
   9 -11  -1   23.40    4.90
   9 -11  -1   27.50    7.10
  -9 -11   1   22.30    5.40
   9 -11  -1   28.50    6.00
  -9  11   1   24.70    6.00
   9  11  -1   14.80    4.50
   9  11  -1   43.90    8.30
  -9  11   1   37.30    8.50
  -9  11   1   21.50    4.30
   9  11  -1   16.60    4.30
   9  11  -1   22.50    5.80
  -7 -11   1    4.80    2.70
   7 -11  -1   -3.70    6.00
   7 -11  -1    1.40    2.80
  -7 -11   1    6.70    3.00
   7 -11  -1    1.30    2.40
  -7 -11   1   -0.20    2.50
   7 -11  -1   -0.60    2.20
  -7 -11   1    5.90    3.00
   7  11  -1    2.50    3.00
   7  11  -1    2.50    2.40
  -7  11   1   -2.00    2.00
  -7  11   1    0.20    2.70
   7  11  -1    2.80    2.70
   7  11  -1    2.60    4.60
  -7  11   1    0.60    2.80
   5 -11  -1   38.50    5.80
   5 -11  -1   42.60    4.60
   5 -11  -1   40.10    5.50
  -5 -11   1   36.70    5.50
  -5 -11   1   41.20    6.00
  -5 -11   1   65.79    8.80
  -5 -11   1   38.10    5.50
   5  11  -1   39.00    5.50
   5  11  -1   39.70    5.90
   5  11  -1   37.70    5.70
  -5  11   1   67.59    9.80
  -5  11   1   38.80    5.20
   5  11  -1   36.40    5.30
   3 -11  -1   35.10    4.50
  -3 -11   1   39.40    5.80
  -3 -11   1   33.20    5.40
  -3 -11   1   57.99    7.80
   3 -11  -1   30.90    4.40
   3 -11  -1   30.30    5.10
  -3 -11   1   35.40    5.30
   3 -11  -1   35.10    5.00
   3  11  -1   39.30    5.60
   3  11  -1   30.30    4.90
  -3  11   1   30.50    3.70
  -3  11   1   47.30    6.10
   3  11  -1   30.00    4.60
   3  11  -1   30.30    4.90
  -3  11   1   37.90    4.80
   1 -11  -1  578.64   43.30
   1 -11  -1  614.14   43.50
   1 -11  -1  697.33   43.50
  -1 -11   1  685.03   43.40
   1 -11  -1  677.83   43.30
  -1 -11   1  640.64   43.80
  -1  11   1  668.63   43.40
  -1  11   1  584.24   44.50
   1  11  -1  654.83   43.80
   1  11  -1  589.44   43.10
  -1  11   1  633.64   43.70
  -1  11   1  655.33   43.50
   1 -11   1   44.30    5.10
  -1 -11  -1   41.60    4.60
  -1 -11  -1   37.90    7.30
  -1 -11  -1   47.50    5.30
   1 -11   1   44.80    5.00
   1 -11   1   42.10    5.00
  -1 -11  -1   36.40    5.00
   1 -11   1   36.70    5.00
   1  11   1   37.50    5.00
  -1  11  -1   33.70    4.90
   1  11   1   37.30    4.60
  -1  11  -1   37.40    4.70
  -1  11  -1   39.80    6.20
  -1  11  -1   34.60    4.50
   1  11   1   44.30    5.40
   1  11   1   36.00    6.80
   3 -11   1    7.00    3.80
  -3 -11  -1    7.30    2.60
   3 -11   1    5.70    2.60
  -3 -11  -1    7.60    2.40
  -3 -11  -1   15.00    2.90
  -3 -11  -1    6.70    5.00
  -3 -11  -1    8.30    3.60
   3  11   1    9.90    4.80
   3  11   1    8.50    2.60
  -3  11  -1    6.60    2.70
  -3  11  -1    9.90    2.70
   3  11   1    5.40    3.30
  -3  11  -1    8.00    3.50
   3  11   1    8.50    2.60
  -5 -11  -1  161.68   12.40
  -5 -11  -1  163.88   14.90
  -5 -11  -1  143.19   11.60
   5 -11   1  138.39   13.40
   5 -11   1  174.88   14.40
  -5 -11  -1  153.88   12.00
  -5 -11  -1  153.68   13.10
   5 -11   1  176.08   13.00
   5  11   1  175.58   15.00
  -5  11  -1  154.78   14.70
  -5  11  -1  156.88   12.20
  -5  11  -1  142.59   11.00
  -5  11  -1  144.69   11.90
   5  11   1  142.69   11.90
   7 -11   1   61.09    6.60
  -7 -11  -1   52.39    6.70
  -7 -11  -1   55.99    7.30
   7 -11   1   57.49    6.90
  -7 -11  -1   61.19    6.70
  -7 -11  -1   58.09    6.00
   7 -11   1   64.59    8.30
  -7 -11  -1   86.49   10.80
   7  11   1   60.49    6.40
  -7  11  -1   60.39    6.30
  -7  11  -1   53.79    9.90
  -7  11  -1   62.49    6.70
   7  11   1   77.49   10.30
   7  11   1   61.69    8.30
   7  11   1   64.19    6.70
  -7  11  -1   54.79    5.70
   9 -11   1   97.59   11.90
  -9 -11  -1   94.99    8.80
   9 -11   1  117.69    9.80
  -9 -11  -1   87.09    8.70
  -9 -11  -1  106.59   13.40
   9 -11   1  102.99   10.20
   9  11   1  107.19    9.70
   9  11   1   89.09   11.20
  -9  11  -1   94.09    9.10
  -9  11  -1   96.39    9.30
   9  11   1  103.19    9.70
  -9  11  -1   98.19    9.60
   9  11   1  106.69    9.80
 -11 -11  -1   14.10    3.70
  11 -11   1   10.10    4.10
  11 -11   1   20.10    6.00
 -11 -11  -1   10.60    4.90
  11 -11   1    7.10    5.10
 -11 -11  -1   12.70    3.60
 -11 -11  -1    8.10    8.20
 -11  11  -1   10.40    4.20
 -11  11  -1    9.10    5.30
  11  11   1   10.10    4.40
  11  11   1   23.40   11.50
  11  11   1   12.70    4.30
  11  11   1   12.30    4.30
 -11  11  -1   14.30    3.90
  13 -11   1    9.00    4.80
  13 -11   1   11.40    5.70
 -13 -11  -1   11.70    4.80
 -13 -11  -1   18.20    9.40
 -13 -11  -1   10.70    5.00
 -13 -11  -1   10.90    4.60
  13  11   1   15.90    7.70
  13  11   1   10.90    4.80
 -13  11  -1   15.60    8.30
  13  11   1    6.50    4.60
  13  11   1   22.80    6.00
 -13  11  -1   12.70    5.10
  14 -12  -1    1.80    5.10
 -14 -12   1    2.60    4.30
  14 -12  -1   30.80   13.60
 -14  12   1    0.70    3.00
  14  12  -1   -1.70    5.60
 -14  12   1   -3.20    4.90
  14  12  -1    7.40    6.30
  14  12  -1    5.00    5.50
  14  12  -1   -1.60    4.50
  12 -12  -1   87.09   12.00
 -12 -12   1   85.89   11.10
  12 -12  -1   94.99   11.70
 -12 -12   1  114.99   12.00
  12 -12  -1   94.89   14.80
 -12  12   1   88.49   10.10
  12  12  -1  107.09   11.60
  12  12  -1  106.59   12.40
  12  12  -1   91.19   11.60
 -12  12   1   85.69   11.90
  12  12  -1  144.69   15.70
 -10 -12   1    3.60    3.60
 -10 -12   1   -2.80    3.30
 -10 -12   1    0.50    3.80
 -10 -12   1   -4.70    3.30
  10 -12  -1    2.80    4.50
  10 -12  -1   -0.80    3.00
  10 -12  -1    3.00    3.40
  10  12  -1   -1.60    4.80
 -10  12   1   -1.40    3.10
  10  12  -1    0.10    3.20
  10  12  -1   -0.40    3.20
 -10  12   1   -1.30    5.60
 -10  12   1   -0.50    4.50
   8 -12  -1   18.30    5.50
   8 -12  -1   14.10    3.70
  -8 -12   1   19.60    4.90
  -8 -12   1   23.60    5.50
  -8 -12   1   19.00    4.70
  -8 -12   1   12.80    4.20
   8 -12  -1   19.20    3.90
   8 -12  -1   16.90    4.70
   8  12  -1   16.70    4.40
  -8  12   1   12.50    4.30
   8  12  -1   21.10    5.40
   8  12  -1   16.00    4.40
  -8  12   1   16.50    4.20
   8  12  -1   23.70    5.50
  -8  12   1   13.00    3.70
  -6 -12   1   16.50    4.90
  -6 -12   1   10.50    3.80
  -6 -12   1   14.80    3.90
   6 -12  -1   27.00    4.40
   6 -12  -1   10.90    3.40
   6 -12  -1   15.30    4.10
  -6 -12   1   24.60    8.10
   6 -12  -1   18.40    3.40
   6  12  -1   24.60    7.70
   6  12  -1   15.80    4.60
   6  12  -1    9.70    3.00
   6  12  -1   26.40    6.30
  -6  12   1   11.00    3.60
   4 -12  -1   20.90    4.10
  -4 -12   1   32.20    5.20
  -4 -12   1   27.50    5.30
   4 -12  -1   38.10    5.20
   4 -12  -1   22.40    5.00
  -4 -12   1   21.20    4.30
  -4 -12   1   37.30    7.00
   4 -12  -1   26.60    4.50
  -4  12   1   24.30    4.70
   4  12  -1   24.60    4.50
   4  12  -1   28.00    5.10
  -4  12   1   25.10    4.60
   4  12  -1   40.60    6.70
   4  12  -1   27.50    5.30
  -2 -12   1  248.78   19.00
  -2 -12   1  252.57   19.00
   2 -12  -1  277.17   18.50
  -2 -12   1  259.97   18.70
   2 -12  -1  269.47   18.70
   2 -12  -1  243.28   18.60
   2  12  -1  255.87   19.10
  -2  12   1  215.88   19.60
   2  12  -1  250.87   18.70
  -2  12   1  251.37   19.00
  -2  12   1  291.97   17.80
   2  12  -1  237.18   18.50
   2  12  -1  253.47   19.00
  -2  12   1  247.38   18.60
   0 -12  -1  114.79   10.20
   0 -12   1  131.59   10.40
   0 -12   1  140.19   10.30
   0 -12  -1  134.89   10.30
   0 -12   1  121.79   10.40
   0 -12   1  129.79   10.50
   0 -12  -1  127.99   10.10
   0 -12  -1  112.59   10.20
   0  12  -1  127.29   10.30
   0  12   1  112.09   11.80
   0  12   1  120.09   10.40
   0  12   1  116.99   10.00
   0  12  -1  117.29   10.00
   0  12  -1  130.79   10.60
   0  12   1  126.49   10.50
  -2 -12  -1  123.29   12.20
   2 -12   1  124.89   10.70
  -2 -12  -1  128.09   10.20
   2 -12   1  123.29   10.10
  -2 -12  -1  119.29   10.50
  -2 -12  -1  119.09    9.70
   2 -12   1  127.39    9.70
  -2  12  -1  114.29    9.50
   2  12   1  120.29   10.10
  -2  12  -1  113.59   10.10
  -2  12  -1  116.59    9.90
   2  12   1  116.89   10.60
  -2  12  -1  129.49   11.60
   2  12   1  122.89   10.00
   2  12   1  131.89   12.00
  -4 -12  -1  119.89   10.80
   4 -12   1  134.89   10.30
   4 -12   1  142.19   12.20
  -4 -12  -1  119.99    9.90
  -4 -12  -1  112.99   13.80
   4 -12   1  124.89   10.40
  -4 -12  -1  123.79    9.60
  -4 -12  -1  124.59   10.20
  -4  12  -1  122.69   10.20
   4  12   1  128.49   12.40
   4  12   1  115.09   11.00
   4  12   1   94.09   11.60
  -4  12  -1  104.69    9.10
  -4  12  -1  114.69    9.70
  -4  12  -1  119.29   12.80
   4  12   1  113.99    9.80
  -6 -12  -1    7.00    2.50
  -6 -12  -1   17.80    6.40
  -6 -12  -1    8.80    3.70
  -6 -12  -1    8.00    3.50
   6 -12   1    3.30    2.60
   6 -12   1    0.80    2.70
  -6 -12  -1   12.30    2.80
   6 -12   1    3.00    3.30
   6  12   1   14.80    3.80
   6  12   1    5.90    2.50
  -6  12  -1    2.30    1.40
  -6  12  -1    4.20    3.80
  -6  12  -1    1.90    2.50
  -6  12  -1    2.00    2.20
   8 -12   1    2.20    3.10
  -8 -12  -1    3.10    2.70
  -8 -12  -1    7.30    2.90
   8 -12   1    0.20    3.00
  -8 -12  -1   14.40    7.30
   8 -12   1   -1.50    3.00
  -8 -12  -1    1.10    3.10
   8  12   1    5.40    3.10
  -8  12  -1    1.40    2.40
  -8  12  -1   -0.50    4.40
  -8  12  -1    2.60    2.90
   8  12   1    6.00    3.00
  -8  12  -1    2.80    3.00
   8  12   1    1.90    2.60
   8  12   1    5.20    4.70
  10 -12   1    5.80    5.00
 -10 -12  -1   12.70    3.40
 -10 -12  -1   11.80    5.10
 -10 -12  -1    4.30    7.00
 -10 -12  -1   13.10    3.70
  10 -12   1   13.40    5.40
  10 -12   1   18.00    4.80
  10  12   1   13.60    4.30
 -10  12  -1   17.70    4.50
  10  12   1   13.40    4.00
 -10  12  -1   17.90    5.10
  10  12   1   14.70    4.90
  10  12   1   15.40    6.70
 -10  12  -1   15.90    4.90
  12 -12   1    2.40    3.60
 -12 -12  -1   -0.30    4.30
 -12 -12  -1   -5.90    2.80
  12 -12   1    4.20    4.20
 -12 -12  -1    0.40    7.50
 -12 -12  -1    1.90    3.20
  12 -12   1   -6.30    3.30
 -12  12  -1    0.00    3.90
  12  12   1   -1.10    5.20
  12  12   1   -1.40    3.10
 -12  12  -1    1.40    5.10
  12  12   1   -7.70    3.40
 -12  12  -1   -1.10    3.10
  12  12   1   -5.30    3.30
  14 -12   1   28.80    8.20
  14 -12   1   24.50    6.40
  14 -12   1   20.40    8.00
 -14 -12  -1   48.30   17.70
 -14 -12  -1   34.50   11.50
 -14 -12  -1   61.19   11.70
 -14 -12  -1   23.90    5.60
 -14  12  -1   34.20    7.50
 -14  12  -1   30.50    8.00
 -14  12  -1   28.70    6.00
  14  12   1   16.50    5.90
  14  12   1   41.40    7.30
  14  12   1   46.40   11.70
  14  12   1   34.50    7.60
 -13 -13   1   69.89   10.00
 -13 -13   1   62.09    9.30
 -13 -13   1   48.00   11.50
  13 -13  -1   69.19   12.40
  13 -13  -1   88.09   13.80
  13 -13  -1   57.99    9.50
  13  13  -1   64.09   10.20
  13  13  -1   69.89   10.80
 -13  13   1   54.39    7.70
  13  13  -1   62.89    9.40
 -13  13   1   68.79    9.10
 -13  13   1   60.09   11.10
 -11 -13   1   82.29   10.20
  11 -13  -1   89.39   10.70
  11 -13  -1   82.39    9.80
 -11 -13   1   80.09   10.50
  11 -13  -1   83.69   11.10
 -11 -13   1   99.89   10.70
  11  13  -1   72.09    9.80
  11  13  -1   77.69   10.10
 -11  13   1   75.99    9.30
  11  13  -1   79.49   10.90
 -11  13   1   91.59   12.70
 -11  13   1   86.09   10.00
  11  13  -1   73.79   10.10
   9 -13  -1   80.79    8.20
  -9 -13   1   79.99    9.60
   9 -13  -1   61.59    9.10
   9 -13  -1  104.69   11.70
  -9 -13   1   92.59   11.40
  -9 -13   1   94.09   11.40
  -9 -13   1   64.19    8.80
   9  13  -1   69.69    8.90
  -9  13   1   68.89   10.10
   9  13  -1   56.39    8.80
   9  13  -1   66.49    9.50
  -9  13   1   65.09    8.40
   9  13  -1   61.79    9.00
  -7 -13   1   44.40    7.10
   7 -13  -1   75.99   13.00
   7 -13  -1   34.30    5.90
  -7 -13   1   43.40    6.70
   7 -13  -1   34.90    4.60
  -7 -13   1   33.70    6.50
  -7  13   1   40.30    6.00
   7  13  -1   49.99    6.90
   7  13  -1   39.10    6.80
   7  13  -1   42.00    6.50
  -7  13   1   43.40    6.10
   7  13  -1   28.80    5.50
  -7  13   1   38.40    6.40
   5 -13  -1   73.49    7.50
  -5 -13   1   56.69    6.90
   5 -13  -1   60.79    6.80
  -5 -13   1   76.49    9.00
  -5 -13   1   56.19    7.10
  -5 -13   1   60.29    7.30
   5 -13  -1   62.89    7.50
   5 -13  -1   55.19    5.80
  -5  13   1   60.89    7.30
   5  13  -1   55.69    6.70
   5  13  -1   56.99    7.20
  -5  13   1   49.30    6.50
   5  13  -1   58.49    7.30
   3 -13  -1   84.59    7.70
   3 -13  -1   82.39    8.50
  -3 -13   1  115.89   10.20
   3 -13  -1   88.09    8.30
  -3 -13   1   94.79    8.70
  -3 -13   1   76.69    8.30
   3 -13  -1   75.19    7.80
   3  13  -1   72.89    8.00
  -3  13   1   81.49    8.10
   3  13  -1   85.39    8.50
  -3  13   1   88.29    8.60
   3  13  -1   92.99    8.70
   3  13  -1  112.29    9.90
  -3  13   1   69.89    9.20
  -3  13   1   93.29    7.30
   1 -13  -1   -0.70    3.10
   1 -13  -1    0.40    2.00
  -1 -13   1    0.40    2.00
  -1 -13   1   -0.50    2.60
  -1 -13   1    0.00    2.10
   1 -13  -1   -0.10    2.00
   1 -13  -1    1.40    1.80
  -1  13   1   -0.40    2.10
  -1  13   1   -1.70    3.90
   1  13  -1    0.30    2.30
  -1  13   1    1.10    2.90
   1  13  -1   -0.40    1.80
   1  13  -1   -0.10    1.80
   1 -13   1  309.77   20.30
  -1 -13  -1  267.47   22.20
  -1 -13  -1  271.37   20.20
  -1 -13  -1  271.77   20.90
   1 -13   1  270.97   20.60
   1 -13   1  280.07   21.00
  -1 -13  -1  327.97   20.60
   1  13   1  274.67   22.00
  -1  13  -1  271.67   20.40
   1  13   1  277.97   21.20
  -1  13  -1  283.67   20.70
   1  13   1  305.37   21.10
   1  13   1  276.17   20.30
  -1  13  -1  264.37   20.00
  -3 -13  -1  151.48   12.30
   3 -13   1  167.88   12.80
   3 -13   1  163.38   13.60
  -3 -13  -1  154.08   17.30
  -3 -13  -1  140.59   13.10
  -3 -13  -1  162.48   12.70
  -3 -13  -1  172.98   12.90
  -3  13  -1  154.38   12.80
  -3  13  -1  187.58   15.90
   3  13   1  168.08   13.60
  -3  13  -1  148.99   12.50
   3  13   1  167.78   13.00
   3  13   1  185.68   14.00
   3  13   1  177.28   15.00
  -3  13  -1  141.49   11.80
   5 -13   1   59.89    6.40
  -5 -13  -1   71.79    6.90
  -5 -13  -1   59.99    6.80
   5 -13   1   50.09    6.70
  -5 -13  -1   59.99    9.70
   5 -13   1   71.19   11.90
  -5 -13  -1   60.49    6.10
   5  13   1   48.30    6.80
   5  13   1   62.59    9.40
  -5  13  -1   54.49    5.20
   5  13   1   55.69    7.70
  -5  13  -1   56.09    6.40
  -5  13  -1   56.99    6.50
  -5  13  -1   69.09    8.90
  -7 -13  -1   -1.10    2.00
  -7 -13  -1    8.20    6.90
  -7 -13  -1   -0.70    2.50
   7 -13   1   -0.50    2.90
  -7 -13  -1    1.00    3.10
   7 -13   1    0.70    2.80
   7 -13   1   -3.90    2.00
  -7  13  -1   -2.10    2.50
   7  13   1    4.70    6.50
   7  13   1   -3.80    2.10
  -7  13  -1    1.80    3.90
  -7  13  -1    1.10    2.40
  -7  13  -1    0.80    1.00
   7  13   1    1.70    3.50
  -9 -13  -1    1.50    7.20
  -9 -13  -1    0.20    2.70
   9 -13   1   -0.80    2.70
   9 -13   1    0.60    3.70
  -9 -13  -1    2.70    3.00
   9 -13   1   -2.10    3.00
  -9 -13  -1    1.30    3.70
  -9 -13  -1    2.10    3.50
  -9  13  -1    1.90    2.60
  -9  13  -1   -3.30    3.20
  -9  13  -1   -1.40    4.90
   9  13   1    1.20    4.40
  -9  13  -1    0.00    2.80
   9  13   1    1.00    2.80
   9  13   1   -1.00    3.00
   9  13   1    0.50    3.50
 -11 -13  -1   14.10    9.10
 -11 -13  -1   11.50    3.80
  11 -13   1   17.40    4.70
  11 -13   1   14.70    5.10
 -11 -13  -1    9.30    3.80
  11 -13   1    4.50    4.60
 -11 -13  -1   12.20    5.50
 -11  13  -1   14.30    4.60
  11  13   1   10.80    6.90
  11  13   1   14.70    5.00
  11  13   1   11.30    4.70
  11  13   1    2.90    4.40
 -11  13  -1   15.60    4.50
 -11  13  -1   11.30    4.80
 -13 -13  -1   -1.10    3.30
  13 -13   1   -0.30    4.10
  13 -13   1    0.10    5.60
 -13 -13  -1  -11.80    8.10
 -13  13  -1   -5.70    4.50
  13  13   1   -1.30    3.90
  13  13   1   -3.80    4.30
  13  13   1    3.70    6.30
 -13  13  -1    3.50    4.80
  13  13   1   -0.60    4.10
  12 -14  -1   19.20    6.40
 -12 -14   1   24.90    7.30
  12 -14  -1   16.70    6.00
  12 -14  -1   24.50    8.50
 -12 -14   1   22.60    6.10
 -12  14   1   18.10    4.30
  12  14  -1   14.60    6.20
  12  14  -1   24.30    7.60
  12  14  -1   18.50    6.90
 -12  14   1   31.00    7.70
 -12  14   1   34.30    7.00
  12  14  -1   31.30    8.40
 -10 -14   1   33.90    7.10
  10 -14  -1   55.29    8.80
 -10 -14   1   60.49   10.00
  10 -14  -1   38.60    6.50
  10 -14  -1   34.60    7.50
 -10 -14   1   49.40    8.80
 -10 -14   1   38.80    6.90
  10  14  -1   47.40    8.60
 -10  14   1   32.90    6.70
  10  14  -1   54.59    9.00
  10  14  -1   35.70    7.50
 -10  14   1   30.20    5.70
  10  14  -1   26.90    6.10
 -10  14   1   29.90    6.40
  -8 -14   1    0.80    3.60
   8 -14  -1    0.60    2.80
   8 -14  -1   -1.80    2.90
   8 -14  -1    0.00    3.10
   8 -14  -1    1.00    3.80
  -8 -14   1    4.90    3.50
  -8 -14   1   13.00    6.20
  -8 -14   1    4.30    3.40
   8  14  -1    3.60    3.30
  -8  14   1    5.60    5.00
   8  14  -1    2.40    3.70
  -8  14   1   -3.50    3.00
   8  14  -1   -0.50    7.10
   8  14  -1    4.90    3.70
  -8  14   1   -2.90    5.30
   6 -14  -1    5.00    4.70
  -6 -14   1    2.70    2.90
   6 -14  -1    1.40    3.70
  -6 -14   1    4.30    3.30
   6 -14  -1    7.40    3.80
  -6 -14   1    1.30    2.80
  -6 -14   1    6.70    5.20
   6  14  -1    2.70    2.80
   6  14  -1    5.70    3.20
  -6  14   1    1.20    2.90
  -6  14   1    2.70    3.20
   6  14  -1    4.30    3.40
   6  14  -1    3.90    4.30
  -4 -14   1    4.10    3.00
  -4 -14   1    6.60    4.50
   4 -14  -1   11.00    3.70
  -4 -14   1    9.80    3.90
   4 -14  -1    2.80    2.40
  -4 -14   1    5.50    2.80
   4 -14  -1    5.00    5.10
   4 -14  -1    2.30    2.40
   4  14  -1    6.20    2.90
   4  14  -1    7.30    2.70
  -4  14   1    8.20    2.70
   4  14  -1    6.80    3.90
  -4  14   1    1.20    2.40
  -4  14   1    9.20    5.50
   4  14  -1    5.50    2.90
   2 -14  -1   71.09    7.60
   2 -14  -1   80.09    7.50
  -2 -14   1  105.89    9.40
   2 -14  -1   85.59    7.90
  -2 -14   1   79.29    8.20
  -2 -14   1   76.09    8.10
  -2 -14   1   81.29    8.30
   2 -14  -1   74.09    8.50
   2  14  -1   94.19    9.30
  -2  14   1   74.19    7.90
   2  14  -1   79.19    7.90
  -2  14   1   64.39    8.80
   2  14  -1   77.49    7.80
  -2  14   1   84.79    8.40
  -2  14   1   91.29    7.10
   0 -14   1    4.10    2.50
   0 -14  -1    3.90    2.30
   0 -14   1    3.00    2.00
   0 -14   1    4.60    2.90
   0 -14  -1    3.50    2.30
   0 -14  -1    2.40    3.70
   0 -14  -1    2.50    2.40
   0 -14   1    4.80    2.50
   0  14   1    8.30    3.60
   0  14   1    7.00    2.80
   0  14   1    0.00    2.60
   0  14   1    2.30    3.90
   0  14  -1    4.40    3.70
   0  14  -1    2.70    2.00
   0  14  -1    3.30    2.40
   0  14  -1    7.40    3.30
  -2 -14  -1    3.80    2.20
   2 -14   1    5.80    3.50
   2 -14   1    2.40    2.40
  -2 -14  -1    8.50    5.50
   2 -14   1    7.90    1.80
  -2 -14  -1    9.20    3.80
  -2 -14  -1    8.70    3.00
  -2 -14  -1    8.50    3.50
   2  14   1    8.90    3.30
  -2  14  -1    4.00    2.50
  -2  14  -1    4.90    2.20
   2  14   1    8.30    4.60
   2  14   1    5.70    3.40
  -2  14  -1    9.00    3.70
   2  14   1    3.10    2.40
  -2  14  -1    5.20    2.90
  -4 -14  -1   11.30    6.30
  -4 -14  -1   11.60    3.00
  -4 -14  -1   25.20    5.30
  -4 -14  -1   17.60    5.50
   4 -14   1   12.90    3.90
   4 -14   1   18.70    4.10
   4  14   1   20.30    4.60
  -4  14  -1   12.50    3.40
  -4  14  -1   15.10    2.70
  -4  14  -1   16.70    4.10
   4  14   1   11.00    4.20
  -4  14  -1   23.40    5.80
   4  14   1   16.90    3.90
   4  14   1   18.90   11.70
   6 -14   1    1.20    3.00
  -6 -14  -1    3.30    3.00
   6 -14   1    1.80    2.50
   6 -14   1   -0.60    2.70
  -6 -14  -1   -0.60    2.30
  -6 -14  -1    0.20    2.80
  -6 -14  -1   -0.80    5.60
  -6 -14  -1    7.50    5.70
   6  14   1    2.70    3.70
  -6  14  -1    1.40    2.70
   6  14   1    2.40    2.70
  -6  14  -1    1.50    2.40
   6  14   1    5.00    6.00
  -6  14  -1    1.20    1.40
  -6  14  -1    2.70    4.20
   8 -14   1   11.50    4.90
  -8 -14  -1    6.60    3.00
   8 -14   1    6.30    3.90
   8 -14   1   10.10    3.80
  -8 -14  -1    9.50    4.00
  -8 -14  -1    7.20    3.10
  -8 -14  -1    9.20    5.00
  -8 -14  -1   -2.40    6.70
  -8  14  -1    4.20    2.90
   8  14   1    9.30    3.70
  -8  14  -1    7.60    5.20
   8  14   1    5.10    3.80
   8  14   1    6.60    4.10
  -8  14  -1    3.70    3.50
 -10 -14  -1   -1.60    3.80
 -10 -14  -1    3.40    2.90
 -10 -14  -1    4.60    3.40
 -10 -14  -1    7.80    8.70
  10 -14   1    2.10    3.30
  10 -14   1    2.90    3.70
 -10 -14  -1    3.30    4.50
  10 -14   1    3.30    4.10
 -10  14  -1    5.90    4.40
  10  14   1    2.00    3.60
  10  14   1    4.20    3.30
  10  14   1    1.50    3.80
 -10  14  -1    1.80    3.00
 -10  14  -1    1.00    3.10
  10  14   1    0.20    5.10
 -12 -14  -1   -3.00    2.90
 -12 -14  -1    3.40    8.30
 -12 -14  -1    6.70    4.20
  12 -14   1    2.40    4.40
 -12 -14  -1    5.70    7.20
  12 -14   1    7.90    5.70
 -12  14  -1    3.20    4.50
 -12  14  -1    4.50    4.30
  12  14   1    1.60    3.80
  12  14   1    6.30    6.10
  12  14   1    2.30    3.50
  12  14   1   -1.30    4.30
  13 -15  -1    1.50    7.30
 -13 -15   1    4.70   21.70
  13 -15  -1    3.50    4.60
  13 -15  -1    8.30    7.10
 -13 -15   1    4.70    4.90
  13  15  -1    7.00    6.90
  13  15  -1    4.10    7.40
  13  15  -1    5.10    5.30
 -13  15   1    6.10    5.80
 -13  15   1    2.50    3.40
  13  15  -1   -6.70    4.90
  11 -15  -1   97.49   14.20
 -11 -15   1   61.19   10.10
 -11 -15   1  131.99   17.10
  11 -15  -1   76.69    9.20
  11 -15  -1   76.89   10.30
 -11  15   1   71.39    8.60
 -11  15   1   76.59   11.10
  11  15  -1  103.29   14.90
  11  15  -1   72.89   10.60
  11  15  -1   64.69   10.50
  11  15  -1   71.49   10.40
   9 -15  -1    7.60    3.50
   9 -15  -1    2.70    3.60
   9 -15  -1   13.40    4.10
  -9 -15   1   20.20   10.80
   9 -15  -1    3.20    4.20
  -9 -15   1    7.00    4.10
  -9 -15   1    9.60    4.80
  -9 -15   1    5.10    4.00
  -9  15   1    7.10    7.00
   9  15  -1    7.60    4.50
  -9  15   1    6.90    4.00
   9  15  -1   10.00    4.50
  -9  15   1    7.00    3.60
   9  15  -1    8.20    4.50
   9  15  -1    4.00    3.90
  -7 -15   1    6.80    3.70
  -7 -15   1    2.60    3.20
   7 -15  -1   -2.00    3.20
   7 -15  -1   -2.30    3.40
   7 -15  -1   -1.60    3.30
  -7 -15   1    3.30    3.90
  -7 -15   1    4.20    3.10
   7  15  -1    0.80    3.10
  -7  15   1   -1.50    4.00
   7  15  -1    3.50    2.70
  -7  15   1    5.40    5.30
   7  15  -1    5.80    3.30
   7  15  -1    5.30    3.90
  -5 -15   1    7.70    3.30
   5 -15  -1    0.60    2.90
   5 -15  -1    3.40    4.20
   5 -15  -1    0.20    3.00
  -5 -15   1    5.90    3.10
   5 -15  -1    4.80    3.00
  -5 -15   1    4.40    2.70
  -5 -15   1    2.80    2.90
   5  15  -1    2.10    3.10
  -5  15   1    3.00    2.70
  -5  15   1    3.90    2.80
   5  15  -1    6.20    3.30
   5  15  -1    5.00    3.10
   5  15  -1    0.20    2.80
  -5  15   1    4.50    3.80
   3 -15  -1   45.60    7.70
  -3 -15   1   28.50    5.00
   3 -15  -1   34.40    5.50
   3 -15  -1   27.30    4.90
  -3 -15   1   42.80    7.20
   3 -15  -1   19.80    3.90
  -3 -15   1   31.20    5.90
  -3 -15   1   31.90    6.20
   3  15  -1   27.00    4.80
   3  15  -1   23.00    4.50
  -3  15   1   24.40    6.20
  -3  15   1   38.40    7.40
   3  15  -1   25.20    4.80
  -3  15   1   26.50    4.00
  -3  15   1   17.40    4.00
  -1 -15   1  220.38   21.10
   1 -15  -1  249.38   19.40
  -1 -15   1  226.18   18.70
   1 -15  -1  252.57   18.30
   1 -15  -1  259.77   18.10
   1 -15  -1  222.78   18.50
  -1  15   1  242.28   18.40
   1  15  -1  268.87   19.20
  -1  15   1  260.07   19.90
   1  15  -1  225.58   18.10
  -1  15   1  272.67   19.20
  -1  15   1  241.88   18.80
   1  15  -1  241.28   19.30
  -1 -15  -1  172.88   16.30
   1 -15   1  184.08   13.40
  -1 -15  -1  186.48   14.30
   1 -15   1  173.48   14.70
   1 -15   1  198.88   15.30
   1 -15   1  187.08   14.60
  -1 -15  -1  172.58   14.80
  -1 -15  -1  205.98   14.50
  -1  15  -1  181.38   14.80
  -1  15  -1  170.08   13.90
  -1  15  -1  218.88   16.60
   1  15   1  187.08   14.50
   1  15   1  187.58   14.70
  -1  15  -1  159.18   14.90
   1  15   1  193.08   16.20
  -3 -15  -1  166.18   15.90
  -3 -15  -1  172.78   13.40
   3 -15   1  171.38   14.50
  -3 -15  -1  179.68   15.70
  -3 -15  -1  169.08   13.60
   3 -15   1  174.88   13.80
  -3 -15  -1  163.08   13.60
  -3  15  -1  164.18   13.50
  -3  15  -1  164.88   12.80
   3  15   1  177.88   15.70
  -3  15  -1  169.38   13.90
   3  15   1  165.98   13.80
  -3  15  -1  185.38   15.60
   3  15   1  177.28   14.60
   3  15   1  166.88   13.60
   5 -15   1   26.10    4.70
  -5 -15  -1   31.20    8.70
  -5 -15  -1   32.40    6.30
  -5 -15  -1   20.30    3.90
   5 -15   1   33.90    7.00
  -5 -15  -1   27.60    7.80
   5 -15   1   27.20    4.90
  -5 -15  -1   25.50    4.30
  -5  15  -1   32.10    5.20
  -5  15  -1   35.60    6.10
   5  15   1   35.60    6.30
   5  15   1   28.00    5.00
  -5  15  -1   17.30    5.40
  -5  15  -1   28.90    3.80
   5  15   1   22.00    6.80
   5  15   1   31.30    5.20
  -7 -15  -1    0.30    3.10
  -7 -15  -1   -1.10    4.00
  -7 -15  -1    1.70    2.90
  -7 -15  -1    7.30    6.80
   7 -15   1    5.70    3.90
  -7 -15  -1    0.30    2.30
   7 -15   1    1.20    2.90
   7 -15   1    2.20    2.60
  -7  15  -1    1.80    2.60
   7  15   1    2.90    6.70
  -7  15  -1    3.60    1.70
  -7  15  -1    8.30    5.50
   7  15   1    4.40    3.30
  -7  15  -1    1.70    3.20
   7  15   1    0.10    4.50
   9 -15   1   18.90    5.30
  -9 -15  -1   23.20    5.20
  -9 -15  -1   20.20    4.70
   9 -15   1   16.20    5.70
   9 -15   1   23.00    5.50
  -9 -15  -1   31.70   10.60
  -9 -15  -1   13.00    5.00
  -9 -15  -1   18.20    6.10
  -9  15  -1   16.70    4.80
   9  15   1   29.90    6.20
   9  15   1   22.00    5.40
   9  15   1   14.20    4.40
  -9  15  -1   19.70    4.90
  -9  15  -1   11.20    6.90
   9  15   1   15.60    6.00
  11 -15   1   19.70    5.90
 -11 -15  -1   17.30    4.90
 -11 -15  -1   15.60    4.50
 -11 -15  -1   25.50   11.00
  11 -15   1   26.70    6.10
 -11 -15  -1   22.70    6.10
  11  15   1    8.10    5.20
  11  15   1   17.60    7.10
  11  15   1   15.90    5.10
 -11  15  -1   24.50    4.60
  11  15   1   14.80    5.60
 -11  15  -1   22.00    5.50
 -13 -15  -1    8.00   13.30
  13 -15   1   12.10    6.30
 -13 -15  -1    2.30    3.90
 -13 -15  -1    1.80    5.10
  13 -15   1    2.00    4.90
 -13 -15  -1   -0.40    5.00
  13 -15   1    3.70    4.90
 -13  15  -1    9.40    4.70
  13  15   1   -7.70    4.80
 -13  15  -1    0.40    5.20
 -13  15  -1    2.40    4.10
  13  15   1    6.60    4.50
  13  15   1   -8.20   12.80
  13  15   1    1.70    5.00
  12 -16  -1   33.70    8.60
 -12 -16   1   34.60    7.80
 -12 -16   1   41.80    8.30
 -12 -16   1   52.69   14.90
 -12 -16   1   28.20    7.20
  12 -16  -1   30.30    6.70
  12  16  -1   51.09   10.50
 -12  16   1   26.50    5.10
  12  16  -1   30.10    7.20
  12  16  -1   43.00    9.60
  12  16  -1   49.50    9.10
 -12  16   1   32.50    7.30
 -12  16   1   38.10    8.20
 -10 -16   1   -2.80    3.40
  10 -16  -1   12.90    9.60
  10 -16  -1    3.10    3.30
  10 -16  -1   -0.30    4.30
 -10 -16   1   -1.30    5.30
 -10 -16   1   -0.40    3.50
 -10  16   1    2.30    6.40
  10  16  -1   -2.50    3.90
 -10  16   1    1.50    3.00
 -10  16   1   -0.10    3.40
  10  16  -1   -3.10    4.10
  10  16  -1    0.90    4.20
  10  16  -1    2.30    4.20
   8 -16  -1   37.60    5.90
  -8 -16   1   33.10    6.30
   8 -16  -1   34.80    6.80
   8 -16  -1   31.00    7.30
  -8 -16   1   27.20    6.50
  -8 -16   1   46.00    8.60
  -8 -16   1   37.00    6.50
   8  16  -1   37.10    6.80
   8  16  -1   43.30    8.90
  -8  16   1   23.60    6.10
  -8  16   1   32.10    5.70
   8  16  -1   29.40    6.40
  -8  16   1   22.70    5.60
   8  16  -1   61.89   11.20
   6 -16  -1   16.60    4.50
  -6 -16   1   19.00    4.50
  -6 -16   1   16.80    4.10
   6 -16  -1    9.80    4.30
  -6 -16   1   28.90    6.70
   6 -16  -1   20.00    5.00
  -6 -16   1   47.00   11.50
   6 -16  -1   22.70    5.30
  -6  16   1   12.30    4.20
   6  16  -1   17.60    4.60
   6  16  -1   18.30    4.40
   6  16  -1   18.80    5.10
  -6  16   1    7.70    4.10
   6  16  -1   16.80    4.20
   4 -16  -1  197.48   15.20
  -4 -16   1  233.28   17.80
  -4 -16   1  180.08   15.40
   4 -16  -1  180.18   14.00
  -4 -16   1  178.68   15.50
  -4 -16   1  191.98   15.30
   4 -16  -1  204.08   17.20
  -4  16   1  183.58   14.20
   4  16  -1  177.98   15.60
   4  16  -1  167.28   15.20
   4  16  -1  165.18   14.80
   4  16  -1  177.28   15.20
  -4  16   1  223.48   17.20
  -4  16   1  215.98   18.30
  -4  16   1  163.58   15.60
   2 -16  -1   -2.80    1.90
   2 -16  -1   -2.90    2.90
   2 -16  -1    0.00    2.20
   2 -16  -1   -1.90    2.40
  -2 -16   1   -1.30    2.90
  -2 -16   1    3.50    4.20
  -2 -16   1    3.90    3.40
  -2  16   1   -0.20    1.90
  -2  16   1    0.20    2.50
   2  16  -1   -2.50    2.50
  -2  16   1    0.60    4.30
  -2  16   1    3.70    4.00
   2  16  -1   -1.40    2.20
   2  16  -1    1.90    2.80
   0 -16  -1   18.20    4.70
   0 -16   1   22.30    4.40
   0 -16   1   13.40    4.10
   0 -16   1   16.10    4.00
   0 -16  -1   12.80    3.70
   0 -16  -1   15.40    3.90
   0 -16   1   20.30    4.80
   0  16  -1   17.70    3.90
   0  16   1   14.10    4.20
   0  16   1   10.00    4.20
   0  16   1   16.60    5.60
   0  16   1   15.10    3.70
   0  16  -1   13.50    4.60
   0  16  -1   10.80    3.10
   0  16  -1   19.20    4.30
  -2 -16  -1  128.49   11.20
   2 -16   1  125.29   11.60
  -2 -16  -1  134.49   11.30
  -2 -16  -1  124.19   13.50
  -2 -16  -1  133.89   11.00
   2 -16   1  124.49   11.80
   2 -16   1  141.69   11.50
  -2  16  -1  125.59   10.60
   2  16   1  138.49   13.30
  -2  16  -1  136.39   11.20
  -2  16  -1  133.79   11.60
   2  16   1  124.29   11.90
  -2  16  -1  157.18   13.30
   2  16   1  119.49   11.30
   2  16   1  125.89   11.30
  -4 -16  -1    4.10    2.70
  -4 -16  -1    4.10    4.80
   4 -16   1    3.30    3.00
   4 -16   1    1.50    3.10
  -4 -16  -1    2.10    2.50
  -4 -16  -1    2.60    6.30
  -4 -16  -1    3.60    3.10
  -4  16  -1    1.60    3.20
  -4  16  -1   -0.70    2.70
  -4  16  -1    2.40    2.70
   4  16   1    2.10    5.40
   4  16   1    1.50    2.80
   4  16   1    1.10    2.80
  -4  16  -1   -0.40    1.80
   4  16   1    6.80    3.70
  -6 -16  -1   22.00    4.30
   6 -16   1   19.00    4.90
   6 -16   1   24.10    6.30
  -6 -16  -1   18.60    4.10
  -6 -16  -1   31.60    9.50
  -6 -16  -1   20.20    5.80
  -6 -16  -1   28.70    6.20
   6 -16   1   29.30    5.60
  -6  16  -1   24.90    5.30
  -6  16  -1   27.60    7.60
   6  16   1   22.70    6.00
  -6  16  -1   19.60    4.70
  -6  16  -1   16.40    3.20
   6  16   1   37.00    8.70
   6  16   1   31.90    5.40
   8 -16   1   71.79    9.40
   8 -16   1   71.99    8.40
  -8 -16  -1   69.29    8.40
  -8 -16  -1   74.69   12.70
  -8 -16  -1   71.29    8.00
  -8 -16  -1   69.79    9.20
  -8 -16  -1   68.79    8.00
   8 -16   1   73.59    9.90
   8  16   1   84.79   10.50
   8  16   1   82.19    9.60
  -8  16  -1   72.69   11.70
  -8  16  -1   80.19    6.00
  -8  16  -1   75.79    8.20
   8  16   1   81.39    8.80
  -8  16  -1   69.19    8.50
 -10 -16  -1   16.90    4.90
  10 -16   1   24.30    7.50
 -10 -16  -1   25.20   10.10
  10 -16   1   25.10    6.70
 -10 -16  -1   27.30    6.70
 -10 -16  -1   20.40    4.80
  10 -16   1   30.80    6.40
  10  16   1   25.10    8.10
  10  16   1   26.70    6.50
 -10  16  -1   27.90    5.80
  10  16   1   17.20    5.70
 -10  16  -1   20.50    8.00
  10  16   1   29.10    6.10
 -10  16  -1   29.00    6.90
  12 -16   1   -2.50    6.10
 -12 -16  -1    0.20    4.60
  12 -16   1   -0.70    4.00
 -12 -16  -1   -6.20    3.20
 -12 -16  -1   -1.80    8.30
 -12  16  -1    7.10    4.50
 -12  16  -1   -0.20    5.70
  12  16   1   -1.70    3.80
  12  16   1   -6.10    4.20
  12  16   1   -7.60    4.70
 -12  16  -1    6.80    3.90
  12  16   1    0.00    6.90
 -11 -17   1    1.20    3.30
 -11 -17   1    6.70    5.10
 -11 -17   1    4.30    9.40
  11 -17  -1    5.70    9.60
  11 -17  -1   14.20    7.00
  11 -17  -1    3.20    3.80
  11  17  -1   -4.10    4.40
  11  17  -1    0.90    4.40
 -11  17   1    2.20    3.80
  11  17  -1    0.80    4.40
  11  17  -1    6.40    5.10
 -11  17   1   13.80    5.80
 -11  17   1    4.30    3.20
   9 -17  -1   43.70   11.70
  -9 -17   1   43.40    8.50
   9 -17  -1   43.60    5.40
  -9 -17   1   34.80    8.00
   9 -17  -1   17.50    5.40
  -9 -17   1   31.80    7.30
  -9  17   1   31.90    5.80
  -9  17   1   25.80    6.30
   9  17  -1   37.00    7.10
   9  17  -1   32.90    7.60
  -9  17   1   32.20    7.40
   9  17  -1   22.80    5.70
   9  17  -1   45.70    8.30
  -7 -17   1   91.89   10.60
   7 -17  -1   99.39   10.80
   7 -17  -1   78.59   10.80
  -7 -17   1  100.49   10.90
   7 -17  -1  104.49   10.80
   7 -17  -1  154.78   17.30
  -7  17   1  101.89   11.50
   7  17  -1   98.29   11.20
   7  17  -1  108.89   11.30
  -7  17   1   96.59   10.80
  -5 -17   1   66.49    8.10
   5 -17  -1   60.49    7.70
   5 -17  -1   67.39    8.60
  -5 -17   1   65.39    8.20
   5 -17  -1   64.39    6.80
  -5 -17   1   93.19   10.30
   5 -17  -1   61.89    8.00
   5  17  -1   63.19    8.00
   5  17  -1   66.49    8.40
  -5  17   1   54.39    7.50
  -5  17   1   61.99    8.70
   5  17  -1   47.00    7.80
  -5  17   1   55.79    6.90
   5  17  -1   91.29   10.10
  -5  17   1   74.29    8.90
   3 -17  -1   -0.40    3.20
   3 -17  -1    0.40    2.50
  -3 -17   1   -0.50    2.80
   3 -17  -1    0.20    2.60
  -3 -17   1   -4.50    2.70
  -3 -17   1   -0.70    2.40
   3 -17  -1    1.80    3.00
   3  17  -1    0.90    3.00
   3  17  -1   -0.70    2.00
  -3  17   1    0.90    3.30
  -3  17   1   -1.00    2.10
   3  17  -1   -1.10    2.30
  -3  17   1   -1.10    3.90
  -1 -17   1   47.70    6.80
   1 -17  -1   50.39    6.60
  -1 -17   1   55.29    6.90
   1 -17  -1   52.79    6.20
   1 -17  -1   48.10    6.30
   1 -17  -1   43.00   10.80
  -1 -17   1   44.50    6.50
  -1 -17   1   50.59    7.00
  -1  17   1   58.79    8.10
  -1  17   1   47.60    6.70
   1  17  -1   48.90    6.30
  -1  17   1   70.69    8.10
   1  17  -1   54.39    6.90
   1  17  -1   54.19    8.40
   1  17  -1   57.59    7.30
  -1 -17  -1   51.39    6.40
   1 -17   1   53.29    6.50
  -1 -17  -1   43.40    5.90
  -1 -17  -1   54.79    6.70
   1 -17   1   49.70    5.40
   1 -17   1   52.89    6.70
   1 -17   1   48.60    6.60
  -1  17  -1   45.40    6.20
   1  17   1   57.29    7.10
   1  17   1   58.59    6.80
   1  17   1   48.10    6.30
  -1  17  -1   47.90    6.80
   1  17   1   50.59    8.10
  -1  17  -1   62.09    8.40
  -1  17  -1   40.50    6.10
  -3 -17  -1    3.60    2.80
  -3 -17  -1   -0.10    5.40
  -3 -17  -1    5.80    4.80
   3 -17   1    2.80    2.80
   3 -17   1    1.00    3.20
  -3 -17  -1   -0.70    2.40
  -3 -17  -1    0.00    1.90
   3  17   1    1.30    2.50
   3  17   1    3.70    4.70
  -3  17  -1   -0.70    3.20
  -3  17  -1   -0.60    2.10
   3  17   1    3.30    3.20
   3  17   1    0.40    3.20
  -3  17  -1    0.50    2.60
  -3  17  -1    3.30    3.60
  -5 -17  -1  153.38   15.10
   5 -17   1  180.08   15.80
  -5 -17  -1  175.48   14.60
  -5 -17  -1  179.88   14.30
  -5 -17  -1  189.68   18.10
  -5 -17  -1  163.08   14.60
   5 -17   1  185.78   15.60
   5 -17   1  178.18   14.70
   5  17   1  196.58   17.70
  -5  17  -1  197.88   17.30
  -5  17  -1  169.78   14.50
   5  17   1  184.68   14.90
   5  17   1  196.28   16.30
  -5  17  -1  172.08   13.40
   5  17   1  188.78   14.90
  -5  17  -1  178.88   15.10
  -7 -17  -1   -2.80    2.30
  -7 -17  -1    3.90    4.60
   7 -17   1    2.70    3.40
   7 -17   1    0.40    3.60
  -7 -17  -1   -2.00    6.90
  -7 -17  -1   -2.60    2.70
   7 -17   1   -0.10    3.40
  -7 -17  -1    0.60    2.70
   7  17   1   -1.10    3.40
  -7  17  -1    1.20    3.80
  -7  17  -1   -1.00    3.90
  -7  17  -1    0.60    2.80
   7  17   1   -1.40    3.60
  -9 -17  -1    4.50    3.60
   9 -17   1    9.60    4.90
  -9 -17  -1   18.60    9.20
  -9 -17  -1   11.80    5.60
   9 -17   1   15.50    5.80
   9 -17   1   19.40    5.50
  -9 -17  -1   10.10    4.20
   9  17   1    2.20    4.10
  -9  17  -1   11.70    4.50
  -9  17  -1    8.50    4.70
  -9  17  -1   11.80    7.40
   9  17   1   19.40    6.90
   9  17   1    8.00    4.30
 -11 -17  -1   -1.00    4.40
 -11 -17  -1    6.70    5.10
  11 -17   1    1.40    5.20
 -11 -17  -1    0.10    3.60
  11 -17   1   -2.30    3.60
 -11 -17  -1   -1.30    8.80
  11  17   1    7.10    5.30
  11  17   1   -9.90    4.60
  11  17   1   -0.70    5.10
  11  17   1    4.40    4.70
 -12 -18   1   -1.30    9.20
 -12 -18   1   -4.70    4.70
  12 -18  -1    3.30    3.90
 -12 -18   1    0.30   12.60
  12 -18  -1    0.50    6.30
  12 -18  -1   13.00    6.00
  12  18  -1    4.40    7.10
  12  18  -1    9.50   11.30
 -12  18   1   -1.40    4.30
  12  18  -1    9.50    6.40
  12  18  -1   -8.80    6.00
 -12  18   1    3.70    3.40
  10 -18  -1    5.90    4.10
  10 -18  -1    1.00    5.10
 -10 -18   1    3.20    4.10
 -10 -18   1    3.10    7.00
 -10 -18   1    4.30    4.50
 -10 -18   1    6.60    9.30
 -10  18   1    8.70    7.60
 -10  18   1   14.90    6.10
  10  18  -1    1.30    4.80
  10  18  -1   18.70   10.10
  10  18  -1   10.20    4.90
 -10  18   1   12.00    4.20
  10  18  -1    6.20    5.00
   8 -18  -1   37.50   11.30
  -8 -18   1   18.50    5.60
  -8 -18   1   29.00    7.00
   8 -18  -1   16.50    5.70
  -8 -18   1   33.40   10.60
   8 -18  -1   24.60    6.50
   8 -18  -1   31.60    7.90
  -8 -18   1   21.00    5.80
  -8  18   1   21.40    5.30
   8  18  -1   23.40    6.40
   8  18  -1   29.50    6.90
  -8  18   1   12.00    5.70
   8  18  -1   39.50    9.30
  -6 -18   1  273.07   21.20
  -6 -18   1  265.97   21.00
   6 -18  -1  246.78   18.80
   6 -18  -1  233.48   20.90
   6 -18  -1  273.27   20.60
   6 -18  -1  258.37   20.70
  -6 -18   1  275.07   21.00
   6  18  -1  259.97   20.90
  -6  18   1  264.17   21.20
   6  18  -1  279.97   21.50
  -6  18   1  237.28   20.60
  -6  18   1  250.37   20.50
   6  18  -1  253.27   20.50
   6  18  -1  237.38   20.30
   4 -18  -1   78.49    7.70
   4 -18  -1   70.69    8.90
   4 -18  -1   72.59    8.40
  -4 -18   1   73.59    8.90
  -4 -18   1   94.69   11.20
   4 -18  -1  110.09   11.40
  -4 -18   1   66.69    8.70
   4  18  -1   75.39    8.90
  -4  18   1   77.49    9.40
  -4  18   1   78.59    7.80
   4  18  -1   71.49    8.70
   4  18  -1   73.49    9.00
  -4  18   1   81.89    8.90
  -4  18   1   70.99    9.00
  -2 -18   1    1.50    2.60
   2 -18  -1    1.80    2.50
   2 -18  -1   -4.50    3.50
  -2 -18   1    3.30    4.10
   2 -18  -1   -2.50    2.40
  -2 -18   1    0.60    2.70
   2 -18  -1   -2.30    2.40
  -2 -18   1   -5.00    3.10
   2  18  -1   -2.70    2.80
  -2  18   1   -2.30    3.70
   2  18  -1   -5.20    4.70
   2  18  -1    0.70    2.20
  -2  18   1    0.60    2.00
  -2  18   1   -0.90    2.40
   0 -18   1    0.70    2.60
   0 -18   1    5.90    3.20
   0 -18  -1    0.30    2.50
   0 -18  -1    1.90    3.00
   0 -18  -1   -0.70    3.50
   0 -18   1   -1.00    2.40
   0 -18   1    0.90    2.40
   0  18  -1    0.70    3.30
   0  18   1    0.70    3.10
   0  18   1   -0.20    2.70
   0  18  -1   -0.30    3.60
   0  18  -1    0.90    2.80
   0  18   1    3.00    3.80
   0  18  -1    2.30    2.90
   0  18   1    0.80    4.00
   2 -18   1   40.30    6.70
  -2 -18  -1   49.99    6.50
  -2 -18  -1   52.39    6.90
   2 -18   1   55.99    7.10
  -2 -18  -1   48.50    9.00
   2 -18   1   56.59    7.10
  -2 -18  -1   56.59    9.60
  -2 -18  -1   56.49    6.50
   2  18   1   57.69   10.20
  -2  18  -1   49.99    7.40
   2  18   1   55.49    7.10
   2  18   1   51.79    7.20
  -2  18  -1   49.80    6.60
   2  18   1   57.19    7.50
  -2  18  -1   55.49    8.50
  -2  18  -1   46.10    6.10
  -4 -18  -1  134.09   11.80
  -4 -18  -1  123.99   15.10
  -4 -18  -1  137.39   12.20
   4 -18   1  150.88   12.40
   4 -18   1  143.29   13.20
  -4 -18  -1  136.19   12.90
  -4 -18  -1  129.89   12.00
  -4  18  -1  142.49   12.70
  -4  18  -1  157.98   14.70
  -4  18  -1  127.09   11.20
   4  18   1  144.79   12.60
   4  18   1  140.39   12.40
   4  18   1  149.09   14.90
  -4  18  -1  133.69   12.30
   4  18   1  142.29   13.50
  -6 -18  -1    9.60    5.60
   6 -18   1   15.80    4.30
   6 -18   1   26.00    6.10
  -6 -18  -1    7.00    3.20
  -6 -18  -1   13.70    5.40
  -6 -18  -1    6.50    7.70
  -6 -18  -1    5.30    3.10
  -6  18  -1   11.10    2.60
  -6  18  -1   10.80    4.00
   6  18   1   16.20    6.50
   6  18   1   10.70    4.40
   6  18   1   13.60    4.30
  -6  18  -1   15.10    4.90
   6  18   1    3.60    7.00
  -6  18  -1   14.50    5.50
   8 -18   1  109.09   12.90
   8 -18   1  128.29   11.60
  -8 -18  -1   98.89   10.90
   8 -18   1  125.49   13.90
  -8 -18  -1   96.39   11.60
  -8 -18  -1  112.99   10.60
  -8 -18  -1  123.69   15.60
  -8 -18  -1  105.39   10.60
  -8  18  -1  116.69   11.30
   8  18   1  124.39   11.60
  -8  18  -1  115.59    9.30
   8  18   1  110.69   13.10
  -8  18  -1  135.19   12.60
  -8  18  -1  105.39   13.90
   8  18   1   87.09   11.50
  10 -18   1   69.19    9.00
 -10 -18  -1   52.59   13.20
 -10 -18  -1   76.19    8.60
 -10 -18  -1   65.69    8.80
  10 -18   1   56.99    9.70
 -10  18  -1   59.39   12.40
 -10  18  -1   61.59    9.60
  10  18   1   78.69    9.60
  10  18   1   82.09   11.90
 -12 -18  -1   16.30    6.80
 -12 -18  -1   15.40    5.50
 -12 -18  -1   19.00   11.60
  12 -18   1    5.60    9.10
 -12 -18  -1    3.00    4.10
  12 -18   1   14.90    7.20
  12 -18   1   10.00    6.10
  12  18   1   -1.20    5.70
  12  18   1   20.10    8.90
 -12  18  -1   11.50    5.90
  12  18   1   18.80    7.60
 -12  18  -1   12.80    7.70
 -11 -19   1   17.20    6.40
 -11 -19   1   20.20   11.20
  11 -19  -1    9.10    7.30
 -11 -19   1   19.80    7.00
 -11 -19   1   16.80    5.80
  11 -19  -1   21.10   11.90
  11  19  -1   13.50    5.90
  11  19  -1   -2.90    5.40
 -11  19   1    9.30    5.90
 -11  19   1   12.70    4.30
  11  19  -1   28.20    7.50
 -11  19   1   24.90    8.30
  11  19  -1   13.60    9.90
  -9 -19   1   -1.00    5.50
   9 -19  -1    2.90    4.40
   9 -19  -1    1.00    3.30
   9 -19  -1   -2.20    4.70
   9 -19  -1   -0.20    4.10
  -9 -19   1   -2.30    3.80
  -9 -19   1    3.70    8.30
  -9 -19   1   -6.50    4.70
  -9  19   1    4.50    3.60
  -9  19   1   -5.10    4.60
  -9  19   1    2.00    5.00
   9  19  -1    1.60    4.00
   9  19  -1   -3.40    8.30
   9  19  -1   -1.10    3.80
  -7 -19   1   66.99    8.90
   7 -19  -1   55.99    8.70
   7 -19  -1   46.80    6.30
  -7 -19   1   56.99    8.40
  -7 -19   1   58.29    8.80
   7 -19  -1   41.20    7.90
   7 -19  -1   83.39   11.50
  -7 -19   1   81.49   13.90
   7  19  -1   59.59    8.70
   7  19  -1   47.00    8.70
   7  19  -1   71.69   10.90
  -7  19   1   49.99    8.10
  -7  19   1   86.59   12.20
  -5 -19   1  621.14   40.00
  -5 -19   1  583.14   39.10
   5 -19  -1  502.75   37.30
   5 -19  -1  464.55   37.30
   5 -19  -1  519.55   38.30
   5 -19  -1  561.14   36.10
  -5 -19   1  473.05   37.80
  -5  19   1  516.15   37.70
  -5  19   1  497.65   36.40
   5  19  -1  529.35   37.70
   5  19  -1  493.65   37.20
   5  19  -1  537.05   38.40
  -5  19   1  484.95   37.20
  -3 -19   1    5.40    5.10
  -3 -19   1    5.80    3.60
  -3 -19   1   -0.10    3.20
   3 -19  -1    0.20    3.90
   3 -19  -1    5.40    3.70
   3 -19  -1    3.90    5.00
   3 -19  -1    0.50    2.70
  -3 -19   1    4.80    3.40
  -3  19   1    3.70    4.00
   3  19  -1    3.70    3.10
   3  19  -1    2.50    3.30
  -3  19   1    2.10    2.60
   3  19  -1    5.90    4.60
  -3  19   1    1.00    3.50
  -3  19   1    2.90    3.20
  -1 -19   1    1.80    2.80
  -1 -19   1    4.20    3.60
   1 -19  -1    3.70    3.10
   1 -19  -1    1.70    2.60
   1 -19  -1   10.50    4.50
  -1 -19   1    5.30    4.10
   1 -19  -1    2.30    4.40
  -1 -19   1    0.20    3.10
  -1  19   1    2.80    3.40
   1  19  -1    3.10    3.10
  -1  19   1    4.30    4.00
   1  19  -1    2.90    2.80
  -1  19   1    0.10    3.90
   1  19  -1   -0.20    4.50
  -1 -19  -1    0.30    3.10
  -1 -19  -1   -2.90    5.30
   1 -19   1    2.40    2.90
   1 -19   1   -0.90    2.90
   1 -19   1    5.00    4.20
  -1 -19  -1    2.10    2.70
   1 -19   1    3.10    2.30
   1  19   1    6.50    3.60
  -1  19  -1   -0.30    2.80
   1  19   1    0.90    3.50
   1  19   1    4.00    4.00
  -1  19  -1    2.20    5.40
  -1  19  -1    1.30    2.70
  -1  19  -1    1.20    3.40
   3 -19   1   34.00    6.90
   3 -19   1   52.59    7.70
  -3 -19  -1   39.70    6.10
  -3 -19  -1   48.50   10.40
  -3 -19  -1   33.70    6.10
  -3 -19  -1   38.40    7.20
  -3 -19  -1   42.30    6.80
  -3  19  -1   64.19   10.30
   3  19   1   37.20    6.60
   3  19   1   49.10    9.60
  -3  19  -1   38.20    5.80
  -3  19  -1   48.60    7.70
  -3  19  -1   31.60    5.70
   3  19   1   40.40    6.30
   3  19   1   43.20    7.90
   5 -19   1   11.20    5.00
  -5 -19  -1   10.60    3.60
  -5 -19  -1   14.40    4.60
  -5 -19  -1    5.10    8.00
   5 -19   1    5.90    4.20
  -5 -19  -1    5.30    5.00
  -5 -19  -1    9.60    4.10
  -5  19  -1   10.20    3.00
  -5  19  -1   33.40    9.80
   5  19   1    7.20    4.20
   5  19   1    9.50    4.30
  -5  19  -1   12.00    4.90
  -5  19  -1    9.40    4.00
   5  19   1   12.00    7.10
   5  19   1   17.20    5.70
   7 -19   1   35.40    6.70
   7 -19   1   59.79   12.00
  -7 -19  -1   36.00    6.50
  -7 -19  -1   25.50    6.60
  -7 -19  -1   26.50    5.50
  -7 -19  -1   22.20    5.80
  -7 -19  -1   34.30   10.80
   7  19   1   40.40    7.10
  -7  19  -1   28.80    6.80
  -7  19  -1   43.40    5.10
  -7  19  -1   33.30    6.20
   7  19   1   37.10    6.90
  -7  19  -1   39.00    7.60
   7  19   1   22.90    6.10
   7  19   1   40.20    8.00
  -9 -19  -1  306.97   23.50
  -9 -19  -1  285.97   23.90
   9 -19   1  360.66   26.30
   9 -19   1  324.07   24.30
  -9 -19  -1  321.37   28.10
   9 -19   1  334.27   27.00
  -9  19  -1  251.87   26.80
   9  19   1  329.97   24.70
   9  19   1  297.87   24.70
   9  19   1  315.27   26.40
  -9  19  -1  309.97   24.70
  11 -19   1   10.30    5.00
  11 -19   1    8.00    6.80
 -11 -19  -1    3.30    3.80
 -11 -19  -1    4.80   11.00
 -11 -19  -1    6.20    5.70
 -11 -19  -1    0.30    4.50
 -11 -19  -1    7.90    4.20
  11  19   1    8.50    6.70
 -11  19  -1    8.80    5.10
 -11  19  -1   14.20    5.40
  11  19   1   10.00    7.40
 -10 -20   1   15.40    7.20
 -10 -20   1   -4.10    8.40
  10 -20  -1    9.20   10.40
 -10 -20   1   -3.80    4.10
 -10 -20   1    2.10    3.80
  10 -20  -1   -5.10    2.90
  10 -20  -1   -6.20    8.00
  10  20  -1   -1.00    3.60
  10  20  -1    0.90    3.50
  10  20  -1   -6.00    4.70
 -10  20   1   -5.60    4.40
 -10  20   1    0.50    3.60
 -10  20   1    0.00    6.60
  -8 -20   1   42.60    8.70
   8 -20  -1   33.10    7.40
   8 -20  -1   26.30    6.40
  -8 -20   1   39.20    7.90
  -8 -20   1   63.49   13.60
   8 -20  -1   41.50    5.50
  -8 -20   1   30.00    7.30
   8 -20  -1   33.50    7.00
  -8  20   1   28.20    6.70
   8  20  -1   46.00    9.40
   8  20  -1   46.30    8.60
  -8  20   1   28.80    7.30
   8  20  -1   24.10    6.10
  -6 -20   1   58.89    8.60
   6 -20  -1   80.29   11.50
   6 -20  -1   42.50    6.20
  -6 -20   1   51.69    8.80
  -6 -20   1   42.90    8.50
   6 -20  -1   52.29    7.70
  -6 -20   1   66.89   12.30
   6 -20  -1   92.59   14.50
   6  20  -1   57.49   10.30
  -6  20   1   60.29    9.40
  -6  20   1   43.70    7.60
  -6  20   1   53.99    9.00
  -6  20   1   44.50    7.40
   6  20  -1   55.59    8.20
  -4 -20   1    2.60    8.90
   4 -20  -1   -0.60    7.00
   4 -20  -1   -4.50    3.90
  -4 -20   1    2.00    3.50
   4 -20  -1    3.90    2.80
  -4 -20   1    0.80    3.50
   4 -20  -1   12.90    6.50
  -4 -20   1    2.20    6.00
  -4  20   1    3.70    3.60
  -4  20   1    1.20    3.40
  -4  20   1    4.70    3.60
   4  20  -1    4.30    3.80
  -4  20   1    5.70    5.40
   4  20  -1    5.50    5.50
   4  20  -1    1.40    3.20
   2 -20  -1    5.30    3.50
   2 -20  -1   12.40    4.60
   2 -20  -1   16.70    5.00
   2 -20  -1   12.00    5.20
  -2 -20   1   12.80    4.60
  -2 -20   1   17.50    5.90
  -2 -20   1    7.40    3.90
  -2 -20   1   10.00    4.80
  -2  20   1   18.00    8.00
  -2  20   1    6.00    3.60
  -2  20   1   17.30    5.60
  -2  20   1   14.30    4.00
   2  20  -1   14.40    4.30
   2  20  -1    7.00    3.80
   2  20  -1   19.60    6.30
   2  20  -1    7.40    4.40
   0 -20  -1    4.10    3.80
   0 -20   1    0.70    3.50
   0 -20   1    4.90    3.60
   0 -20  -1   14.10    9.00
   0 -20   1    1.20    2.60
   0 -20   1    3.30    3.30
   0 -20  -1    1.60    3.30
   0  20   1    2.90    5.80
   0  20   1    4.10    5.40
   0  20  -1    4.30    4.70
   0  20  -1    6.20    3.20
   0  20   1    3.60    4.20
   0  20  -1    4.30    5.10
   0  20   1    4.90    3.90
   0  20  -1    1.30    3.10
  -2 -20  -1   -1.50    3.80
  -2 -20  -1    0.70    3.00
  -2 -20  -1   -0.10    2.60
   2 -20   1   -4.60    3.50
  -2 -20  -1   -5.90    5.80
   2 -20   1    0.80    3.10
   2 -20   1   -1.10    3.20
  -2  20  -1    0.50    2.60
   2  20   1    3.10    3.30
  -2  20  -1    3.20    4.30
   2  20   1    1.50    5.20
   2  20   1   -0.90    3.50
  -2  20  -1    2.20    2.90
   2  20   1   -1.50    3.60
  -2  20  -1   -4.70    3.20
  -4 -20  -1   22.90    9.80
   4 -20   1   40.90    7.40
  -4 -20  -1   52.29    7.80
  -4 -20  -1   26.90    5.40
   4 -20   1   28.80    5.90
  -4 -20  -1   24.10    6.20
  -4 -20  -1   33.00    6.60
   4  20   1   31.00    8.40
  -4  20  -1   29.90    4.80
  -4  20  -1   40.40    7.00
   4  20   1   43.60    7.60
   4  20   1   36.90    6.60
  -4  20  -1   34.60    6.10
   4  20   1   39.60    7.00
  -4  20  -1   37.50    7.40
   6 -20   1   22.30    6.10
   6 -20   1   14.10    4.70
  -6 -20  -1   16.80    5.20
  -6 -20  -1   15.80    5.20
  -6 -20  -1   24.10    9.50
  -6 -20  -1   16.90    4.80
  -6 -20  -1   21.00    6.30
  -6  20  -1   22.70    5.30
   6  20   1   19.60    5.40
   6  20   1   18.40    5.10
   6  20   1   31.20    7.90
  -6  20  -1   17.50    3.50
  -6  20  -1   13.80    4.80
  -6  20  -1   29.30    7.20
  -8 -20  -1   16.00    4.90
   8 -20   1   16.60    5.90
  -8 -20  -1   12.70    8.90
   8 -20   1   12.00    4.30
  -8 -20  -1    6.30    5.30
  -8  20  -1   20.20    6.20
  -8  20  -1   13.90    3.00
  -8  20  -1    3.60    5.80
   8  20   1    4.00    4.60
   8  20   1   22.70    6.70
   8  20   1   17.60    6.10
 -10 -20  -1   -3.30    3.30
 -10 -20  -1   -3.50    3.50
 -10 -20  -1    3.30    5.70
 -10 -20  -1   -4.10    4.00
 -10 -20  -1    8.00    8.50
  10 -20   1    5.60    5.80
  10 -20   1   -5.90    3.70
 -10  20  -1   -1.60    3.70
 -10  20  -1   -1.90    4.30
 -10  20  -1   -0.90    6.20
  10  20   1    4.00    5.40
  10  20   1   -4.80    5.40
  10  20   1    2.30    4.80
  -9 -21   1    3.30    6.00
  -9 -21   1   -1.40    8.90
  -9 -21   1    0.70    4.90
   9 -21  -1   -2.20    3.70
  -9 -21   1    3.60    4.90
   9 -21  -1    3.30    5.60
  -9  21   1   -4.30    6.60
   9  21  -1   -7.70    3.80
   9  21  -1    5.50    4.50
  -9  21   1    2.40    5.10
   9  21  -1    1.10    3.80
  -9  21   1    0.70    3.80
   9  21  -1    2.30    6.60
  -7 -21   1   85.89   13.00
   7 -21  -1   76.99    7.70
  -7 -21   1   67.59   10.20
   7 -21  -1   72.49    9.90
  -7 -21   1   76.79   10.10
   7 -21  -1   67.79    9.80
   7 -21  -1   76.09   11.00
  -7 -21   1   59.69    9.30
   7  21  -1   79.79   10.20
  -7  21   1   80.69   10.80
  -7  21   1   77.29   10.20
  -7  21   1   65.59    9.90
   7  21  -1   90.09   10.80
   7  21  -1   68.79   10.20
   5 -21  -1  236.98   21.60
   5 -21  -1  310.37   20.60
   5 -21  -1  278.97   23.10
  -5 -21   1  251.77   22.20
  -5 -21   1  328.97   23.90
  -5 -21   1  280.27   22.50
   5  21  -1  254.67   21.80
  -5  21   1  254.77   21.70
   5  21  -1  267.47   21.90
  -5  21   1  270.67   22.20
  -5  21   1  257.97   20.90
   5  21  -1  276.47   22.80
  -5  21   1  287.27   22.60
  -3 -21   1   -1.20    9.20
  -3 -21   1   -1.30    6.80
   3 -21  -1    5.10    3.50
   3 -21  -1    2.90    3.60
   3 -21  -1    7.30    4.80
   3 -21  -1    4.00    3.90
  -3 -21   1    2.00    4.00
  -3 -21   1   -0.10    3.00
  -3  21   1    9.20    5.00
   3  21  -1    1.60    4.20
   3  21  -1    0.40    3.30
  -3  21   1    2.00    3.00
   3  21  -1    0.70    3.90
  -3  21   1    3.60    3.90
  -3  21   1   -0.30    3.60
   3  21  -1    4.10    5.30
  -1 -21   1   36.40    7.00
   1 -21  -1   26.70    6.00
   1 -21  -1   46.20    8.40
  -1 -21   1   25.90    6.20
  -1 -21   1   18.90    5.10
   1  21  -1   25.10    5.80
  -1  21   1   24.20    5.90
   1  21  -1   25.60    5.30
   1  21  -1   40.00    6.90
  -1  21   1   31.20    6.70
  -1  21   1   39.00    8.40
   1 -21   1   28.90    4.60
  -1 -21  -1   25.40    4.90
   1 -21   1   17.00    5.30
   1 -21   1   17.60    4.90
   1 -21   1   27.60    6.10
  -1 -21  -1   18.80    4.80
  -1 -21  -1   28.20    6.60
  -1 -21  -1   19.00    4.10
   1  21   1   27.20    6.70
  -1  21  -1   21.50    4.30
   1  21   1   27.10    7.30
   1  21   1   29.40    7.10
  -1  21  -1   42.70    8.80
  -1  21  -1   30.80    7.30
  -1  21  -1   12.50    4.10
   1  21   1   29.20    6.30
  -3 -21  -1   -2.40    6.40
   3 -21   1    4.00    3.20
  -3 -21  -1    6.20    4.50
  -3 -21  -1    4.30    4.80
  -3 -21  -1    8.70    3.90
   3 -21   1    9.60    4.50
  -3 -21  -1    4.10    3.40
   3  21   1    5.10    3.90
  -3  21  -1    8.20    4.90
   3  21   1    4.40    6.10
   3  21   1   10.80    5.60
  -3  21  -1   10.70    5.80
   3  21   1    6.20    4.50
  -3  21  -1    2.80    3.00
  -5 -21  -1   63.09    8.00
  -5 -21  -1   68.89    9.10
  -5 -21  -1   82.39   12.90
  -5 -21  -1   57.89    8.40
  -5 -21  -1   71.39   11.70
   5 -21   1   79.09    9.20
   5  21   1   68.49    9.90
  -5  21  -1   69.09    7.70
  -5  21  -1   64.89    9.30
   5  21   1   82.29    9.40
  -5  21  -1   76.79   10.90
   5  21   1   69.19   12.20
  -7 -21  -1    8.80    7.90
  -7 -21  -1    4.20    8.10
  -7 -21  -1   -2.00    2.80
   7 -21   1    9.70    5.20
  -7 -21  -1    2.20    5.10
   7 -21   1    9.10    6.10
   7  21   1   10.10    5.10
   7  21   1   -4.00    4.90
   7  21   1    6.00    4.20
  -7  21  -1    6.10    2.90
  -7  21  -1    3.80    6.70
   7  21   1    5.90    6.70
  -7  21  -1    7.10    4.90
  -9 -21  -1   72.49   11.50
   9 -21   1   90.39   12.40
   9 -21   1   77.09   10.50
  -9 -21  -1   81.09   13.70
  -9 -21  -1   75.59   11.10
  -9 -21  -1   77.09   10.30
  -9 -21  -1   84.29   10.20
  -9  21  -1   90.29   10.70
   9  21   1   99.79   11.30
  -9  21  -1   98.79   11.00
   9  21   1   93.19   12.70
  -9  21  -1   75.99   13.40
 -10 -22   1   -9.50    3.80
 -10 -22   1   -2.20    3.30
  10 -22  -1    3.20    6.00
  10 -22  -1   -6.40    3.40
  10 -22  -1   -4.30    5.20
  10 -22  -1    2.50    6.30
 -10 -22   1   -7.70    8.90
 -10  22   1    2.80    3.90
 -10  22   1    2.50    5.50
  10  22  -1   -5.30    5.10
  10  22  -1   -6.60    3.10
  10  22  -1   -3.00    4.20
  -8 -22   1    0.00    4.30
   8 -22  -1    5.30    4.50
  -8 -22   1    4.70    9.20
  -8 -22   1    2.60    3.80
  -8 -22   1    5.00    5.30
   8 -22  -1   -3.30    3.40
   8 -22  -1    9.10    4.40
   8 -22  -1    1.70    5.20
   8  22  -1    5.20    3.90
  -8  22   1    7.20    5.80
   8  22  -1    1.20    3.70
   8  22  -1   -9.40    6.60
  -8  22   1   -1.10    4.40
  -8  22   1   11.30    6.20
   6 -22  -1    5.70    5.40
   6 -22  -1   11.50    9.30
  -6 -22   1    5.50    5.00
   6 -22  -1    5.30    4.00
  -6 -22   1    5.70    3.50
  -6 -22   1   -2.90    6.30
  -6 -22   1   14.00    5.80
   6 -22  -1    8.10    5.10
  -6  22   1    2.10    5.00
   6  22  -1    8.00    4.70
  -6  22   1   17.50    6.50
  -6  22   1    6.10    4.10
  -6  22   1    1.90    4.40
   6  22  -1    4.70    5.00
   4 -22  -1   81.09    8.20
   4 -22  -1   61.99    8.60
  -4 -22   1   76.29   11.30
  -4 -22   1   63.19    9.70
  -4 -22   1   65.49    9.30
   4 -22  -1   70.29    9.30
   4 -22  -1   78.39   10.20
  -4 -22   1   74.69    9.70
   4  22  -1   67.09    9.50
  -4  22   1   82.69   10.00
  -4  22   1  103.69   12.30
   4  22  -1   83.49   10.20
  -4  22   1   77.39    8.70
  -4  22   1   62.79    9.60
   4  22  -1   69.19    9.80
  -2 -22   1    3.60    4.90
   2 -22  -1    2.10    2.20
  -2 -22   1   -2.20    3.60
  -2 -22   1    2.10    4.20
   2 -22  -1    1.00    3.90
   2 -22  -1    0.90    3.10
  -2 -22   1   -4.60    3.00
  -2  22   1    2.80    3.60
   2  22  -1    0.50    3.70
  -2  22   1    0.70    3.30
  -2  22   1    0.30    3.40
  -2  22   1    0.20    4.30
   2  22  -1    1.70    3.80
   2  22  -1   -3.90    5.50
   2  22  -1    1.20    3.50
   0 -22   1    0.40    4.50
   0 -22  -1   -2.80    4.10
   0 -22   1    0.70    3.90
   0 -22  -1    1.50    2.70
   0 -22  -1   -0.60    3.40
   0 -22   1   -1.80    2.30
   0 -22   1    5.20    4.90
   0  22   1   -2.00    3.80
   0  22  -1   -2.30    1.80
   0  22   1   -0.50    3.40
   0  22  -1    3.10    4.70
   0  22   1   -3.40    4.50
   0  22  -1    2.60    3.20
   0  22   1   -0.10    4.00
   0  22  -1    3.30    4.40
  -2 -22  -1    5.20    5.00
   2 -22   1   10.90    4.60
   2 -22   1    8.10    4.70
  -2 -22  -1    9.20    7.00
   2 -22   1   12.10    6.80
  -2 -22  -1    8.90    4.40
  -2 -22  -1   10.90    4.50
  -2  22  -1    3.60    4.40
   2  22   1    5.70    4.00
   2  22   1   12.00    5.30
   2  22   1   -0.50    5.50
   2  22   1    8.70    3.80
  -2  22  -1   12.60    5.00
  -2  22  -1    5.60    3.20
  -4 -22  -1   22.80    5.30
  -4 -22  -1   15.20    4.60
   4 -22   1   15.90    5.40
   4 -22   1   26.10    6.20
  -4 -22  -1   29.00    6.70
  -4 -22  -1   30.10    6.00
  -4 -22  -1   24.10    8.90
  -4  22  -1   22.60    4.50
  -4  22  -1   18.20    5.70
   4  22   1   27.50    6.30
   4  22   1   30.70    6.80
  -4  22  -1   19.90    5.70
   4  22   1   22.00    8.50
   4  22   1   23.40    6.70
  -6 -22  -1   -3.60    4.10
  -6 -22  -1    7.90    4.80
   6 -22   1    1.50    4.00
  -6 -22  -1   -2.90    2.90
  -6 -22  -1   -2.90    7.20
  -6 -22  -1    5.00    5.00
   6  22   1   -0.20    4.00
   6  22   1    8.80    6.70
  -6  22  -1   -2.10    2.70
   6  22   1    4.10    4.50
  -6  22  -1    7.40    4.50
  -6  22  -1   -1.60    4.40
  -8 -22  -1   14.70    5.90
  -8 -22  -1   55.69   12.50
  -8 -22  -1   30.40    8.90
  -8 -22  -1   24.50    5.40
  -8 -22  -1   34.40    8.20
   8 -22   1   35.10    4.20
   8 -22   1   48.10    9.10
   8 -22   1   28.50    6.80
   8  22   1   36.40    7.60
   8  22   1   35.60    8.40
  -8  22  -1   38.00    7.50
  -8  22  -1   31.90    6.80
   8  22   1   15.40    6.60
  -8  22  -1   26.70    8.50
   8  22   1   32.00    7.00
  -8  22  -1   42.00    5.60
   9 -23  -1    2.50    7.30
   9 -23  -1   10.40    4.10
  -9 -23   1   -3.30    7.80
  -9 -23   1    0.70    4.90
  -9 -23   1   -2.80    5.40
   9 -23  -1    5.70    6.10
   9 -23  -1   -3.00    5.10
   9  23  -1   -3.70    6.70
   9  23  -1   -1.20    4.80
   9  23  -1    1.60    4.00
  -9  23   1   -1.30    3.90
  -9  23   1    8.50    5.20
  -7 -23   1   -6.70    3.80
  -7 -23   1    1.90    4.40
   7 -23  -1   -0.10    4.10
   7 -23  -1    0.00    5.70
   7 -23  -1   -1.10    4.20
  -7 -23   1   -0.50    7.70
  -7 -23   1    0.30    3.40
  -7  23   1   -0.70    4.50
  -7  23   1   17.30    9.70
   7  23  -1   -2.50    6.70
  -7  23   1    7.40    5.70
   7  23  -1    2.20    4.10
   5 -23  -1   20.60    5.20
  -5 -23   1   37.80    7.90
   5 -23  -1   32.00    6.90
  -5 -23   1   36.30    8.00
   5 -23  -1   49.90    7.30
  -5 -23   1   44.60    9.90
   5 -23  -1   38.00    9.90
  -5 -23   1   34.60    7.70
   5  23  -1   30.50    7.30
  -5  23   1   37.10    6.60
   5  23  -1   40.90    8.50
  -5  23   1   26.20    7.00
  -5  23   1   44.80   11.50
  -5  23   1   29.30    6.60
  -3 -23   1   39.80   12.60
  -3 -23   1   17.90    5.30
  -3 -23   1   24.10    6.90
   3 -23  -1   16.70    4.30
  -3 -23   1   28.50    7.90
   3 -23  -1   19.30    5.40
   3 -23  -1   34.20   12.30
   3  23  -1   43.70    9.80
  -3  23   1   20.90    5.90
   3  23  -1   26.90    6.80
   3  23  -1   32.30    7.30
  -3  23   1   22.30    5.20
  -3  23   1   20.80    6.40
   3  23  -1   11.90    5.20
  -3  23   1   19.70    5.90
  -1 -23   1   14.50    8.20
   1 -23  -1   11.30    3.80
  -1 -23   1   13.10    4.90
   1 -23  -1   20.10    6.10
  -1 -23   1   16.70    5.70
   1 -23  -1   18.30    6.10
  -1 -23   1   13.70    5.60
  -1  23   1    6.70    4.50
  -1  23   1   10.10    5.50
   1  23  -1   21.30    8.30
   1  23  -1   16.70    5.60
  -1  23   1   12.10    5.60
   1  23  -1   13.00    4.60
  -1  23   1   18.90    5.50
   1  23  -1    6.80    4.40
   1 -23   1    1.60    3.80
   1 -23   1    6.20    3.10
   1 -23   1    4.30    4.10
  -1 -23  -1    1.30    3.90
   1 -23   1    2.00    3.40
  -1 -23  -1    2.30    3.80
  -1 -23  -1   -1.80    2.50
   1  23   1    1.90    5.20
   1  23   1    3.60    4.70
  -1  23  -1    3.40    3.40
  -1  23  -1    8.70    4.50
   1  23   1   -0.50    5.40
   1  23   1    1.70    3.60
  -1  23  -1    2.70    4.60
   3 -23   1   20.60    5.10
   3 -23   1   28.60    6.80
  -3 -23  -1   23.10    6.40
  -3 -23  -1   17.00    5.80
  -3 -23  -1   32.20    9.50
   3 -23   1   19.10    5.80
  -3 -23  -1   24.70    5.60
  -3  23  -1   16.40    4.50
  -3  23  -1   30.90    6.50
   3  23   1   31.90    7.60
   3  23   1   17.00    7.80
  -3  23  -1   28.80    8.30
   3  23   1   32.10    8.10
   3  23   1   33.70    6.60
  -5 -23  -1   -1.20    7.10
   5 -23   1   -0.50    3.50
   5 -23   1   -2.00    3.20
  -5 -23  -1   -2.50    1.40
  -5 -23  -1   -0.20    4.80
  -5 -23  -1    2.10    4.00
   5  23   1   -3.00    3.80
  -5  23  -1    4.00    3.20
  -5  23  -1    2.90    5.10
  -5  23  -1   -5.80    4.40
   5  23   1   -0.30    4.30
   5  23   1    2.50    4.70
  -7 -23  -1    2.70    3.60
  -7 -23  -1    9.10    7.70
  -7 -23  -1   -2.50    3.60
   7 -23   1   -1.80    2.80
  -7 -23  -1    6.00    4.10
   7 -23   1    8.80    5.20
  -7 -23  -1    5.40    5.40
  -7  23  -1    2.90    3.10
  -7  23  -1    4.90    5.70
  -7  23  -1    1.20    4.30
   7  23   1    8.70    5.50
   7  23   1    5.70    5.40
  -7  23  -1   -4.40    3.90
   7  23   1    4.60    4.70
   7  23   1   -5.30    4.80
  -9 -23  -1   17.50    7.10
  -9 -23  -1   20.00    9.10
   9 -23   1   20.60    8.10
  -9 -23  -1   17.20    4.90
  -9 -23  -1   13.80    6.10
   9 -23   1   24.30    3.60
   9 -23   1   21.70    6.70
   9  23   1   17.80   10.30
   9  23   1   21.20    8.50
  -9  23  -1   18.50    7.90
  -9  23  -1   20.30    3.80
  -9  23  -1   25.80    6.70
   9  23   1   20.60    7.30
  -8 -24   1    7.90    7.90
   8 -24  -1    3.20    3.90
  -8 -24   1    1.30    4.30
   8 -24  -1    0.70    4.80
  -8 -24   1   -3.10    4.00
   8 -24  -1    1.40    4.60
   8 -24  -1  -12.20   11.30
  -8 -24   1   -3.20    7.60
  -8  24   1    1.20    5.00
   8  24  -1   -2.40    5.80
  -8  24   1   11.90    6.10
   8  24  -1   -0.40    4.60
  -8  24   1    0.30    8.70
   6 -24  -1   17.20    5.60
  -6 -24   1    4.10    4.10
   6 -24  -1   15.50    5.70
   6 -24  -1    7.70    5.50
  -6 -24   1    4.20    3.70
  -6 -24   1    8.80    4.70
  -6 -24   1   17.50    8.00
  -6  24   1   13.50    4.60
  -6  24   1   13.10    6.50
   6  24  -1   21.10    9.30
  -6  24   1   18.90    5.60
  -6  24   1   19.40    8.60
   6  24  -1   17.70    6.30
   6  24  -1    1.80    6.70
  -4 -24   1    3.70    6.00
   4 -24  -1   13.60    9.30
   4 -24  -1   38.30   12.00
  -4 -24   1    5.50    6.20
  -4 -24   1    4.40    5.10
   4 -24  -1   12.00    5.60
  -4 -24   1    5.10    5.00
   4 -24  -1   15.10    5.10
  -4  24   1    4.80    4.00
  -4  24   1   16.60    5.90
  -4  24   1    5.10    5.10
   4  24  -1    4.70    5.20
   4  24  -1    8.50    5.60
   4  24  -1   -2.80    4.70
  -4  24   1    9.80    5.10
   2 -24  -1    7.60    4.30
  -2 -24   1   -2.20    6.80
  -2 -24   1    1.20    5.40
   2 -24  -1    3.90    4.20
  -2 -24   1   -1.60    3.50
  -2 -24   1    0.60    4.10
   2 -24  -1    2.30    4.90
  -2  24   1    5.30    6.30
   2  24  -1   -2.50    4.20
   2  24  -1    3.40    4.00
  -2  24   1    1.20    5.40
  -2  24   1    3.60    4.80
   2  24  -1   -0.40    4.20
  -2  24   1   -0.10    3.80
   2  24  -1    2.90    4.30
   0 -24  -1  -10.80    4.10
   0 -24   1   -0.80    4.10
   0 -24   1   -1.60    4.10
   0 -24  -1   -2.30    3.10
   0 -24   1   -1.50    3.40
   0 -24  -1   -3.00    3.00
   0 -24   1    3.10    3.30
   0  24   1   -4.70    5.00
   0  24   1   -4.60    5.20
   0  24  -1    2.00    4.00
   0  24   1    0.40    4.60
   0  24  -1   -1.60    3.40
   0  24  -1    2.70    4.40
  -2 -24  -1   14.40    4.70
   2 -24   1   12.70    4.60
   2 -24   1   25.60    7.10
  -2 -24  -1   16.50    6.40
   2 -24   1   21.80    6.50
  -2 -24  -1   16.80    4.40
   2  24   1   16.10    5.70
  -2  24  -1   18.80    4.60
   2  24   1   19.90    6.20
  -2  24  -1   28.40    8.00
  -2  24  -1   21.80    5.80
   2  24   1   16.60    7.70
   2  24   1   14.60    5.80
  -4 -24  -1    6.20    4.10
  -4 -24  -1    7.00    7.90
  -4 -24  -1    4.80    6.10
   4 -24   1   -1.90    2.70
   4 -24   1    4.80    4.60
  -4  24  -1    0.80    4.60
  -4  24  -1    7.90    5.40
   4  24   1    3.20    5.40
   4  24   1    3.70    4.50
   4  24   1   -7.90    7.10
  -4  24  -1    1.50    3.60
   4  24   1    0.80    4.60
  -6 -24  -1    6.10    8.30
  -6 -24  -1    1.40    4.60
  -6 -24  -1    0.20    3.60
   6 -24   1    2.60    4.50
   6 -24   1   -4.00    3.40
  -6 -24  -1   -2.10    3.10
  -6 -24  -1   -1.50    4.30
   6  24   1   -5.40    4.10
   6  24   1   -3.90    4.30
  -6  24  -1    4.40    4.90
  -6  24  -1   -5.80    2.90
   6  24   1    6.50    5.40
  -6  24  -1   -2.10    4.60
   8 -24   1   13.90    5.70
   8 -24   1   16.20    6.70
  -8 -24  -1   20.60   10.10
  -8 -24  -1   21.60    6.80
  -8 -24  -1   22.50    6.30
  -8  24  -1    9.00    3.40
  -8  24  -1   15.40    5.90
  -8  24  -1    8.60    6.70
   8  24   1   14.00    6.80
   7 -25  -1    4.60    4.70
  -7 -25   1    5.80    6.30
   7 -25  -1   22.10   10.90
  -7 -25   1    7.80    4.20
   7 -25  -1   20.10    8.10
   7 -25  -1   12.30    5.00
  -7 -25   1    8.80    4.70
  -7 -25   1   11.80    8.30
   7  25  -1   10.10    5.90
  -7  25   1   17.40    6.60
  -7  25   1    6.50    5.80
   7  25  -1    9.20    7.70
   5 -25  -1   10.60    5.30
   5 -25  -1    6.60    8.50
  -5 -25   1    3.40    6.00
  -5 -25   1   33.60   13.10
  -5 -25   1   22.40    7.40
   5 -25  -1   -0.90    8.20
  -5 -25   1   10.30    4.90
   5  25  -1   13.10    6.00
  -5  25   1    6.40    5.60
   5  25  -1   -5.30    4.90
  -5  25   1   14.80    5.70
  -5  25   1    0.20    7.80
   5  25  -1   16.30   10.10
  -5  25   1    8.70    5.00
   5  25  -1   10.40    6.30
   3 -25  -1    1.00    4.20
   3 -25  -1    6.10    4.00
  -3 -25   1   -1.90    3.50
  -3 -25   1   -4.00    4.60
   3 -25  -1    7.10    5.50
  -3 -25   1   -4.20    4.90
  -3 -25   1   -0.30    4.60
  -3  25   1    5.60    4.40
   3  25  -1   -4.30    4.00
  -3  25   1    2.70    4.70
  -3  25   1   -0.10    4.80
   3  25  -1   -6.90    4.80
   3  25  -1   -0.60    3.50
  -1 -25   1    5.80    5.80
   1 -25  -1    1.60    2.30
  -1 -25   1   -5.00    4.10
  -1 -25   1   -1.10    3.70
   1 -25  -1   -4.60    3.50
   1 -25  -1    1.60    5.30
  -1 -25   1   -6.30    4.90
   1  25  -1   -9.00    3.80
   1  25  -1    6.50    5.00
  -1  25   1   -1.10    5.10
  -1  25   1   -0.20    4.20
  -1  25   1   -0.50    3.70
   1  25  -1   -5.60    4.40
   1  25  -1   -4.10    5.10
  -1  25   1   -6.30    3.90
   1 -25   1   57.79    9.60
  -1 -25  -1   48.30    8.10
  -1 -25  -1   56.59    9.20
   1 -25   1   40.80    7.10
   1 -25   1   34.70   10.30
   1  25   1   52.09    9.00
   1  25   1   71.49   10.00
   1  25   1   34.40    8.70
  -1  25  -1   37.90    6.70
  -1  25  -1   64.09   10.40
   1  25   1   35.40    7.50
  -1  25  -1   59.69    9.30
   3 -25   1   15.60    5.50
  -3 -25  -1    1.50    5.00
  -3 -25  -1   17.20    8.20
   3 -25   1   16.40    5.60
  -3 -25  -1    9.60    4.60
   3 -25   1   16.40    5.90
   3  25   1    8.90    6.00
  -3  25  -1    9.70    4.50
  -3  25  -1   11.20    5.70
   3  25   1    9.40    4.90
   3  25   1   17.40    6.30
   3  25   1   -4.70    7.00
  -3  25  -1    7.50    5.60
   5 -25   1    6.80    5.40
  -5 -25  -1    5.40    4.70
  -5 -25  -1    1.50    7.90
   5 -25   1    8.60    6.60
  -5 -25  -1    4.40    5.30
  -5 -25  -1    1.20    3.90
  -5 -25  -1    3.20    4.20
   5  25   1    7.30    5.30
  -5  25  -1    4.90    3.60
   5  25   1    8.80    6.40
   5  25   1    0.80    5.40
  -5  25  -1    6.10    5.30
  -5  25  -1    7.60    6.50
  -7 -25  -1    1.90    3.80
   7 -25   1    0.30    3.50
  -7 -25  -1    8.30    5.70
   7 -25   1    0.30    4.90
  -7 -25  -1    0.90    7.60
   7  25   1   -1.80    5.60
  -7  25  -1   -3.60    4.80
  -7  25  -1   -1.60    4.80
  -7  25  -1    1.80    4.60
   7  25   1    6.10    6.50
   7  25   1    0.00    5.70
   6 -26  -1    2.90    5.50
  -6 -26   1    0.80    4.90
  -6 -26   1    4.00    5.40
   6 -26  -1   -0.90    3.60
  -6 -26   1   -2.10    4.00
  -6 -26   1   -1.40    7.00
  -6  26   1   -1.70    6.20
   6  26  -1    0.90    6.10
   6  26  -1    3.20    4.80
  -6  26   1    5.50    4.10
  -6  26   1    5.30    5.30
  -6  26   1    6.90   10.90
  -4 -26   1    2.40   10.70
  -4 -26   1    4.70    6.00
   4 -26  -1   -0.70    4.60
   4 -26  -1    9.40    5.50
  -4 -26   1    3.60    3.60
   4 -26  -1   -3.60    4.50
  -4 -26   1    7.70    5.70
  -4  26   1    4.40    4.90
  -4  26   1    1.30    7.90
   4  26  -1   12.00   10.50
   4  26  -1   -7.60    4.80
   4  26  -1    0.20    4.40
   4  26  -1    5.00    4.80
  -4  26   1    2.50    8.10
  -4  26   1    0.20    3.80
  -2 -26   1   -0.60    3.80
   2 -26  -1   -0.50    4.80
  -2 -26   1   -2.10    8.50
  -2 -26   1   -3.00    4.10
  -2 -26   1   -0.20    4.20
   2 -26  -1   -3.60    3.40
   2  26  -1    2.80    5.20
   2  26  -1   -2.30    4.50
  -2  26   1    2.90    3.70
  -2  26   1    9.50    8.30
  -2  26   1   -2.10    3.70
  -2  26   1    3.20    4.90
   0 -26   1   31.10    6.00
   0 -26   1   22.10    6.70
   0 -26  -1   24.70    6.80
   0 -26   1   21.00    6.40
   0 -26   1   16.60    5.80
   0 -26  -1   23.10    6.50
   0  26  -1   21.00    6.70
   0  26   1   13.10    5.60
   0  26   1   10.30    6.50
   0  26  -1   29.70    9.00
   0  26  -1   10.50    5.20
   0  26  -1   22.70    6.70
  -2 -26  -1   -0.30    4.50
   2 -26   1   -1.90    3.70
   2 -26   1   -8.20    3.50
   2 -26   1   -0.80    3.10
  -2 -26  -1    0.80    4.20
  -2  26  -1   -0.40    4.50
   2  26   1    1.10    5.40
  -2  26  -1   -4.40    4.00
   2  26   1   -0.80    5.30
   2  26   1   -1.20    4.30
  -2  26  -1   -2.20    4.60
  -4 -26  -1   -1.40    3.80
  -4 -26  -1    3.60    4.30
   4 -26   1    0.50    3.40
   4 -26   1    2.50    4.30
  -4 -26  -1    3.30    5.10
  -4 -26  -1    4.50    7.50
  -4 -26  -1    7.80    4.50
   4 -26   1    1.60    4.00
   4  26   1    8.80    5.00
  -4  26  -1   -2.60    3.80
   4  26   1    3.10    4.80
   4  26   1    0.50    5.30
  -4  26  -1    0.00    4.50
  -4  26  -1    3.70    5.60
  -6 -26  -1    4.40    4.70
  -6 -26  -1    3.00    8.00
   6 -26   1    1.30    4.20
  -6 -26  -1    5.70    5.70
   6  26   1   -1.00    4.40
  -6  26  -1   -3.60    3.60
   6  26   1   -3.80    5.60
  -6  26  -1   -1.40    4.90
  -6  26  -1    2.80    5.40
   5 -27  -1    7.40    4.70
   5 -27  -1    7.30    4.20
   5 -27  -1   -3.30    4.80
  -5 -27   1    0.50    6.90
  -5 -27   1    5.10    6.60
  -5  27   1    3.60    6.50
   5  27  -1   -2.50    6.70
  -5  27   1    7.40    5.40
  -5  27   1   -6.20    3.50
   5  27  -1    1.80    6.10
  -3 -27   1  -13.50    9.40
   3 -27  -1   -1.50    5.00
   3 -27  -1   -3.40    3.70
  -3 -27   1    3.40    4.40
  -3 -27   1   -1.40    5.10
   3 -27  -1    6.70    3.60
  -3 -27   1   -2.40    5.10
   3  27  -1   -9.10    4.90
   3  27  -1   -2.10    4.40
   3  27  -1   -2.10    3.50
  -3  27   1    1.50    3.60
   3  27  -1   -3.30    4.50
  -3  27   1    4.10    4.00
  -3  27   1    4.60    5.10
  -3  27   1    5.70    6.60
   1 -27  -1   18.90    6.50
  -1 -27   1   14.60    7.30
   1 -27  -1    7.00    5.20
  -1 -27   1   36.10    6.80
  -1 -27   1   11.60    5.30
   1 -27  -1   11.20    4.40
  -1 -27   1   18.70    6.20
   1  27  -1   36.10   10.60
  -1  27   1    6.50    6.00
   1  27  -1   22.00    6.70
  -1  27   1   22.50    5.80
  -1  27   1   24.50    7.90
   1  27  -1   37.40   10.10
  -1  27   1   20.00    6.30
  -1 -27  -1   11.00    5.00
   1 -27   1   13.10    4.80
   1 -27   1   12.20    5.10
  -1 -27  -1    9.10    4.70
   1 -27   1   14.90    9.40
  -1 -27  -1    7.90    5.40
  -1  27  -1   10.50    5.80
   1  27   1    0.00    6.90
  -1  27  -1    3.20    4.90
   1  27   1   12.90    5.90
  -1  27  -1   12.40    5.80
   1  27   1   20.10    6.70
   1  27   1   11.90    7.40
  -1  27  -1   17.30    6.10
   3 -27   1    2.10    3.10
   3 -27   1    5.60    5.20
  -3 -27  -1    0.00    4.30
  -3 -27  -1    1.70    5.80
  -3 -27  -1   -0.90    3.00
   3  27   1   -6.30    4.60
  -3  27  -1    3.90    4.80
   3  27   1   -2.20    4.40
  -3  27  -1    3.70    5.40
  -3  27  -1   -8.40    4.20
   3  27   1    3.60    5.30
  -2 -28   1    1.20    5.30
  -2 -28   1    2.20    4.00
  -2 -28   1   -1.10    4.20
   2 -28  -1    7.60    5.00
   2 -28  -1   -3.30    4.90
   2 -28  -1    5.10    4.00
   2  28  -1   -2.50    5.50
  -2  28   1    0.70    6.60
   2  28  -1    6.80    7.50
  -2  28   1    1.70    3.80
  -2  28   1   -7.40    5.10
   0 -28   1    4.40    4.40
   0 -28  -1    2.60    4.00
   0 -28  -1    2.80    4.50
   0 -28   1   -2.60    3.30
   0 -28  -1   -2.00    4.50
   0  28  -1    5.80    5.40
   0  28   1    5.20    6.70
   0  28  -1    5.60    6.10
   0  28   1    2.40    5.70
   0  28   1   -0.50    3.70
   0  28   1   -5.40    6.20
   2 -28   1    8.80    7.20
  -2 -28  -1    6.00    6.10
  -2 -28  -1    8.60    4.80
  -2 -28  -1    6.50    6.60
  -2  28  -1   11.10    6.00
   2  28   1    0.90    3.80
  -2  28  -1    5.60    5.70
   2  28   1    1.30    5.90
   2  28   1    2.70    5.70
  -2  28  -1   -4.90    4.60
  14   0  -2   69.09   10.70
  14   0  -2   84.99   13.30
 -14   0   2  109.99   14.60
  14   0  -2   59.19   11.10
 -14   0   2   84.49   12.10
 -14   0   2   76.19   10.40
  14   0  -2  115.19   14.70
  12   0  -2   -2.50    3.90
  12   0  -2    8.10    5.10
  12   0  -2   11.30    5.90
  12   0  -2   -0.80    4.20
 -12   0   2   -2.90    3.50
 -12   0   2    2.00    3.70
 -12   0   2   -0.10    5.90
  10   0  -2  802.52   55.59
  10   0  -2  746.13   56.39
  10   0  -2  843.02   57.09
  10   0  -2  810.82   56.79
 -10   0   2  855.41   56.69
   8   0  -2   89.39    8.40
   8   0  -2   99.49   10.20
  -8   0   2   92.29   10.40
  -8   0   2   86.49    9.90
  -8   0   2   81.49    8.70
   8   0  -2   89.79   10.10
   8   0  -2   85.29    9.50
  -6   0   2   56.79    8.20
  -6   0   2   57.39    6.40
   6   0  -2   65.29    7.50
   6   0  -2   53.19    7.50
   6   0  -2   52.99    6.60
   6   0  -2   55.89    5.40
  -6   0   2   84.09    9.10
   4   0  -2  139.89   11.60
   4   0  -2  140.69   11.30
  -4   0   2  121.19   10.70
  -4   0   2  138.09   11.40
  -4   0   2  130.39   12.20
   4   0  -2  135.59   11.20
   4   0  -2  150.48   12.80
   2   0  -2  576.64   41.70
   2   0  -2  603.84   40.70
   2   0  -2  605.84   41.40
  -2   0   2  628.44   40.90
  -2   0   2  579.24   42.90
   2   0  -2  612.74   40.90
  -2   0   2  586.04   40.50
   2   0  -2  616.74   41.30
   0   0  -2   20.60    4.50
   0   0  -2   23.40    3.10
   0   0  -2   21.40    3.10
   0   0   2   20.60    4.30
   0   0   2   22.60    3.80
   0   0  -2   30.30    5.50
   0   0   2   22.90    3.30
   2   0   2  194.68   14.90
  -2   0  -2  174.28   15.70
   2   0   2  193.28   12.80
   2   0   2  197.88   15.30
   2   0   2  186.18   12.70
  -2   0  -2  189.58   14.60
   2   0   2  165.08   15.90
   4   0   2 2336.97  141.89
   4   0   2 2131.39  143.39
   4   0   2 2050.89  143.19
  -4   0  -2 2078.69  141.69
   6   0   2   49.99    8.10
   6   0   2   49.00    8.40
   6   0   2   41.90    6.30
  -6   0  -2   54.89    8.00
  -8   0  -2   67.29   10.80
  -8   0  -2   70.09    7.70
   8   0   2   57.09   10.10
   8   0   2   75.49   10.70
 -10   0  -2   12.90    7.90
  10   0   2   14.90    5.80
 -10   0  -2   16.50    5.70
  10   0   2    5.30    5.60
  10   0   2   10.20    2.90
  10   0   2   10.70    9.20
  10   0   2    7.60    3.00
 -12   0  -2    3.70    7.30
  12   0   2    2.70    6.70
  12   0   2    9.10    3.30
  12   0   2   10.00    3.40
  12   0   2    3.20    3.20
 -12   0  -2   12.80    5.30
  12   0   2   -1.90    2.80
 -13  -1   2   86.79   11.00
  13  -1  -2   59.19    9.70
  13  -1  -2   66.49   11.30
 -13  -1   2   68.39    9.90
  13  -1  -2   77.99   11.00
  13  -1  -2   54.49    9.00
 -13   1   2   71.09    9.70
  13   1  -2   61.59   10.60
  13   1  -2   59.69    9.60
  13   1  -2   68.09   10.70
 -13   1   2   59.29   10.30
 -13   1   2   57.49    9.60
  13   1  -2   57.39   10.60
  11  -1  -2   26.70    8.40
  11  -1  -2   21.70    6.30
  11  -1  -2   12.50    5.20
  11  -1  -2   15.20    5.20
 -11  -1   2   11.90    5.70
 -11  -1   2   13.20    4.80
 -11  -1   2   10.20    4.70
  11   1  -2   13.00    5.30
 -11   1   2    2.00    4.00
  11   1  -2   20.90    6.80
  11   1  -2   13.40    5.30
 -11   1   2   14.50    5.20
 -11   1   2   22.20    6.20
  11   1  -2   17.00    5.30
  -9  -1   2   75.69    9.30
  -9  -1   2  101.89   11.40
  -9  -1   2   83.19    9.70
   9  -1  -2   73.09    9.50
   9  -1  -2   64.19    8.90
   9  -1  -2   65.39    7.70
  -9   1   2   67.59    7.90
   9   1  -2   60.19    9.00
   9   1  -2   54.79    7.30
   9   1  -2   95.69   13.10
  -9   1   2   66.39    9.50
   9   1  -2   63.89    9.20
  -7  -1   2    9.10    4.00
   7  -1  -2   14.10    4.40
  -7  -1   2   11.90    4.40
   7  -1  -2   12.60    4.20
   7  -1  -2   14.10    3.40
  -7  -1   2   14.40    4.10
   7   1  -2    8.50    4.20
  -7   1   2   17.40    4.70
  -7   1   2   13.40    4.40
   7   1  -2   11.70    3.10
   7   1  -2    8.40    3.60
  -7   1   2   14.10    4.20
   5  -1  -2   12.80    3.70
   5  -1  -2   11.70    3.90
  -5  -1   2   11.80    3.10
  -5  -1   2    8.90    3.50
   5  -1  -2   11.70    4.60
  -5  -1   2   15.40    3.70
   5  -1  -2   24.50    5.60
  -5   1   2    9.40    3.20
  -5   1   2    4.40    3.40
  -5   1   2   10.50    3.60
   5   1  -2    9.00    3.70
   5   1  -2   10.00    3.30
   5   1  -2   11.60    3.50
   3  -1  -2  132.89   10.70
   3  -1  -2  128.59   11.10
   3  -1  -2  120.99   10.50
   3  -1  -2  123.99   10.70
  -3  -1   2  135.59   13.50
   3  -1  -2  121.29   11.60
  -3   1   2  122.49   12.10
  -3   1   2  122.49   10.90
   3   1  -2  149.19   10.90
   3   1  -2  144.49   11.30
   3   1  -2  124.99   11.60
   3   1  -2  143.79   10.80
  -3   1   2  135.09   12.10
   1  -1  -2  157.58   12.70
   1  -1  -2  152.98   11.60
  -1  -1   2  153.68   11.70
  -1  -1   2  160.28   11.60
   1  -1  -2  160.88   12.60
   1  -1  -2  157.28   11.70
  -1  -1   2  165.48   13.30
  -1   1   2  153.08   11.40
   1   1  -2  156.38   12.60
   1   1  -2  154.88   11.70
   1   1  -2  149.79   12.80
  -1   1   2  157.58   11.80
   1   1  -2  150.48   11.60
  -1   1   2  157.68   13.40
   1   1  -2  148.09   12.90
  -1  -1  -2    5.10    3.90
  -1  -1  -2    5.20    3.40
  -1  -1  -2    8.80    1.90
   1  -1   2    8.70    2.00
   1  -1   2   10.60    3.10
   1  -1   2    6.50    1.80
   1  -1   2    6.10    3.20
  -1   1  -2   10.70    4.00
   1   1   2    6.10    1.90
   1   1   2    5.30    2.70
  -1   1  -2    7.90    3.80
  -1   1  -2    8.90    1.90
   1   1   2    8.40    2.10
   1   1   2    6.30    1.70
   1   1   2    5.20    3.50
   3  -1   2  366.46   25.60
   3  -1   2  302.17   25.40
   3  -1   2  357.96   24.30
  -3  -1  -2  331.27   24.20
   3   1   2  315.97   25.80
  -3   1  -2  303.17   25.70
   3   1   2  337.47   25.20
   3   1   2  368.36   24.60
  -3   1  -2  346.47   24.20
   3   1   2  322.97   23.30
  -5  -1  -2    5.50    4.10
   5  -1   2    7.80    3.90
   5  -1   2   12.00    5.40
   5  -1   2    3.80    2.90
  -5   1  -2    9.20    4.10
   5   1   2    4.60    3.20
   5   1   2    7.80    3.40
   5   1   2   18.00    6.40
   5   1   2    4.80    4.20
  -7  -1  -2   27.00    5.90
   7  -1   2   19.30    6.30
  -7  -1  -2   20.40    7.60
   7  -1   2   23.10    6.90
   7  -1   2   21.50    4.00
  -7   1  -2   23.00    5.70
   7   1   2   13.20    5.00
   7   1   2   22.30    5.50
   7   1   2   27.60    7.80
  -7   1  -2   21.50    7.30
  -9  -1  -2   45.60   10.30
   9  -1   2   54.39    6.40
   9  -1   2   50.19    5.10
  -9  -1  -2   59.19    7.10
   9  -1   2   58.49   10.70
   9  -1   2   55.39    5.20
   9   1   2   48.10   10.60
   9   1   2   58.69    9.30
  -9   1  -2   52.09   10.70
  -9   1  -2   51.49    6.90
  11  -1   2    0.90    2.40
  11  -1   2   -3.10    2.80
  11  -1   2    2.30    5.70
  11  -1   2   -0.80    2.60
  11  -1   2   -0.50    2.60
 -11  -1  -2    3.90    4.50
 -11  -1  -2   -1.30    7.10
  11   1   2   -1.00    2.70
 -11   1  -2   -6.30    3.40
  11   1   2   -2.00    2.70
  11   1   2    2.10    5.20
 -11   1  -2   -3.40    6.60
  13  -1   2   34.30    5.60
  13  -1   2   41.00   10.30
  13  -1   2   51.99    6.60
 -13  -1  -2   54.99   13.40
 -13  -1  -2   32.30   10.80
  13  -1   2   37.50    4.70
  13   1   2   43.20    5.90
  13   1   2   30.30    4.80
  13   1   2   27.40    8.80
 -13   1  -2   41.70    7.20
 -13   1  -2   54.29   11.50
  13   1   2   38.90    5.90
  14  -2  -2   55.69    9.40
  14  -2  -2   28.20    7.80
 -14  -2   2   15.80    6.70
  14  -2  -2   46.80    8.50
 -14  -2   2   34.00    6.60
 -14  -2   2   28.20    6.70
  14   2  -2   46.80    8.70
  14   2  -2   80.69   15.40
 -14   2   2   47.20   11.00
 -14   2   2   38.20    6.70
  14   2  -2   32.20    9.70
 -14   2   2   63.69   15.50
  14   2  -2   24.30    7.40
  12  -2  -2  135.79   22.50
  12  -2  -2   62.09    9.60
  12  -2  -2   78.99   10.80
 -12  -2   2   54.59    8.80
 -12  -2   2   82.39   10.40
 -12  -2   2   77.39   10.90
  12  -2  -2   83.39   12.60
 -12   2   2   81.09   10.40
  12   2  -2   92.79   12.60
  12   2  -2   63.59    9.30
  12   2  -2   81.09   11.00
 -12   2   2   72.99   11.10
  12   2  -2   82.49   10.70
 -12   2   2   83.19    9.80
  10  -2  -2  682.03   49.10
  10  -2  -2  675.23   50.29
 -10  -2   2  766.12   50.39
  10  -2  -2  661.63   49.99
 -10  -2   2  825.72   51.49
  10  -2  -2  652.73   50.19
 -10  -2   2  741.73   50.69
  10   2  -2  701.73   50.39
 -10   2   2  833.32   51.39
 -10   2   2  701.93   50.49
 -10   2   2  722.63   50.29
  10   2  -2  686.93   50.29
  10   2  -2  635.64   49.90
   8  -2  -2   -2.10    3.40
   8  -2  -2   -1.20    2.70
   8  -2  -2    0.50    3.00
  -8  -2   2    2.00    2.60
  -8  -2   2    3.10    3.80
   8  -2  -2    1.90    3.00
  -8  -2   2    3.60    3.50
  -8   2   2   -2.00    3.10
   8   2  -2    2.00    2.40
  -8   2   2   -0.30    3.70
   8   2  -2   -0.90    2.60
   8   2  -2   -1.90    2.30
   8   2  -2    1.90    3.40
  -8   2   2    4.60    4.80
   6  -2  -2   51.99    7.70
   6  -2  -2   58.09    6.70
  -6  -2   2   52.79    7.60
  -6  -2   2   51.49    6.90
   6  -2  -2   49.70    6.60
   6  -2  -2   52.89    6.50
  -6  -2   2   51.69    6.20
   6  -2  -2   49.00    5.00
  -6   2   2   48.70    7.00
   6   2  -2   52.79    6.30
   6   2  -2   52.79    6.70
   6   2  -2   43.00    6.90
  -6   2   2   49.80    7.60
  -6   2   2   43.70    5.80
   6   2  -2   52.39    5.20
   4  -2  -2   42.20    5.40
  -4  -2   2   38.50    5.10
   4  -2  -2   39.50    5.70
  -4  -2   2   42.10    5.50
  -4  -2   2   38.90    6.20
   4  -2  -2   47.40    5.60
   4   2  -2   44.40    5.60
   4   2  -2   55.39    9.10
  -4   2   2   52.79    7.20
   4   2  -2   43.80    5.30
  -4   2   2   33.70    4.80
  -4   2   2   41.10    5.90
  -2  -2   2   53.09    8.30
   2  -2  -2   58.89    6.40
  -2  -2   2   51.59    5.40
  -2  -2   2   55.79    5.80
   2  -2  -2   52.69    5.60
   2  -2  -2   56.69    6.00
   2  -2  -2   57.19    5.70
  -2   2   2   63.09    6.10
   2   2  -2   54.09    5.60
   2   2  -2   51.79    6.50
  -2   2   2   53.99    5.40
   2   2  -2   51.29    6.40
   2   2  -2   50.09    6.90
   2   2  -2   56.89    5.60
   0  -2   2  121.09   10.40
   0  -2  -2   96.59    9.90
   0  -2   2  122.49    8.70
   0  -2  -2  103.09    8.40
   0  -2  -2  101.19    9.70
   0  -2   2  108.79    8.40
   0  -2  -2  113.89    8.40
   0   2  -2  110.79    9.60
   0   2   2  105.99   10.60
   0   2  -2  112.49   10.50
   0   2  -2  107.29    8.60
   0   2   2   89.59    8.70
   0   2  -2  115.19   10.00
   0   2  -2  112.69    8.50
   0   2   2  121.09    8.70
   0   2   2  116.89    9.50
  -2  -2  -2    0.40    3.00
   2  -2   2    5.60    3.00
   2  -2   2    9.80    4.80
   2  -2   2    7.90    3.60
   2  -2   2    7.20    1.80
  -2  -2  -2    4.10    3.70
   2  -2   2    6.10    1.60
  -2   2  -2    4.60    3.90
   2   2   2    3.00    4.90
   2   2   2    0.80    2.90
   2   2   2    6.20    2.30
   2   2   2    4.50    1.60
  -2   2  -2    0.90    2.90
   2   2   2    6.50    1.50
   2   2   2    3.70    2.60
  -4  -2  -2 1138.29   78.69
   4  -2   2 1123.49   79.89
   4  -2   2 1235.48   80.59
   4  -2   2 1234.08   78.49
   4   2   2 1207.48   78.29
   4   2   2 1118.69   79.99
  -4   2  -2 1184.08   78.59
   4   2   2 1170.88   80.59
  -6  -2  -2   11.80    4.70
  -6  -2  -2   12.30    6.30
   6  -2   2    6.40    4.40
   6  -2   2    6.00    2.90
   6  -2   2   14.40    6.00
  -6   2  -2    6.70    4.00
   6   2   2    3.20    4.50
   6   2   2   18.40   10.60
   6   2   2   14.60    4.30
  -8  -2  -2  110.79   10.30
   8  -2   2  104.39   12.80
  -8  -2  -2  107.19   13.60
   8  -2   2  117.19    9.40
   8   2   2  116.89   13.50
  -8   2  -2  108.59   13.00
  -8   2  -2  110.99   10.00
   8   2   2  123.39   11.50
   8   2   2   89.99   12.50
 -10  -2  -2    6.60    4.70
  10  -2   2   -2.70    8.30
  10  -2   2   -2.40    2.40
 -10  -2  -2   -3.50    7.00
  10  -2   2    3.10    2.30
  10  -2   2   -0.50    2.80
  10  -2   2    2.00    3.90
  10   2   2    5.80    5.00
 -10   2  -2    2.50    4.40
  10   2   2   -1.40    2.30
  10   2   2   -6.70    7.80
 -10   2  -2   10.90    7.00
  10   2   2   -0.80    2.30
  10   2   2    0.40    5.60
  12  -2   2   13.50    3.60
  12  -2   2   14.10    3.70
  12  -2   2   10.60    2.40
 -12  -2  -2    5.90    8.50
  12  -2   2   14.00    2.50
  12   2   2    6.90    3.40
  12   2   2   11.90    3.30
 -12   2  -2    3.50    7.40
 -12   2  -2   21.40    5.90
  12   2   2   12.60    3.50
  12   2   2    7.30    6.80
  12   2   2    7.90    6.80
  13  -3  -2   39.50    7.80
  13  -3  -2   29.10    7.50
  13  -3  -2   66.69   12.50
  13  -3  -2   34.60    8.60
 -13  -3   2   58.79   11.80
 -13  -3   2   43.40    7.50
 -13  -3   2   29.30    6.20
  13   3  -2   25.10    7.30
 -13   3   2   18.60    5.40
  13   3  -2   24.50    6.40
  13   3  -2   52.09   11.60
 -13   3   2   30.50    7.60
  13   3  -2   42.20    7.80
 -13   3   2   59.09   12.10
  11  -3  -2  171.38   16.80
  11  -3  -2  161.78   15.10
 -11  -3   2  164.08   15.30
  11  -3  -2  181.58   16.90
  11  -3  -2  184.88   16.60
 -11  -3   2  206.98   16.80
 -11   3   2  162.18   15.40
  11   3  -2  186.28   17.00
 -11   3   2  180.18   16.80
 -11   3   2  208.08   16.70
  11   3  -2  180.58   15.50
  11   3  -2  171.28   16.20
  -9  -3   2  252.67   20.20
  -9  -3   2  282.57   21.30
   9  -3  -2  248.88   19.50
  -9  -3   2  279.57   21.30
   9  -3  -2  250.87   21.00
  -9   3   2  281.57   21.50
   9   3  -2  248.98   19.80
  -9   3   2  243.78   20.10
  -9   3   2  284.17   21.60
   9   3  -2  254.07   21.00
   9   3  -2  263.17   21.10
   7  -3  -2    2.70    5.10
   7  -3  -2    2.00    2.40
  -7  -3   2    5.70    3.30
   7  -3  -2   -0.90    3.00
  -7  -3   2    5.00    3.60
   7  -3  -2    3.40    3.00
  -7  -3   2    1.00    2.10
  -7   3   2   -0.20    3.00
   7   3  -2    2.50    2.80
  -7   3   2    3.70    3.40
  -7   3   2    0.40    2.40
   7   3  -2    0.30    2.40
   7   3  -2    1.70    3.00
   7   3  -2    5.00    2.50
  -5  -3   2   14.90    3.50
  -5  -3   2   16.00    3.60
   5  -3  -2    7.10    3.00
  -5  -3   2   12.50    3.60
   5  -3  -2    5.90    3.80
   5  -3  -2    8.90    3.60
   5   3  -2   24.50    4.80
   5   3  -2   13.10    2.90
   5   3  -2   11.70    3.60
  -5   3   2    6.90    3.10
  -5   3   2    4.40    3.10
  -5   3   2    7.90    3.50
  -3  -3   2 1127.19   68.59
   3  -3  -2 1043.20   66.99
   3  -3  -2  959.60   67.69
  -3  -3   2  960.60   68.39
   3  -3  -2 1001.60   67.29
   3  -3  -2  982.60   67.49
  -3  -3   2  995.20   67.49
   3   3  -2 1046.60   67.49
  -3   3   2 1000.70   68.39
   3   3  -2  999.50   67.39
   3   3  -2  966.40   68.09
   1  -3  -2    6.30    4.20
   1  -3  -2    4.20    2.60
   1  -3  -2    2.70    1.80
   1  -3  -2    1.90    2.00
   1   3  -2   11.70    4.10
  -1   3   2    3.80    2.20
   1   3  -2    7.60    2.70
  -1   3   2    2.30    1.70
   1   3  -2   10.30    2.20
   1   3  -2   11.20    3.50
  -1   3   2    0.10    3.60
   1  -3   2    2.10    2.80
   1  -3   2    0.20    2.30
   1  -3   2    0.70    1.50
  -1  -3  -2    3.40    3.60
  -1  -3  -2    7.80    1.80
   1  -3   2    1.20    1.60
   1   3   2    6.40    1.90
  -1   3  -2    3.30    3.70
   1   3   2    2.40    1.70
  -1   3  -2   -0.70    2.10
  -1   3  -2    1.40    1.50
   1   3   2    4.60    3.30
  -1   3  -2   -1.20    2.90
   1   3   2    4.90    1.60
   1   3   2    3.10    2.30
   1   3   2    2.90    4.30
   3  -3   2  550.84   39.70
   3  -3   2  533.25   36.70
   3  -3   2  568.24   38.30
   3  -3   2  580.54   36.70
  -3  -3  -2  565.84   38.50
   3  -3   2  490.55   39.20
  -3   3  -2  541.95   40.10
   3   3   2  566.54   40.40
  -3   3  -2  537.65   38.10
   3   3   2  591.24   37.80
   3   3   2  571.04   39.40
   5  -3   2  431.56   28.00
  -5  -3  -2  391.96   28.50
   5  -3   2  411.86   29.90
   5   3   2  346.07   29.80
   5   3   2  416.26   28.40
  -5   3  -2  372.96   30.70
  -5   3  -2  416.26   28.20
   5   3   2  395.16   34.30
   7  -3   2   23.40    6.70
  -7  -3  -2   23.00    7.70
   7  -3   2   14.30    3.30
  -7  -3  -2   12.90    4.90
   7  -3   2   12.80    5.40
   7   3   2   24.60    7.10
  -7   3  -2   22.60    5.10
   7   3   2   18.50    5.00
   7   3   2    9.30    5.10
   9  -3   2   28.50    4.20
   9  -3   2   42.20   10.20
   9  -3   2   39.40    4.70
  -9  -3  -2   25.10    6.20
  -9  -3  -2   27.70    9.80
   9   3   2   25.00    6.30
   9   3   2   23.80    8.90
  -9   3  -2   33.60    6.20
  -9   3  -2   34.60    8.30
  11  -3   2   78.79    7.20
 -11  -3  -2   59.49   12.70
  11  -3   2   68.99    5.70
  11  -3   2   65.29    5.70
  11  -3   2   63.49    7.10
 -11   3  -2   68.09   11.30
  11   3   2   77.59   11.10
 -11   3  -2   63.49    7.70
  11   3   2   65.09    6.70
  11   3   2   69.69    6.90
  13  -3   2    5.90    6.40
  13  -3   2    4.90    4.00
 -13  -3  -2    2.50    8.50
 -13  -3  -2    7.70    5.00
  13   3   2    5.10    3.30
  13   3   2   -4.80    3.20
 -13   3  -2    5.60    4.70
  13   3   2   -4.60    7.40
  13   3   2    8.40    3.60
  13   3   2    6.20    7.10
 -13   3  -2    3.00    7.30
 -14  -4   2   -3.80    8.90
 -14  -4   2    2.30    4.10
  14  -4  -2    2.10   12.30
  14  -4  -2    1.30    5.50
  14  -4  -2   23.00   14.50
  14   4  -2    2.70    4.30
  14   4  -2   15.50    8.00
 -14   4   2    2.60    5.40
 -14   4   2   -2.50    3.40
  14   4  -2   15.30    5.60
  14   4  -2    2.50    4.30
  12  -4  -2   74.59   11.00
  12  -4  -2   60.09    9.10
 -12  -4   2   58.09    8.90
 -12  -4   2   78.09   10.30
 -12  -4   2   56.09    9.00
 -12   4   2   90.39   12.80
 -12   4   2   92.09   13.50
  12   4  -2   69.49    9.20
  12   4  -2   78.39   10.40
  12   4  -2   72.19   10.20
 -12   4   2   58.99    9.80
  10  -4  -2    1.90    3.50
 -10  -4   2    9.10    5.80
  10  -4  -2    2.30    3.90
 -10  -4   2   -1.90    3.80
  10  -4  -2   -0.30    4.00
 -10  -4   2    1.30    3.30
 -10   4   2    0.10    3.80
  10   4  -2    1.50    3.20
  10   4  -2   -4.00    3.00
  10   4  -2    2.60    3.40
 -10   4   2   -1.30    2.70
  10   4  -2    2.20    3.60
  -8  -4   2   26.60    5.50
   8  -4  -2   20.40    4.50
  -8  -4   2   19.20    4.50
   8  -4  -2   26.40    5.60
  -8  -4   2   26.10    5.30
  -8   4   2   48.00    7.80
   8   4  -2   34.50    5.40
  -8   4   2   29.40    6.20
   8   4  -2   37.40    8.00
   8   4  -2   34.80    6.30
   8   4  -2   32.00    6.20
  -8   4   2   22.00    5.10
   6  -4  -2  163.48   14.00
  -6  -4   2  175.18   14.20
   6  -4  -2  184.98   13.90
  -6  -4   2  165.88   13.70
   6  -4  -2  179.88   14.20
  -6  -4   2  181.38   14.90
   6   4  -2  168.68   12.90
   6   4  -2  150.58   14.20
  -6   4   2  187.38   14.70
  -6   4   2  159.58   14.70
   6   4  -2  164.58   13.90
  -6   4   2  164.58   13.50
  -4  -4   2  343.17   25.80
  -4  -4   2  341.67   25.50
   4  -4  -2  380.56   24.80
  -4  -4   2  373.56   26.70
   4  -4  -2  335.17   26.60
   4  -4  -2  371.46   25.80
   4  -4  -2  372.86   26.00
   4   4  -2  381.46   24.60
  -4   4   2  343.47   26.60
   4   4  -2  397.36   27.60
   4   4  -2  349.87   25.80
  -4   4   2  374.36   26.10
  -4   4   2  329.97   25.30
  -2  -4   2  649.14   43.50
  -2  -4   2  690.13   44.60
  -2  -4   2  608.34   44.20
   2  -4  -2  651.33   44.50
   2  -4  -2  592.14   44.00
   2  -4  -2  653.53   45.00
   2  -4  -2  656.53   44.30
  -2   4   2  743.63   46.60
   2   4  -2  593.84   45.10
  -2   4   2  706.03   44.70
   2   4  -2  714.43   45.20
   2   4  -2  727.53   45.80
   2   4  -2  631.84   44.40
   2   4  -2  641.24   44.40
  -2   4   2  614.64   44.10
   0  -4   2  144.29   10.60
   0  -4   2  133.19   10.30
   0  -4   2  145.19   12.00
   0  -4  -2  128.19   10.40
   0  -4  -2  150.98   11.40
   0  -4   2  144.69   10.70
   0  -4  -2  137.99   11.70
   0   4  -2  144.69   11.60
   0   4  -2  139.39   12.50
   0   4   2  127.39   10.20
   0   4   2  149.49   10.80
   0   4  -2  131.89   10.40
   0   4   2  146.29   11.00
   0   4  -2  133.09   11.80
   0   4   2  153.88   13.20
   0   4  -2  132.39   10.50
   2  -4   2  112.79   10.90
   2  -4   2  124.09    9.40
   2  -4   2  119.59   11.70
  -2  -4  -2  125.69   10.90
   2  -4   2  130.79    9.50
  -2   4  -2  124.99   10.70
   2   4   2  128.99    9.10
  -2   4  -2  120.79   10.70
   2   4   2  122.19   12.80
   2   4   2  139.29    9.40
   2   4   2  124.29   11.10
  -2   4  -2  130.19    9.10
   2   4   2  133.09    9.90
  -2   4  -2  123.89   12.40
   4  -4   2    3.20    1.60
   4  -4   2    3.60    3.20
   4  -4   2   -2.30    2.30
   4  -4   2    1.70    1.40
  -4  -4  -2    0.60    3.80
   4  -4   2    5.10    4.80
  -4   4  -2    4.50    3.20
   4   4   2    2.60    5.30
   4   4   2    0.70    2.60
   4   4   2    3.00    3.00
  -4   4  -2    2.60    3.20
   6  -4   2  139.69   13.00
   6  -4   2  144.59   10.70
  -6  -4  -2  135.69   14.50
  -6  -4  -2  117.29   11.30
   6  -4   2  120.99   13.30
  -6   4  -2  120.09   14.30
   6   4   2  133.99   13.80
  -6   4  -2  131.79   10.90
   6   4   2  138.39   12.30
   8  -4   2   -0.40    2.00
   8  -4   2   -2.30    1.90
   8  -4   2   -1.20    5.90
   8  -4   2    0.30    1.80
  -8  -4  -2   -7.80    6.00
  -8  -4  -2   -4.10    3.40
   8  -4   2    1.60    4.00
  -8   4  -2   -0.10    5.30
   8   4   2    0.70    3.80
   8   4   2    8.20    7.20
   8   4   2    2.10    4.00
  -8   4  -2    2.10    3.90
  10  -4   2  145.09   10.40
  10  -4   2  162.28   11.50
  10  -4   2  134.99   11.50
 -10  -4  -2  133.09   16.70
 -10   4  -2  149.69   12.10
  10   4   2  144.59   16.80
  10   4   2  126.49   10.90
 -10   4  -2  158.78   15.80
  10   4   2  136.99   11.10
  10   4   2  167.38   15.00
  12  -4   2   10.70    3.70
  12  -4   2   18.70    4.40
 -12  -4  -2   22.80   10.40
 -12  -4  -2   13.70    5.70
  12   4   2   20.80    7.60
 -12   4  -2   16.70    5.60
  12   4   2    4.70    7.10
  12   4   2   18.00    4.00
  12   4   2   13.70    3.50
 -12   4  -2   25.00    9.20
  12   4   2   12.00    4.10
  13  -5  -2   21.30    7.80
  13  -5  -2   12.00    6.30
 -13  -5   2    6.80    4.00
 -13  -5   2   18.50    5.80
 -13  -5   2   21.40    7.90
  13  -5  -2   12.90    6.30
 -13   5   2    8.60    4.80
  13   5  -2    6.70    5.20
 -13   5   2   14.40    7.00
 -13   5   2   22.00    7.40
  13   5  -2   12.20    6.00
  13   5  -2   10.60    5.20
  11  -5  -2   -0.70    3.80
 -11  -5   2   -1.00    3.60
 -11  -5   2    2.40    3.90
 -11  -5   2   -0.10    3.50
  11  -5  -2    2.10    4.00
  11  -5  -2    8.00    4.60
 -11   5   2    0.10    4.40
  11   5  -2    2.20    3.50
 -11   5   2    2.10    4.00
  11   5  -2   -1.90    3.40
  11   5  -2    5.20    4.80
  11   5  -2   -2.10    3.90
   9  -5  -2    8.80    6.30
  -9  -5   2    9.50    4.70
   9  -5  -2    7.00    4.00
  -9  -5   2    7.60    4.50
  -9  -5   2   10.00    6.70
   9   5  -2   22.90    6.00
  -9   5   2    7.40    5.60
   9   5  -2   13.70    4.40
  -9   5   2    6.80    4.20
   9   5  -2   14.90    4.80
  -9   5   2    5.40    3.40
   9   5  -2    8.70    4.00
  -7  -5   2   81.69    9.30
  -7  -5   2   96.49   15.50
   7  -5  -2   64.69    8.10
   7  -5  -2   73.79    8.80
   7  -5  -2   78.99    8.00
  -7  -5   2   78.49    8.50
  -7   5   2   69.09    8.80
   7   5  -2   72.39    8.10
   7   5  -2   72.69    8.40
  -7   5   2   79.19    9.50
   7   5  -2   74.49    7.30
   7   5  -2   62.49    8.40
  -7   5   2   73.79    7.80
   5  -5  -2   37.90    6.00
  -5  -5   2   26.70    5.00
   5  -5  -2   23.50    4.30
  -5  -5   2   35.40    6.10
  -5  -5   2   25.00    4.50
   5  -5  -2   28.50    5.00
   5   5  -2   31.20    5.30
   5   5  -2   34.00    5.70
  -5   5   2   31.90    5.10
  -5   5   2   44.30    6.50
   5   5  -2   29.00    5.20
   5   5  -2   28.70    4.00
  -5   5   2   28.10    5.50
  -3  -5   2   45.60    4.70
  -3  -5   2   51.09    5.80
  -3  -5   2   46.50    5.60
  -3  -5   2   58.39    7.40
   3  -5  -2   47.30    6.20
   3  -5  -2   54.29    6.00
   3  -5  -2   54.59    5.70
   3  -5  -2   39.20    4.70
  -3   5   2   49.00    5.40
   3   5  -2   52.59    5.70
  -3   5   2   58.89    7.90
   3   5  -2   49.20    6.50
   3   5  -2   45.70    5.70
  -3   5   2   55.99    6.30
  -1  -5   2  125.99    9.90
   1  -5  -2  118.59    9.70
  -1  -5   2  116.39    9.20
   1  -5  -2  117.39   10.50
   1  -5  -2  129.99    9.60
  -1  -5   2  135.59   11.20
  -1  -5   2  116.19    9.60
  -1   5   2  114.69    9.40
  -1   5   2  126.29   12.40
   1   5  -2  118.09    9.60
   1   5  -2  109.19   10.50
   1   5  -2  128.49   11.50
   1   5  -2  121.99    9.80
  -1   5   2  123.79   10.00
   1  -5   2  112.59    9.60
   1  -5   2  107.79    8.20
  -1  -5  -2   94.99    9.20
   1  -5   2  108.39    8.30
  -1  -5  -2   99.49    7.80
  -1   5  -2   98.39    7.90
  -1   5  -2   87.59    9.20
  -1   5  -2  103.19    9.20
   1   5   2   98.99    9.60
   1   5   2   99.09   11.30
  -1   5  -2   92.19   10.40
   1   5   2  102.39    7.80
   1   5   2  102.89    8.10
   1   5   2  110.29    8.30
  -3  -5  -2   51.49    6.40
   3   5   2   45.00    4.20
   3   5   2   65.79    6.40
   3   5   2   45.10    4.50
   3   5   2   62.29    7.30
  -5  -5  -2    1.00    3.30
   5  -5   2    2.90    1.70
   5  -5   2    4.50    1.80
  -5  -5  -2    3.70    5.60
   5  -5   2    4.50    2.40
   5  -5   2    5.10    3.10
   5  -5   2    3.30    4.30
  -5   5  -2    5.70    3.40
   5   5   2    4.30    3.10
  -5   5  -2    3.90    4.70
   5   5   2    6.30    5.80
   5   5   2    1.30    3.60
   7  -5   2   22.40    3.40
  -7  -5  -2   24.00    6.30
   7  -5   2   12.00    4.70
   7  -5   2   27.00    3.40
   7  -5   2   28.50    7.00
  -7  -5  -2   30.60    9.30
   7   5   2   25.60    7.40
  -7   5  -2   23.10    5.10
   7   5   2   19.70    6.40
   7   5   2   26.70    5.80
   9  -5   2   35.60    4.60
  -9  -5  -2   17.60    8.20
   9  -5   2   31.20    3.80
   9  -5   2   34.70    9.10
   9  -5   2   26.10    4.20
  -9   5  -2   31.20    5.70
   9   5   2   33.60    7.40
   9   5   2   26.00    3.70
   9   5   2   19.90    8.80
  -9   5  -2   34.70    8.50
 -11  -5  -2    0.00    4.50
  11  -5   2    6.50    3.30
 -11  -5  -2    3.20    8.80
  11  -5   2    5.80    3.20
 -11   5  -2    8.70    4.20
  11   5   2    4.60    5.70
 -11   5  -2    7.00    6.90
  11   5   2   -2.70    6.00
  11   5   2    2.50    3.00
  11   5   2   -3.60    9.70
  11   5   2    6.40    2.70
  13  -5   2    6.50    4.40
  13  -5   2    2.80    3.80
 -13  -5  -2   -0.70    5.00
 -13  -5  -2    4.00    8.60
 -13   5  -2   -5.20    4.50
 -13   5  -2   -3.90    6.70
  13   5   2   -9.90    5.30
  13   5   2    1.00    3.50
  13   5   2   -5.50    6.00
  13   5   2   -0.80    3.00
 -12  -6   2   -0.10    4.40
 -12  -6   2    0.90    4.00
  12  -6  -2   12.60    6.90
 -12  -6   2    1.50    4.00
  12  -6  -2    0.80    5.00
  12   6  -2   -1.30    5.60
 -12   6   2    0.50    5.20
  12   6  -2    3.10    6.60
  12   6  -2    3.00    4.50
 -12   6   2   11.00    4.70
  12   6  -2    7.10    4.60
 -12   6   2   -2.40    3.90
 -10  -6   2    3.40    8.20
 -10  -6   2    3.90    3.90
  10  -6  -2    0.10    4.00
 -10  -6   2   -5.30    5.60
  10  -6  -2   -3.30    4.50
  10   6  -2    1.20    3.70
  10   6  -2   -3.20    3.30
 -10   6   2   -4.70    3.70
  10   6  -2    1.60    3.30
 -10   6   2    0.90    4.30
  10   6  -2    3.20    4.20
 -10   6   2    2.70    4.00
   8  -6  -2   90.79    9.60
  -8  -6   2   86.49    9.10
  -8  -6   2   99.19   10.60
  -8  -6   2   89.99    9.70
   8  -6  -2   92.39   10.10
  -8   6   2   91.59   10.30
   8   6  -2   86.39    8.80
   8   6  -2   84.29    9.70
   8   6  -2   89.09    9.70
   8   6  -2   75.19    9.60
  -8   6   2   75.79   10.10
  -8   6   2  116.29   11.20
   6  -6  -2   57.59    7.20
  -6  -6   2   61.19    7.20
  -6  -6   2   66.49    7.30
  -6  -6   2   67.79    8.40
   6  -6  -2   59.59    7.00
   6  -6  -2   69.49    7.60
   6   6  -2   58.89    7.40
  -6   6   2   65.39    8.00
  -6   6   2   57.19    6.90
   6   6  -2   63.99    6.50
   6   6  -2   59.89    7.60
  -6   6   2   59.39    8.40
   4  -6  -2  275.07   21.00
   4  -6  -2  289.87   21.40
  -4  -6   2  295.17   21.20
   4  -6  -2  292.87   21.00
  -4  -6   2  284.17   20.20
  -4  -6   2  319.27   22.10
  -4  -6   2  283.17   21.00
   4   6  -2  267.77   21.00
   4   6  -2  284.17   21.10
  -4   6   2  268.67   20.60
  -4   6   2  304.07   21.50
  -4   6   2  271.07   22.00
   4   6  -2  302.47   20.20
   4   6  -2  266.47   21.50
   2  -6  -2  311.17   23.00
   2  -6  -2  340.17   22.40
  -2  -6   2  321.57   22.70
   2  -6  -2  302.87   22.40
  -2  -6   2  366.16   24.30
  -2  -6   2  301.67   21.80
  -2   6   2  316.07   23.80
  -2   6   2  306.47   22.10
   2   6  -2  298.67   22.30
   2   6  -2  295.87   22.40
   2   6  -2  294.07   23.00
   2   6  -2  329.77   23.90
  -2   6   2  307.97   25.10
   0  -6   2  128.69    9.80
   0  -6   2  146.59    9.80
   0  -6   2  135.09   11.00
   0  -6  -2  124.19   10.80
   0  -6   2  118.39    9.80
   0  -6  -2  121.79    9.40
   0  -6  -2  117.69    9.60
   0   6   2  113.99    9.40
   0   6   2  122.69    9.20
   0   6  -2  108.69    9.40
   0   6  -2  138.79    9.90
   0   6  -2   99.69   10.30
   0   6  -2  130.69   11.90
   0   6   2  126.59   12.70
   0   6   2  114.99    9.60
   0   6   2  128.49   10.00
   2  -6   2   45.00    6.10
   2  -6   2   41.70    4.50
   2  -6   2   44.40    6.00
   2  -6   2   41.90    7.00
  -2   6  -2   46.90    9.50
  -2   6  -2   33.60    5.40
  -2   6  -2   45.50    7.00
  -2   6  -2   37.50    4.00
   4  -6   2   28.50    6.60
  -4  -6  -2   29.80    5.90
   4  -6   2   25.00    4.20
   4  -6   2   15.00    4.40
   4  -6   2   22.60    3.40
   4  -6   2   23.70    3.30
   4   6   2   39.10    6.60
  -4   6  -2   20.00    5.40
  -4   6  -2   24.80    2.70
  -4   6  -2   35.80    5.90
  -6  -6  -2   -1.40    5.70
   6  -6   2    5.10    1.90
  -6  -6  -2    0.20    3.70
   6  -6   2    4.20    4.40
   6  -6   2    5.00    2.20
   6  -6   2    3.20    4.70
  -6   6  -2    2.00    5.20
   6   6   2    5.30    5.90
   6   6   2    5.90    4.60
  -6   6  -2    2.70    3.20
  -8  -6  -2   -2.00    6.50
   8  -6   2   -0.10    1.80
  -8  -6  -2   -2.70    8.00
   8  -6   2    0.50    2.20
   8  -6   2    4.00    5.90
   8  -6   2   -2.50    2.10
   8  -6   2    2.70    5.60
   8   6   2    3.50    6.90
   8   6   2    5.30    4.20
  -8   6  -2   -1.40    3.30
   8   6   2   -6.00    4.20
   8   6   2    0.70    1.60
  10  -6   2  101.39    8.30
 -10  -6  -2   91.09    9.80
  10  -6   2   75.29    8.40
 -10  -6  -2   94.39   13.70
 -10   6  -2   92.79    8.60
  10   6   2  103.49   14.60
 -10   6  -2   84.59   11.60
  10   6   2   80.59    7.50
  10   6   2  108.49   11.90
 -12  -6  -2    5.10    5.00
 -12  -6  -2   10.60    8.90
  12  -6   2   11.00    3.70
  12  -6   2    8.70    4.40
  12   6   2   12.80    3.40
  12   6   2    1.20    3.90
 -12   6  -2   16.80    5.10
  12   6   2   -3.70    7.40
  12   6   2    8.90    7.20
  12   6   2    4.50    3.30
 -12   6  -2   15.90    7.70
 -13  -7   2    2.80    4.10
  13  -7  -2    4.40    7.20
  13  -7  -2   -3.20    5.40
 -13  -7   2   10.90    5.90
 -13  -7   2   -0.90    4.10
 -13   7   2   -2.30    4.30
  13   7  -2    6.70    7.00
 -13   7   2   -0.10    4.30
  13   7  -2   -2.80    4.00
  13   7  -2    0.80    5.10
  13   7  -2    4.90    3.90
 -13   7   2    1.20    7.10
  11  -7  -2    3.30    4.70
 -11  -7   2    1.50    4.20
 -11  -7   2   -3.60    3.20
  11  -7  -2    0.20    4.10
 -11  -7   2   -3.10    3.20
  11   7  -2   -0.10    3.80
  11   7  -2    7.90    5.00
 -11   7   2   -0.60    3.70
  11   7  -2    5.20    4.10
 -11   7   2   -0.50    4.00
 -11   7   2   -1.20    4.80
  11   7  -2    7.60    4.60
   9  -7  -2   59.39    9.30
  -9  -7   2   62.79    9.00
  -9  -7   2   53.49    8.20
  -9  -7   2   68.69    9.30
  -9   7   2   57.09    8.90
  -9   7   2   76.19   10.10
   9   7  -2   60.29   10.00
   9   7  -2   54.09    8.40
  -9   7   2   51.99    7.90
   9   7  -2   58.09    9.40
   9   7  -2   57.89    8.70
   7  -7  -2   17.40    5.00
   7  -7  -2   17.10    4.90
  -7  -7   2   17.70    4.60
  -7  -7   2   11.70    3.70
   7  -7  -2   11.80    4.00
  -7  -7   2   20.70    4.90
  -7   7   2    7.00    4.10
   7   7  -2   11.50    3.60
   7   7  -2   16.70    4.40
   7   7  -2   17.30    5.20
  -7   7   2   12.70    4.40
  -7   7   2   15.70    4.90
   7   7  -2   13.70    4.00
   5  -7  -2   38.30    4.60
  -5  -7   2   46.60    6.20
  -5  -7   2   50.29    6.40
   5  -7  -2   43.10    6.10
   5  -7  -2   48.00    6.20
   5  -7  -2   42.80    5.90
  -5  -7   2   61.39    7.70
  -5  -7   2   56.99    5.60
   5   7  -2   60.69    5.70
   5   7  -2   51.79    6.50
  -5   7   2   50.99    7.60
   5   7  -2   47.90    6.00
  -5   7   2   42.60    5.90
   5   7  -2   42.90    6.50
  -5   7   2   51.29    7.00
   3  -7  -2   54.39    7.40
  -3  -7   2   70.99    7.80
   3  -7  -2   62.79    6.90
  -3  -7   2   58.99    6.50
   3  -7  -2   53.29    6.10
  -3  -7   2   48.90    8.10
  -3  -7   2   55.89    6.20
   3  -7  -2   50.89    4.90
  -3   7   2   60.09    8.20
  -3   7   2   60.29    6.80
   3   7  -2   60.49    6.50
  -3   7   2   57.19    6.00
   1  -7  -2  103.59    8.40
  -1  -7   2   83.99    8.10
  -1  -7   2   94.89   10.40
   1  -7  -2   98.39    9.10
   1  -7  -2   94.99    7.40
   1  -7  -2  102.39    8.10
  -1  -7   2   98.69   12.40
   1   7  -2   92.59    8.30
   1   7  -2   88.39    8.80
   1   7  -2   99.59   10.70
   1   7  -2   85.59    7.90
  -1   7   2  103.59    9.20
  -1   7   2   88.29    7.90
  -1   7   2   95.69   10.40
  -1  -7  -2   34.30    5.90
   1   7   2   27.70    7.90
  -1   7  -2    4.30    4.70
   3  -7   2  112.69    8.60
   3  -7   2  111.09    9.60
   3  -7   2   90.59   10.30
  -3  -7  -2   98.19    9.70
  -3   7  -2  106.59    8.30
  -3   7  -2  114.89    9.60
  -3   7  -2  117.49   12.00
   3   7   2  107.39    8.20
   3   7   2  110.09   12.50
   3   7   2  101.99    9.70
  -3   7  -2  113.49    9.50
   3   7   2  128.89    8.80
   3   7   2  106.79   10.60
   5  -7   2   12.50    5.10
   5  -7   2   10.60    2.50
   5  -7   2    4.40    3.70
   5  -7   2    7.30    2.40
  -5  -7  -2   17.50    7.20
   5  -7   2    7.30    2.60
  -5  -7  -2    7.60    4.20
  -5   7  -2    7.00    5.30
  -5   7  -2    8.00    3.80
   5   7   2   13.70    6.70
   5   7   2   14.90    2.50
   5   7   2   12.70    2.00
   5   7   2   18.00    4.40
  -5   7  -2    7.30    1.90
   5   7   2    5.80    4.50
  -7  -7  -2   -0.10    5.60
   7  -7   2    6.00    2.60
   7  -7   2    8.40    5.20
  -7  -7  -2   -1.40    6.50
   7  -7   2    4.00    3.50
   7  -7   2    7.00    2.20
  -7   7  -2    0.10    4.20
   7   7   2    5.30    3.90
  -7   7  -2    5.10    3.20
   7   7   2    3.50    1.60
   7   7   2   -1.90    4.30
   7   7   2   11.10    6.80
   9  -7   2   79.99    7.00
   9  -7   2   68.59    7.20
  -9  -7  -2   63.79    8.40
  -9  -7  -2   62.09   11.70
  -9   7  -2   66.59    7.20
   9   7   2   82.19   13.10
   9   7   2   58.89    6.10
   9   7   2   77.79   10.40
 -11  -7  -2   11.10    9.00
  11  -7   2   -0.50    2.80
  11  -7   2    2.30    4.00
 -11  -7  -2    3.10    4.90
  11   7   2    4.10    2.50
 -11   7  -2    0.20    2.40
  11   7   2  -12.50    9.80
  11   7   2    2.90    5.80
 -11   7  -2   10.00    6.60
 -11   7  -2    0.20    4.10
  11   7   2   -0.60    2.70
 -11   7  -2    3.70    2.50
  11   7   2   -1.20    6.50
  13  -7   2   11.30    4.50
  13  -7   2   19.70    5.10
 -13  -7  -2   19.00    6.90
 -13  -7  -2   19.50   10.40
  13   7   2   11.50    7.30
 -13   7  -2   10.50    6.50
  13   7   2    8.00    5.60
 -13   7  -2   14.60    3.50
  13   7   2    2.10    4.10
 -13   7  -2   19.50    8.20
  13   7   2   10.00    4.10
 -13   7  -2    6.60    3.30
  13   7   2   -4.40    7.10
  12  -8  -2    1.60    4.80
  12  -8  -2   -3.10    5.00
  12  -8  -2    1.50    4.70
 -12  -8   2    6.20    4.80
 -12  -8   2    5.90    4.30
 -12  -8   2   -2.00    2.90
 -12   8   2   -0.80    6.60
  12   8  -2    7.10    4.20
  12   8  -2    1.10    4.30
 -12   8   2   -3.80    3.90
  12   8  -2    3.40    4.80
  12   8  -2   -8.60    5.80
 -10  -8   2    6.70    6.90
  10  -8  -2   -8.70    8.00
 -10  -8   2    6.10    4.10
  10  -8  -2    4.00    4.10
 -10  -8   2   17.00    7.20
  10  -8  -2    6.50    4.00
 -10   8   2    9.60    5.50
  10   8  -2   -0.20    3.80
  10   8  -2    5.20    4.80
 -10   8   2   -0.60    3.40
  10   8  -2   10.40    4.40
  10   8  -2   11.00    4.90
 -10   8   2    5.00    4.30
   8  -8  -2   -1.60    2.30
  -8  -8   2   -1.40    3.10
   8  -8  -2    2.20    3.30
   8  -8  -2   -0.30    3.70
  -8  -8   2   -0.10    3.00
   8  -8  -2    3.10    4.30
  -8  -8   2    3.10    3.30
   8   8  -2    3.00    4.50
  -8   8   2   -2.10    3.80
  -8   8   2    0.70    2.90
   8   8  -2   -0.70    2.80
   8   8  -2    2.40    3.30
  -8   8   2   -0.80    3.30
   8   8  -2    0.70    2.80
   6  -8  -2   79.09    8.60
  -6  -8   2  102.89    9.50
   6  -8  -2   99.29    9.50
  -6  -8   2   85.19    8.30
  -6  -8   2   83.69    8.70
   6  -8  -2   88.49    9.10
  -6  -8   2  102.99   10.30
   6   8  -2   85.39    8.80
  -6   8   2   87.79   10.10
   6   8  -2   76.49    9.30
  -6   8   2   91.19    9.70
   6   8  -2   84.49   10.30
   6   8  -2   85.69    8.30
  -4  -8   2   51.59    6.60
  -4  -8   2   55.19    5.90
  -4  -8   2   59.59    7.70
   4  -8  -2   50.99    6.70
   4  -8  -2   56.79    6.70
   4  -8  -2   52.49    5.10
   4  -8  -2   61.99    6.60
  -4  -8   2   53.19    6.60
  -4   8   2   57.39    6.20
   4   8  -2   44.90    6.30
  -4   8   2   54.69    8.30
  -4   8   2   59.79    7.00
   4   8  -2   56.99    6.40
   4   8  -2   49.10    6.80
   4   8  -2   60.99    5.80
   2  -8  -2   13.40    2.60
  -2  -8   2   15.10    4.30
  -2  -8   2    8.80    2.90
  -2  -8   2   13.40    3.40
  -2  -8   2   13.20    3.60
   2  -8  -2    9.20    4.40
   2  -8  -2   10.10    2.80
   2  -8  -2   10.30    3.40
  -2   8   2   11.50    4.40
   2   8  -2    8.90    3.60
  -2   8   2    8.50    3.30
  -2   8   2   11.10    4.30
   2   8  -2   13.80    5.10
   2   8  -2    8.30    2.80
   2   8  -2   13.50    3.50
   0  -8  -2   51.59    5.20
   0  -8  -2   41.80    6.30
   0  -8  -2   50.79    5.30
   0  -8   2   58.59    5.60
   0  -8   2   53.99    7.00
   0  -8   2   58.09    5.70
   0  -8   2   67.79    7.00
   0  -8  -2   47.80    5.20
   0   8  -2   52.19    6.30
   0   8  -2   49.20    5.20
   0   8   2   46.20    5.10
   0   8   2   49.00    5.10
   0   8  -2   53.79    7.50
   0   8   2   47.20    5.10
   0   8   2   52.99    6.00
   2  -8   2   -1.10    2.40
   2  -8   2    2.20    1.90
  -2  -8  -2   -0.60    3.60
  -2  -8  -2    1.70    2.10
   2  -8   2    1.80    2.10
   2   8   2    3.20    2.60
  -2   8  -2    3.40    1.70
   2   8   2    0.30    2.00
  -2   8  -2    3.50    2.30
  -2   8  -2    1.80    1.90
   2   8   2    6.90    5.50
  -2   8  -2    6.70    4.40
   2   8   2    4.80    2.30
   2   8   2   -0.80    2.50
  -4  -8  -2   43.00    4.10
   4  -8   2   42.30    5.60
   4  -8   2   49.50    4.80
   4  -8   2   40.70    5.40
   4  -8   2   41.50    7.00
   4  -8   2   50.49    7.30
  -4  -8  -2   39.50    7.00
   4   8   2   41.90    7.30
   4   8   2   48.60    8.70
  -4   8  -2   52.69    5.70
  -4   8  -2   40.90    4.30
   4   8   2   42.30    4.30
  -4   8  -2   59.59   11.10
   4   8   2   39.40    6.00
  -4   8  -2   42.10    5.30
   4   8   2   47.50    4.80
   6  -8   2   18.10    5.60
   6  -8   2   26.10    6.20
   6  -8   2   26.30    4.20
   6  -8   2   26.20    3.80
  -6  -8  -2   33.80    9.50
  -6  -8  -2   31.20    8.90
  -6   8  -2   23.00    3.20
   6   8   2   26.20    3.30
   6   8   2   26.70    8.10
   6   8   2   12.90    8.80
   6   8   2   20.70    5.10
  -6   8  -2   34.00    5.60
   6   8   2   24.40    3.60
  -6   8  -2   14.60    5.90
  -8  -8  -2   89.19   13.30
   8  -8   2  102.69   11.20
  -8  -8  -2   89.39    9.80
   8  -8   2   77.79   11.10
   8  -8   2   97.59    7.30
   8  -8   2  110.79    8.30
   8  -8   2   75.99    9.70
   8   8   2   92.29    7.50
   8   8   2   95.69   13.50
  -8   8  -2   84.29    7.50
   8   8   2   95.29   10.90
  -8   8  -2   98.79    8.60
 -10  -8  -2   45.80   11.20
 -10  -8  -2   37.50    7.60
  10  -8   2   59.99    6.20
  10  -8   2   45.80    6.80
  10   8   2   23.50    9.00
  10   8   2   42.20    8.30
  10   8   2   36.30   12.30
 -10   8  -2   45.70    5.40
  10   8   2   44.10    5.20
 -10   8  -2   56.29    6.20
 -12  -8  -2    6.50    8.10
  12  -8   2    8.30    4.10
  12  -8   2    3.20    3.80
 -12  -8  -2    3.50    5.30
 -12   8  -2    5.70    2.90
  12   8   2   -5.00    5.70
  12   8   2   -4.30    7.20
  12   8   2   -0.90    3.10
 -12   8  -2    4.30    5.60
  12   8   2    0.10    3.70
  12   8   2    8.00    4.40
  13  -9  -2   -4.50    4.50
  13  -9  -2    3.00   11.90
 -13  -9   2    4.80    4.50
  13  -9  -2    3.70    5.20
 -13  -9   2   -1.20    4.10
 -13  -9   2   -6.00    4.80
 -13   9   2    3.70    5.30
 -13   9   2    4.70    6.00
  13   9  -2    1.80    4.50
  13   9  -2   -8.10    4.40
  13   9  -2    9.60    7.20
 -13   9   2   -0.70    4.10
  13   9  -2    5.20    4.80
  11  -9  -2    2.00    3.70
 -11  -9   2    1.90    3.70
 -11  -9   2    7.40    4.60
  11  -9  -2    5.60    6.60
  11  -9  -2    1.30    4.20
 -11  -9   2    4.70    4.90
  11   9  -2    5.20    4.20
  11   9  -2    0.80    4.90
  11   9  -2    9.90    7.80
 -11   9   2   -4.80    3.50
  11   9  -2    3.80    4.20
 -11   9   2    7.90    7.10
 -11   9   2    1.70    4.00
  -9  -9   2   -2.00    2.80
  -9  -9   2    5.30    3.80
   9  -9  -2   -5.30    3.40
  -9  -9   2   -1.00    3.40
   9  -9  -2   -2.50    4.40
   9  -9  -2    2.40    2.90
   9  -9  -2   -3.30    2.50
   9   9  -2   -1.00    3.30
   9   9  -2    0.90    3.60
  -9   9   2   -2.00    4.30
  -9   9   2   -0.50    4.40
   9   9  -2   -0.20    3.20
   9   9  -2   -3.40    3.20
  -9   9   2    1.10    4.20
  -7  -9   2    3.90    3.50
  -7  -9   2   10.20    3.60
   7  -9  -2   -0.20    3.80
  -7  -9   2    6.10    3.40
   7  -9  -2    1.60    3.10
  -7  -9   2    5.50    3.80
   7  -9  -2    1.80    3.50
   7   9  -2    6.60    3.80
  -7   9   2    3.70    3.30
   7   9  -2    1.00    2.60
   7   9  -2    1.50    2.70
  -7   9   2    1.60    3.80
  -7   9   2   -2.60    3.50
   7   9  -2   12.00    4.20
   5  -9  -2   24.40    4.90
   5  -9  -2   43.50    7.00
  -5  -9   2   44.70    7.10
  -5  -9   2   41.20    5.90
   5  -9  -2   34.20    4.20
  -5  -9   2   39.70    5.60
  -5  -9   2   34.30    5.30
   5  -9  -2   43.20    6.00
   5   9  -2   38.10    5.60
   5   9  -2   51.99    7.60
  -5   9   2   38.20    6.90
  -5   9   2   42.70    7.20
   5   9  -2   26.40    4.90
   5   9  -2   35.20    5.10
  -5   9   2   42.50    6.10
  -3  -9   2    6.80    2.80
   3  -9  -2    4.20    2.20
   3  -9  -2   11.40    4.70
  -3  -9   2   13.90    3.60
  -3  -9   2   12.90    4.10
   3  -9  -2    9.00    3.10
   3  -9  -2   11.00    3.50
  -3  -9   2    8.30    2.90
   3   9  -2    6.30    2.70
  -3   9   2    5.30    4.10
  -3   9   2   12.80    4.20
  -3   9   2    9.10    3.10
   3   9  -2   11.40    3.70
   3   9  -2   11.40    3.70
   1  -9  -2    8.60    2.50
   1  -9  -2    6.10    2.80
  -1  -9   2   12.60    3.70
  -1  -9   2   14.50    3.90
  -1  -9   2   12.20    3.60
  -1  -9   2    9.50    3.00
   1  -9  -2    1.30    3.80
   1  -9  -2    4.20    2.20
   1   9  -2    6.40    3.80
  -1   9   2    7.20    2.60
   1   9  -2    3.20    2.30
  -1   9   2   10.60    6.30
   1   9  -2    9.60    2.80
  -1   9   2   11.60    3.60
   1   9  -2    7.40    2.50
  -1  -9  -2   65.19    5.70
   1  -9   2   60.19    6.90
  -1  -9  -2   62.19    6.00
   1  -9   2   50.19    5.90
   1  -9   2   57.29    6.10
  -1  -9  -2   55.59    6.90
   1  -9   2   52.99    6.10
  -1  -9  -2   69.09    5.80
   1   9   2   75.69    9.60
  -1   9  -2   47.80    5.50
  -1   9  -2   48.40    6.30
   1   9   2   64.19    5.80
   1   9   2   55.09    6.70
   1   9   2   55.19    6.40
  -1   9  -2   41.30    7.70
   1   9   2   64.99    6.10
   3  -9   2   19.40    3.60
  -3  -9  -2   18.30    4.10
  -3  -9  -2   21.70    2.90
   3  -9   2   22.90    3.90
   3  -9   2   25.40    6.00
   3  -9   2   15.60    3.90
  -3  -9  -2   20.60    5.30
   3  -9   2   22.40    5.60
   3   9   2   15.10    4.80
   3   9   2   17.80    6.50
   3   9   2   21.30    4.50
  -3   9  -2   11.90    2.90
  -3   9  -2   29.70    6.90
  -3   9  -2   20.30    3.30
  -3   9  -2   17.70    3.50
   3   9   2   21.30    3.70
   5  -9   2   38.70    4.80
  -5  -9  -2   41.80    9.50
  -5  -9  -2   42.70    8.80
   5  -9   2   35.80    7.80
   5  -9   2   39.00    6.70
   5  -9   2   40.20    4.70
   5  -9   2   41.80    5.20
   5   9   2   28.20    6.50
   5   9   2   46.10    4.40
   5   9   2   40.80    9.00
  -5   9  -2   34.80    4.20
  -5   9  -2   41.10    8.30
   5   9   2   43.60    4.80
   7  -9   2    1.00    4.00
   7  -9   2    1.50    4.80
  -7  -9  -2   -3.60    3.90
   7  -9   2    2.10    1.90
  -7  -9  -2    2.60    6.10
   7  -9   2    0.50    2.50
   7   9   2   -0.50    6.10
   7   9   2   -0.40    2.00
  -7   9  -2    0.90    5.10
   7   9   2    2.50    1.90
   7   9   2   -0.70    3.80
  -7   9  -2    0.50    2.10
  -9  -9  -2   -1.30    4.90
  -9  -9  -2   -3.20    6.50
   9  -9   2    3.10    2.90
   9  -9   2    4.60    3.20
   9   9   2    1.30    2.10
   9   9   2   -3.50    5.50
  -9   9  -2    4.70    2.60
   9   9   2    0.00    7.60
   9   9   2   -1.00    4.30
 -11  -9  -2   40.40    8.80
  11  -9   2   67.59    7.10
 -11  -9  -2   52.39   13.00
  11  -9   2   54.09    7.60
  11   9   2   19.90   18.40
 -11   9  -2   53.49    5.90
  11   9   2   50.49    9.50
  11   9   2   53.99    6.30
  13  -9   2   12.10    5.30
 -13  -9  -2   23.60   14.90
  13  -9   2    8.70    4.60
  13   9   2   -0.50    4.70
  13   9   2    2.90    6.20
  13   9   2   13.50    4.10
  13   9   2    7.60    4.10
 -13   9  -2   15.20    7.10
 -13   9  -2   11.00    3.80
  12 -10  -2   -4.20    5.30
  12 -10  -2   -0.80    4.20
  12 -10  -2    1.10    4.80
 -12 -10   2    0.70    4.40
 -12 -10   2    4.90    4.10
 -12 -10   2   -6.50    4.40
 -12  10   2   -0.60    5.20
  12  10  -2   -7.00    4.50
 -12  10   2    4.40    4.30
 -12  10   2    5.60    5.60
  12  10  -2    3.80    9.70
  12  10  -2    6.00    4.60
  12  10  -2   -2.70    3.80
  10 -10  -2   43.90    8.10
 -10 -10   2   38.10    7.10
 -10 -10   2   38.90    7.20
  10 -10  -2   65.79   13.30
  10  10  -2   60.09   10.00
 -10  10   2   34.40    7.20
  10  10  -2   37.20    7.70
  10  10  -2   48.50    8.90
 -10  10   2   54.59    9.80
 -10  10   2   57.49    8.90
  10  10  -2   49.40    7.50
  -8 -10   2   59.99    8.30
  -8 -10   2   66.89    7.70
   8 -10  -2   47.20    6.90
  -8 -10   2   57.09    7.80
   8 -10  -2   58.69    8.60
  -8 -10   2   65.39    9.20
   8  10  -2   55.19    8.60
   8  10  -2   58.09    8.30
  -8  10   2   56.19    8.90
  -8  10   2   54.79    9.10
  -8  10   2   56.89    8.10
   8  10  -2   84.19   11.00
   8  10  -2   55.89    7.60
  -6 -10   2  116.19   10.60
   6 -10  -2  112.29   10.40
  -6 -10   2  129.09   12.00
   6 -10  -2  106.09   10.90
  -6 -10   2  119.89   11.30
   6 -10  -2  108.69    9.80
   6 -10  -2  126.49   11.60
  -6 -10   2  134.89   12.20
   6  10  -2  122.49   11.20
  -6  10   2  118.19   12.30
  -6  10   2  118.89   11.60
   6  10  -2  131.49   10.80
   6  10  -2   99.19   11.00
   6  10  -2  110.69   11.20
   4 -10  -2    9.80    4.60
  -4 -10   2   13.30    3.60
  -4 -10   2    7.30    3.30
   4 -10  -2    8.20    2.50
   4 -10  -2    5.10    2.60
  -4 -10   2    8.20    3.20
  -4 -10   2    7.60    4.00
   4 -10  -2    9.10    2.90
   4  10  -2    8.60    3.30
   4  10  -2    7.30    3.30
   4  10  -2    3.90    2.60
   4  10  -2   11.60    3.40
  -4  10   2    6.20    3.50
  -4  10   2    7.80    3.10
  -4  10   2    7.30    4.50
   2 -10  -2   51.19    5.60
  -2 -10   2   37.10    5.50
  -2 -10   2   54.99    7.00
   2 -10  -2   56.59    8.10
   2 -10  -2   28.00    4.90
  -2 -10   2   37.90    5.30
  -2 -10   2   43.10    5.80
   2 -10  -2   46.60    5.60
  -2  10   2   41.50    5.20
   2  10  -2   38.60    6.00
   2  10  -2   38.00    5.00
   2  10  -2   38.20    5.70
   2  10  -2   52.79    7.90
  -2  10   2   53.49    6.20
   0 -10  -2  155.48   12.10
   0 -10   2  171.68   12.70
   0 -10  -2  155.48   12.30
   0 -10  -2  168.78   12.10
   0 -10  -2  146.09   12.90
   0 -10   2  149.99   12.40
   0  10   2  132.09   15.00
   0  10   2  143.49   11.60
   0  10  -2  193.58   15.00
   0  10   2  160.78   12.10
   0  10   2  167.78   12.70
   0  10  -2  154.28   12.90
   0  10  -2  151.28   12.80
   0  10   2  144.49   12.00
  -2 -10  -2   49.99    5.70
  -2 -10  -2   48.50    4.70
   2 -10   2   46.40    5.80
   2 -10   2   43.90    5.30
   2 -10   2   42.00    5.40
   2 -10   2   57.29    6.30
  -2 -10  -2   65.49    9.10
  -2  10  -2   41.10    5.20
  -2  10  -2   44.20    5.70
   2  10   2   48.50    6.60
  -2  10  -2   46.40    7.80
   2  10   2   34.60    6.10
  -2  10  -2   45.60    5.00
   2  10   2   52.59    8.70
   2  10   2   40.00    4.80
   2  10   2   37.90    5.70
   4 -10   2   36.70    5.10
   4 -10   2   41.70    5.50
  -4 -10  -2   39.60    4.10
  -4 -10  -2   40.00    8.50
   4 -10   2   35.80    6.30
  -4 -10  -2   32.30    5.50
   4 -10   2   37.80    7.70
   4 -10   2   42.90    5.00
  -4  10  -2   36.90    4.40
   4  10   2   46.70    8.70
  -4  10  -2   30.70    4.70
  -4  10  -2   34.50    4.50
   4  10   2   47.20    7.30
  -4  10  -2   50.59    8.30
  -6 -10  -2    1.30    1.70
   6 -10   2   -2.30    2.60
  -6 -10  -2   -2.00    4.10
   6 -10   2    3.10    2.40
   6 -10   2    2.90    4.20
  -6 -10  -2    1.40    2.60
  -6 -10  -2   -1.90    6.10
   6 -10   2    1.60    2.00
   6  10   2    5.70    4.40
  -6  10  -2    0.70    2.20
   6  10   2    2.70    2.10
  -6  10  -2    0.30    1.90
   6  10   2   -4.10    4.80
  -6  10  -2    0.50    4.80
   6  10   2    5.00    2.60
   8 -10   2   -0.90    2.80
  -8 -10  -2    2.30    4.50
   8 -10   2    0.40    2.30
  -8 -10  -2   -5.20    6.50
  -8  10  -2   -0.30    2.30
  -8  10  -2   -5.20    5.10
   8  10   2   -0.90    3.90
   8  10   2   -0.30    6.50
   8  10   2   -0.60    2.00
 -10 -10  -2    6.90    8.20
  10 -10   2    6.20    3.90
 -10 -10  -2    1.20    4.60
  10 -10   2    3.60    3.40
  10  10   2   -6.40    9.00
 -10  10  -2    6.60    2.80
  10  10   2    3.00    5.20
  10  10   2   11.50    5.00
 -12 -10  -2    4.50    8.50
  12 -10   2   -0.80    3.90
  12 -10   2   -1.60    5.80
 -12 -10  -2    2.70    8.10
  12 -10   2    4.60    4.00
  12  10   2   -1.60    5.60
  12  10   2   -1.20    4.00
  12  10   2   -3.50    7.70
  12  10   2    0.50    3.00
 -12  10  -2   -1.10    2.90
  11 -11  -2   11.00    6.00
  11 -11  -2   24.20    6.90
 -11 -11   2   11.10    5.20
 -11 -11   2   17.40    8.10
 -11 -11   2   25.00   12.40
  11 -11  -2   15.10    4.20
  11  11  -2   17.90    6.80
  11  11  -2   10.20    5.20
 -11  11   2    2.20    4.20
 -11  11   2    6.60    5.60
  11  11  -2   10.40    5.00
  11  11  -2   21.70    6.60
 -11  11   2   17.80    6.40
   9 -11  -2    6.20    4.70
  -9 -11   2    7.30    5.60
   9 -11  -2    9.60    5.20
   9 -11  -2   -0.90    2.00
  -9 -11   2    1.70    4.00
   9 -11  -2    4.30    2.10
  -9 -11   2    3.30    4.30
  -9 -11   2    1.90    3.70
   9  11  -2    3.50    3.70
   9  11  -2    7.30    4.60
   9  11  -2    5.20    3.80
  -9  11   2    1.80    4.30
  -9  11   2    1.60    3.70
   9  11  -2    4.20    3.90
  -9  11   2    4.20    4.40
   7 -11  -2   53.89    7.50
  -7 -11   2   77.39    8.70
   7 -11  -2   62.19    7.10
  -7 -11   2   74.49    9.40
   7 -11  -2   65.59    8.40
  -7 -11   2   60.39    7.60
   7 -11  -2   65.09    7.50
  -7 -11   2   56.19    8.10
  -7  11   2   65.29    9.50
   7  11  -2   57.19    7.90
  -7  11   2   64.29    9.00
   7  11  -2   57.99    8.40
  -7  11   2   56.09    7.80
   7  11  -2   69.79    7.90
   7  11  -2   61.89    7.90
   5 -11  -2   47.30    6.70
  -5 -11   2   49.99    7.80
  -5 -11   2   34.20    5.60
  -5 -11   2   52.79    7.50
  -5 -11   2   56.19    8.20
   5 -11  -2   60.69    8.50
   5 -11  -2   43.80    6.60
   5 -11  -2   36.80    4.90
   5  11  -2   54.59   10.60
  -5  11   2   45.50    7.70
  -5  11   2   43.50    6.70
   5  11  -2   41.90    5.70
  -5  11   2   59.29    8.50
   5  11  -2   25.50    5.60
   5  11  -2   37.50    5.70
  -3 -11   2  213.78   15.50
   3 -11  -2  187.78   14.70
  -3 -11   2  195.68   15.00
   3 -11  -2  180.38   13.60
  -3 -11   2  173.58   14.30
   3 -11  -2  183.88   14.70
  -3 -11   2  160.28   14.40
   3 -11  -2  196.88   14.50
   3  11  -2  162.98   14.00
  -3  11   2  174.08   14.90
  -3  11   2  169.48   14.10
   3  11  -2  174.88   14.70
   3  11  -2  171.68   14.60
   1 -11  -2   12.20    3.30
   1 -11  -2   11.70    3.60
  -1 -11   2   14.40    3.90
  -1 -11   2   17.00    4.00
  -1 -11   2   13.60    3.80
   1 -11  -2   10.10    4.80
  -1 -11   2   28.10    5.50
   1 -11  -2   13.80    3.40
  -1  11   2   11.60    3.60
   1  11  -2   10.80    3.20
  -1  11   2   13.30    3.40
  -1  11   2   10.30    5.70
   1  11  -2   10.70    3.70
   1  11  -2   12.90    5.10
   1 -11   2   50.29    6.20
  -1 -11  -2   49.50    7.00
  -1 -11  -2   53.29    6.20
  -1 -11  -2   59.19    5.70
   1 -11   2   62.39    7.20
   1 -11   2   56.69    6.90
   1 -11   2   50.89    6.30
  -1 -11  -2   57.89    6.00
  -1  11  -2   53.99    6.20
   1  11   2   57.49    6.00
   1  11   2   67.29    6.60
  -1  11  -2   58.39    8.40
   1  11   2   53.99    6.20
   1  11   2   49.00    6.60
  -1  11  -2   56.19    6.60
   1  11   2   57.79    9.50
  -1  11  -2   47.20    7.50
   3 -11   2   15.70    3.70
  -3 -11  -2   17.20    7.40
  -3 -11  -2   11.70    2.70
   3 -11   2   15.00    3.50
   3 -11   2   14.00    4.70
  -3 -11  -2   12.40    3.90
   3 -11   2   14.60    3.60
  -3 -11  -2   13.20    2.90
   3  11   2   12.30    3.00
  -3  11  -2   13.50    3.50
  -3  11  -2   13.20    3.50
   3  11   2   16.50    3.60
   3  11   2   19.40    6.90
  -3  11  -2   18.50    5.80
  -3  11  -2   10.80    3.10
   3  11   2   14.20    4.10
   5 -11   2    6.10    4.80
  -5 -11  -2    4.20    6.60
   5 -11   2    9.90    4.70
  -5 -11  -2    4.90    4.50
   5 -11   2    9.90    2.80
   5 -11   2    6.80    3.00
  -5 -11  -2    5.40    2.20
   5 -11   2    5.10    2.90
  -5 -11  -2    3.40    3.70
   5  11   2    6.70    2.70
   5  11   2   14.70    6.50
   5  11   2    8.40    2.90
  -5  11  -2    6.70    2.70
  -5  11  -2    1.70    4.80
   5  11   2   13.10    4.60
  -5  11  -2    3.80    2.30
   7 -11   2   36.30    6.90
   7 -11   2   29.30    7.50
  -7 -11  -2   21.20    6.40
   7 -11   2   34.80    4.20
  -7 -11  -2   27.00    3.80
   7 -11   2   28.30    4.70
  -7 -11  -2   26.60    9.40
   7  11   2   23.70    7.70
  -7  11  -2   33.50    4.50
   7  11   2   27.70    6.70
  -7  11  -2   13.50    6.30
  -7  11  -2   27.80    4.50
   7  11   2   29.50    4.60
   9 -11   2    7.40    3.90
  -9 -11  -2   -1.40    4.70
  -9 -11  -2    1.50    2.10
   9 -11   2    0.50    2.70
  -9 -11  -2    1.70    8.00
   9  11   2    3.20    5.10
  -9  11  -2    4.90    2.90
  -9  11  -2   -1.70    5.10
   9  11   2    3.40    4.20
  -9  11  -2   -0.40    3.00
 -11 -11  -2    5.40    8.90
 -11 -11  -2   -1.70    2.00
  11 -11   2    0.80    3.90
 -11 -11  -2    1.80    6.00
  11 -11   2    3.50    3.70
  11  11   2    0.40    2.70
  11  11   2    1.70    5.90
 -11  11  -2    1.80    3.10
 -11  11  -2    1.40    3.60
  12 -12  -2    7.80    6.40
 -12 -12   2   -0.50    4.30
 -12 -12   2    5.30    4.00
  12 -12  -2   22.10    7.00
  12 -12  -2    7.20    3.90
 -12 -12   2    7.60    5.70
  12  12  -2   12.60    8.90
 -12  12   2    2.40    5.90
  12  12  -2   -2.40    4.90
  12  12  -2    5.90    4.80
 -12  12   2    5.00    5.30
 -12  12   2    5.00    4.10
  12  12  -2   11.80    6.40
 -10 -12   2   10.20    5.60
 -10 -12   2    6.60    4.70
  10 -12  -2   14.50    3.40
 -10 -12   2   10.60    4.60
  10 -12  -2   12.70    8.90
  10 -12  -2   27.80    9.10
 -10  12   2    9.10    5.20
  10  12  -2   23.00    6.90
  10  12  -2    5.50    4.10
 -10  12   2    5.10    4.60
  10  12  -2    8.20    8.40
 -10  12   2   23.10    6.30
  -8 -12   2   52.79    8.00
  -8 -12   2   54.79    8.60
   8 -12  -2   60.19    8.40
   8 -12  -2   57.79    9.30
  -8 -12   2   69.69   10.60
  -8 -12   2   49.80    8.20
  -8  12   2   56.39    8.40
  -8  12   2   40.60    7.80
   8  12  -2   52.49    8.80
   8  12  -2   50.79    7.40
  -8  12   2   50.79    8.60
   8  12  -2   29.10    7.20
   6 -12  -2   -3.00    3.80
   6 -12  -2    1.90    7.00
  -6 -12   2    2.20    3.40
  -6 -12   2   11.80    3.70
  -6 -12   2    3.90    3.30
   6 -12  -2    0.40    2.40
   6 -12  -2    2.00    3.20
  -6 -12   2    5.40    3.70
  -6  12   2   -1.90    2.70
   6  12  -2    7.70    2.90
   6  12  -2   -1.50    2.40
  -6  12   2   -3.50    3.90
   6  12  -2   -0.90    2.70
   6  12  -2    1.60    3.20
  -6  12   2  -10.30    6.40
   4 -12  -2   14.50    4.30
   4 -12  -2   11.10    3.60
  -4 -12   2   22.60    5.30
   4 -12  -2   19.20    3.70
  -4 -12   2   13.30    3.80
  -4 -12   2   13.50    4.00
  -4 -12   2   19.80    5.10
   4 -12  -2   17.30    5.30
  -4  12   2   20.10    5.70
   4  12  -2   11.10    4.30
   4  12  -2   16.10    4.00
   4  12  -2    8.70    3.10
  -4  12   2   17.20    5.20
  -4  12   2   11.60    3.60
   4  12  -2   12.30    4.20
   2 -12  -2   45.70    5.80
  -2 -12   2   40.90    6.20
   2 -12  -2   44.80    5.40
   2 -12  -2   37.90    5.60
  -2 -12   2   49.10    6.40
  -2 -12   2   42.60    6.00
   2 -12  -2   41.30    7.10
  -2 -12   2   37.50    5.60
   2  12  -2   38.60    6.20
  -2  12   2   46.20    5.70
   2  12  -2   38.00    5.40
   2  12  -2   45.50    6.10
   2  12  -2   48.50    8.20
  -2  12   2   43.80    6.30
  -2  12   2   59.39   10.70
   0 -12   2    2.40    2.20
   0 -12   2    6.20    3.20
   0 -12  -2    4.30    2.30
   0 -12   2    2.70    2.70
   0 -12  -2    2.90    4.20
   0 -12  -2    2.80    2.20
   0 -12  -2    7.30    2.80
   0 -12   2    4.20    3.00
   0  12  -2    2.70    2.70
   0  12   2    4.10    3.50
   0  12   2    4.20    5.00
   0  12  -2    7.40    2.70
   0  12   2    2.90    2.00
   0  12  -2    3.90    3.40
   0  12   2    7.30    3.00
   0  12   2    6.10    5.50
   2 -12   2   48.90    7.10
  -2 -12  -2   50.39    6.50
   2 -12   2   49.30    6.60
   2 -12   2   60.99    7.00
  -2 -12  -2   53.99    5.60
   2 -12   2   52.79    6.20
  -2  12  -2   51.19    5.80
   2  12   2   67.99   10.10
  -2  12  -2   47.50    6.00
  -2  12  -2   54.49    6.50
   2  12   2   49.80    5.80
   2  12   2   56.59    6.40
  -2  12  -2   56.99    8.50
   2  12   2   57.89    6.80
   4 -12   2   91.49   10.40
   4 -12   2   91.99    7.80
   4 -12   2   73.89    7.40
  -4 -12  -2   62.09    8.20
  -4 -12  -2   74.79    6.70
  -4 -12  -2   77.29    6.90
  -4 -12  -2   75.29    8.30
   4 -12   2   69.99    7.60
  -4  12  -2   66.59    7.20
   4  12   2   78.69    7.50
   4  12   2   67.99    6.90
  -4  12  -2   69.59    7.00
   4  12   2   79.99   11.30
  -4  12  -2   77.59    7.40
   4  12   2   86.09    9.00
  -4  12  -2   81.49   10.90
   6 -12   2    3.40    2.80
   6 -12   2    3.20    2.20
   6 -12   2    1.10    2.50
  -6 -12  -2    1.60    4.90
  -6 -12  -2   -1.10    3.30
  -6 -12  -2   -0.30    2.30
  -6 -12  -2    4.30    7.30
   6  12   2    2.60    2.90
   6  12   2    7.20    6.50
  -6  12  -2    6.50    2.70
  -6  12  -2    3.70    7.60
   6  12   2    0.80    2.20
  -6  12  -2    4.30    2.70
   6  12   2   -3.40    3.50
  -8 -12  -2   17.50    5.70
   8 -12   2   35.30    5.10
  -8 -12  -2   20.70    9.40
  -8 -12  -2   20.80    3.80
   8  12   2   33.10    7.00
  -8  12  -2   25.10    4.50
  -8  12  -2   19.00    4.00
   8  12   2   28.90    4.40
   8  12   2   31.20    4.90
  -8  12  -2   22.50    7.90
  10 -12   2    5.80    4.10
 -10 -12  -2    2.00    5.20
  10 -12   2    4.70    3.60
 -10 -12  -2    0.10    2.70
 -10 -12  -2    6.90    8.30
  10  12   2    5.00    2.90
 -10  12  -2   -1.40    2.90
 -10  12  -2    6.60    3.10
  10  12   2    4.40    6.00
 -12 -12  -2   -1.30    3.00
  12 -12   2   -0.40    3.90
  12 -12   2    5.50    6.10
 -12 -12  -2    1.70    2.80
 -12 -12  -2    1.70    4.70
  12  12   2   -5.50    5.90
  12  12   2    5.70    3.50
 -12  12  -2    3.20    3.80
 -12  12  -2   -2.60    3.60
  11 -13  -2   11.30    5.80
 -11 -13   2    9.50    5.80
  11 -13  -2   13.00    6.70
  11 -13  -2   14.90    5.70
 -11 -13   2   15.00    5.90
 -11 -13   2   -0.30    4.70
 -11  13   2    6.80    5.70
  11  13  -2   15.40    6.60
  11  13  -2   20.30    8.20
 -11  13   2   17.40    7.20
  11  13  -2    6.70    5.60
 -11  13   2    9.00    4.50
  11  13  -2   25.40    7.30
  -9 -13   2   40.30    7.40
  -9 -13   2   52.29    8.30
  -9 -13   2   35.90    6.90
   9 -13  -2   57.49    7.00
   9 -13  -2   54.89    9.50
  -9 -13   2   81.29   10.80
   9  13  -2   53.79    9.70
   9  13  -2   57.89    7.90
  -9  13   2   91.49   14.90
  -9  13   2   40.80    7.70
   9  13  -2   45.00    8.30
  -9  13   2   78.99   11.30
   7 -13  -2   21.20    5.70
  -7 -13   2   27.10    6.40
   7 -13  -2   27.00    6.40
  -7 -13   2   17.90    5.00
   7 -13  -2   21.00    5.00
  -7 -13   2   20.50    5.90
  -7 -13   2   19.60    5.30
  -7  13   2   17.90    6.10
   7  13  -2   29.50    6.60
  -7  13   2   19.60    6.30
   7  13  -2   37.20    7.90
  -7  13   2   39.30    7.80
  -5 -13   2    7.60    3.60
  -5 -13   2   17.50    5.00
   5 -13  -2    6.70    3.90
   5 -13  -2    9.60    4.90
  -5 -13   2    7.40    3.80
   5 -13  -2    6.20    3.70
   5 -13  -2    9.50    3.10
  -5 -13   2   10.50    3.90
   5  13  -2    9.30    3.80
   5  13  -2   18.50    4.70
  -5  13   2    7.30    4.20
   5  13  -2    4.30    3.60
  -5  13   2   10.70    5.70
  -5  13   2   14.90    5.30
   5  13  -2   30.50    8.70
   3 -13  -2    4.20    2.80
   3 -13  -2    3.40    3.00
   3 -13  -2    7.60    3.70
  -3 -13   2    6.70    3.50
  -3 -13   2    5.10    2.90
   3 -13  -2    5.40    4.10
  -3 -13   2    9.90    4.20
  -3 -13   2    5.60    3.20
   3  13  -2    2.20    3.00
   3  13  -2    3.10    3.20
  -3  13   2    1.40    2.90
  -3  13   2    3.90    2.90
   3  13  -2    3.40    2.90
   1 -13  -2   30.40    5.10
   1 -13  -2   23.50    4.70
  -1 -13   2   42.60    6.80
  -1 -13   2   36.90    5.80
   1 -13  -2   27.10    6.00
   1 -13  -2   34.40    5.10
  -1 -13   2   42.70    6.80
  -1 -13   2   30.00    5.10
  -1  13   2   34.90    5.50
   1  13  -2   33.70    5.40
   1  13  -2   34.00    5.70
  -1  13   2   38.80    9.10
   1  13  -2   54.09    9.40
  -1  13   2   31.30    5.50
   1 -13   2   27.20    4.70
   1 -13   2   29.60    5.60
  -1 -13  -2   32.40    5.70
  -1 -13  -2   27.80    4.50
   1 -13   2   32.40    5.50
   1 -13   2   29.20    5.30
  -1  13  -2   37.80    6.00
  -1  13  -2   40.50    7.90
   1  13   2   34.50    5.50
   1  13   2   28.90    8.50
   1  13   2   27.80    5.20
  -1  13  -2   33.20    5.10
   1  13   2   29.80    5.50
  -1  13  -2   29.20    5.00
  -3 -13  -2  140.59   12.10
   3 -13   2  183.18   13.10
  -3 -13  -2  153.58   12.10
  -3 -13  -2  152.08   13.30
  -3 -13  -2  146.59   13.60
   3 -13   2  195.88   15.00
   3 -13   2  194.48   17.30
   3 -13   2  184.78   13.10
   3  13   2  151.18   12.40
   3  13   2  164.48   12.90
  -3  13  -2  148.39   15.50
   3  13   2  158.08   16.50
  -3  13  -2  153.08   12.50
   3  13   2  137.79   16.60
  -3  13  -2  145.69   12.70
  -3  13  -2  149.99   12.60
  -5 -13  -2    5.90    5.10
   5 -13   2    8.20    2.80
   5 -13   2    8.20    3.10
  -5 -13  -2    4.20    2.30
   5 -13   2    8.50    4.20
   5 -13   2    2.00    3.00
  -5 -13  -2    7.80    3.90
  -5 -13  -2    3.80    2.50
  -5 -13  -2    2.90    6.90
   5 -13   2    9.90    5.10
  -5  13  -2   10.40    5.10
  -5  13  -2   12.70    3.50
  -5  13  -2    8.50    3.00
   5  13   2    3.20    2.80
   5  13   2   12.00    4.70
  -5  13  -2    5.80    2.50
   5  13   2    6.40    3.30
   5  13   2   13.70    6.70
   7 -13   2    4.90    2.80
  -7 -13  -2    7.60    8.00
  -7 -13  -2    2.70    4.50
  -7 -13  -2    3.50    2.40
   7  13   2    6.60    3.10
   7  13   2    2.00    3.10
   7  13   2   16.30    5.80
  -7  13  -2    3.80    6.00
  -7  13  -2    5.20    2.90
  -7  13  -2    4.30    2.60
  -9 -13  -2    4.70    5.60
   9 -13   2   15.40    4.10
  -9 -13  -2   15.50    3.60
  -9 -13  -2    3.20    7.30
   9  13   2   13.20    6.30
   9  13   2   12.50    3.60
  -9  13  -2   14.90    4.20
  -9  13  -2    7.20    7.00
  -9  13  -2   16.40    3.90
   9  13   2   14.20    3.90
 -11 -13  -2    9.00    3.60
 -11 -13  -2    8.10    8.80
  11 -13   2   13.20    4.80
 -11 -13  -2    7.10    5.60
  11 -13   2    0.80    4.50
  11  13   2   13.00    4.10
 -11  13  -2    9.80    3.80
 -11  13  -2   12.70    4.00
  11  13   2    9.70    6.30
 -10 -14   2    4.60    4.40
 -10 -14   2   -0.70    7.70
 -10 -14   2   -2.00    4.00
  10 -14  -2   -1.40    5.00
 -10 -14   2   -7.90    3.50
  10 -14  -2    0.70    4.50
  10 -14  -2   17.00   11.70
  10  14  -2    3.60    6.00
 -10  14   2   -3.20    3.60
  10  14  -2    2.40    4.60
  10  14  -2    3.90    4.40
 -10  14   2    2.40    3.50
 -10  14   2    0.20    4.60
  -8 -14   2   19.00    5.60
  -8 -14   2   25.90    6.80
  -8 -14   2   18.50    8.10
   8 -14  -2   22.50    6.30
   8 -14  -2   26.90    6.50
   8 -14  -2   18.70    5.70
  -8 -14   2   23.70    6.70
   8  14  -2   31.50    7.00
  -8  14   2   22.10    6.60
  -8  14   2   27.00    6.50
   8  14  -2   13.90    6.80
  -8  14   2   17.30    5.10
   8  14  -2   27.60    7.00
   6 -14  -2    6.40    5.40
  -6 -14   2    9.70    4.60
  -6 -14   2   16.60    4.70
   6 -14  -2    3.00    3.30
  -6 -14   2    8.50    4.20
   6 -14  -2    4.30    3.80
  -6  14   2    0.00    3.10
   6  14  -2    0.80    1.50
   6  14  -2   -0.70    3.40
  -6  14   2    5.70    4.80
  -6  14   2    0.90    3.90
  -4 -14   2    2.90    3.80
   4 -14  -2    4.40    4.30
   4 -14  -2    8.80    4.10
   4 -14  -2    4.10    3.40
  -4 -14   2    7.20    3.30
  -4 -14   2    4.50    3.30
   4 -14  -2    2.50    2.60
  -4 -14   2    4.40    3.70
   4  14  -2    4.40    3.30
   4  14  -2    2.10    3.30
  -4  14   2    4.10    3.50
   4  14  -2    5.50    3.30
   4  14  -2    2.40    2.90
  -4  14   2    1.80    3.10
  -2 -14   2   15.40    4.30
  -2 -14   2   15.30    4.30
   2 -14  -2   12.50    3.70
  -2 -14   2   13.30    4.30
   2 -14  -2   12.40    3.60
  -2 -14   2   17.50    4.50
   2 -14  -2   11.50    3.60
   2 -14  -2   13.70    5.20
  -2  14   2   16.00    7.00
  -2  14   2   16.20    4.30
  -2  14   2   12.50    4.20
   2  14  -2   11.50    4.70
   2  14  -2   10.40    3.30
   2  14  -2   17.30    4.50
   0 -14   2    4.90    2.70
   0 -14  -2    0.30    2.80
   0 -14   2    0.90    2.80
   0 -14  -2    1.10    2.40
   0 -14   2    2.60    3.00
   0 -14   2    7.60    3.40
   0 -14  -2    2.70    2.70
   0  14   2    1.90    3.00
   0  14   2    0.60    6.50
   0  14   2    1.80    2.70
   0  14  -2    6.20    3.10
   0  14  -2    6.40    3.10
   0  14  -2    6.80    4.50
   0  14   2    5.10    3.20
   2 -14   2    1.90    3.00
   2 -14   2    0.20    2.70
   2 -14   2    6.10    5.90
  -2 -14  -2    1.00    2.40
  -2 -14  -2    3.90    5.10
   2 -14   2   -2.70    2.80
  -2 -14  -2   -1.40    2.50
  -2  14  -2    1.80    2.40
  -2  14  -2   -0.60    2.60
   2  14   2   -0.80    2.80
  -2  14  -2   -1.40    4.10
  -2  14  -2    0.70    2.30
   2  14   2    0.00    2.70
   2  14   2    0.70    5.30
   4 -14   2   11.10    3.60
  -4 -14  -2    3.50    4.70
  -4 -14  -2    9.70    4.20
   4 -14   2    9.00    4.00
   4 -14   2    6.70    4.20
   4 -14   2    3.90    3.40
  -4 -14  -2    9.70    2.80
   4 -14   2    6.80    2.90
  -4 -14  -2    6.20    2.60
   4  14   2   13.30    7.20
  -4  14  -2    5.10    3.20
   4  14   2    8.10    3.20
  -4  14  -2    8.90    3.00
  -4  14  -2   14.30    6.20
   4  14   2    9.10    3.30
  -4  14  -2    7.00    2.70
   4  14   2   10.50    4.80
  -6 -14  -2   12.20    3.20
  -6 -14  -2   14.30    5.00
   6 -14   2   15.40    3.80
  -6 -14  -2   20.00    6.50
  -6 -14  -2   13.00    3.10
   6 -14   2   10.20    4.50
  -6 -14  -2   14.20    8.90
  -6  14  -2   16.60    3.90
   6  14   2   19.40    8.60
   6  14   2   11.60    3.40
   6  14   2   12.70    3.60
  -6  14  -2    5.10    2.50
  -6  14  -2    4.50    4.50
   6  14   2   18.50    5.80
  -6  14  -2   11.70    3.60
  -8 -14  -2   23.20    9.80
  -8 -14  -2   14.90    5.80
  -8 -14  -2   13.60    3.60
   8 -14   2   25.10    4.70
   8  14   2   25.10    7.60
  -8  14  -2   18.20    3.90
   8  14   2   27.10    4.90
  -8  14  -2   16.80    7.60
   8  14   2   19.60    4.60
  -8  14  -2   25.90    5.00
  10 -14   2    0.80    3.40
 -10 -14  -2   -0.40    7.90
 -10 -14  -2    0.70    5.30
 -10 -14  -2    2.70    3.10
  10 -14   2    7.40    4.70
  10 -14   2    8.80    6.10
 -10  14  -2    3.80    3.70
 -10  14  -2    3.40    3.70
  10  14   2    6.60    5.60
  10  14   2   -0.90    2.90
 -10  14  -2    3.80    6.20
 -11 -15   2   78.29   13.30
 -11 -15   2   47.10    9.70
 -11 -15   2   26.00    7.60
 -11 -15   2   52.19   10.60
  11 -15  -2   41.20   10.80
  11 -15  -2   43.30   11.40
  11  15  -2   61.59   10.00
 -11  15   2   33.60    7.00
 -11  15   2   36.70    7.40
  11  15  -2   30.20    8.10
  11  15  -2   41.80    8.90
 -11  15   2   32.30    7.80
   9 -15  -2   87.89    9.30
   9 -15  -2   86.39   10.30
  -9 -15   2   90.89   11.10
  -9 -15   2  109.99   11.70
  -9 -15   2   79.69   11.10
  -9 -15   2  101.29   12.10
   9 -15  -2   97.49   11.40
  -9  15   2   90.59   11.00
  -9  15   2   90.89   12.10
   9  15  -2   86.49   11.40
   9  15  -2   98.19   10.80
  -9  15   2   88.19   11.60
   9  15  -2   84.79   11.40
  -7 -15   2   20.70    5.30
  -7 -15   2   11.20    4.70
   7 -15  -2    8.00    4.60
  -7 -15   2    7.60    4.30
  -7 -15   2   25.60    7.80
   7 -15  -2   13.00    5.30
   7 -15  -2    5.20    4.80
  -7  15   2    5.90    3.90
   7  15  -2   14.40    4.90
   7  15  -2    1.10    2.10
   7  15  -2    9.60    4.80
  -7  15   2    5.70    5.00
  -7  15   2   14.50    5.20
  -5 -15   2   30.10    6.60
  -5 -15   2   16.70    4.80
   5 -15  -2   18.20    5.20
   5 -15  -2   10.20    3.60
   5 -15  -2   12.10    5.30
   5 -15  -2   12.50    4.50
  -5 -15   2   16.10    5.40
  -5  15   2    8.60    4.40
   5  15  -2   24.70    6.20
  -5  15   2    9.50    4.10
   5  15  -2   21.70    5.50
   3 -15  -2   46.80    6.90
  -3 -15   2   44.70    7.00
  -3 -15   2   64.29    8.50
   3 -15  -2   46.00    6.30
  -3 -15   2   50.59    7.30
   3 -15  -2   62.09    7.20
  -3 -15   2   76.09    9.60
   3 -15  -2   51.39    7.20
  -3  15   2   53.69    7.30
  -3  15   2   55.79   10.30
   3  15  -2   43.70    7.40
   3  15  -2   56.29    7.20
  -3  15   2   54.19    7.60
   3  15  -2   56.79    8.00
   1 -15  -2   17.60    4.20
   1 -15  -2   20.00    4.30
  -1 -15   2   25.60    5.30
   1 -15  -2   19.90    4.70
   1 -15  -2   15.30    6.60
  -1 -15   2   34.00    6.50
  -1 -15   2   26.20    5.50
  -1  15   2   22.10    4.90
   1  15  -2   26.40    7.50
  -1  15   2   28.80    6.00
   1  15  -2   12.90    3.90
  -1  15   2   18.00    7.00
   1  15  -2   22.90    4.90
   1 -15   2   19.20    5.00
  -1 -15  -2   20.20    4.50
   1 -15   2   34.80    6.60
  -1 -15  -2   25.70    6.50
   1 -15   2   17.60    4.30
   1 -15   2   35.30    5.50
  -1 -15  -2   31.20    5.10
   1  15   2   21.90    6.30
  -1  15  -2   24.90    5.10
  -1  15  -2   26.80    5.80
  -1  15  -2   20.20    5.50
   1  15   2   33.90    9.50
  -1  15  -2   22.90    4.60
   1  15   2   24.90    4.60
   1  15   2   22.90    4.70
   3 -15   2  148.29   12.60
  -3 -15  -2  151.18   11.90
  -3 -15  -2  136.29   11.90
  -3 -15  -2  138.79   13.40
   3 -15   2  151.78   13.10
   3 -15   2  165.28   13.90
   3 -15   2  147.49   12.30
   3 -15   2  140.79   13.50
  -3 -15  -2  140.89   13.30
  -3  15  -2  146.39   12.40
   3  15   2  170.48   15.00
   3  15   2  160.78   13.00
  -3  15  -2  139.99   12.20
   3  15   2  153.68   13.50
   3  15   2  163.88   16.40
  -3  15  -2  145.69   12.60
  -3  15  -2  150.08   15.50
   5 -15   2   76.39    7.10
  -5 -15  -2   67.19    7.10
   5 -15   2   89.59    8.00
   5 -15   2   74.89    8.60
  -5 -15  -2   65.39    8.80
  -5 -15  -2   65.79    7.10
  -5 -15  -2   75.99    9.10
   5 -15   2   81.99    8.30
  -5 -15  -2   83.59   12.50
  -5  15  -2   74.09    7.70
  -5  15  -2   73.39    7.40
   5  15   2   94.29   12.20
   5  15   2   67.19    7.80
  -5  15  -2   69.19   11.40
   5  15   2   82.59    9.80
  -5  15  -2   76.29    8.10
   5  15   2   71.69    8.00
  -7 -15  -2   21.80    4.30
   7 -15   2   25.30    4.70
  -7 -15  -2   17.90    9.60
  -7 -15  -2   13.60    5.40
  -7 -15  -2   19.90    3.90
  -7 -15  -2   15.60    6.40
   7  15   2   33.20    5.40
  -7  15  -2   25.60    7.80
  -7  15  -2   25.80    4.90
   7  15   2   25.70    6.70
  -7  15  -2   24.00    4.80
   7  15   2   29.50    5.00
  -9 -15  -2    5.30    5.70
  -9 -15  -2    7.50    9.80
  -9 -15  -2    2.80    2.90
   9 -15   2    3.80    4.00
  -9 -15  -2    7.10    3.10
   9  15   2    6.80    3.40
  -9  15  -2    6.40    6.90
  -9  15  -2    3.00    3.30
   9  15   2    2.10    3.50
  -9  15  -2    5.30    3.60
   9  15   2    6.00    4.90
 -11 -15  -2   26.40   12.20
 -11 -15  -2   20.70    7.30
  11 -15   2   26.50    6.10
 -11 -15  -2   16.50    5.10
  11 -15   2   28.00    6.70
  11  15   2   28.90    5.40
  11  15   2   30.80    8.70
 -11  15  -2   22.50    5.00
 -11  15  -2   11.00    4.10
  10 -16  -2   56.69   10.10
  10 -16  -2   56.69    9.20
  10 -16  -2   64.89   11.00
  10 -16  -2   62.29    7.50
 -10 -16   2   66.29   11.20
 -10 -16   2   73.09   10.90
 -10 -16   2   62.09   10.50
 -10 -16   2   66.49    9.90
  10  16  -2   67.99   11.00
  10  16  -2   80.79   12.60
  10  16  -2   57.49   10.00
 -10  16   2   69.49   11.50
  10  16  -2   66.99    9.20
 -10  16   2   52.09    8.90
 -10  16   2   50.19    9.50
   8 -16  -2    1.20    3.80
  -8 -16   2   -4.00    3.20
   8 -16  -2   -0.90    4.30
   8 -16  -2    1.20    4.30
  -8 -16   2    1.90    3.60
  -8 -16   2    3.00    4.70
  -8 -16   2    1.70    4.30
  -8  16   2    0.20    5.00
  -8  16   2    0.50    4.60
   8  16  -2    3.80    5.40
   8  16  -2   -0.40    3.40
  -8  16   2   -0.30    8.80
   8  16  -2    3.80    4.10
   6 -16  -2   12.50    4.90
   6 -16  -2    7.00    5.10
  -6 -16   2    3.80    4.00
  -6 -16   2   13.10    5.40
  -6 -16   2    6.40    4.10
  -6 -16   2   10.70    4.50
   6 -16  -2    3.20    3.70
   6  16  -2    3.50    3.90
   6  16  -2    7.50    4.00
  -6  16   2    1.50    4.40
  -6  16   2    9.90    5.40
  -6  16   2    2.90    4.00
  -4 -16   2  140.59   12.90
   4 -16  -2  134.19   11.70
   4 -16  -2  109.59   10.60
  -4 -16   2  122.79   11.90
   4 -16  -2   91.09   11.40
   4 -16  -2  112.59   11.80
  -4 -16   2  120.69   11.80
  -4  16   2  123.79   14.30
   4  16  -2  105.09   11.70
   4  16  -2  131.19   11.70
   4  16  -2  105.89   11.40
  -4  16   2  118.49   12.20
  -4  16   2  109.29   11.40
   2 -16  -2   92.19   11.00
   2 -16  -2  107.79   10.50
  -2 -16   2  108.59   11.30
  -2 -16   2  136.89   12.00
   2 -16  -2  119.89   10.70
   2 -16  -2  107.49   10.90
  -2 -16   2  109.99   11.10
  -2 -16   2  113.19   11.00
  -2  16   2  101.79   13.50
  -2  16   2  110.09   11.50
   2  16  -2  140.69   14.10
   2  16  -2  109.19   10.50
  -2  16   2  115.49   10.90
   2  16  -2  111.79   11.50
   0 -16  -2   -0.70    2.80
   0 -16   2    0.90    3.00
   0 -16  -2    3.10    3.20
   0 -16   2    0.90    2.90
   0 -16   2    1.10    3.30
   0 -16  -2    0.60    3.10
   0 -16  -2    0.20    4.20
   0 -16   2   -1.80    2.70
   0  16  -2    1.40    4.50
   0  16  -2   -2.10    2.60
   0  16   2   -1.40    2.70
   0  16   2    3.30    3.40
   0  16  -2    2.80    3.50
   0  16  -2    1.60    2.70
   0  16   2   -0.10    3.10
   0  16   2    4.40    6.40
  -2 -16  -2   14.40    4.20
   2 -16   2   16.80    4.00
  -2 -16  -2   11.60    3.70
   2 -16   2   19.10    4.90
   2 -16   2   11.40    4.00
   2 -16   2   10.90    3.70
  -2 -16  -2    7.90    5.70
   2  16   2   17.70    5.00
  -2  16  -2   11.30    3.60
  -2  16  -2   12.10    5.50
   2  16   2   17.30    8.10
   2  16   2   18.90    5.60
  -2  16  -2   25.80    5.40
   2  16   2   15.30    4.20
   4 -16   2  103.69   11.30
  -4 -16  -2  100.99    9.30
   4 -16   2  107.39   10.20
  -4 -16  -2   98.09    9.20
   4 -16   2   95.59    8.60
   4 -16   2   96.49   10.30
  -4 -16  -2   93.49   10.60
   4 -16   2  128.19   10.20
  -4 -16  -2   92.39   10.50
   4  16   2  108.39   11.10
   4  16   2  116.19   10.30
   4  16   2  113.99   14.00
  -4  16  -2  106.79   13.20
  -4  16  -2  101.69    9.40
   4  16   2  113.79   11.30
  -4  16  -2  102.99   10.10
  -4  16  -2  100.19    9.50
  -6 -16  -2    5.10    4.20
  -6 -16  -2   -1.70    2.50
  -6 -16  -2    1.60    2.60
   6 -16   2   -0.70    3.10
  -6 -16  -2    2.00    7.80
  -6 -16  -2    0.70    5.30
  -6  16  -2    3.20    3.10
  -6  16  -2    4.30    3.10
  -6  16  -2    2.50    4.50
   6  16   2    2.00    3.70
   6  16   2    3.70    3.30
   6  16   2    2.60    6.60
  -6  16  -2    3.50    2.10
   6  16   2    4.80    4.70
  -8 -16  -2    4.10    3.20
  -8 -16  -2   -0.20    6.10
  -8 -16  -2   -6.30    8.40
  -8 -16  -2   -6.30    3.40
   8 -16   2   -4.50    2.70
  -8 -16  -2    2.50    2.60
   8  16   2    3.00    5.10
  -8  16  -2    5.90    3.40
   8  16   2   -0.50    3.50
  -8  16  -2    2.50    3.50
  -8  16  -2    0.80    5.50
   8  16   2   -3.00    3.10
  10 -16   2   90.79    9.40
 -10 -16  -2   63.69   15.10
 -10 -16  -2   74.29    7.70
 -10 -16  -2   73.99   10.10
  10 -16   2   65.69   11.80
 -10 -16  -2   72.19    8.00
 -10  16  -2   52.39   12.50
 -10  16  -2   92.99    9.40
  10  16   2   86.29    9.00
  10  16   2   87.29    9.20
  10  16   2   97.59   12.50
  -9 -17   2   -1.20    5.20
   9 -17  -2    0.40    4.50
  -9 -17   2    3.30    6.80
  -9 -17   2    3.90    4.10
  -9 -17   2   -2.70    4.30
   9 -17  -2    9.20    4.50
   9 -17  -2    3.30    4.40
   9 -17  -2    7.80    5.90
   9  17  -2   -1.30    3.90
   9  17  -2    1.80    4.10
   9  17  -2    2.10    4.10
  -9  17   2    1.70    4.20
  -9  17   2    4.10    4.60
  -9  17   2   -1.30    4.40
  -7 -17   2   58.89    9.20
   7 -17  -2   67.09    9.10
   7 -17  -2   52.59    7.70
  -7 -17   2   59.99   10.00
  -7 -17   2   60.29    9.00
   7 -17  -2   61.69    7.90
   7  17  -2   64.99    8.70
  -7  17   2   70.09   10.30
   7  17  -2  104.39   16.20
  -7  17   2   54.69    9.20
  -7  17   2   64.69    9.50
  -5 -17   2    1.10    3.50
  -5 -17   2    2.90    3.70
  -5 -17   2   -8.60    6.00
   5 -17  -2   -2.60    3.60
   5 -17  -2   -1.10    2.40
  -5 -17   2    3.80    3.70
   5  17  -2   -4.60    3.30
  -5  17   2    0.80    3.70
   5  17  -2    1.30    4.60
  -5  17   2   -5.50    3.20
  -5  17   2   13.80    7.20
   5  17  -2   -0.10    2.90
  -3 -17   2   97.99   10.30
   3 -17  -2   69.49    8.30
  -3 -17   2   66.39    8.80
   3 -17  -2   65.19    8.50
   3 -17  -2   70.99    8.70
  -3 -17   2   76.69    9.00
  -3 -17   2   69.39    8.80
   3 -17  -2   73.19    9.00
   3  17  -2   56.89    8.80
   3  17  -2   60.99    8.00
  -3  17   2   83.09   11.90
  -3  17   2   55.39    8.80
  -1 -17   2    2.50    3.30
  -1 -17   2   -2.40    2.60
  -1 -17   2    0.30    3.70
   1 -17  -2    2.50    6.10
  -1 -17   2    5.20    4.20
   1 -17  -2   -5.30    4.30
   1 -17  -2    1.70    3.10
   1 -17  -2    3.50    3.30
   1  17  -2   -2.20    2.70
  -1  17   2   -3.00    6.10
  -1  17   2    1.80    3.50
   1  17  -2   -2.20    2.30
  -1  17   2    0.70    3.80
   1  17  -2    3.40    4.70
   1 -17   2   34.50    6.30
  -1 -17  -2   20.80    4.80
   1 -17   2   21.50    5.60
  -1 -17  -2   28.00    7.00
   1 -17   2   32.90    5.80
  -1 -17  -2   24.20    4.90
   1 -17   2   29.10    5.30
   1  17   2   35.90    6.70
  -1  17  -2   29.10    5.10
   1  17   2   21.10    8.10
   1  17   2   25.80    5.10
  -1  17  -2   30.90    5.60
   1  17   2   28.70    5.80
  -1  17  -2   27.00    5.30
  -1  17  -2   31.90    7.90
  -3 -17  -2   23.60    7.10
   3 -17   2   14.50    4.30
  -3 -17  -2   12.50    3.50
   3 -17   2    9.10    4.50
   3 -17   2   11.10    4.20
  -3 -17  -2   10.70    3.40
   3 -17   2    8.50    4.30
   3 -17   2    8.10    4.70
  -3 -17  -2   11.10    4.20
   3  17   2   16.00    4.30
   3  17   2   16.00    5.00
   3  17   2   15.00    7.30
  -3  17  -2    9.60    5.50
  -3  17  -2   12.20    3.80
  -3  17  -2   11.10    4.10
   3  17   2   15.50    4.70
  -3  17  -2    9.40    3.50
   5 -17   2   -1.30    3.50
  -5 -17  -2   -3.40    4.50
   5 -17   2    1.10    3.60
  -5 -17  -2    1.90    7.70
   5 -17   2    3.30    4.00
  -5 -17  -2   -1.50    3.00
  -5 -17  -2    0.90    2.60
  -5 -17  -2    3.00    2.30
  -5  17  -2   -0.20    4.70
   5  17   2    0.30    4.10
   5  17   2   -1.20    6.00
  -5  17  -2    1.30    2.30
   5  17   2    4.30    3.80
  -5  17  -2    0.00    3.00
   5  17   2    5.10    3.30
  -5  17  -2   -0.40    3.10
  -7 -17  -2   34.40   11.10
   7 -17   2   39.10    6.60
  -7 -17  -2   28.80    5.10
  -7 -17  -2   15.90    5.70
  -7 -17  -2   30.20    8.20
  -7 -17  -2   38.30    5.20
  -7  17  -2   28.60    5.70
  -7  17  -2   36.30    6.10
   7  17   2   32.30    5.80
   7  17   2   33.30    7.30
  -7  17  -2   18.80    6.80
  -7  17  -2   32.60    4.70
   7  17   2   43.80    8.80
  -9 -17  -2    2.50    5.50
  -9 -17  -2   -8.10    7.40
  -9 -17  -2    1.30    2.90
   9 -17   2    2.90    5.30
  -9 -17  -2    8.00    3.60
   9 -17   2    3.60    4.10
  -9  17  -2    6.20    3.50
  -9  17  -2    5.30    5.30
   9  17   2   11.30    5.60
  -9  17  -2    4.10    3.90
   9  17   2    6.40    5.40
   9  17   2   10.60    4.40
 -10 -18   2   -3.70    4.70
 -10 -18   2    2.10   12.40
  10 -18  -2    3.00    5.40
  10 -18  -2    5.60    6.80
 -10 -18   2   -1.70    4.30
 -10 -18   2    1.40    5.20
  10 -18  -2    6.40    4.90
 -10  18   2    5.40    5.00
 -10  18   2    7.10    5.60
  10  18  -2   -1.20    3.90
  10  18  -2   13.10    7.50
  -8 -18   2   77.59   11.00
   8 -18  -2   45.90    8.50
  -8 -18   2   90.39   12.50
   8 -18  -2   68.09    8.90
  -8 -18   2   55.59    9.40
  -8 -18   2   76.19   10.30
   8 -18  -2   70.99    8.30
  -8  18   2   69.89    9.90
   8  18  -2   78.39    9.70
   8  18  -2   97.79   13.70
   8  18  -2  113.29   15.70
  -8  18   2   76.39   11.00
  -8  18   2   75.59   11.20
   6 -18  -2   -0.10    4.80
   6 -18  -2    0.90    3.30
  -6 -18   2    0.20    3.50
  -6 -18   2    2.70    3.90
  -6 -18   2    3.50    3.90
  -6 -18   2   -3.00    4.00
  -6  18   2   -1.00    4.10
   6  18  -2    5.60    3.80
   6  18  -2   -1.30    3.60
  -6  18   2   -5.00    3.50
   4 -18  -2   49.00    7.30
  -4 -18   2   64.29   10.00
  -4 -18   2   72.19   10.50
   4 -18  -2   62.69    8.00
  -4 -18   2   57.79    8.50
  -4 -18   2   63.79   10.10
   4 -18  -2   65.79    8.50
   4  18  -2   53.29    8.60
   4  18  -2   64.69    8.40
  -4  18   2   72.89    9.50
  -4  18   2   61.89    8.70
  -4  18   2   65.89   11.10
  -2 -18   2  109.99   11.40
  -2 -18   2  100.89   11.30
  -2 -18   2  104.29   11.70
   2 -18  -2   99.39   10.70
   2 -18  -2   90.59   10.60
  -2 -18   2  121.59   12.00
   2 -18  -2  139.19   14.70
   2 -18  -2  109.19   11.10
  -2  18   2  114.89   11.90
   2  18  -2  121.39   11.90
   2  18  -2  130.89   14.40
  -2  18   2  115.99   14.10
   2  18  -2  102.79   10.70
  -2  18   2  116.79   12.00
   0 -18   2   -0.60    4.00
   0 -18  -2    2.10    3.10
   0 -18   2    3.60    3.40
   0 -18  -2   -1.00    4.90
   0 -18  -2    4.90    3.70
   0 -18   2    0.40    3.50
   0 -18   2    2.20    3.90
   0  18   2    0.80    5.40
   0  18   2    5.20    4.10
   0  18  -2    1.20    3.10
   0  18  -2    2.40    3.40
   0  18   2    2.60    3.40
   0  18  -2   -1.90    3.50
   0  18  -2   -0.10    4.50
   0  18   2    5.90    3.60
   2 -18   2   35.30    6.60
  -2 -18  -2   23.30    5.20
  -2 -18  -2   24.20    6.60
   2 -18   2   41.70    6.20
  -2 -18  -2   31.30    5.10
   2 -18   2   35.80    7.30
   2 -18   2   25.50    5.80
   2  18   2   38.40    6.50
  -2  18  -2   24.10    5.40
   2  18   2   33.30    6.00
   2  18   2   36.20    7.00
  -2  18  -2   25.00    5.20
  -2  18  -2   39.80    7.20
   2  18   2   30.70    9.00
  -2  18  -2   25.30    6.80
  -4 -18  -2   -0.60    2.40
  -4 -18  -2   -2.90    5.30
  -4 -18  -2   -1.00    3.70
   4 -18   2    2.10    3.80
   4 -18   2    3.00    3.60
  -4 -18  -2    2.40    2.60
   4 -18   2    1.20    3.20
  -4  18  -2    0.90    3.80
   4  18   2    1.90    3.30
   4  18   2   10.10    7.50
  -4  18  -2    2.70    4.60
  -4  18  -2    0.10    2.50
   4  18   2    2.70    4.30
  -4  18  -2    3.60    3.10
   4  18   2    2.20    3.70
  -6 -18  -2   13.00    6.80
   6 -18   2    6.00    5.00
  -6 -18  -2   -1.00    7.80
  -6 -18  -2    6.80    3.50
  -6 -18  -2   15.90    5.60
   6 -18   2   10.90    4.90
  -6 -18  -2    4.00    3.20
   6 -18   2   13.70    5.20
  -6  18  -2   12.70    3.10
  -6  18  -2    5.70    3.80
   6  18   2   11.80    4.60
   6  18   2   13.00    5.80
  -6  18  -2    3.80    6.20
  -6  18  -2    9.00    4.00
   6  18   2   10.40    4.40
   8 -18   2   10.30    4.60
  -8 -18  -2    8.40    6.10
  -8 -18  -2    0.80    8.90
  -8 -18  -2    7.50    3.70
  -8 -18  -2    7.00    3.50
   8 -18   2    4.00    5.20
   8  18   2   10.50    4.80
  -8  18  -2    5.30    6.30
   8  18   2   20.10    6.30
  -8  18  -2    7.00    4.30
  -8  18  -2   -1.10    2.70
   8  18   2   10.20    4.60
   9 -19  -2   46.70    6.70
  -9 -19   2   34.10   12.10
  -9 -19   2   36.30    7.80
  -9 -19   2   39.00    8.80
   9 -19  -2   36.80    7.70
   9 -19  -2   43.90    8.50
  -9 -19   2   82.39   13.80
   9  19  -2   47.50    8.90
   9  19  -2   55.09    9.30
  -9  19   2   49.80    8.50
  -9  19   2   39.70    7.90
  -9  19   2   42.50    9.60
  -7 -19   2    7.30    7.90
  -7 -19   2    6.40    4.50
   7 -19  -2    5.80    3.60
   7 -19  -2    8.00   10.40
  -7 -19   2   15.80    5.60
  -7 -19   2   18.60   11.80
   7 -19  -2    8.80    5.10
  -7  19   2    8.50    5.40
   7  19  -2   18.50    7.00
   7  19  -2    0.80    3.50
  -7  19   2   17.50    5.70
  -7  19   2   12.20    5.70
   7  19  -2   12.10    5.20
   5 -19  -2    0.70    4.20
   5 -19  -2    0.80    3.30
  -5 -19   2   -4.20    4.40
   5 -19  -2    1.00    4.70
  -5 -19   2   -3.90    2.60
  -5 -19   2   -1.10    3.80
  -5 -19   2    1.00    4.00
   5  19  -2    1.60    3.20
  -5  19   2   -6.50    4.00
  -5  19   2    0.10    4.40
  -5  19   2   -0.20    7.10
   5  19  -2   -5.40    3.60
  -3 -19   2  385.16   28.60
  -3 -19   2  345.27   28.40
  -3 -19   2  438.86   29.20
   3 -19  -2  341.37   27.70
  -3 -19   2  363.16   28.50
   3 -19  -2  379.86   27.90
   3 -19  -2  350.26   27.50
  -3  19   2  381.06   28.80
  -3  19   2  408.16   31.00
  -3  19   2  371.16   28.30
   3  19  -2  357.46   28.20
  -1 -19   2   -0.10    3.90
  -1 -19   2    0.20    3.40
   1 -19  -2    3.90    3.60
   1 -19  -2   -2.70    3.20
   1 -19  -2   -5.00    2.80
  -1 -19   2   -3.50    4.10
  -1 -19   2   -5.70    2.80
   1 -19  -2   -0.20    4.50
   1  19  -2   -0.20    3.30
  -1  19   2   -0.30    4.90
  -1  19   2   -3.20    3.30
   1  19  -2    1.70    3.70
   1  19  -2    3.10    3.30
   1  19  -2    1.70    4.80
  -1  19   2    0.80    4.20
   1 -19   2    6.00    4.60
  -1 -19  -2    2.80    3.60
   1 -19   2    0.80    3.50
  -1 -19  -2    1.60    3.40
  -1 -19  -2    2.70    5.60
   1 -19   2    4.70    4.60
   1 -19   2    7.60    3.90
  -1  19  -2   -3.80    3.70
   1  19   2    3.60    3.90
   1  19   2    4.10    6.20
   1  19   2    4.00    3.70
  -1  19  -2   -0.40    4.30
  -1  19  -2    3.40    3.40
  -1  19  -2    3.80    3.40
   1  19   2    0.90    3.30
   3 -19   2   42.00    7.30
  -3 -19  -2   46.50    6.50
  -3 -19  -2   31.10    7.80
   3 -19   2   66.99    8.90
  -3 -19  -2   48.40    6.30
  -3 -19  -2   52.69    7.50
   3 -19   2   55.99    7.70
  -3  19  -2   55.09    8.20
   3  19   2   50.59    8.00
  -3  19  -2   46.70    7.60
  -3  19  -2   51.69    8.20
  -3  19  -2   34.70    7.80
   3  19   2   63.39   11.30
   3  19   2   47.60    7.40
   3  19   2   52.99    7.90
   5 -19   2   -0.80    3.80
  -5 -19  -2    1.60    4.10
   5 -19   2    6.20    3.80
   5 -19   2    9.00    4.60
  -5 -19  -2    1.60    7.80
  -5 -19  -2    0.70    5.50
  -5 -19  -2    4.50    2.80
  -5 -19  -2    7.70    3.90
  -5  19  -2    1.30    2.50
  -5  19  -2    2.40    3.70
   5  19   2    5.70    4.30
   5  19   2    3.10    4.50
   5  19   2    4.10    4.80
  -5  19  -2    1.20    4.70
  -5  19  -2    4.10    4.30
   5  19   2    3.80    4.00
  -7 -19  -2    2.70    3.20
  -7 -19  -2   -3.20    2.90
  -7 -19  -2   -0.20    5.60
   7 -19   2    1.60    4.00
  -7 -19  -2   -8.30    7.40
  -7 -19  -2   -5.90    2.90
   7 -19   2    1.20    4.50
  -7  19  -2   -0.10    3.80
   7  19   2   -2.20    3.70
   7  19   2    4.00    3.80
  -7  19  -2    0.10    2.20
  -7  19  -2   -1.00    5.50
   7  19   2    4.40    5.80
   7  19   2   -9.30    9.40
  -9 -19  -2   38.40    5.80
  -9 -19  -2   29.00    8.80
   9 -19   2   34.00    6.40
  -9 -19  -2   48.10   18.80
   9  19   2   41.30    7.20
  -9  19  -2   30.00    6.30
   9  19   2   46.20    7.50
   9  19   2   41.30    9.00
  -9  19  -2   24.20   12.20
  -9  19  -2   35.90    9.90
  -8 -20   2   25.10    7.10
   8 -20  -2   22.40    5.90
   8 -20  -2   45.60   12.50
  -8 -20   2   27.00    7.10
  -8 -20   2   41.50    8.90
   8 -20  -2   25.90    6.70
  -8 -20   2   26.40   12.50
  -8  20   2   24.40    7.50
  -8  20   2   21.50    6.40
  -8  20   2   28.80   10.00
   8  20  -2   57.99   14.10
   8  20  -2   72.59   15.50
   8  20  -2   32.40    7.90
   6 -20  -2    2.10    5.10
   6 -20  -2   -0.30    4.70
  -6 -20   2    0.50    3.60
  -6 -20   2    3.40    4.80
  -6 -20   2   -5.90    9.50
  -6 -20   2   -2.80    3.10
   6 -20  -2    3.10    3.10
  -6  20   2   12.00    7.50
   6  20  -2   -1.90    2.80
   6  20  -2    3.80    4.40
  -6  20   2   -0.20    5.10
   6  20  -2    1.50    4.00
  -6  20   2   -0.80    4.60
   4 -20  -2    8.80    5.60
  -4 -20   2    6.90    4.70
  -4 -20   2   -2.20    6.70
   4 -20  -2    5.80    4.20
   4 -20  -2   -0.90    3.20
  -4 -20   2    0.20    3.70
  -4 -20   2    9.10    5.20
  -4  20   2    6.00    4.60
  -4  20   2   13.80    8.40
   4  20  -2    7.40    4.60
  -4  20   2    0.00    4.10
  -2 -20   2    0.50    4.00
  -2 -20   2   -3.10    3.10
   2 -20  -2   -1.10    3.30
   2 -20  -2    4.80    2.90
   2 -20  -2   -0.40    3.30
   2 -20  -2   -4.80    4.90
  -2 -20   2   -4.20    3.80
  -2 -20   2   -0.80    3.90
  -2  20   2   -0.70    3.90
  -2  20   2   -0.20    4.50
   2  20  -2    1.30    4.60
  -2  20   2    2.70    7.10
   2  20  -2   -0.90    3.80
   0 -20  -2    0.00    3.70
   0 -20  -2   -0.70    3.00
   0 -20   2    4.70    4.80
   0 -20   2    0.20    3.90
   0 -20   2   -3.30    3.30
   0 -20   2   -1.20    4.00
   0 -20  -2   -6.70    5.40
   0  20   2   -0.80    5.40
   0  20  -2   -1.60    3.40
   0  20   2   -2.20    4.20
   0  20   2    0.70    4.00
   0  20   2    0.30    3.90
   0  20  -2    0.70    4.80
   0  20  -2   -0.50    3.00
   0  20  -2    1.00    3.90
  -2 -20  -2   20.10    5.70
   2 -20   2    9.70    8.40
  -2 -20  -2    9.00    3.40
  -2 -20  -2   24.50    5.50
   2 -20   2   24.40    6.30
  -2 -20  -2   20.30    7.00
   2 -20   2   25.00    6.30
  -2  20  -2   23.20    7.60
   2  20   2   23.50    5.90
  -2  20  -2   14.50    4.80
   2  20   2   35.00    6.70
   2  20   2   19.70    8.10
  -2  20  -2   20.10    6.60
   2  20   2   14.30    4.70
  -2  20  -2   19.30    5.20
   4 -20   2   18.00    5.40
  -4 -20  -2   13.70    4.20
  -4 -20  -2    7.50    4.70
   4 -20   2   20.00    5.80
  -4 -20  -2    7.50    3.30
  -4 -20  -2    6.30    5.80
   4 -20   2   12.80    5.50
   4  20   2    6.40    4.80
  -4  20  -2    3.30    4.90
   4  20   2   15.60    5.90
   4  20   2   25.40    5.40
   4  20   2   23.10    6.10
  -4  20  -2   11.90    4.10
  -4  20  -2   13.40    4.70
  -6 -20  -2   -2.50    2.10
  -6 -20  -2    1.90    3.70
  -6 -20  -2   -5.60    7.00
   6 -20   2   -1.60    4.00
  -6 -20  -2   -3.00    5.00
  -6 -20  -2   -0.90    3.10
   6 -20   2   -3.40    3.90
  -6  20  -2    0.40    2.40
  -6  20  -2   -1.60    4.10
   6  20   2    3.00    4.60
  -6  20  -2   -4.10    3.80
   6  20   2    0.60    3.60
   6  20   2   -3.20    3.70
  -8 -20  -2   25.40    5.00
   8 -20   2   18.10    4.70
  -8 -20  -2   24.40   14.70
  -8 -20  -2   19.30    7.80
  -8 -20  -2    6.10    6.00
  -8  20  -2   14.80    7.60
  -8  20  -2   20.00    6.40
   8  20   2   33.70    6.50
   8  20   2   25.30    7.50
  -8  20  -2   12.60    4.30
  -8  20  -2   25.20    6.60
   8  20   2   19.00    5.40
  -7 -21   2   13.10    4.20
   7 -21  -2   26.10    6.90
  -7 -21   2   13.80    5.50
   7 -21  -2   15.90    5.40
   7 -21  -2   20.00    7.20
  -7 -21   2   13.50    6.50
  -7 -21   2   23.00    7.90
   7  21  -2   34.00   12.60
   7  21  -2   38.60   12.60
   7  21  -2   27.20    8.10
  -7  21   2   14.50    6.00
  -7  21   2   28.50    7.20
   7  21  -2   26.40    9.40
  -7  21   2   28.00   12.50
  -5 -21   2    5.00    3.80
  -5 -21   2   -0.80    3.20
   5 -21  -2   -5.10    4.30
   5 -21  -2   -0.30    4.00
   5 -21  -2   -0.10    3.60
  -5 -21   2   -2.20    4.10
  -5 -21   2    3.30    4.10
  -5  21   2    0.60    4.50
  -5  21   2   -5.30    4.40
  -5  21   2   13.10    7.50
   5  21  -2    1.40    3.80
   3 -21  -2  147.99   14.30
  -3 -21   2  189.68   16.30
  -3 -21   2  149.19   15.20
  -3 -21   2  162.68   15.40
  -3 -21   2  161.38   16.10
   3 -21  -2  175.28   15.00
   3 -21  -2  142.59   14.40
  -3  21   2  168.48   15.70
  -3  21   2  194.98   18.30
  -3  21   2  156.78   15.70
  -1 -21   2    7.20    4.80
  -1 -21   2    1.10    3.40
   1 -21  -2   -2.40    4.10
   1 -21  -2    2.30    3.60
   1 -21  -2   -4.60    5.50
  -1 -21   2   -2.00    3.30
  -1 -21   2    1.10    4.10
  -1  21   2    2.70    4.80
   1  21  -2    3.00    4.50
   1  21  -2   -4.10    4.00
  -1  21   2   -2.30    4.00
  -1  21   2    7.00    6.00
   1  21  -2   -0.20    3.80
  -1 -21  -2    6.30    4.20
  -1 -21  -2    5.50    3.60
   1 -21   2   13.60    5.80
   1 -21   2    3.00    3.60
  -1 -21  -2   10.40    5.90
   1 -21   2    8.80    5.90
   1  21   2    8.20    5.00
  -1  21  -2    8.60    4.90
   1  21   2    7.70    4.80
   1  21   2   16.10    8.00
   1  21   2    4.70    5.10
  -1  21  -2    2.50    4.10
  -1  21  -2   12.60    6.10
   3 -21   2   24.10    6.30
   3 -21   2   16.20    5.80
  -3 -21  -2   19.20    7.40
  -3 -21  -2   12.40    4.60
  -3 -21  -2   13.80    4.30
   3 -21   2    8.50    4.70
   3  21   2   17.60    6.20
  -3  21  -2   10.90    6.50
  -3  21  -2   13.70    4.90
   3  21   2   14.60    5.30
   3  21   2   15.10    6.60
  -3  21  -2   16.50    6.80
   3  21   2   14.10    5.40
  -5 -21  -2   -1.30    2.20
  -5 -21  -2   -1.70    5.20
  -5 -21  -2   -3.40    3.10
   5 -21   2   -4.20    7.50
  -5 -21  -2   -1.60    3.60
   5 -21   2   -2.20    3.60
   5  21   2    5.10    4.20
  -5  21  -2    1.00    4.50
   5  21   2    2.60    4.70
  -5  21  -2    1.30    4.30
   5  21   2    7.70    4.80
  -7 -21  -2    7.90    8.70
  -7 -21  -2    9.90    6.80
   7 -21   2   15.80    5.20
   7 -21   2   11.40    5.70
   7 -21   2   12.00    7.90
  -7  21  -2    7.40    6.10
   7  21   2   20.30    5.80
   7  21   2   25.50    7.60
   7  21   2   16.10    5.30
  -7  21  -2    9.90    5.20
  -7  21  -2   17.60    5.80
   7  21   2   -3.00   11.20
  -7  21  -2   15.70    3.50
  -6 -22   2    3.10    4.50
   6 -22  -2    5.50    4.90
   6 -22  -2    4.40    3.80
   6 -22  -2    3.00    4.60
  -6 -22   2    6.00    5.30
  -6 -22   2    1.90    3.40
  -6  22   2    5.70    5.80
  -6  22   2   28.20    9.50
  -6  22   2    3.50    4.90
   6  22  -2    4.10    7.20
   6  22  -2    3.00    4.60
   6  22  -2    4.00    7.10
  -4 -22   2   47.60    8.40
   4 -22  -2   58.49    8.30
  -4 -22   2   53.29    8.70
   4 -22  -2   51.89    8.70
   4 -22  -2   59.29    8.10
  -4 -22   2   44.00    8.70
  -4 -22   2   84.09   15.20
  -4  22   2   80.89   15.00
  -4  22   2   75.19   10.80
  -4  22   2   76.19   12.30
   2 -22  -2   17.70    5.60
   2 -22  -2   16.80    6.70
   2 -22  -2   15.60    5.50
  -2 -22   2   15.10    6.40
  -2 -22   2   19.40    5.90
  -2 -22   2   23.30    6.40
  -2 -22   2   11.60    4.70
   2  22  -2   32.40    9.40
  -2  22   2   24.20    8.00
  -2  22   2   18.40    6.30
   2  22  -2    9.50    4.60
  -2  22   2   31.40    7.00
   2  22  -2   17.10    6.20
   0 -22  -2   10.00    4.60
   0 -22  -2    9.00    4.80
   0 -22   2   10.50    5.90
   0 -22  -2    7.30    6.20
   0 -22   2    9.50    5.30
   0 -22   2   18.50    5.80
   0  22   2   13.90    6.30
   0  22   2    6.40    4.90
   0  22  -2   13.40    5.70
   0  22  -2    4.40    4.40
   0  22  -2   17.20    6.20
   0  22   2   14.90    7.20
  -2 -22  -2   18.80    5.10
   2 -22   2   21.90    6.20
  -2 -22  -2    6.00    5.30
   2 -22   2   10.20    4.70
  -2 -22  -2    8.10    3.90
   2 -22   2   14.10    4.40
   2  22   2   19.60    9.10
   2  22   2   12.80    5.80
   2  22   2   18.50    6.80
  -2  22  -2   15.80    5.40
  -2  22  -2   10.70    5.00
  -2  22  -2   13.50    6.50
   2  22   2   10.10    4.80
  -4 -22  -2   22.20    5.90
   4 -22   2   22.80    5.80
   4 -22   2   25.70    9.50
  -4 -22  -2   24.30    8.00
  -4 -22  -2   33.10    6.20
   4 -22   2   21.50    6.50
  -4  22  -2   29.10    6.40
   4  22   2   38.00    7.20
  -4  22  -2   30.20    8.20
  -4  22  -2   29.30    5.80
   4  22   2   33.00    7.90
   4  22   2   28.20    6.90
  -4  22  -2   21.80    8.60
  -6 -22  -2    0.80    3.70
   6 -22   2    3.80    5.30
  -6 -22  -2    7.00    8.40
   6 -22   2   -3.60    3.30
   6 -22   2    2.70    4.90
  -6 -22  -2   -4.10    5.60
   6  22   2   -7.40    4.60
  -6  22  -2    1.70    3.80
  -6  22  -2    0.70    5.90
   6  22   2   -9.80    9.10
   6  22   2   -6.20    4.60
  -6  22  -2   -2.30    4.50
  -6  22  -2   -0.10    6.70
   6  22   2   -0.90    4.30
   5 -23  -2   34.80    7.30
  -5 -23   2   40.80   10.80
   5 -23  -2   48.00    8.50
  -5 -23   2   24.70    6.30
   5 -23  -2   31.60    6.90
  -5 -23   2   24.20   10.90
  -5  23   2   54.69   10.40
  -5  23   2   41.70   11.10
  -5  23   2   47.50    9.10
   5  23  -2   38.20    8.50
   5  23  -2   33.40    7.80
  -3 -23   2   35.90    9.30
   3 -23  -2   26.40    6.60
   3 -23  -2   17.20    6.10
  -3 -23   2   28.30    7.60
  -3 -23   2   29.70    7.20
   3 -23  -2   23.70    6.50
   3  23  -2   36.00    8.20
  -3  23   2   18.40    6.10
  -3  23   2   26.30    7.40
  -3  23   2   33.10    7.70
   3  23  -2   33.10    8.40
  -1 -23   2   27.30    7.50
   1 -23  -2   27.60    6.60
  -1 -23   2   36.30    7.90
  -1 -23   2   11.70    5.00
  -1 -23   2   23.70    6.10
   1 -23  -2   19.50    5.60
   1 -23  -2   30.70   11.70
  -1  23   2   31.20    8.80
  -1  23   2   35.50    7.50
   1  23  -2   37.00    9.60
  -1  23   2   26.70    4.50
   1  23  -2   15.50    5.30
  -1  23   2   22.10    5.90
   1  23  -2   24.10    6.70
   1 -23   2   14.40    6.30
   1 -23   2    6.70    5.10
   1 -23   2    0.70    4.00
  -1 -23  -2    5.90    5.40
  -1 -23  -2   -4.20    3.90
   1 -23   2    6.40    4.20
  -1 -23  -2    7.80    4.50
   1  23   2    1.30    4.60
   1  23   2   11.80    6.00
  -1  23  -2   -6.60    4.10
  -1  23  -2    9.60    5.60
   1  23   2    4.50    5.00
   1  23   2    4.20    5.10
  -1  23  -2    4.10    4.70
  -1  23  -2    3.20    4.50
  -3 -23  -2   27.50    6.70
  -3 -23  -2   33.40    6.40
   3 -23   2   33.50    8.10
  -3 -23  -2   30.20    8.00
   3 -23   2   52.69    9.70
   3 -23   2   49.30    8.40
   3  23   2   62.59    8.70
  -3  23  -2   43.90    8.00
   3  23   2   35.30    7.70
  -3  23  -2   34.70    7.10
  -3  23  -2   34.60    6.90
  -3  23  -2   46.00   10.00
   3  23   2   60.09   10.10
  -5 -23  -2    0.70    5.10
   5 -23   2   11.50    6.10
  -5 -23  -2    1.30    3.20
  -5 -23  -2    2.70    4.20
   5 -23   2   -5.60    3.60
   5 -23   2    2.20    5.60
   5  23   2   -7.50    8.20
  -5  23  -2   -6.20    4.30
  -5  23  -2   -0.60    3.90
  -5  23  -2   -2.70    5.80
   5  23   2    0.90    5.10
   5  23   2   -2.60    3.60
   5  23   2    3.00    5.60
  -5  23  -2    1.60    5.10
  -4 -24   2    5.90    7.60
   4 -24  -2   10.70    4.70
   4 -24  -2    5.60    5.40
  -4 -24   2    3.40    7.40
   4 -24  -2    5.60    4.80
  -4 -24   2    2.20    3.90
  -4  24   2    7.60    6.40
  -4  24   2   11.20    6.30
   4  24  -2   -1.60    5.80
  -4  24   2    6.70    5.60
  -2 -24   2   -1.50    6.60
   2 -24  -2    1.50    4.20
  -2 -24   2    0.70    5.80
  -2 -24   2    0.60    3.90
   2 -24  -2    1.90    4.50
  -2 -24   2   -3.60    5.80
  -2  24   2    7.80    5.50
  -2  24   2   10.90    7.50
   2  24  -2   -3.30    4.30
   2  24  -2    1.30    5.20
  -2  24   2    0.20    2.40
  -2  24   2    1.90    5.20
   0 -24  -2    4.70    4.70
   0 -24   2   17.40    5.50
   0 -24   2   12.40    6.00
   0 -24   2   10.40    5.60
   0 -24  -2   -1.00    5.90
   0 -24  -2   11.90    5.10
   0 -24   2    8.80    3.50
   0  24  -2    9.70    6.00
   0  24   2   -0.50    4.50
   0  24   2    5.10    6.50
   0  24  -2    2.60    4.90
   0  24  -2    6.10    5.20
   0  24  -2    4.30    4.70
   0  24   2   10.70    7.10
   2 -24   2    6.80    5.20
   2 -24   2    8.80    5.40
  -2 -24  -2    3.20    3.70
  -2 -24  -2    4.40    4.40
  -2 -24  -2   -3.00    4.70
   2 -24   2    2.20    4.70
   2  24   2    3.90    5.90
   2  24   2    1.80    4.40
  -2  24  -2   -2.60    4.70
   2  24   2    7.60    5.00
  -2  24  -2    5.00    4.90
  -2  24  -2    2.80    4.80
  -2  24  -2    7.00    5.70
   4 -24   2    7.00    5.60
  -4 -24  -2    1.40    5.80
   4 -24   2    4.30    4.70
  -4 -24  -2    8.00    7.00
  -4 -24  -2    9.10    3.90
   4 -24   2    8.60    7.40
   4  24   2    7.40    5.60
   4  24   2    9.40    5.80
  -4  24  -2   12.00    9.60
   4  24   2    0.40    3.90
   4  24   2   12.50    9.70
  -4  24  -2   17.70    6.50
  -3 -25   2    7.70    4.80
   3 -25  -2    2.60    7.60
   3 -25  -2    3.90    3.80
   3 -25  -2   11.40    5.30
  -3 -25   2    6.70    4.50
  -3 -25   2    5.70    7.00
  -3 -25   2    1.60    3.10
   3  25  -2    8.10    5.60
  -3  25   2    2.40    5.20
  -3  25   2   17.90    6.70
   3  25  -2   23.10    7.10
  -3  25   2    6.90    6.50
   3  25  -2    8.40    7.30
  -1 -25   2   -2.00    3.90
   1 -25  -2    0.20    4.30
   1 -25  -2    3.70    3.20
   1 -25  -2   -0.70    4.90
  -1 -25   2   -0.50    2.80
  -1 -25   2   -3.50    4.80
  -1 -25   2   -2.30    3.90
  -1  25   2    0.60    2.60
  -1  25   2    3.20    6.30
  -1  25   2    0.80    7.10
  -1  25   2    8.30    5.50
   1  25  -2    5.20    8.00
   1  25  -2    7.40    5.50
   1 -25   2    0.90    4.70
  -1 -25  -2   -7.00    4.40
   1 -25   2    2.60    3.30
  -1 -25  -2    3.10    4.10
   1 -25   2   -3.00    4.90
   1 -25   2    6.30    5.80
  -1  25  -2   -6.80    4.30
   1  25   2    4.80    5.10
  -1  25  -2   -0.40    4.10
   1  25   2    7.80    6.20
  10   0  -3    0.10    4.60
 -10   0   3    1.90    4.80
 -10   0   3   -0.10    3.80
  10   0  -3   -0.40    4.90
 -10   0   3   -1.10    4.20
  -8   0   3  819.32   54.19
  -8   0   3  726.63   52.19
   8   0  -3  696.33   52.79
  -8   0   3  757.62   53.09
   6   0  -3   49.99    7.40
   6   0  -3   56.79    8.10
  -6   0   3   53.89    7.40
   6   0  -3   42.80    7.20
  -6   0   3   50.09    8.50
  -6   0   3   45.60    7.20
  -4   0   3   79.49    8.40
   4   0  -3   82.99    8.80
   4   0  -3   88.09    9.50
   4   0  -3   74.09    9.60
   4   0  -3   83.59    9.10
  -4   0   3   97.99   11.80
  -2   0   3    6.80    4.70
   2   0  -3   15.40    4.20
  -2   0   3   11.60    3.90
   2   0  -3   13.20    3.60
   2   0  -3    5.90    4.80
  -2   0   3   11.80    3.30
   2   0  -3   14.60    5.10
   0   0  -3   18.10    6.20
   0   0  -3   14.00    6.80
   0   0   3   21.00    3.80
   0   0   3   15.20    4.90
   0   0   3   20.30    3.80
   0   0  -3   17.40    3.60
   2   0   3    1.90    4.40
  -2   0  -3    3.80    4.50
   2   0   3   -0.80    3.10
   2   0   3    0.90    2.00
   2   0   3    4.90    3.30
   2   0   3   -1.10    5.30
  -2   0  -3    6.00    4.90
  -4   0  -3   20.40    6.60
   4   0   3   17.20    8.00
   4   0   3   15.40    5.70
   4   0   3   10.40    4.30
   4   0   3   13.50    5.00
   6   0   3  805.62   55.79
   6   0   3  711.73   58.19
   6   0   3  855.81   59.29
  -6   0  -3  766.62   56.49
   6   0   3  924.01   56.79
   8   0   3   50.29   11.80
  -8   0  -3   28.20    7.50
   8   0   3   19.60    7.20
   8   0   3   33.20    7.00
  10   0   3   -5.20    5.90
 -10   0  -3   -2.60    5.40
  10   0   3   -6.50    7.10
  10   0   3   -3.00    3.20
  10   0   3   -4.60   11.40
  11  -1  -3    3.10    3.00
 -11  -1   3   -1.80    3.80
  11  -1  -3   -6.00    5.00
 -11  -1   3    3.30    8.30
 -11  -1   3    0.10    4.30
  11   1  -3   -4.90    4.40
 -11   1   3   -4.10    3.60
 -11   1   3   -6.80    4.30
  11   1  -3    1.00    2.70
 -11   1   3   -4.50    5.40
  -9  -1   3   66.49    9.90
  -9  -1   3   80.69   12.20
   9  -1  -3   83.59   11.20
  -9  -1   3   93.09   11.00
  -9   1   3  107.39   11.70
   9   1  -3   73.29   10.60
  -9   1   3   84.89    9.90
  -9   1   3   86.79   12.30
   9   1  -3   75.99   12.00
  -7  -1   3   40.90    8.30
  -7  -1   3   50.69    8.70
   7  -1  -3   40.30    7.10
  -7  -1   3   33.80    6.90
   7  -1  -3   44.80    7.20
  -7   1   3   36.80    7.00
   7   1  -3   43.30    7.40
   7   1  -3   50.79    8.90
  -7   1   3   45.10    8.30
   5  -1  -3   97.79    9.70
  -5  -1   3   89.89    9.30
  -5  -1   3  110.49   12.90
   5  -1  -3   96.59   10.50
   5  -1  -3   86.19    9.70
  -5  -1   3   92.89   10.00
   5  -1  -3   90.89    9.60
   5   1  -3   90.29    9.70
   5   1  -3   84.39    9.60
  -5   1   3  109.49   12.40
   5   1  -3  105.19   12.00
  -5   1   3   98.59   10.20
  -5   1   3   83.59    9.20
  -3  -1   3  107.79    9.90
  -3  -1   3  107.69    9.50
   3  -1  -3   87.19    9.40
  -3  -1   3  122.69   12.80
   3  -1  -3   94.79    9.70
   3  -1  -3  104.89   10.60
   3  -1  -3   98.19   10.80
   3   1  -3  101.79    9.70
  -3   1   3  105.39   12.40
  -3   1   3  109.59   10.10
   3   1  -3  106.79    9.80
  -3   1   3   94.99    9.30
   3   1  -3   96.89   10.80
   3   1  -3   97.79   11.10
  -1  -1   3   24.50    4.30
  -1  -1   3   19.90    5.30
   1  -1  -3   23.20    4.20
   1  -1  -3   15.30    5.90
   1  -1  -3   22.70    5.90
  -1  -1   3   28.60    4.30
   1  -1  -3   17.00    3.90
   1   1  -3   18.70    3.80
  -1   1   3   18.40    3.90
  -1   1   3   29.40    4.80
  -1   1   3   26.00    6.80
   1   1  -3   12.60    3.30
   1   1  -3   17.60    6.70
   1   1  -3   16.40    5.60
  -1  -1  -3   22.70    6.30
   1  -1   3   19.20    3.30
   1  -1   3   18.50    3.50
  -1  -1  -3   11.70    5.80
   1  -1   3   22.40    5.90
  -1  -1  -3   16.20    2.80
   1   1   3   15.70    7.50
  -1   1  -3   19.60    3.00
  -1   1  -3   23.20    7.00
   1   1   3   20.50    3.40
   1   1   3   22.40    3.40
   1   1   3   15.30    5.30
  -1   1  -3   22.60    6.30
   3  -1   3   -3.30    3.00
   3  -1   3    0.00    3.90
  -3  -1  -3    3.40    4.60
   3  -1   3    9.90    6.70
   3  -1   3    0.50    2.80
   3   1   3    1.90    4.00
   3   1   3    3.40    5.80
   3   1   3    0.30    3.40
  -3   1  -3    4.90    4.40
   3   1   3   -0.30    3.10
  -3   1  -3   -4.40    4.80
   5  -1   3   62.99   10.20
   5  -1   3   65.19   11.70
   5  -1   3   61.69    8.40
  -5  -1  -3   63.89   10.90
   5  -1   3   82.29    9.80
   5   1   3   63.89   10.20
   5   1   3   92.59   12.80
   5   1   3   83.49   10.00
   5   1   3   57.89    8.10
  -5   1  -3   44.50    9.00
  -7  -1  -3  145.09   14.70
   7  -1   3  144.79   17.20
   7  -1   3  159.78   14.90
   7  -1   3  179.18   14.70
   7   1   3  187.88   18.70
  -7   1  -3  147.29   14.60
   7   1   3  141.89   16.90
   7   1   3  199.48   15.60
   7   1   3  146.29   14.50
   9  -1   3    7.80    9.10
  -9  -1  -3    7.00    6.00
   9  -1   3    3.00    6.30
   9  -1   3    0.80    5.40
   9   1   3    6.90    4.30
   9   1   3   15.30   10.20
  -9   1  -3    2.30    5.10
   9   1   3    6.60    5.90
 -10  -2   3   17.20    6.60
 -10  -2   3   10.50    4.40
  10  -2  -3   12.30    6.30
 -10  -2   3   25.00    6.10
  10   2  -3   15.10    5.40
 -10   2   3   27.90    6.90
 -10   2   3   23.70    7.40
  10   2  -3    9.50    5.90
 -10   2   3    8.70    5.30
  -8  -2   3  303.07   25.80
  -8  -2   3  351.96   27.50
   8  -2  -3  304.07   25.90
  -8  -2   3  333.77   25.50
  -8   2   3  318.07   27.30
  -8   2   3  330.77   25.60
   8   2  -3  388.66   26.80
  -8   2   3  346.07   26.50
   6  -2  -3    2.50    3.30
   6  -2  -3    5.70    5.40
  -6  -2   3    6.00    3.40
   6  -2  -3    4.80    4.20
  -6  -2   3    3.10    3.70
  -6  -2   3    3.60    4.70
   6  -2  -3    0.90    3.40
  -6   2   3   -4.30    2.90
  -6   2   3   -0.20    4.00
  -6   2   3    2.30    3.60
   6   2  -3    2.80    4.10
   6   2  -3    0.60    3.70
   6   2  -3    5.80    3.70
   4  -2  -3  260.27   20.20
  -4  -2   3  253.57   19.80
  -4  -2   3  276.47   20.40
   4  -2  -3  241.78   20.80
   4  -2  -3  261.37   20.20
   4  -2  -3  260.07   20.20
  -4  -2   3  288.97   22.50
   4   2  -3  247.58   21.70
   4   2  -3  283.37   21.80
   4   2  -3  258.47   20.20
  -4   2   3  277.37   20.60
   4   2  -3  259.37   20.30
  -4   2   3  246.78   19.70
  -4   2   3  271.77   22.40
   2  -2  -3    0.00    4.40
   2  -2  -3    0.30    2.70
   2  -2  -3    2.40    3.30
  -2  -2   3    1.20    2.70
  -2  -2   3    2.40    4.30
  -2  -2   3    0.20    2.50
   2  -2  -3    4.80    3.10
   2   2  -3    4.20    3.00
   2   2  -3    3.90    2.80
   2   2  -3   -1.30    3.70
  -2   2   3    3.60    4.60
  -2   2   3    3.70    3.10
   2   2  -3    7.20    5.40
  -2   2   3    0.90    2.40
   0  -2  -3   12.40    5.50
   0  -2  -3    6.80    2.80
   0  -2  -3   12.80    5.00
   0  -2   3   17.90    5.60
   0  -2   3    9.50    3.00
   0  -2   3   11.40    3.10
   0   2   3    9.90    3.00
   0   2  -3   12.80    5.50
   0   2   3   13.10    5.50
   0   2  -3    9.50    4.70
   0   2   3   10.30    3.00
   2  -2   3   27.60    3.70
   2  -2   3   25.80    3.70
   2  -2   3   20.00    5.80
  -2  -2  -3   23.90    6.50
   2  -2   3   29.90    8.70
   2  -2   3   21.80    5.30
   2   2   3   23.90    3.50
   2   2   3   20.20    4.90
  -2   2  -3   17.20    5.80
   2   2   3   17.30    4.70
   2   2   3   25.40    6.30
   2   2   3   23.30    8.70
  -2   2  -3   19.40    6.20
   4  -2   3   52.89    8.50
   4  -2   3   47.00    9.40
  -4  -2  -3   54.79    9.40
   4  -2   3   54.79   12.00
  -4   2  -3   29.40    8.10
   4   2   3   64.89    9.40
   4   2   3   62.29    9.00
   4   2   3   58.99   12.10
   4   2   3   49.30    6.90
  -4   2  -3   44.00    8.10
  -6  -2  -3  120.89   13.00
   6  -2   3  143.59   15.60
   6  -2   3  129.69   13.20
   6  -2   3  140.89   16.30
  -6   2  -3  101.89   12.10
   6   2   3  117.69   14.70
   6   2   3  173.78   14.20
   6   2   3  144.59   13.00
   6   2   3  158.98   16.70
   8  -2   3   84.49    8.90
  -8  -2  -3   39.20    8.60
   8  -2   3   45.60   10.80
   8  -2   3   63.89    9.60
   8  -2   3   72.99   12.20
   8   2   3   74.79   13.00
  -8   2  -3   57.89    8.50
   8   2   3   55.39    9.20
   8   2   3   43.00   10.10
   8   2   3   74.69    9.70
  10  -2   3    0.30   12.10
 -10  -2  -3   18.30    6.80
  10  -2   3    6.30    6.70
  10  -2   3   -3.00    6.00
  10  -2   3   12.40    5.80
 -10   2  -3    7.10    5.70
  10   2   3    9.00    6.60
  10   2   3   -2.70   18.00
  10   2   3   14.20    4.80
  -9  -3   3  102.39   12.00
  -9  -3   3  112.99   12.60
   9  -3  -3  125.09   13.40
  -9  -3   3  119.49   14.20
  -9   3   3  111.59   12.20
  -9   3   3  121.59   14.70
  -9   3   3  123.29   13.70
   9   3  -3  126.99   14.20
   9   3  -3  111.49   12.60
  -7  -3   3  176.48   16.30
  -7  -3   3  139.29   14.40
   7  -3  -3  157.88   14.70
   7  -3  -3  171.68   13.20
  -7  -3   3  150.98   13.90
  -7   3   3  144.79   13.70
   7   3  -3  146.19   14.30
  -7   3   3  152.38   15.10
  -7   3   3  156.88   16.40
   5  -3  -3   35.20    6.50
  -5  -3   3   42.80    6.70
   5  -3  -3   39.80    6.30
   5  -3  -3   45.20    8.80
   5  -3  -3   39.60    6.50
  -5  -3   3   50.59    8.20
  -5  -3   3   45.90    8.50
   5   3  -3   42.30    7.40
   5   3  -3   43.20    7.20
  -5   3   3   42.20    8.40
  -5   3   3   57.59    8.60
   5   3  -3   43.70    6.60
  -5   3   3   45.90    7.00
   3  -3  -3   57.89    7.20
  -3  -3   3   53.19    6.70
   3  -3  -3   60.09    8.40
   3  -3  -3   61.39    7.70
  -3  -3   3   55.59    7.10
  -3  -3   3   60.29    9.50
   3  -3  -3   58.09    7.00
  -3   3   3   74.79   10.60
   3   3  -3   55.69    8.10
  -3   3   3   50.29    6.50
  -3   3   3   62.09    7.70
   3   3  -3   51.09    8.50
   3   3  -3   57.79    8.30
   3   3  -3   52.49    7.00
   3   3  -3   52.79    6.80
  -1  -3   3   82.69    8.00
  -1  -3   3   81.19    7.90
   1  -3  -3   84.69    7.90
  -1  -3   3   94.09   11.20
   1  -3  -3   78.29    9.50
   1  -3  -3   73.89    9.60
   1  -3  -3   81.49    7.90
   1   3  -3   87.09    8.10
   1   3  -3   71.49    7.70
  -1   3   3  111.19   12.00
   1   3  -3   94.29   10.60
  -1   3   3  103.39    8.60
   1   3  -3   86.69    9.60
  -1   3   3   78.79    7.80
   1  -3   3    3.90    2.90
   1  -3   3    5.00    4.40
   1  -3   3    3.90    2.40
  -1  -3  -3   -3.10    4.30
  -1   3  -3    5.80    4.70
  -1   3  -3    5.80    2.30
   1   3   3    3.60    2.00
   1   3   3    9.30    6.80
  -1   3  -3   -0.40    4.00
   1   3   3    3.20    3.30
   1   3   3    0.20    1.90
   1   3   3    1.60    4.30
   3  -3   3   35.70    6.70
   3  -3   3   31.90    9.50
  -3  -3  -3   31.80    7.70
   3  -3   3   24.20    6.10
   3  -3   3   33.20    3.80
   3   3   3   30.90    7.40
   3   3   3   25.80    5.00
   3   3   3   57.69   11.70
  -3   3  -3   24.50    7.10
  -3   3  -3   23.00    6.50
   3   3   3   39.30    7.30
   5  -3   3  212.38   20.40
   5  -3   3  233.38   20.30
  -5  -3  -3  199.48   18.10
   5  -3   3  243.38   18.30
  -5   3  -3  200.58   17.60
  -5   3  -3  191.08   20.70
   5   3   3  189.98   19.10
   5   3   3  223.58   20.80
   5   3   3  203.38   17.10
   5   3   3  256.17   19.10
  -7  -3  -3    3.40    5.40
   7  -3   3   16.80    8.60
   7  -3   3    8.30    4.10
   7  -3   3    8.90    6.00
   7   3   3   12.50    5.60
  -7   3  -3    5.40    5.10
   7   3   3   12.70    8.70
   7   3   3    7.70    4.60
   7   3   3   11.10    6.60
   9  -3   3   16.70   11.30
   9  -3   3   14.70    6.90
  -9  -3  -3   10.70    6.50
   9  -3   3    2.50    7.00
   9   3   3   18.20    6.60
   9   3   3   -1.10   10.90
   9   3   3   12.80    4.90
  -9   3  -3    6.20    4.90
   9   3   3    5.20   11.30
 -10  -4   3   91.59   11.80
 -10  -4   3   85.59   14.50
 -10  -4   3   65.09    9.60
  10  -4  -3   71.59   11.90
  10   4  -3   89.69   11.00
 -10   4   3  121.59   19.50
 -10   4   3   78.89   11.90
  10   4  -3   73.39    7.60
  10   4  -3   78.89   12.90
 -10   4   3   75.19   10.40
  -8  -4   3   -0.40    3.40
   8  -4  -3    2.90    4.60
  -8  -4   3    1.10    4.70
   8  -4  -3    2.40    3.10
  -8  -4   3    2.60    4.50
   8   4  -3    1.90    3.00
  -8   4   3   -0.30    4.70
   8   4  -3   -0.40    4.10
  -8   4   3    3.70    4.80
  -6  -4   3    1.20    5.90
  -6  -4   3    1.30    4.60
  -6  -4   3    4.10    4.30
   6  -4  -3    1.20    4.10
   6  -4  -3    3.40    3.00
   6  -4  -3    4.40    4.30
  -6   4   3    3.20    4.40
  -6   4   3    2.10    4.20
   6   4  -3    6.60    4.40
   6   4  -3   -1.80    5.40
  -6   4   3    4.30    3.70
   6   4  -3    2.20    3.70
   4  -4  -3    1.40    3.00
  -4  -4   3    6.50    5.00
   4  -4  -3    1.20    3.40
  -4  -4   3    3.10    3.40
   4  -4  -3    0.40    3.10
  -4  -4   3    4.50    3.30
   4  -4  -3    2.50    4.80
  -4   4   3    2.50    3.40
   4   4  -3    1.60    2.90
   4   4  -3    0.80    3.50
  -4   4   3   -2.60    3.20
  -4   4   3    5.80    5.00
   4   4  -3   -1.80    3.40
   4   4  -3   -1.70    3.30
  -2  -4   3   96.19   10.70
  -2  -4   3  125.69   10.40
  -2  -4   3  140.09   13.70
   2  -4  -3  109.29   10.20
   2  -4  -3  119.39   10.40
   2  -4  -3   96.09   11.30
   2  -4  -3   95.69   10.80
   2   4  -3  123.79   10.40
   2   4  -3  115.69   11.60
  -2   4   3  112.89   10.20
   2   4  -3  118.39   10.20
   2   4  -3  118.89   12.20
  -2   4   3  123.49   10.80
   2   4  -3  118.59   12.50
  -2   4   3  126.59   13.60
   0  -4  -3   54.59    8.00
   0  -4   3   58.49    8.90
   0  -4  -3   33.80    8.30
   0  -4   3   50.79    5.80
   0  -4   3   54.49    6.10
   0   4   3   45.60    7.60
   0   4  -3   49.90    8.80
   0   4  -3   56.69    9.10
   0   4   3   57.39    6.40
   0   4  -3   43.80    5.70
   0   4  -3   53.79    5.80
   0   4   3   53.39    5.80
   0   4   3   52.99   10.20
   2  -4   3   83.89    7.20
   2  -4   3   82.39    7.00
   2  -4   3   95.69   10.30
   2  -4   3   71.59   11.20
  -2  -4  -3   62.49    9.10
   2   4   3   77.09    6.70
  -2   4  -3   81.29   11.60
   2   4   3   76.39    7.20
   2   4   3   86.69    9.40
  -2   4  -3   83.29    9.10
   2   4   3   79.09    6.90
   2   4   3   68.49   12.10
   2   4   3  102.59   11.70
   4  -4   3   77.99   11.90
  -4  -4  -3   74.69    9.40
   4  -4   3   72.89   10.10
   4  -4   3   80.19    9.70
   4   4   3   64.89    7.80
  -4   4  -3   64.79    8.60
   4   4   3   77.39   10.10
   4   4   3   72.99   12.20
   4   4   3   84.99   10.60
   6  -4   3    7.50    5.80
   6  -4   3    5.60    4.30
   6  -4   3   19.70    8.90
  -6  -4  -3   10.50    6.00
   6   4   3   23.30    8.90
  -6   4  -3   10.60    7.10
  -6   4  -3    1.80    5.10
   6   4   3    7.10    4.70
   6   4   3   12.10    5.70
   6   4   3   12.00    5.40
   8  -4   3   18.00    7.80
   8  -4   3   -3.10    7.80
  -8  -4  -3    1.60    5.30
   8   4   3    7.00    5.20
   8   4   3   10.20    9.30
   8   4   3    0.40    5.80
   8   4   3    2.70    4.30
  -8   4  -3    7.90    5.10
  10  -4   3   -3.80    3.10
 -10  -4  -3    6.40    8.20
  10  -4   3   -2.30    7.90
 -10   4  -3   -5.40    4.70
  10   4   3    4.30    7.90
  10   4   3  -14.10   10.40
  10   4   3   -3.40    5.60
  10   4   3    7.20    4.30
  -9  -5   3    0.00    4.60
  -9  -5   3    0.70    4.80
  -9  -5   3   -2.10    3.50
   9  -5  -3    2.90    4.80
  -9   5   3    1.90    4.80
   9   5  -3    1.30    2.30
   9   5  -3    8.40    5.60
  -9   5   3    6.80    4.80
   9   5  -3    0.80    4.60
  -9   5   3   -2.60    3.90
   7  -5  -3   18.10    3.70
   7  -5  -3   13.00    6.00
   7  -5  -3   11.40    4.80
  -7  -5   3   14.20    5.60
  -7  -5   3   16.10    6.30
  -7  -5   3   11.30    5.00
  -7   5   3   22.10    5.50
  -7   5   3    5.40    5.80
   7   5  -3    7.40    5.60
  -7   5   3   17.10    6.10
  -5  -5   3    2.30    3.40
   5  -5  -3   -0.50    3.00
  -5  -5   3   -1.20    3.50
   5  -5  -3    1.20    2.40
  -5  -5   3    0.80    4.60
   5  -5  -3   -3.10    4.40
   5  -5  -3    2.30    3.40
   5   5  -3    0.00    3.00
  -5   5   3    0.60    3.70
   5   5  -3    7.60    4.60
  -5   5   3    1.10    4.80
   5   5  -3   -3.30    3.50
  -5   5   3    2.50    3.30
  -3  -5   3   31.00    5.80
   3  -5  -3   16.50    4.30
   3  -5  -3   17.80    4.30
  -3  -5   3   21.10    4.60
  -3  -5   3   20.10    5.10
   3  -5  -3   16.10    6.40
  -3   5   3   21.00    4.20
   3   5  -3   21.70    4.70
  -3   5   3   21.50    4.80
  -3   5   3   14.50    5.60
   3   5  -3   15.60    5.60
   3   5  -3   17.90    4.50
   3   5  -3   18.00    6.10
   1  -5  -3   27.80    7.60
   1  -5  -3   21.50    4.40
  -1  -5   3   23.70    4.40
   1  -5  -3   27.70    4.80
  -1  -5   3   33.00    6.90
  -1  -5   3   32.60    5.10
   1   5  -3   26.60    4.60
  -1   5   3   26.30    6.20
   1   5  -3   15.50    5.30
   1   5  -3   19.20    5.40
  -1   5   3   27.60    4.60
   1   5  -3   35.40    7.90
   1   5  -3   26.60    4.60
  -1   5   3   30.40    5.00
   1  -5   3    2.60    3.70
  -1  -5  -3   -3.10    4.60
  -1  -5  -3   -0.60    1.90
   1  -5   3    3.30    2.70
   1  -5   3    9.60    4.50
   1  -5   3    2.50    2.50
  -1  -5  -3    1.30    2.10
   1   5   3    0.50    2.20
   1   5   3    3.80    2.70
   1   5   3   -2.20    4.30
  -1   5  -3    7.90    5.20
   1   5   3    1.10    2.70
  -1   5  -3    6.90    4.80
  -1   5  -3   -1.90    2.20
   1   5   3   10.70    6.70
   3  -5   3   73.59    9.30
   3  -5   3   66.19    9.70
  -3  -5  -3   49.40    9.30
   3  -5   3   62.39    6.00
   3  -5   3   58.89   11.10
   3  -5   3   67.69    6.10
   3   5   3   61.59    6.90
   3   5   3   75.39    7.10
   3   5   3   68.89   10.30
   3   5   3   60.09    5.50
  -3   5  -3   62.99   10.90
   3   5   3   80.59   15.00
  -3   5  -3   57.69    8.00
   3   5   3   59.49    8.60
   5  -5   3   15.80    5.40
   5  -5   3   24.00    8.50
  -5  -5  -3   18.50    7.00
   5  -5   3   13.40    5.10
   5   5   3   21.10    5.90
   5   5   3   31.20    9.70
  -5   5  -3   16.70    7.10
   5   5   3   11.60    5.10
  -5   5  -3   14.70    5.90
   5   5   3   17.70    6.20
   7  -5   3    9.40    4.60
   7  -5   3    0.30    4.60
  -7  -5  -3    0.30    5.10
   7  -5   3   14.30    8.70
   7   5   3   -1.50    5.00
   7   5   3    5.70    5.00
   7   5   3   11.60    5.00
  -7   5  -3   11.80    5.60
   7   5   3   19.40    9.10
   9  -5   3  -11.50    8.70
   9  -5   3    0.70    3.10
   9  -5   3   -6.00    4.40
  -9   5  -3    5.60    4.90
   9   5   3    4.20    4.60
   9   5   3    0.60    8.70
   9   5   3   -2.00    5.70
   9   5   3    4.00    9.80
 -10  -6   3   10.30    6.50
  10  -6  -3    7.40    5.50
 -10  -6   3    3.20    4.60
 -10   6   3    9.20    5.60
  10   6  -3    8.90    5.40
 -10   6   3    7.00    7.10
  10   6  -3    9.70    3.80
  -8  -6   3    1.40    4.90
   8  -6  -3   -2.20    3.80
  -8  -6   3   -1.80    3.60
  -8  -6   3   -5.30    4.30
   8  -6  -3   -0.60    2.10
   8  -6  -3   -0.60    4.60
   8  -6  -3   -6.40    5.10
  -8   6   3   -1.10    4.10
   8   6  -3   -2.20    3.70
  -8   6   3    3.30    4.70
  -8   6   3    1.50    4.80
   8   6  -3    3.20    2.40
  -6  -6   3    2.50    4.00
   6  -6  -3    4.10    4.20
   6  -6  -3    8.50    5.70
  -6  -6   3    9.20    5.30
   6  -6  -3    5.70    5.30
  -6  -6   3    0.70    3.90
   6   6  -3    3.20    4.20
   6   6  -3   -0.80    2.90
  -6   6   3    6.80    4.60
  -6   6   3   -5.80    4.40
  -6   6   3    9.00    6.40
   6   6  -3    8.80    5.00
   4  -6  -3   24.20    5.10
  -4  -6   3   30.40    5.80
   4  -6  -3   17.20    4.60
   4  -6  -3   18.20    6.20
  -4  -6   3   22.10    5.60
  -4  -6   3   23.70    5.00
   4   6  -3   29.30    7.10
  -4   6   3   22.50    5.30
  -4   6   3   21.10    4.80
  -4   6   3   22.00    7.00
   4   6  -3   21.90    6.20
   4   6  -3   23.30    4.70
   4   6  -3   20.00    5.10
  -2  -6   3  128.39   11.00
   2  -6  -3  115.99   10.70
  -2  -6   3  119.79   10.80
   2  -6  -3  104.09   12.00
  -2  -6   3  126.99   13.40
   2  -6  -3  124.19   11.00
  -2   6   3  129.69   14.20
   2   6  -3  116.19   12.90
  -2   6   3  139.89   13.50
   2   6  -3  116.39   10.90
  -2   6   3  135.19   11.40
   2   6  -3  122.29   10.70
   2   6  -3  132.79   13.50
   0  -6  -3  114.09    9.40
   0  -6   3  111.69    9.70
   0  -6   3   94.49    9.30
   0  -6   3  137.39   12.70
   0  -6   3  121.69    9.90
   0  -6  -3   87.89   11.20
   0  -6  -3  103.39   11.70
   0   6   3  129.99   13.60
   0   6  -3  118.89   11.90
   0   6   3   86.39   12.40
   0   6  -3  110.39   12.80
   0   6   3  110.19    9.50
   0   6  -3  128.99   11.70
   0   6   3  125.89   10.20
   0   6  -3  127.29    9.70
  -2  -6  -3    2.10    5.40
   2  -6   3   14.60    6.50
   2  -6   3    5.40    4.20
   2  -6   3    2.10    3.10
   2  -6   3    4.10    2.60
  -2   6  -3    7.20    4.50
   2   6   3    4.70    3.20
   2   6   3    3.50    2.40
   2   6   3    1.10    4.70
  -2   6  -3    3.60    2.30
   2   6   3    8.50    6.80
  -2   6  -3    6.70    4.70
   2   6   3    1.40    2.50
   2   6   3    2.60    2.20
   4  -6   3   11.00    7.00
   4  -6   3   -5.20    3.80
   4  -6   3    0.50    4.00
  -4  -6  -3    6.30    5.40
   4  -6   3    3.30    2.30
   4  -6   3    4.60    2.30
   4   6   3    2.40    3.90
  -4   6  -3    9.30    5.50
   4   6   3    8.10    3.90
   4   6   3   18.40    8.30
   4   6   3    8.80    4.70
  -4   6  -3    5.00    5.10
  -6  -6  -3    3.60    5.30
   6  -6   3   -3.10    3.60
   6  -6   3   13.20    8.20
   6  -6   3    7.10    5.10
  -6   6  -3    4.30    5.00
   6   6   3    6.50    7.00
   6   6   3    7.80    5.30
   6   6   3    3.00    4.60
  -6   6  -3   -2.30    5.70
   6   6   3    4.10    4.50
   8  -6   3   -2.20    8.20
   8  -6   3    5.80    5.30
   8  -6   3   -3.70    3.10
   8   6   3   -3.60    5.40
   8   6   3    6.40   12.00
  -8   6  -3   -0.50    3.90
   8   6   3   -1.30    4.50
  10  -6   3   -3.10    2.80
 -10  -6  -3   -4.70    5.40
  10   6   3   -5.10    5.00
 -10   6  -3   -7.40    4.30
  10   6   3  -12.20   11.20
  10   6   3   -2.80    6.50
   9  -7  -3   35.70    8.10
  -9  -7   3   14.80    6.20
  -9  -7   3   23.40    6.80
  -9  -7   3   29.50    7.50
   9   7  -3   15.50    6.10
   9   7  -3   17.10    6.40
  -9   7   3   15.50    6.30
  -9   7   3   14.30    5.40
   9   7  -3   19.30    4.10
  -9   7   3   21.10    6.20
   7  -7  -3    5.90    5.20
  -7  -7   3    5.20    5.00
  -7  -7   3    1.90    3.40
  -7  -7   3   -0.10    5.00
   7  -7  -3    6.10    5.90
  -7   7   3    6.60    4.40
  -7   7   3    8.00    6.10
  -7   7   3    7.40    5.30
   7   7  -3    4.00    3.80
   5  -7  -3    1.90    4.70
  -5  -7   3    3.10    4.10
  -5  -7   3   -0.60    3.90
   5  -7  -3    0.40    3.20
   5  -7  -3    2.40    4.00
  -5  -7   3   -2.30    3.10
   5   7  -3    1.80    3.30
  -5   7   3   -2.20    3.00
   5   7  -3    7.90    5.20
   5   7  -3   -3.50    3.30
   5   7  -3   -3.60    2.70
  -5   7   3    2.50    4.80
  -5   7   3   -4.00    3.30
  -3  -7   3   58.59    9.00
  -3  -7   3   49.80    6.70
   3  -7  -3   46.30    6.90
   3  -7  -3   51.09    6.80
  -3  -7   3   52.39    7.10
   3  -7  -3   36.80    8.00
   3   7  -3   38.30    7.90
   3   7  -3   46.60    6.50
   3   7  -3   48.50    6.80
   3   7  -3   58.69    9.20
  -3   7   3   55.29    7.60
  -3   7   3   48.30    6.80
  -3   7   3   44.20    8.30
  -1  -7   3   22.70    6.00
  -1  -7   3   25.00    4.80
   1  -7  -3   20.50    7.30
  -1  -7   3   27.90    7.20
   1  -7  -3   14.60    3.90
   1  -7  -3   16.60    4.10
  -1   7   3   14.90    6.00
  -1   7   3   18.20    4.20
   1   7  -3   18.40    4.00
  -1   7   3   15.80    4.20
   1   7  -3   12.00    4.60
   1   7  -3   17.40    6.40
   1   7  -3   18.10    4.10
   1  -7   3   88.19    8.40
   1  -7   3   88.99    8.30
  -1  -7  -3   90.69    8.20
   1  -7   3  102.79   11.00
   1  -7   3   93.89    8.50
  -1  -7  -3   74.29   10.20
  -1   7  -3   90.99   10.40
   1   7   3   96.69   12.40
   1   7   3   81.99    8.30
   1   7   3   96.49    9.10
  -1   7  -3   91.99   12.00
  -1   7  -3   96.99    8.00
   1   7   3   93.59    8.40
   3  -7   3   -0.20    2.40
   3  -7   3   -5.90    3.30
   3  -7   3    3.00    2.60
   3  -7   3   -1.50    6.30
  -3  -7  -3   -0.30    4.90
   3   7   3    2.60    3.10
  -3   7  -3   -0.30    4.80
   3   7   3    1.60    3.50
   3   7   3    2.20    2.20
  -3   7  -3   -1.60    4.30
   3   7   3    5.10    4.50
   3   7   3   15.50    8.40
   3   7   3    2.70    1.90
   5  -7   3   20.40    8.70
   5  -7   3    0.70    3.90
   5  -7   3    9.00    2.60
   5  -7   3    6.00    5.30
   5  -7   3    9.70    2.70
  -5  -7  -3    4.90    5.80
   5   7   3    8.60    5.10
   5   7   3   14.60    5.80
   5   7   3   11.30    8.40
  -5   7  -3    6.90    5.00
   5   7   3   -5.60    6.40
  -5   7  -3    1.90    5.10
   7  -7   3    5.50    7.20
   7  -7   3   12.80    8.90
  -7   7  -3   11.30    7.30
   7   7   3    8.10    5.40
   7   7   3    2.50    5.70
  -7   7  -3    6.60    5.00
   7   7   3   15.70   12.50
   9  -7   3    2.90    3.10
   9  -7   3   12.80   10.90
   9  -7   3    2.90    6.50
  -9  -7  -3    7.70    6.30
  -9   7  -3    9.50    4.80
   9   7   3    6.40   10.10
   9   7   3   -1.70    5.00
   9   7   3   -1.20    7.20
  10  -8  -3   -0.20    3.30
 -10  -8   3    1.90    5.00
 -10  -8   3   -7.00    4.90
  10  -8  -3   -1.30    4.30
 -10  -8   3   -2.50    5.20
  10   8  -3   -4.10    4.30
 -10   8   3   -1.30    4.50
 -10   8   3    6.70    5.30
 -10   8   3    3.30    4.90
   8  -8  -3   14.50    5.80
  -8  -8   3   11.00    4.70
   8  -8  -3   12.70    5.40
   8  -8  -3   19.30    6.20
  -8  -8   3   22.80    6.90
  -8  -8   3   22.40    6.90
  -8   8   3   12.40    5.50
  -8   8   3   21.70    6.30
  -8   8   3   12.70    5.90
   8   8  -3   19.30    4.20
   8   8  -3   27.40    7.60
   6  -8  -3   21.80    6.70
  -6  -8   3   25.40    6.10
  -6  -8   3   25.60    6.60
  -6  -8   3   21.80    5.20
   6  -8  -3   31.30    7.20
   6   8  -3   36.40    8.20
  -6   8   3   29.40    7.00
  -6   8   3   20.40    7.40
  -6   8   3   25.20    6.60
   6   8  -3   28.80    6.40
   4  -8  -3   75.89    9.00
  -4  -8   3   77.99    8.90
   4  -8  -3   72.29    9.40
   4  -8  -3   81.39    9.30
  -4  -8   3   81.49    9.10
  -4  -8   3   81.89   11.30
  -4   8   3   69.79   11.70
   4   8  -3   77.39    8.50
   4   8  -3   74.59    9.00
  -4   8   3   88.19   10.00
   4   8  -3   83.29   10.40
   4   8  -3   92.59   11.20
  -4   8   3   77.79    8.70
  -2  -8   3   45.20    7.90
   2  -8  -3   38.20    5.80
   2  -8  -3   29.90    7.80
   2  -8  -3   32.10    5.70
  -2  -8   3   37.90    6.10
  -2  -8   3   38.40    6.20
  -2   8   3   40.80    5.90
   2   8  -3   35.80    8.10
  -2   8   3   31.40    7.30
  -2   8   3   38.10    6.20
   2   8  -3   39.00    6.50
   2   8  -3   30.30    6.50
   2   8  -3   41.50    5.70
   0  -8   3    4.80    4.20
   0  -8  -3    4.60    2.70
   0  -8   3    2.50    3.20
   0  -8   3    2.60    2.60
   0  -8  -3    1.80    2.60
   0  -8  -3    3.00    6.00
   0  -8   3    4.90    3.30
   0   8  -3   -0.10    3.60
   0   8   3    2.00    4.70
   0   8   3    3.20    2.80
   0   8  -3    2.30    2.70
   0   8   3    5.20    3.30
   0   8  -3    6.40    3.90
   2  -8   3   77.19    7.20
   2  -8   3   64.49    7.00
   2  -8   3   74.49    9.70
   2  -8   3   74.39    7.70
   2  -8   3   66.69   10.20
  -2  -8  -3   59.19    8.80
  -2   8  -3   66.29    6.50
   2   8   3   69.39    8.10
  -2   8  -3   69.99   12.20
  -2   8  -3   64.79    8.80
   2   8   3   71.29   11.30
   2   8   3   62.79    6.40
   2   8   3   69.19    6.90
   2   8   3   68.39    6.90
  -4  -8  -3   13.50    6.60
   4  -8   3    2.90    4.40
   4  -8   3   23.10    8.30
   4  -8   3    3.90    4.40
   4  -8   3   15.00    3.20
   4  -8   3   11.20    3.10
  -4   8  -3    3.30    6.00
  -4   8  -3   10.00    5.30
   4   8   3   13.20    4.70
   4   8   3   17.20    2.90
   4   8   3   24.20    8.50
   4   8   3    9.20    4.80
   4   8   3   10.10    5.40
   6  -8   3   11.80    3.10
   6  -8   3    9.20    4.30
   6  -8   3   20.80    3.20
   6  -8   3   15.00    4.70
   6   8   3   11.70    5.60
   6   8   3   22.00   10.20
   6   8   3   13.00    5.50
  -6   8  -3   18.90    5.80
  -6   8  -3    8.50    6.40
  -8  -8  -3   -1.10    5.60
   8  -8   3    2.90    3.40
   8  -8   3    8.70    8.50
   8  -8   3   -1.60    6.50
   8   8   3    3.10    9.30
   8   8   3    0.50    4.60
  -8   8  -3    3.90    7.00
   8   8   3    2.60    5.80
  -8   8  -3    4.90    4.90
  -9  -9   3   10.60    6.70
   9  -9  -3    9.20    6.30
   9  -9  -3   14.80    6.00
  -9  -9   3   18.00   12.00
  -9  -9   3    6.60    6.00
  -9   9   3    8.70    5.30
   9   9  -3   10.20    4.80
  -9   9   3   14.50    7.70
  -9   9   3   21.60    6.90
   9   9  -3   14.50    4.10
  -7  -9   3   28.60    7.20
  -7  -9   3   28.20    7.30
  -7  -9   3   28.50    6.90
   7  -9  -3   25.30    7.20
   7  -9  -3   19.40    6.60
   7   9  -3   23.60    6.70
  -7   9   3   18.80    5.90
  -7   9   3   22.70    6.60
  -7   9   3   17.50    6.80
  -5  -9   3    3.40    4.70
   5  -9  -3   -2.30    3.40
  -5  -9   3    0.10    3.10
  -5  -9   3   -1.50    7.60
   5  -9  -3   -0.60    5.10
   5  -9  -3   -0.60    3.90
  -5  -9   3    5.80    3.00
   5   9  -3    2.10    4.50
   5   9  -3    2.40    3.00
   5   9  -3   -5.10    4.60
  -5   9   3   -4.20    4.60
   5   9  -3   -2.70    2.60
  -5   9   3    1.20    4.20
  -5   9   3    3.50    3.90
  -3  -9   3   -0.20    3.50
  -3  -9   3    3.20    2.50
   3  -9  -3    0.30    3.00
   3  -9  -3   -1.60    3.20
   3  -9  -3    5.30    5.50
  -3  -9   3    0.70    4.30
  -3  -9   3    1.00    3.30
   3   9  -3    3.20    4.30
  -3   9   3   -0.60    4.70
  -3   9   3    0.70    3.50
   3   9  -3    2.80    4.10
   3   9  -3    0.10    3.10
   3   9  -3    3.40    3.30
  -3   9   3    2.40    3.30
  -1  -9   3   79.09   10.00
   1  -9  -3   62.29    9.00
  -1  -9   3   62.19    7.70
  -1  -9   3   74.19    7.10
   1  -9  -3   68.59    7.30
  -1  -9   3   62.69    7.50
   1  -9  -3   64.69    7.30
  -1   9   3   48.50    8.80
   1   9  -3   73.29   10.30
   1   9  -3   70.79    7.30
   1   9  -3   67.49    9.90
  -1   9   3   63.39    7.40
  -1   9   3   68.59    8.10
   1   9  -3   69.79    7.50
   1  -9   3    8.40    3.40
   1  -9   3   12.20    3.80
   1  -9   3   10.60    4.60
  -1  -9  -3    5.60    6.00
   1  -9   3    9.40    3.50
   1   9   3   15.50    3.70
  -1   9  -3   10.80    3.20
   1   9   3   15.30    4.00
   1   9   3   14.80    5.50
  -1   9  -3    5.90    5.30
  -1   9  -3   11.90    4.40
   1   9   3    4.90    3.10
   1   9   3   11.40    3.20
   3  -9   3    9.80    3.60
   3  -9   3   11.00    7.20
   3  -9   3   13.80    3.40
   3  -9   3    5.80    4.30
  -3  -9  -3   11.50    6.50
   3  -9   3    5.80    4.10
  -3   9  -3    4.90    3.40
   3   9   3   14.70    4.90
   3   9   3   15.60    2.80
  -3   9  -3    5.50    3.40
   3   9   3   13.70    3.20
  -3   9  -3   11.30    6.30
  -5  -9  -3    3.50    8.50
   5  -9   3   10.50    3.10
   5  -9   3    5.90    2.50
   5  -9   3   25.10    8.30
   5  -9   3    4.00    4.00
   5  -9   3    2.70    3.80
   5   9   3    2.50    4.50
  -5   9  -3   -0.70    5.40
   5   9   3    6.50    4.50
   5   9   3    6.10    7.60
   7  -9   3    3.40    4.70
  -7  -9  -3   -4.40    5.00
   7  -9   3    2.30    2.70
   7  -9   3   -0.90    2.30
   7  -9   3   -5.50    6.80
   7  -9   3    1.90    4.30
  -7   9  -3   -0.10    3.90
   7   9   3   -4.00    5.40
  -7   9  -3   -6.60    5.50
   7   9   3    8.10    8.60
   7   9   3    4.60    4.90
  -9  -9  -3    5.80    5.80
   9  -9   3   -1.20   10.00
   9  -9   3    5.00    3.20
   9   9   3   -3.70    9.90
   9   9   3   10.00    6.30
   9   9   3    9.00   12.40
  -8 -10   3   20.20    6.60
   8 -10  -3    2.60    5.20
   8 -10  -3   23.80    7.10
   8 -10  -3   16.70    6.50
  -8 -10   3    7.80    5.80
  -8 -10   3   15.50    5.20
  -8  10   3   13.10    6.20
   8  10  -3    8.80    5.70
   8  10  -3   20.70    6.30
  -8  10   3   10.10    5.20
  -8  10   3   17.50    6.60
   8  10  -3   20.10    4.60
  -6 -10   3   -1.80    4.10
   6 -10  -3   -3.60    4.30
  -6 -10   3    0.70    5.00
  -6 -10   3   -2.90    3.60
   6 -10  -3   -2.40    5.10
  -6 -10   3   -3.70    3.20
  -6  10   3   -2.40    3.90
  -6  10   3   -6.60    5.00
   6  10  -3   -4.40    3.80
  -6  10   3    4.30    5.20
   4 -10  -3   -3.70    3.40
  -4 -10   3    1.80    3.50
  -4 -10   3   -0.40    3.60
  -4 -10   3   -2.60    2.70
   4 -10  -3   -1.80    5.10
   4 -10  -3   -0.50    3.90
  -4 -10   3   -0.40    3.60
   4  10  -3   -1.20    3.80
  -4  10   3   -0.60    3.80
  -4  10   3   -4.50    4.90
   4  10  -3   -1.70    3.00
   4  10  -3    2.00    3.20
  -4  10   3   -2.60    2.90
   4  10  -3    0.60    3.70
   2 -10  -3    3.10    3.30
   2 -10  -3   -1.40    5.60
  -2 -10   3    0.40    3.70
  -2 -10   3    2.60    2.90
  -2 -10   3    2.90    3.90
  -2 -10   3    2.60    3.60
   2 -10  -3    2.10    3.00
   2  10  -3   -0.40    3.60
   2  10  -3    3.30    3.40
   2  10  -3   -0.50    2.90
  -2  10   3    2.60    5.50
  -2  10   3   -1.50    3.10
  -2  10   3    0.40    3.00
   2  10  -3    2.60    4.10
   0 -10   3    5.80    4.40
   0 -10  -3   -0.80    2.60
   0 -10  -3    3.50    2.90
   0 -10   3   -2.00    3.50
   0 -10   3    2.40    3.00
   0 -10  -3   -4.10    4.50
   0 -10   3   -0.60    2.60
   0  10  -3    1.20    3.60
   0  10  -3    1.90    2.70
   0  10   3    5.80    3.30
   0  10  -3   -1.80    3.80
   0  10   3    1.60    5.10
   0  10   3    0.90    2.80
   2 -10   3    0.80    2.90
  -2 -10  -3    2.70    5.80
   2 -10   3    3.40    4.00
   2 -10   3   -0.90    2.90
   2 -10   3   -0.40    2.90
   2  10   3    1.90    2.70
   2  10   3    5.20    3.60
  -2  10  -3   -1.80    4.30
   2  10   3    2.00    3.30
   2  10   3    5.40    3.10
  -2  10  -3    3.00    3.70
  -2  10  -3    1.60    2.60
  -2  10  -3    0.70    3.30
   2  10   3   -1.30    4.90
   4 -10   3   23.30    8.30
  -4 -10  -3   -2.60    7.90
   4 -10   3    6.70    3.00
   4 -10   3    4.50    4.20
   4 -10   3    5.60    3.80
   4  10   3   11.50    7.40
  -4  10  -3    7.50    4.50
   4  10   3    9.80    2.80
   4  10   3    7.70    3.10
   4  10   3    4.70    8.00
  -4  10  -3   -0.50    4.50
   6 -10   3    5.60    6.30
   6 -10   3    6.30    3.20
   6 -10   3    2.00    3.50
   6 -10   3    4.90    2.70
  -6 -10  -3    2.30    5.60
   6 -10   3    9.60    8.50
   6  10   3    1.30    4.50
   6  10   3    9.90    7.70
  -6  10  -3    0.60    5.30
   6  10   3   -1.20    4.80
   8 -10   3    5.00    2.70
   8 -10   3    2.90    2.70
  -8 -10  -3    0.40    5.60
   8 -10   3   -3.00    2.90
   8 -10   3   -3.00    3.50
   8 -10   3    5.80    8.60
  -8  10  -3   -5.80    5.40
   8  10   3   -2.50    5.90
   8  10   3    5.80    9.60
   8  10   3    1.40    4.80
  -9 -11   3    6.70    5.10
   9 -11  -3    0.80    5.30
  -9 -11   3    2.70    3.40
  -9 -11   3   -6.10    3.20
   9 -11  -3    4.80    5.30
   9  11  -3    1.70    3.30
  -9  11   3   -1.00    4.80
  -9  11   3   -0.10    5.20
   9  11  -3   12.20    5.30
  -9  11   3    1.30    4.90
   7 -11  -3   10.00    5.50
   7 -11  -3    1.30    5.10
  -7 -11   3    2.10    4.20
   7 -11  -3   -2.90    4.50
  -7 -11   3   -1.60    2.90
  -7 -11   3    0.20    4.50
  -7  11   3    3.60    5.80
  -7  11   3   -1.70    4.00
   7  11  -3   -2.60    4.20
   7  11  -3   -1.80    4.10
  -7  11   3   -5.00    4.30
   5 -11  -3   50.79    9.20
  -5 -11   3   58.09    9.30
  -5 -11   3   59.49    7.20
  -5 -11   3   51.89    8.80
  -5 -11   3   53.09    8.10
   5  11  -3   68.89    9.10
  -5  11   3   60.69   12.00
   5  11  -3   62.69   10.60
  -5  11   3   45.20    9.90
  -5  11   3   54.69    9.00
   3 -11  -3    4.60    3.50
   3 -11  -3    3.00    3.50
   3 -11  -3    6.10    6.20
  -3 -11   3    4.00    3.00
  -3 -11   3    1.50    3.70
  -3 -11   3    7.20    4.00
  -3 -11   3    2.60    4.20
   3  11  -3    1.50    3.30
   3  11  -3    2.90    3.40
  -3  11   3   -3.30    4.60
   3  11  -3    0.50    3.70
   3  11  -3    4.70    4.70
  -3  11   3    1.30    3.40
  -3  11   3   -2.50    3.70
   1 -11  -3   -3.70    5.50
  -1 -11   3    2.80    3.40
  -1 -11   3    3.40    3.30
  -1 -11   3    3.90    4.00
  -1 -11   3    3.40    3.50
   1 -11  -3    7.40    3.50
   1 -11  -3    3.60    3.30
  -1  11   3    1.40    3.20
   1  11  -3   12.90    6.30
  -1  11   3   -0.40    5.30
   1  11  -3    3.50    4.00
  -1  11   3    3.20    3.70
   1  11  -3    6.80    3.40
   1 -11   3    6.40    3.70
  -1 -11  -3   -1.10    5.30
  -1 -11  -3    1.40    3.10
   1 -11   3    2.20    3.60
   1 -11   3    1.00    3.90
   1 -11   3    3.40    3.10
  -1  11  -3   -2.30    4.90
   1  11   3    2.90    2.80
  -1  11  -3   -1.30    2.60
   1  11   3    3.30    2.70
   1  11   3    2.40    3.30
   1  11   3    0.30    5.40
  -1  11  -3    4.20    2.80
   1  11   3    4.90    3.00
  -1  11  -3    1.60    3.80
   3 -11   3    9.60    5.80
   3 -11   3    4.90    3.60
   3 -11   3    4.90    4.10
   3 -11   3   10.10    3.50
   3 -11   3   17.10    8.20
   3  11   3   11.40    4.50
   3  11   3   12.20    3.70
  -3  11  -3    5.40    2.60
   3  11   3   15.80    4.30
   3  11   3   12.20    3.50
  -3  11  -3    3.30    6.00
   5 -11   3    1.40    5.10
   5 -11   3    3.20    2.80
   5 -11   3   -3.20    3.20
   5 -11   3   13.70   10.80
  -5 -11  -3   -2.00    5.30
   5  11   3    5.40    4.60
  -5  11  -3   -4.60    4.70
   5  11   3   -1.20    4.70
   5  11   3    0.30    2.40
   5  11   3    2.40    2.30
   7 -11   3   33.50    4.50
   7 -11   3   26.80    4.80
   7 -11   3   20.50    9.90
  -7 -11  -3   13.60    7.00
   7 -11   3   25.90    6.10
   7  11   3   13.30    8.00
   7  11   3   31.40    7.20
   7  11   3   40.10   11.50
   8 -12  -3   19.60    6.40
   8 -12  -3   20.20    6.90
   8 -12  -3   35.50    4.70
  -8 -12   3   19.70    5.00
  -8  12   3   21.60    6.90
  -8  12   3   24.80   12.00
   8  12  -3   29.60    5.90
   8  12  -3   29.40    7.00
  -8  12   3   33.20    7.20
  -6 -12   3   16.70    6.10
  -6 -12   3   11.60    4.40
  -6 -12   3    7.90    5.10
   6 -12  -3   10.80    5.80
   6 -12  -3   14.80    8.00
  -6 -12   3    9.30    4.50
   6 -12  -3   11.70    5.10
  -6  12   3   12.70    5.10
   6  12  -3   12.60    5.10
  -6  12   3    6.70    5.50
   6  12  -3   13.20    4.90
   6  12  -3    7.10    4.90
  -6  12   3   14.70    6.10
   4 -12  -3   28.90    6.10
  -4 -12   3   31.40    8.50
   4 -12  -3   25.00    7.60
  -4 -12   3   55.69    8.90
  -4  12   3   44.20    8.20
  -4  12   3   40.70    7.10
  -4  12   3   32.20    8.40
   4  12  -3   62.49   10.80
   4  12  -3   57.69   10.70
  -2 -12   3   -0.90    3.90
  -2 -12   3   -3.30    3.60
  -2 -12   3   -2.60    3.30
   2 -12  -3    0.90    3.40
  -2 -12   3    5.60    3.00
   2 -12  -3   -4.50    4.80
   2 -12  -3   -0.80    3.30
   2  12  -3    2.50    3.10
  -2  12   3    0.30    3.40
  -2  12   3    3.30    4.00
  -2  12   3   -1.30    4.50
   2  12  -3    1.40    4.60
   2  12  -3    0.90    4.10
   2  12  -3   -4.50    2.60
   0 -12   3    1.20    3.10
   0 -12   3    2.10    3.70
   0 -12  -3    2.60    6.00
   0 -12   3    3.20    3.20
   0 -12  -3   -1.10    2.60
   0 -12  -3    2.30    3.00
   0 -12   3    6.70    4.60
   0  12   3    0.10    3.30
   0  12   3    1.90    5.70
   0  12  -3    3.80    3.70
   0  12  -3    0.20    4.80
   0  12  -3   -0.60    2.70
   0  12   3    2.50    3.40
   2 -12   3    4.00    7.40
   2 -12   3   20.80    5.40
   2 -12   3   15.50    4.50
   2 -12   3   18.20    4.30
   2  12   3   12.40    3.50
  -2  12  -3   10.10    3.50
  -2  12  -3   11.10    4.50
   2  12   3    9.10    3.80
   2  12   3   15.60    4.30
   2  12   3   12.20    4.00
  -2  12  -3   17.60    4.00
  -2  12  -3    6.70    5.00
   4 -12   3   -1.70    3.10
   4 -12   3    4.00    7.50
   4 -12   3   -0.10    4.20
   4 -12   3    0.90    2.70
   4 -12   3    0.20    3.50
  -4 -12  -3   -2.50    5.20
  -4  12  -3   -2.90    3.60
   4  12   3   -0.60    2.40
  -4  12  -3   -1.30    2.50
   4  12   3    1.00    3.70
   4  12   3   -2.70    2.60
  -4  12  -3   -2.00    3.30
   6 -12   3  100.39   11.50
  -6 -12  -3   48.20   10.60
   6 -12   3   96.59    9.30
   6 -12   3   72.59    7.40
   6 -12   3   68.29    9.90
   6  12   3   77.59    9.90
   6  12   3   49.00   10.20
   6  12   3   77.69    6.80
   6  12   3   77.59    7.40
  -6  12  -3   48.60   11.50
   8 -12   3   12.00    3.70
  -8 -12  -3    1.60    5.50
   8 -12   3   -1.10   11.50
   8 -12   3    7.50    3.60
   8 -12   3    7.40    3.40
  -8  12  -3    0.50   10.00
   8  12   3    8.10    5.70
   8  12   3   -4.60    6.30
  -7 -13   3   16.20    6.10
   7 -13  -3   13.20    6.30
   7 -13  -3    9.80    5.20
   7 -13  -3    7.90    5.60
  -7 -13   3   12.00    5.30
   7 -13  -3   17.80    3.80
  -7 -13   3   13.40    4.30
  -7  13   3   25.00    6.10
  -7  13   3   16.70    6.40
   7  13  -3   12.70    5.60
   7  13  -3   23.50    7.20
  -7  13   3   13.30    5.70
  -5 -13   3    2.10    4.10
   5 -13  -3   -7.30    4.70
   5 -13  -3   -0.30    4.00
  -5 -13   3   -1.40    5.00
  -5 -13   3    1.60    3.80
  -5 -13   3    2.90    3.80
  -5  13   3   -2.00    3.90
  -5  13   3   -3.10    5.10
  -5  13   3    1.80    4.90
   5  13  -3   -2.60    4.40
   5  13  -3    0.00    3.80
   3 -13  -3   12.80    6.60
  -3 -13   3   26.80    6.80
  -3 -13   3   29.00    6.40
   3 -13  -3   33.20    6.40
  -3 -13   3   20.30    5.40
   3 -13  -3   22.20    6.30
  -3 -13   3   43.90    6.10
   3 -13  -3   28.90    6.70
  -3  13   3   30.50    6.90
  -3  13   3   20.90    7.20
   3  13  -3   37.20    9.00
  -3  13   3   20.90    5.50
   3  13  -3   24.50    5.20
  -1 -13   3   13.30    4.70
   1 -13  -3   13.90    4.00
  -1 -13   3   16.00    5.10
  -1 -13   3   17.20    5.00
   1 -13  -3   15.00    7.40
  -1 -13   3   19.90    6.00
   1 -13  -3   15.10    4.50
   1 -13  -3   14.70    3.90
   1  13  -3    5.50    4.90
  -1  13   3   18.70    4.40
  -1  13   3   16.50    6.40
  -1  13   3   13.20    4.70
   1  13  -3   20.40    5.70
   1  13  -3    9.90    3.60
   1 -13   3   17.80    8.20
  -1 -13  -3   -0.70    9.10
  -1 -13  -3    8.80    3.30
   1 -13   3   22.10    5.60
   1 -13   3   13.00    4.60
   1 -13   3   12.20    4.70
  -1  13  -3   18.70    4.20
   1  13   3   17.40    4.60
   1  13   3    9.90    3.60
   1  13   3   10.60    4.10
  -1  13  -3    8.80    5.50
   1  13   3    6.80    3.20
  -1  13  -3   14.10    4.80
  -1  13  -3   11.30    4.50
  -3 -13  -3    7.60    2.50
   3 -13   3    9.00    4.30
   3 -13   3    5.90    4.00
   3 -13   3    9.20    4.50
  -3 -13  -3    7.30    5.80
   3 -13   3   16.40    8.40
   3 -13   3    4.50    3.30
  -3  13  -3    8.60    4.30
   3  13   3    8.00    3.50
   3  13   3   10.60    4.60
  -3  13  -3    8.40    6.10
  -3  13  -3    4.00    3.00
   3  13   3   10.30    4.50
  -3  13  -3   11.00    3.50
   3  13   3   11.30    3.70
   5 -13   3   33.90    5.50
   5 -13   3   31.50    5.70
  -5 -13  -3   29.00    8.30
   5 -13   3   25.90    5.50
   5  13   3   34.30    4.70
  -5  13  -3   26.10    4.30
  -5  13  -3   12.50    7.80
   5  13   3   23.80    7.00
   5  13   3   32.80    5.10
   5  13   3   31.30    6.50
   7 -13   3   23.80    6.40
   7 -13   3   29.20   10.50
   7 -13   3   28.10    4.80
  -7 -13  -3   23.00    8.30
   7 -13   3   22.00    6.00
   7 -13   3   55.39   10.70
   7  13   3   39.30    7.70
   7  13   3    7.70    6.90
   7  13   3   31.10    4.90
  -7  13  -3   18.40   12.20
   7  13   3   30.40    4.30
   6 -14  -3    7.80    5.90
  -6 -14   3   11.10    6.60
  -6 -14   3    7.90    5.10
  -6 -14   3   -2.30    3.40
   6 -14  -3    4.10    3.00
  -6 -14   3    6.80    5.30
   6 -14  -3    5.20    5.50
   6 -14  -3   11.60    5.50
   6  14  -3    4.10    4.40
  -6  14   3    4.30    4.60
  -6  14   3    6.80    5.40
   6  14  -3    3.40    4.80
  -6  14   3    0.20    4.90
   6  14  -3    1.50    4.20
  -4 -14   3   61.99    9.50
  -4 -14   3   51.99    9.10
  -4 -14   3   55.09    7.20
   4 -14  -3   42.60    7.30
   4 -14  -3   43.00    5.70
  -4 -14   3   74.79   10.90
   4 -14  -3   44.10   10.10
  -4  14   3   43.60    8.20
  -4  14   3   34.20    8.20
   4  14  -3   64.59    8.50
   4  14  -3   85.09   13.80
  -2 -14   3   -2.60    4.00
  -2 -14   3    7.40    4.60
  -2 -14   3    3.90    3.30
  -2 -14   3    1.40    4.50
   2 -14  -3    2.20    3.30
   2 -14  -3    1.80    3.10
   2 -14  -3    4.60    3.70
   2  14  -3    1.70    4.40
  -2  14   3    4.40    5.70
  -2  14   3   -3.80    3.20
   2  14  -3   -3.60    2.20
  -2  14   3    0.80    4.40
   0 -14   3   -4.10    3.50
   0 -14  -3    0.10    3.20
   0 -14  -3   -1.70    5.30
   0 -14  -3    4.50    3.40
   0 -14   3   -0.60    3.90
   0 -14   3    6.50    4.40
   0 -14   3   -1.20    3.10
   0 -14  -3    0.90    3.00
   0  14   3    1.30    3.40
   0  14   3   -1.80    3.10
   0  14  -3   -3.70    4.70
   0  14  -3   -3.20    2.70
   0  14  -3    0.30    3.40
  -2 -14  -3   -3.90    4.70
  -2 -14  -3   -0.90    2.50
   2 -14   3   -2.60    3.30
   2 -14   3   -1.40    3.70
   2 -14   3    3.60    3.90
   2 -14   3    4.30    3.80
  -2  14  -3    0.40    3.80
  -2  14  -3   -1.30    5.00
   2  14   3    2.50    3.10
   2  14   3   -1.30    3.40
   2  14   3    0.80    3.30
  -2  14  -3   -3.40    2.80
  -2  14  -3   -1.00    3.30
   4 -14   3    2.10    3.40
   4 -14   3   10.90    4.40
   4 -14   3    4.60    5.40
  -4 -14  -3    7.50    2.70
  -4 -14  -3    5.30    5.80
   4 -14   3   13.30    7.20
  -4 -14  -3    5.70    2.30
   4 -14   3    6.70    3.60
   4  14   3    8.70    3.40
   4  14   3    6.20    3.60
   4  14   3    8.60    4.70
  -4  14  -3    0.30    3.50
  -4  14  -3   11.10    3.60
  -4  14  -3    6.90    3.40
  -4  14  -3    8.00    6.10
   6 -14   3    3.50    3.50
  -6 -14  -3    3.10    6.10
   6 -14   3    0.40    3.70
   6 -14   3    5.70    7.00
   6 -14   3    3.30    3.60
   6  14   3   -0.20    3.10
   6  14   3    0.40    2.60
   6  14   3    8.60    5.10
  -6  14  -3   -4.60    2.60
   6  14   3   -9.10    4.50
  -6  14  -3   -2.50    4.60
  -7 -15   3   67.29   11.70
  -7 -15   3   25.70    7.80
  -7 -15   3   28.10    8.20
   7 -15  -3   42.10    8.30
  -7 -15   3   59.69    9.30
   7 -15  -3   47.30    6.20
  -7  15   3   29.60    8.30
  -7  15   3   40.50    8.90
  -7  15   3   52.09    9.00
   7  15  -3   44.30    7.80
   5 -15  -3   40.20    7.20
  -5 -15   3   40.60    7.50
   5 -15  -3   41.30    5.90
  -5 -15   3   50.19    8.30
  -5 -15   3   51.29    9.40
  -5 -15   3   37.50    7.60
   5 -15  -3   53.89    8.90
   5  15  -3   41.00    8.50
  -5  15   3   35.10    7.90
   5  15  -3   59.59    9.90
  -5  15   3   29.10    7.20
   5  15  -3   38.60    8.60
  -5  15   3   46.00    8.00
   5  15  -3   49.00    9.40
  -3 -15   3   19.10    6.50
  -3 -15   3   15.40    4.60
  -3 -15   3   25.20    6.40
  -3 -15   3   29.50    5.90
   3 -15  -3   15.90    5.40
   3 -15  -3   13.60    4.00
   3  15  -3   13.20    5.80
  -3  15   3   16.50    6.70
  -3  15   3   13.70    5.50
  -3  15   3   15.30    5.10
   1 -15  -3   14.90    4.70
   1 -15  -3   13.50    6.80
  -1 -15   3   16.00    5.50
  -1 -15   3   19.90    6.00
  -1 -15   3   21.30    5.60
   1 -15  -3   20.20    4.90
   1 -15  -3   13.70    4.10
  -1 -15   3   18.80    5.80
  -1  15   3   22.60    5.60
   1  15  -3   20.30    7.10
   1  15  -3   10.70    4.60
  -1  15   3   15.50    5.40
  -1 -15  -3   -3.20    3.60
   1 -15   3    2.80    4.20
  -1 -15  -3    1.10    2.80
   1 -15   3    0.70    3.70
  -1 -15  -3    1.90    5.70
   1 -15   3    2.70    3.90
   1 -15   3    5.20    4.40
  -1  15  -3   -1.60    3.80
   1  15   3    4.30    4.00
   1  15   3   -1.10    4.30
  -1  15  -3    5.80    5.50
   1  15   3    4.60    4.20
  -1  15  -3    0.40    3.70
   1  15   3    3.90    3.80
  -1  15  -3    3.40    3.10
  -3 -15  -3    3.50    2.30
   3 -15   3    4.90    4.80
  -3 -15  -3    5.10    5.70
   3 -15   3   19.50    7.30
   3 -15   3    7.80    4.20
   3 -15   3    3.50    4.30
   3 -15   3    0.00    3.00
   3  15   3    0.80    4.10
  -3  15  -3    6.80    4.00
   3  15   3    6.90    3.90
   3  15   3    4.20    3.50
  -3  15  -3    2.30    3.10
  -3  15  -3   -2.20    3.50
  -3  15  -3    3.80    4.80
   3  15   3    4.90    4.00
   5 -15   3   44.20    6.90
   5 -15   3   50.79    7.80
   5 -15   3   44.10    8.30
  -5 -15  -3   23.10    8.50
   5 -15   3   40.00    6.50
   5 -15   3   28.80    7.70
   5  15   3   48.40    7.00
  -5  15  -3   46.70    7.20
  -5  15  -3   48.70    7.00
  -5  15  -3   24.60    9.00
   5  15   3   49.20    6.90
  -5  15  -3   39.30    5.90
   5  15   3   50.39    8.50
   6 -16  -3    9.50    5.00
   6 -16  -3   12.90    8.90
   6 -16  -3   21.40    4.50
  -6 -16   3   17.50    8.10
  -6 -16   3    3.90    5.10
  -6 -16   3   13.50    5.50
  -6  16   3   11.30    6.80
   6  16  -3    5.30    4.10
  -6  16   3   15.40    5.80
   6  16  -3   23.70    8.70
  -6  16   3   18.20    7.10
   4 -16  -3    1.60    4.70
  -4 -16   3   -5.60    3.10
  -4 -16   3   -0.70    3.90
   4 -16  -3    1.30    3.20
  -4 -16   3   -3.50    3.90
   4 -16  -3    2.80    4.00
   4 -16  -3   -3.60    5.60
  -4 -16   3    0.80    3.50
  -4  16   3    1.40    4.60
  -4  16   3   -3.50    4.50
   4  16  -3    4.40    5.10
   4  16  -3   -1.80    3.40
   4  16  -3   -3.00    5.50
  -4  16   3   -2.40    4.00
  -4  16   3   28.00   11.80
   4  16  -3    5.40    5.50
  -2 -16   3   81.89    8.90
  -2 -16   3   70.69   12.40
  -2 -16   3   72.39   10.20
   2 -16  -3   68.69    7.90
  -2 -16   3   59.99    8.70
   2 -16  -3   67.29    8.60
   2 -16  -3   57.99   11.00
  -2  16   3   51.89    9.10
  -2  16   3   67.19    9.20
   2  16  -3   85.99   12.10
  -2  16   3   60.99   10.90
   0 -16   3   26.70    6.00
   0 -16  -3   24.00    7.90
   0 -16   3   31.50    6.60
   0 -16   3   31.70    6.60
   0 -16   3   29.50    6.70
   0 -16  -3   27.70    5.90
   0 -16  -3   25.60    5.10
   0  16   3   36.00    6.30
   0  16  -3   29.20    6.10
   0  16   3   32.80    6.60
   0  16  -3   23.80    6.00
   0  16  -3   27.80    8.10
   2 -16   3   22.90    5.70
  -2 -16  -3   14.90    5.50
   2 -16   3   22.80    5.00
  -2 -16  -3   20.80    4.40
   2 -16   3   20.10    5.30
   2 -16   3   17.40    5.50
  -2 -16  -3   19.90    7.60
   2  16   3   43.20   10.40
  -2  16  -3   28.10    6.10
   2  16   3   24.70    5.40
  -2  16  -3   27.10    5.30
   2  16   3   25.10    6.10
   2  16   3   19.00    4.80
  -2  16  -3   27.60    6.00
  -2  16  -3   12.60    6.50
   4 -16   3   24.70    7.80
  -4 -16  -3    3.00    6.20
  -4 -16  -3    7.20    2.70
   4 -16   3    7.40    4.20
   4 -16   3    7.60    4.50
   4 -16   3   13.50    4.70
   4 -16   3    4.70    4.80
   4  16   3   29.30   14.20
  -4  16  -3   11.50    4.20
  -4  16  -3    7.00    4.00
   4  16   3   17.60    4.50
  -4  16  -3   11.70    3.90
  -4  16  -3   15.80    8.10
   4  16   3    5.70   10.10
   4  16   3   14.40    4.90
   4  16   3   13.80    4.90
   6 -16   3   18.60    7.40
  -6 -16  -3    9.40    6.80
   6 -16   3   11.60    4.10
   6 -16   3    8.40    6.20
   6 -16   3    7.90    4.00
   6 -16   3    4.30    4.30
  -6  16  -3    8.40    4.10
  -6  16  -3   -0.40    5.00
   6  16   3    8.90    4.40
   6  16   3   14.30    4.80
   6  16   3   12.90    6.10
   6  16   3   -2.90    6.20
  -5 -17   3    1.80    4.50
   5 -17  -3    0.40    3.40
  -5 -17   3    2.20    5.40
   5 -17  -3   -0.10    4.50
  -5 -17   3    5.80    4.20
   5 -17  -3   -4.20    5.00
  -5 -17   3   10.30    6.40
  -5  17   3    5.40    5.20
   5  17  -3    0.50    5.10
   5  17  -3    3.80    4.90
   5  17  -3    3.70    8.20
  -5  17   3    3.80    5.80
  -3 -17   3   -0.20    4.00
   3 -17  -3    2.40    5.00
   3 -17  -3   -7.40    5.40
  -3 -17   3    1.20    3.60
   3 -17  -3   -2.90    3.80
  -3 -17   3   -1.20    3.90
  -3 -17   3    5.70    4.00
   3 -17  -3    0.90    3.40
   3  17  -3   -1.90    3.80
  -3  17   3    1.30    5.00
   3  17  -3   -2.30    4.30
  -3  17   3   13.90    9.20
  -3  17   3    3.30    4.60
   3  17  -3    6.20    7.00
  -3  17   3    8.70    5.80
  -1 -17   3   44.30   12.30
  -1 -17   3   33.30    6.70
  -1 -17   3   36.40    7.80
   1 -17  -3   33.60    6.40
  -1 -17   3   31.70    6.90
   1 -17  -3   28.40    7.80
   1 -17  -3   31.50    6.10
  -1  17   3   35.00    6.90
   1  17  -3   35.50    9.10
  -1  17   3   30.70    6.80
  -1  17   3   58.29   13.30
   1 -17   3   27.50    5.60
  -1 -17  -3   31.90    5.70
  -1 -17  -3   35.70    7.40
   1 -17   3   29.50    7.00
  -1 -17  -3   27.20    8.70
   1 -17   3   33.30    6.70
   1 -17   3   30.90    6.80
  -1  17  -3   30.80    8.50
   1  17   3   27.30    6.20
  -1  17  -3   30.40    6.50
   1  17   3   47.10   12.50
  -1  17  -3   42.10    7.10
   1  17   3   34.00    6.80
   3 -17   3   30.90    6.20
   3 -17   3   27.60    6.20
   3 -17   3   46.40    8.10
   3 -17   3   42.30    7.20
  -3 -17  -3   30.10    5.10
  -3 -17  -3   16.50    6.90
  -3 -17  -3   32.70    7.30
  -3 -17  -3   19.30    3.90
   3 -17   3   34.30    6.20
   3  17   3   39.10    7.20
   3  17   3   32.70    6.80
  -3  17  -3   30.00    6.30
  -3  17  -3   23.20    8.60
   3  17   3   16.30    5.50
  -3  17  -3   18.50    4.70
  -3  17  -3   40.80    6.40
   3  17   3   45.50    7.70
   5 -17   3   -1.20    4.80
   5 -17   3   -1.80    3.70
  -5 -17  -3   -1.50    5.70
  -5 -17  -3    2.00    3.50
   5 -17   3   -1.30    3.60
   5 -17   3   -2.30    3.50
   5 -17   3   12.90    6.50
   5  17   3   -6.80    5.10
   5  17   3   -2.80    3.50
  -5  17  -3   -3.20    3.40
  -5  17  -3    0.40    3.70
   5  17   3    1.80    4.00
   5  17   3    8.20    5.80
  -5  17  -3   -1.70    5.40
  -5  17  -3   -0.60    3.70
   4 -18  -3    0.00    5.60
   4 -18  -3    6.80    4.10
  -4 -18   3    4.90    4.70
  -4 -18   3   -1.20    3.70
  -4 -18   3   -0.20    4.40
   4 -18  -3    2.40    4.20
  -4 -18   3   -4.20    3.90
   4 -18  -3    3.80    8.50
  -4  18   3   -2.10    4.90
   4  18  -3    9.50    8.50
   4  18  -3   -8.20    5.50
   2 -18  -3   23.50    5.60
  -2 -18   3   21.90    6.50
   2 -18  -3   23.80    6.00
  -2 -18   3   25.50    6.40
  -2 -18   3   20.80    6.40
   2 -18  -3   31.10    8.90
   2 -18  -3   20.90    5.70
  -2 -18   3   36.30    6.70
  -2  18   3   22.80    9.60
  -2  18   3   49.40    8.70
   2  18  -3   27.20    6.30
   2  18  -3   40.40   10.20
   0 -18   3   85.49   11.10
   0 -18  -3   58.69   11.50
   0 -18  -3   67.09    9.70
   0 -18   3   81.99    9.60
   0 -18   3   79.79   10.10
   0 -18  -3   78.89    8.90
   0 -18   3   96.69   11.60
   0  18   3   85.29   10.50
   0  18  -3   77.99   10.50
   0  18  -3   74.39   12.60
   0  18  -3   93.89   10.40
   0  18  -3   71.99   11.30
   0  18   3   96.29   10.00
   2 -18   3   29.60    6.10
  -2 -18  -3   25.00    6.40
   2 -18   3   33.50    6.70
  -2 -18  -3   22.10    4.80
   2 -18   3   30.60    6.90
   2 -18   3   27.30    6.30
  -2 -18  -3   21.20    8.10
   2  18   3   52.79   13.40
  -2  18  -3   21.60    5.60
   2  18   3   31.50    6.30
   2  18   3   29.10    6.60
   2  18   3   17.80    4.70
  -2  18  -3   31.30    9.90
   2  18   3   28.10    6.00
  -2  18  -3   23.30    5.90
  -4 -18  -3   -1.80    3.40
   4 -18   3   -2.00    4.60
   4 -18   3   15.30    6.50
  -4 -18  -3   -1.40    5.20
   4 -18   3    1.60    4.20
  -4 -18  -3   -2.50    2.40
  -4 -18  -3  -10.60    4.90
   4 -18   3    2.30    5.10
   4 -18   3   -0.10    3.80
   4  18   3    2.70    4.20
  -4  18  -3   -0.80    3.60
   4  18   3   -0.80    4.10
  -4  18  -3   -3.60    5.00
  -4  18  -3    3.40    4.20
   4  18   3    0.20    4.20
  -3 -19   3    4.60    4.20
   3 -19  -3   11.60    8.40
   3 -19  -3    6.80    5.30
  -3 -19   3   10.40    5.60
  -3 -19   3    1.60    4.50
  -3 -19   3   14.50    5.40
   3 -19  -3   14.20    6.80
   3 -19  -3   11.60    5.60
   3  19  -3    3.20    5.80
  -3  19   3    3.90    6.60
  -3  19   3   19.60    6.20
  -3  19   3   18.90    9.00
   3  19  -3   17.50    9.80
  -1 -19   3  154.58   15.30
   1 -19  -3  123.59   12.70
   1 -19  -3  114.99   13.70
   1 -19  -3  134.79   13.00
  -1 -19   3  119.09   13.60
   1 -19  -3  154.18   13.50
  -1 -19   3  132.09   14.00
  -1 -19   3  157.48   15.00
  -1  19   3  137.39   13.80
   1  19  -3  139.39   20.80
   1  19  -3  142.79   14.60
   1  19  -3  130.09   13.30
  -1  19   3  144.39   14.00
   1 -19   3   53.79    8.70
  -1 -19  -3   32.40    6.40
   1 -19   3   36.60    7.40
  -1 -19  -3   18.90    7.70
   1 -19   3   39.00    8.20
   1 -19   3   44.40    8.00
  -1 -19  -3   29.70    7.70
   1  19   3   34.50    6.00
  -1  19  -3   34.70    7.20
   1  19   3   47.20    7.70
  -1  19  -3   34.20    6.30
   1  19   3   32.60    6.80
   1  19   3   72.69   18.00
  -1  19  -3   41.60   16.30
  -1  19  -3   35.40    7.60
   2   0  -4    4.60    4.10
  -2   0   4    2.40    4.90
   2   0  -4   -0.80    4.80
   2   0  -4   14.50    7.10
   2   0  -4    2.10    3.10
  -2   0   4    3.70    3.30
   0   0   4   -2.50    5.20
   0   0  -4   -3.80    5.20
   0   0   4    2.30    3.00
   0   0  -4   -3.00    5.20
  -2   0  -4    5.90    5.70
   2   0   4    7.20    5.40
   1  -1  -4   -2.30    5.30
  -1  -1   4    0.80    3.10
   1  -1  -4    4.50    3.80
  -1  -1   4   -2.00    3.50
   1  -1  -4    4.70    6.40
  -1  -1   4   -2.70    4.70
  -1   1   4   -2.40    2.90
  -1   1   4    5.70    6.00
   1   1  -4   10.10    4.00
   1   1  -4    5.30    5.50
   1   1  -4    3.20    5.90
  -1   1   4    3.80    3.80
   1  -1   4    6.50    5.60
   1  -1   4    6.30    3.20
  -1  -1  -4   13.10    6.30
   1  -1   4    6.60    3.20
   1   1   4    4.70    5.70
  -1   1  -4    4.40    6.20
   1   1   4    6.60    3.00
  -1   1  -4    7.70    6.80
   1   1   4    4.10    3.00
  -2  -2   4   14.60    9.00
   2  -2  -4   12.60    4.20
   2  -2  -4    6.50    5.80
  -2  -2   4   12.20    5.10
  -2  -2   4   10.70    4.00
   2  -2  -4   14.20    6.90
   2  -2  -4    9.00    4.30
   2   2  -4    9.80    6.30
  -2   2   4   11.90    4.00
  -2   2   4   17.60    7.40
   2   2  -4   12.00    5.00
   2   2  -4   12.60    4.00
   2   2  -4    6.80    5.70
   0  -2  -4    1.60    5.10
   0  -2   4    2.20    5.20
   0   2   4    3.10    5.40
   0   2   4   42.80   13.80
   0   2  -4   16.40    6.90
   0   2  -4    3.20    5.70
  -1  -3   4    8.70    3.80
   1  -3  -4    6.10    6.00
  -1  -3   4    6.30    4.00
  -1  -3   4    4.90    6.10
   1  -3  -4   10.30    4.00
   1   3  -4    9.70    6.00
  -1   3   4   -0.30    3.20
   1   3  -4    0.70    4.00
   1   3  -4   -0.50    4.70
  -1   3   4   -2.00    6.20
  -1   3   4    2.70    3.60
   1  -3   4   17.00    6.10
   1  -3   4    9.00    3.80
  -1  -3  -4    8.40    6.20
   1  -3   4   10.90    3.80
  -1   3  -4    2.90    5.60
   1   3   4   13.80    7.30
   1   3   4    7.80    3.20
   1   3   4   16.80    3.60
  -1   3  -4   14.90    6.90
   0  -4   4   24.80    5.40
   0  -4   4   28.00    8.00
   0  -4  -4   10.60    7.00
   0  -4   4   21.20    4.60
   0   4  -4   31.00    4.90
   0   4   4   24.30    5.60
   0   4   4   31.70    9.70
   0   4  -4   18.90    7.10
   0   4   4   16.70    4.40
   0   4  -4   16.40    7.20
   0   0   0    0.00    0.00


_computing_structure_solution     'SHELXT 2014/5 (Sheldrick, 2014)'
_computing_structure_solution     'SHELXT 2014/5 (Sheldrick, 2014)'
_computing_structure_solution     'SHELXT 2014/5 (Sheldrick, 2014)'
;
_shelx_hkl_checksum                16734
_shelx_fab_file
;
-15 1 1 0.4633 0.0146
-15 3 1 -0.1949 -0.0366
-15 5 1 -1.0453 0.0112
-15 7 1 -0.2033 0.0109
-14 0 1 1.1606 -0.0338
-14 0 2 0.6802 -0.0457
-14 2 1 0.3317 -0.0022
-14 2 2 -0.4133 -0.0075
-14 4 1 0.7914 0.0169
-14 4 2 -0.2747 0.0064
-14 6 1 0.5941 -0.0056
-14 8 1 -0.4855 0.0133
-14 10 1 0.0367 0.0460
-14 12 1 -0.4856 0.0252
-13 1 1 -1.8417 -0.0157
-13 1 2 -0.1918 0.0207
-13 3 1 0.3431 0.0218
-13 3 2 0.3663 -0.0119
-13 5 1 -0.0844 -0.0114
-13 5 2 0.3467 -0.0037
-13 7 1 0.6081 -0.0100
-13 7 2 1.0259 0.0349
-13 9 1 1.1391 -0.0113
-13 9 2 -0.7528 0.0282
-13 11 1 0.0303 -0.0232
-13 13 1 -0.8819 -0.0072
-13 15 1 -0.8274 0.0003
-12 0 1 1.5290 0.1032
-12 0 2 -0.8668 0.0102
-12 2 1 0.0612 -0.0093
-12 2 2 -0.3076 0.0001
-12 4 1 -0.6552 -0.0235
-12 4 2 0.7525 0.0046
-12 6 1 0.1243 0.0158
-12 6 2 -0.9810 0.0023
-12 8 1 -0.3208 0.0008
-12 8 2 -0.6113 -0.0160
-12 10 1 -0.2319 -0.0071
-12 10 2 1.9657 0.0103
-12 12 1 0.7893 0.0002
-12 12 2 0.0542 0.0309
-12 14 1 1.2516 -0.0053
-12 16 1 0.1157 0.0058
-12 18 1 -1.1783 0.0138
-11 1 1 0.6539 -0.0251
-11 1 2 1.3968 -0.0271
-11 1 3 -1.6021 -0.0305
-11 3 1 -0.1926 0.0110
-11 3 2 -0.4727 0.0110
-11 5 1 -0.9311 0.0034
-11 5 2 -1.0488 0.0003
-11 7 1 -1.4282 0.0029
-11 7 2 0.8920 -0.0162
-11 9 1 -0.8845 0.0094
-11 9 2 -0.5494 -0.0081
-11 11 1 -0.1120 0.0136
-11 11 2 -1.1133 -0.0191
-11 13 1 0.3519 0.0067
-11 13 2 0.5938 -0.0168
-11 15 1 0.0636 0.0011
-11 15 2 0.0937 -0.0075
-11 17 1 -0.1515 -0.0037
-11 19 1 0.5240 0.0106
-10 0 1 -1.5998 -0.0551
-10 0 2 -0.6383 0.0145
-10 0 3 2.0935 0.0363
-10 2 1 0.0015 -0.0006
-10 2 2 -0.7927 0.0127
-10 2 3 0.4186 0.0122
-10 4 1 1.3981 0.0210
-10 4 2 0.5120 -0.0130
-10 4 3 -0.4716 -0.0013
-10 6 1 2.0859 -0.0138
-10 6 2 0.8981 0.0023
-10 6 3 -0.2932 -0.0017
-10 8 1 1.7741 -0.0077
-10 8 2 -0.1566 0.0144
-10 8 3 -0.7263 0.0082
-10 10 1 -0.2233 0.0001
-10 10 2 0.0352 -0.0010
-10 12 1 -1.3033 -0.0072
-10 12 2 0.2050 0.0015
-10 14 1 -1.4477 0.0020
-10 14 2 0.2400 -0.0002
-10 16 1 0.3570 0.0004
-10 16 2 0.7139 0.0092
-10 18 1 1.1167 -0.0091
-10 18 2 1.1864 0.0251
-10 20 1 -0.5493 -0.0115
-10 22 1 -0.7104 0.0002
-9 1 1 -0.2393 0.0492
-9 1 2 -0.1722 0.0187
-9 1 3 -1.2383 -0.0199
-9 3 1 0.0118 -0.0239
-9 3 2 0.7713 -0.0167
-9 3 3 0.2241 0.0208
-9 5 1 -0.3685 -0.0067
-9 5 2 -0.2516 0.0093
-9 5 3 1.0254 -0.0041
-9 7 1 -1.8017 0.0101
-9 7 2 -0.5942 0.0055
-9 7 3 1.0645 -0.0072
-9 9 1 0.6106 -0.0103
-9 9 2 0.5752 0.0038
-9 9 3 0.1100 -0.0276
-9 11 1 1.8898 -0.0061
-9 11 2 0.5287 0.0129
-9 11 3 0.0318 -0.0280
-9 13 1 0.6465 -0.0027
-9 13 2 -0.6099 0.0058
-9 15 1 0.1507 -0.0027
-9 15 2 -0.3910 0.0033
-9 17 1 -0.8592 0.0032
-9 17 2 -0.6734 -0.0050
-9 19 1 -0.0479 0.0029
-9 19 2 -0.9625 0.0035
-9 21 1 1.0053 -0.0045
-9 23 1 0.1609 -0.0090
-8 0 1 1.8471 -0.0035
-8 0 2 -0.2095 -0.0767
-8 0 3 1.3622 0.0267
-8 2 1 0.0973 -0.0010
-8 2 2 -0.0681 -0.0042
-8 2 3 0.5660 -0.0165
-8 4 1 -2.3732 -0.0047
-8 4 2 -0.1739 0.0164
-8 4 3 -0.9960 -0.0022
-8 6 1 -0.2226 0.0040
-8 6 2 -0.2626 -0.0101
-8 6 3 -1.5812 0.0041
-8 8 1 0.4494 0.0102
-8 8 2 -0.2975 -0.0069
-8 8 3 -0.1162 0.0020
-8 10 1 -1.8951 0.0056
-8 10 2 -0.8407 -0.0039
-8 10 3 0.1288 0.0117
-8 12 1 0.0048 0.0059
-8 12 2 -0.1646 -0.0046
-8 12 3 -0.7451 -0.0062
-8 14 1 1.2930 0.0008
-8 14 2 0.3393 -0.0015
-8 16 1 0.2513 -0.0026
-8 16 2 -0.0741 -0.0011
-8 18 1 -0.7788 0.0062
-8 18 2 0.4451 -0.0104
-8 20 1 -0.9006 0.0052
-8 20 2 0.1507 -0.0103
-8 22 1 0.4019 0.0050
-8 24 1 0.7962 0.0042
-7 1 1 -0.7034 -0.0506
-7 1 2 1.1726 0.0192
-7 1 3 -0.8672 0.0201
-7 3 1 0.9007 0.0234
-7 3 2 -1.0052 0.0014
-7 3 3 0.1529 -0.0058
-7 5 1 1.7589 0.0092
-7 5 2 0.0419 -0.0068
-7 5 3 0.9403 -0.0065
-7 7 1 -0.2815 -0.0151
-7 7 2 0.7491 -0.0008
-7 7 3 0.1216 0.0126
-7 9 1 -0.1860 0.0045
-7 9 2 0.3934 -0.0037
-7 9 3 -0.2672 0.0050
-7 11 1 -0.3227 0.0044
-7 11 2 0.7461 -0.0081
-7 11 3 0.9256 0.0072
-7 13 1 -1.4777 -0.0032
-7 13 2 0.2241 -0.0016
-7 13 3 0.3511 0.0074
-7 15 1 -0.8912 0.0056
-7 15 2 -0.0017 -0.0019
-7 15 3 -0.2546 0.0124
-7 17 1 0.6417 -0.0028
-7 17 2 -0.0251 0.0007
-7 19 1 1.4829 -0.0068
-7 19 2 0.2461 0.0080
-7 21 1 -0.4928 0.0026
-7 21 2 0.5632 -0.0142
-7 23 1 -1.4674 0.0001
-7 25 1 -0.4222 0.0050
-6 0 1 -1.6023 0.0616
-6 0 2 -1.7940 0.0650
-6 0 3 0.0809 -0.0335
-6 2 1 0.7041 0.0073
-6 2 2 0.4604 -0.0016
-6 2 3 0.2070 -0.0016
-6 4 1 1.6171 -0.0114
-6 4 2 1.2623 -0.0131
-6 4 3 0.3932 0.0121
-6 6 1 0.1355 0.0025
-6 6 2 -0.3040 0.0113
-6 6 3 0.5928 -0.0061
-6 8 1 0.1401 -0.0055
-6 8 2 -0.0605 0.0040
-6 8 3 0.3991 -0.0068
-6 10 1 0.7614 -0.0116
-6 10 2 -0.6241 0.0046
-6 10 3 -0.8423 -0.0029
-6 12 1 0.8477 -0.0027
-6 12 2 -0.8335 0.0080
-6 12 3 -0.3803 -0.0025
-6 14 1 0.3002 0.0003
-6 14 2 0.0605 -0.0025
-6 14 3 0.6697 -0.0013
-6 16 1 0.4204 -0.0013
-6 16 2 0.2431 0.0042
-6 16 3 -0.2853 -0.0116
-6 18 1 -0.5234 0.0002
-6 18 2 0.0020 0.0025
-6 20 1 -0.4065 -0.0043
-6 20 2 -0.7468 0.0058
-6 22 1 1.0775 -0.0035
-6 22 2 -0.4930 0.0101
-6 24 1 0.3038 -0.0022
-6 26 1 0.0850 -0.0078
-5 1 1 1.3756 0.0240
-5 1 2 -0.1713 -0.0468
-5 1 3 0.4413 -0.0114
-5 3 1 -3.3334 -0.0141
-5 3 2 -1.4086 0.0124
-5 3 3 -1.0168 0.0034
-5 5 1 -2.6483 -0.0079
-5 5 2 -0.3638 0.0044
-5 5 3 -1.1969 0.0021
-5 7 1 0.4643 0.0139
-5 7 2 -0.2508 -0.0054
-5 7 3 -0.5055 -0.0046
-5 9 1 1.3797 0.0012
-5 9 2 0.1411 0.0092
-5 9 3 0.2482 -0.0034
-5 11 1 0.6508 -0.0000
-5 11 2 1.0128 0.0010
-5 11 3 0.4408 -0.0007
-5 13 1 0.1473 0.0028
-5 13 2 0.1061 -0.0001
-5 13 3 -0.8348 -0.0033
-5 15 1 -0.4602 -0.0046
-5 15 2 -0.2948 0.0041
-5 15 3 -0.2007 0.0008
-5 17 1 -0.7368 0.0019
-5 17 2 -0.3364 -0.0045
-5 17 3 0.8207 -0.0055
-5 19 1 0.1681 0.0055
-5 19 2 -0.1623 -0.0014
-5 21 1 0.1807 0.0017
-5 21 2 0.6320 0.0008
-5 23 1 0.3200 -0.0019
-5 23 2 0.2705 0.0101
-5 25 1 0.5391 0.0014
-5 27 1 -0.5182 0.0042
-4 0 1 -1.6713 -0.0809
-4 0 2 0.4270 -0.0096
-4 0 3 -0.6930 0.0589
-4 2 1 0.7873 -0.0156
-4 2 2 1.0963 0.0072
-4 2 3 0.6755 0.0072
-4 4 1 2.2810 0.0227
-4 4 2 0.6312 0.0009
-4 4 3 1.2849 -0.0153
-4 6 1 0.1630 -0.0062
-4 6 2 0.0185 -0.0040
-4 6 3 -0.0373 0.0064
-4 8 1 -1.8788 -0.0009
-4 8 2 0.1500 -0.0042
-4 8 3 0.1696 0.0073
-4 10 1 -2.6995 0.0150
-4 10 2 -0.6695 -0.0088
-4 10 3 0.2597 -0.0010
-4 12 1 -1.3175 -0.0016
-4 12 2 -0.2940 -0.0027
-4 12 3 0.0980 0.0022
-4 14 1 0.5798 0.0002
-4 14 2 0.1356 -0.0011
-4 14 3 0.4378 0.0023
-4 16 1 0.8693 0.0026
-4 16 2 0.1904 -0.0021
-4 16 3 -0.6129 0.0047
-4 18 1 0.3421 -0.0022
-4 18 2 0.8013 -0.0006
-4 18 3 -0.6674 0.0050
-4 20 1 -0.2136 0.0022
-4 20 2 0.1446 -0.0036
-4 22 1 -0.8470 0.0016
-4 22 2 -0.6449 -0.0075
-4 24 1 -0.9939 0.0041
-4 24 2 -0.1319 -0.0052
-4 26 1 -0.3647 -0.0010
-3 1 1 1.0613 0.0181
-3 1 2 0.2359 0.0522
-3 1 3 0.0225 -0.0200
-3 3 1 -0.2241 0.0065
-3 3 2 -0.2339 -0.0184
-3 3 3 -1.1372 0.0053
-3 5 1 0.9632 -0.0024
-3 5 2 0.1218 0.0004
-3 5 3 0.2070 0.0005
-3 7 1 1.2482 -0.0038
-3 7 2 -0.2417 0.0042
-3 7 3 0.4120 -0.0018
-3 9 1 0.3729 -0.0083
-3 9 2 0.1221 -0.0086
-3 9 3 -0.8831 0.0026
-3 11 1 1.1403 -0.0042
-3 11 2 0.3249 0.0022
-3 11 3 0.0614 0.0008
-3 13 1 0.7529 0.0011
-3 13 2 0.0625 0.0004
-3 13 3 0.4123 -0.0013
-3 15 1 -0.3929 0.0008
-3 15 2 0.1202 -0.0027
-3 15 3 0.2213 -0.0005
-3 17 1 -0.2874 0.0008
-3 17 2 -0.8699 0.0033
-3 17 3 0.7900 -0.0008
-3 19 1 -0.5030 -0.0058
-3 19 2 -0.6161 0.0009
-3 19 3 0.3652 0.0080
-3 21 1 0.0462 -0.0017
-3 21 2 0.5101 -0.0018
-3 23 1 0.9128 0.0010
-3 23 2 0.3029 0.0007
-3 25 1 0.8936 -0.0041
-3 25 2 -0.0116 -0.0014
-3 27 1 0.7875 0.0076
-2 0 1 -2.6760 0.0681
-2 0 2 -1.1302 -0.0751
-2 0 3 -0.8615 -0.0332
-2 0 4 -0.7338 0.0263
-2 2 1 -0.7788 0.0057
-2 2 2 -1.0261 -0.0064
-2 2 3 0.2633 -0.0075
-2 2 4 -0.0155 0.0374
-2 4 1 0.1402 -0.0192
-2 4 2 -0.7583 0.0119
-2 4 3 0.4281 0.0114
-2 6 1 -1.6624 0.0078
-2 6 2 0.4937 -0.0072
-2 6 3 -0.5900 -0.0040
-2 8 1 0.8375 0.0015
-2 8 2 0.7185 0.0090
-2 8 3 0.2368 -0.0051
-2 10 1 3.1807 -0.0087
-2 10 2 -0.2918 0.0099
-2 10 3 0.0979 0.0016
-2 12 1 -0.3103 0.0005
-2 12 2 -0.1261 -0.0012
-2 12 3 -0.7381 0.0002
-2 14 1 -1.6257 0.0014
-2 14 2 -0.3146 0.0033
-2 14 3 -0.3505 -0.0021
-2 16 1 -0.3033 -0.0036
-2 16 2 0.4027 0.0019
-2 16 3 -0.6191 -0.0025
-2 18 1 0.6875 0.0016
-2 18 2 0.9729 -0.0023
-2 18 3 -0.5236 0.0002
-2 20 1 1.2273 0.0019
-2 20 2 -0.4953 0.0049
-2 22 1 -0.1389 -0.0040
-2 22 2 -0.2873 0.0060
-2 24 1 -1.0215 0.0002
-2 24 2 0.3409 -0.0004
-2 26 1 -1.0750 -0.0014
-2 28 1 -0.8564 -0.0090
-1 1 1 2.1330 -0.0560
-1 1 2 0.7374 -0.0168
-1 1 3 1.0451 0.0375
-1 1 4 0.2854 -0.0026
-1 3 1 -1.1753 0.0057
-1 3 2 1.0378 0.0010
-1 3 3 -0.3033 -0.0086
-1 3 4 -1.0583 -0.0000
-1 5 1 -2.0151 0.0054
-1 5 2 0.0067 0.0028
-1 5 3 0.0344 -0.0039
-1 7 1 0.2978 -0.0008
-1 7 2 -0.9785 -0.0007
-1 7 3 0.5436 0.0071
-1 9 1 -2.5241 0.0101
-1 9 2 0.2311 0.0024
-1 9 3 0.5378 -0.0035
-1 11 1 -2.7821 0.0071
-1 11 2 0.3581 -0.0010
-1 11 3 0.5725 -0.0009
-1 13 1 1.3943 -0.0028
-1 13 2 -0.0788 -0.0009
-1 13 3 0.0092 0.0015
-1 15 1 1.2463 -0.0010
-1 15 2 0.3554 0.0002
-1 15 3 0.4392 0.0033
-1 17 1 -0.0631 0.0015
-1 17 2 -0.5928 -0.0015
-1 17 3 0.7189 -0.0019
-1 19 1 -1.1243 0.0023
-1 19 2 -0.1856 0.0015
-1 19 3 -0.1350 -0.0086
-1 21 1 -0.6581 0.0032
-1 21 2 0.6104 -0.0014
-1 23 1 1.1592 0.0003
-1 23 2 -0.5719 -0.0009
-1 25 1 0.9987 0.0011
-1 25 2 -0.3754 0.0030
-1 27 1 0.3410 0.0035
0 0 1 0.4262 0.0083
0 0 2 -0.0815 0.0886
0 0 3 -0.7274 -0.0000
0 0 4 -0.3428 -0.0341
0 2 1 -0.8325 0.0084
0 2 2 0.2877 0.0118
0 2 3 -0.3378 -0.0011
0 2 4 1.0127 -0.0214
0 4 0 -38.6156 0.0005
0 4 1 2.6930 0.0080
0 4 2 0.4674 -0.0164
0 4 3 -0.2134 -0.0008
0 4 4 0.9690 -0.0072
0 6 0 -21.1781 -0.0192
0 6 1 3.8602 -0.0070
0 6 2 -0.1531 0.0088
0 6 3 -0.7518 -0.0014
0 8 0 5.3628 0.0013
0 8 1 -0.9257 -0.0016
0 8 2 -1.0686 -0.0085
0 8 3 -1.1295 0.0026
0 10 0 6.3947 -0.0158
0 10 1 -0.0839 0.0028
0 10 2 -0.8936 -0.0123
0 10 3 -0.8829 -0.0016
0 12 0 -3.0592 -0.0091
0 12 1 0.5562 -0.0026
0 12 2 0.3175 0.0044
0 12 3 0.2325 -0.0017
0 14 0 -2.3949 0.0038
0 14 1 0.0237 0.0012
0 14 2 -0.1768 -0.0048
0 14 3 0.2068 0.0010
0 16 0 -0.4748 -0.0005
0 16 1 0.1156 0.0019
0 16 2 -0.5644 -0.0006
0 16 3 -0.7861 0.0002
0 18 0 -1.0116 -0.0027
0 18 1 -0.1228 -0.0011
0 18 2 0.4899 0.0027
0 18 3 -0.0919 0.0037
0 20 0 -0.3135 -0.0012
0 20 1 0.2491 -0.0022
0 20 2 -0.0015 -0.0065
0 22 0 -0.2426 -0.0039
0 22 1 -1.0573 0.0011
0 22 2 -0.1138 -0.0028
0 24 0 0.3366 -0.0066
0 24 1 -1.3522 0.0011
0 24 2 0.6642 -0.0012
0 26 0 -0.3341 0.0005
0 26 1 0.1630 -0.0015
0 28 0 -0.0523 -0.0035
0 28 1 0.4833 0.0016
1 1 1 -2.0597 0.0455
1 1 2 -0.1337 -0.0225
1 1 3 -0.4200 -0.0354
1 1 4 -0.3273 0.0153
1 3 0 24.7601 -0.0085
1 3 1 3.0569 -0.0068
1 3 2 -1.5290 0.0147
1 3 3 0.6511 0.0086
1 3 4 -0.9968 0.0073
1 5 0 22.2554 0.0069
1 5 1 -4.3592 -0.0068
1 5 2 0.3998 -0.0010
1 5 3 0.8850 0.0035
1 7 0 -2.7701 -0.0045
1 7 1 -2.9475 0.0048
1 7 2 2.6093 -0.0081
1 7 3 0.7348 -0.0068
1 9 0 -8.0261 0.0159
1 9 1 3.8561 -0.0124
1 9 2 1.4563 0.0078
1 9 3 0.9307 0.0027
1 11 0 1.7258 0.0001
1 11 1 1.5911 -0.0050
1 11 2 -0.0057 -0.0016
1 11 3 0.3830 0.0036
1 13 0 3.2578 -0.0024
1 13 1 -1.3856 0.0029
1 13 2 -0.1044 -0.0005
1 13 3 -0.2863 -0.0027
1 15 0 -0.7054 0.0070
1 15 1 -1.5168 -0.0002
1 15 2 0.6266 0.0056
1 15 3 0.2744 -0.0019
1 17 0 0.2682 -0.0059
1 17 1 0.0416 -0.0007
1 17 2 0.2365 -0.0045
1 17 3 0.3172 -0.0001
1 19 0 0.2807 0.0000
1 19 1 0.6149 -0.0027
1 19 2 -0.7318 0.0000
1 19 3 -0.3453 0.0102
1 21 0 -0.1991 0.0028
1 21 1 0.9684 -0.0020
1 21 2 0.0024 0.0025
1 23 0 -0.4943 -0.0003
1 23 1 1.1191 -0.0011
1 23 2 0.2262 -0.0002
1 25 0 -0.0790 -0.0007
1 25 1 0.1807 -0.0011
1 25 2 -0.3791 -0.0002
1 27 0 0.5190 0.0017
1 27 1 -0.3805 -0.0035
1 29 0 -0.4622 0.0073
2 0 0 -10.4000 0.1035
2 0 1 4.7366 -0.0311
2 0 2 -0.4320 -0.0604
2 0 3 1.0313 0.0406
2 0 4 -0.0508 0.0190
2 2 0 -16.9736 0.0024
2 2 1 -3.0687 -0.0271
2 2 2 0.2342 -0.0120
2 2 3 -0.1170 0.0043
2 4 0 -9.0959 -0.0260
2 4 1 -2.7511 0.0045
2 4 2 -0.7196 0.0068
2 4 3 -0.7564 -0.0067
2 6 0 13.6937 0.0261
2 6 1 4.9743 0.0055
2 6 2 -3.0242 -0.0007
2 6 3 0.2267 0.0051
2 8 0 12.9880 0.0001
2 8 1 -0.4649 0.0006
2 8 2 -1.4561 0.0074
2 8 3 0.1169 0.0014
2 10 0 -2.7123 0.0030
2 10 1 -3.1749 0.0046
2 10 2 0.4028 0.0077
2 10 3 -0.6880 0.0003
2 12 0 -5.1268 0.0181
2 12 1 0.4080 0.0014
2 12 2 -0.2227 0.0016
2 12 3 -0.5597 0.0028
2 14 0 2.2256 -0.0092
2 14 1 1.5688 -0.0009
2 14 2 -0.1351 -0.0005
2 14 3 -0.1726 0.0001
2 16 0 2.2303 0.0004
2 16 1 0.5780 -0.0020
2 16 2 -0.2307 0.0008
2 16 3 0.0301 0.0011
2 18 0 -0.1337 0.0066
2 18 1 -0.1724 0.0012
2 18 2 0.3044 0.0007
2 18 3 0.2932 -0.0068
2 20 0 0.6114 -0.0014
2 20 1 -0.5987 0.0028
2 20 2 0.7561 0.0032
2 22 0 1.2678 0.0049
2 22 1 -0.3561 0.0004
2 22 2 -0.3330 0.0050
2 24 0 1.1556 0.0053
2 24 1 0.3929 -0.0006
2 24 2 -0.4492 0.0011
2 26 0 -0.6482 0.0032
2 26 1 -0.6354 0.0031
2 28 0 0.0483 -0.0088
2 28 1 -0.4778 0.0074
3 1 0 23.0954 -0.0303
3 1 1 0.0314 -0.0274
3 1 2 0.2347 0.0547
3 1 3 -0.1535 0.0157
3 3 0 6.4963 0.0385
3 3 1 4.8246 0.0180
3 3 2 2.1761 -0.0250
3 3 3 0.1758 -0.0024
3 5 0 -18.7946 -0.0069
3 5 1 -0.4872 -0.0048
3 5 2 3.2629 0.0018
3 5 3 -0.7161 -0.0033
3 7 0 -19.4495 -0.0153
3 7 1 -1.6647 -0.0012
3 7 2 1.0884 0.0087
3 7 3 -1.1826 0.0045
3 9 0 -0.0277 -0.0003
3 9 1 1.4971 0.0110
3 9 2 -1.3525 -0.0101
3 9 3 -0.1229 -0.0035
3 11 0 6.3982 -0.0134
3 11 1 0.0530 0.0007
3 11 2 -0.1905 0.0008
3 11 3 0.8399 -0.0054
3 13 0 -1.5043 -0.0002
3 13 1 -0.9671 -0.0015
3 13 2 0.1016 -0.0005
3 13 3 0.5592 0.0018
3 15 0 -3.9923 0.0018
3 15 1 0.0120 0.0008
3 15 2 -0.4601 -0.0048
3 15 3 -0.2160 0.0003
3 17 0 -0.1876 -0.0017
3 17 1 0.2892 0.0003
3 17 2 0.0858 0.0040
3 17 3 -0.6322 0.0027
3 19 0 0.2515 0.0038
3 19 1 -0.1987 0.0033
3 19 2 -0.5086 0.0016
3 21 0 -0.9731 -0.0045
3 21 1 -0.3032 0.0011
3 21 2 -0.4555 -0.0031
3 23 0 -2.3300 -0.0011
3 23 1 -1.3318 0.0002
3 23 2 0.3758 -0.0025
3 25 0 -0.7552 -0.0023
3 25 1 -0.0410 0.0030
3 27 0 0.7464 0.0011
3 27 1 1.6977 -0.0040
4 0 0 -18.9775 -0.0087
4 0 1 -2.0584 0.0964
4 0 2 0.4210 -0.0338
4 0 3 0.1875 -0.0493
4 2 0 -8.6208 -0.0093
4 2 1 -2.6586 0.0175
4 2 2 -1.4138 0.0151
4 2 3 0.4166 -0.0071
4 4 0 10.7282 0.0057
4 4 1 -1.1032 -0.0118
4 4 2 -2.8660 0.0089
4 4 3 0.5489 0.0120
4 6 0 13.7405 -0.0043
4 6 1 -0.0836 0.0036
4 6 2 -0.9783 -0.0129
4 6 3 0.5409 -0.0079
4 8 0 0.7757 -0.0067
4 8 1 -1.6389 -0.0084
4 8 2 1.1093 -0.0026
4 8 3 0.5942 -0.0058
4 10 0 -4.2281 0.0006
4 10 1 -1.0430 -0.0056
4 10 2 0.5131 -0.0056
4 10 3 -0.0985 0.0031
4 12 0 1.3844 -0.0091
4 12 1 0.5660 -0.0002
4 12 2 0.0593 -0.0055
4 12 3 -0.4368 -0.0050
4 14 0 3.8879 0.0007
4 14 1 0.6021 -0.0018
4 14 2 0.7972 0.0044
4 14 3 0.2663 0.0007
4 16 0 0.1845 0.0051
4 16 1 -0.8367 0.0037
4 16 2 0.0977 -0.0010
4 16 3 0.7653 0.0002
4 18 0 -1.2810 -0.0096
4 18 1 -0.5169 -0.0014
4 18 2 0.0534 -0.0033
4 18 3 0.6736 -0.0089
4 20 0 -0.1373 -0.0007
4 20 1 0.5794 -0.0057
4 20 2 0.3700 -0.0027
4 22 0 1.4405 -0.0013
4 22 1 1.2510 0.0009
4 22 2 0.2903 -0.0063
4 24 0 2.2603 -0.0074
4 24 1 1.1167 -0.0027
4 24 2 -0.0017 0.0034
4 26 0 -0.1260 -0.0001
4 26 1 -0.8366 -0.0044
4 28 0 -0.1904 -0.0054
5 1 0 2.8288 0.0433
5 1 1 3.5439 -0.0224
5 1 2 0.2699 -0.0387
5 1 3 -1.3307 0.0049
5 3 0 -3.9978 -0.0318
5 3 1 0.2846 -0.0019
5 3 2 0.6842 0.0061
5 3 3 -0.7534 -0.0026
5 5 0 -3.2004 -0.0007
5 5 1 -0.2554 0.0019
5 5 2 -0.0584 0.0071
5 5 3 0.9567 -0.0018
5 7 0 4.1213 0.0224
5 7 1 1.7937 0.0010
5 7 2 -0.5022 -0.0061
5 7 3 0.6767 0.0047
5 9 0 3.6336 0.0014
5 9 1 2.5624 -0.0045
5 9 2 0.3548 0.0052
5 9 3 -0.3202 0.0024
5 11 0 -2.1286 0.0103
5 11 1 1.7298 -0.0012
5 11 2 0.4961 0.0057
5 11 3 0.0788 0.0075
5 13 0 -3.7331 0.0088
5 13 1 -0.7875 0.0037
5 13 2 -0.5716 -0.0002
5 13 3 -0.3642 0.0047
[truncated: 7,901 more chars]
